# Supplementary material for: Reaction of Pyrrolobenzothiazines with Schiff Bases and Carbodiimides: Approach to Angular 6/5/5/5-Tetracyclic Spiroheterocycles
Source: Molecules. 2024 May 1;29(9):2089. doi: 10.3390/molecules29092089 (PMC11085407; doi:10.3390/molecules29092089)
Supplement: Supplementary file 1 [file molecules-29-02089-s001.zip]

Archive with 18 entries (16 files):
- SI3.pdf
- X-ray/
- X-ray/3a.cif
- X-ray/4b.cif
- X-ray/6d.cif
- X-ray/8a.cif
- X-ray/checkcif 3a, 4b, 6d, 8a.pdf
- xyz_files_for_optimized_model_structures/
- xyz_files_for_optimized_model_structures/1a.xyz
- xyz_files_for_optimized_model_structures/2a.xyz
- xyz_files_for_optimized_model_structures/3'a.xyz
- xyz_files_for_optimized_model_structures/3a.xyz
- xyz_files_for_optimized_model_structures/I2.xyz
- xyz_files_for_optimized_model_structures/OC.xyz
- xyz_files_for_optimized_model_structures/TS'.gif
- xyz_files_for_optimized_model_structures/TS'.xyz
- xyz_files_for_optimized_model_structures/TS.gif
- xyz_files_for_optimized_model_structures/TS.xyz
