# Supplementary material for: Reaction of Pyrrolobenzothiazines with Schiff Bases and Carbodiimides: Approach to Angular 6/5/5/5-Tetracyclic Spiroheterocycles
Source: Molecules. 2024 May 1;29(9):2089. doi: 10.3390/molecules29092089 (PMC11085407; doi:10.3390/molecules29092089)
Supplement: Supplementary file 1 [file molecules-29-02089-s001.zip › X-ray/3a.cif]

data_psu-1227(lea-71)
_audit_creation_date               2021-04-24
_audit_creation_method
;
Olex2 1.3
(compiled 2020.11.12 svn.r5f609507 for OlexSys, GUI svn.r6272)
;
_shelx_SHELXL_version_number       '2018/3'
_audit_contact_author_address      ?
_audit_contact_author_email        ?
_audit_contact_author_name         ''
_audit_contact_author_phone        ?
_publ_contact_author_id_orcid      ?
_publ_section_references
;
Dolomanov, O.V., Bourhis, L.J., Gildea, R.J, Howard, J.A.K. & Puschmann, H.
 (2009), J. Appl. Cryst. 42, 339-341.

Palatinus, L. & Chapuis, G. (2007). J. Appl. Cryst., 40, 786-790;
Palatinus, L. & van der Lee, A. (2008). J. Appl. Cryst. 41, 975-984;
Palatinus, L., Prathapa, S. J. & van Smaalen, S. (2012). J. Appl. Cryst. 45,
 575-580.

Sheldrick, G.M. (2015). Acta Cryst. C71, 3-8.
;
_chemical_name_common              ?
_chemical_name_systematic
;
 ? 
;
_chemical_formula_moiety           'C31 H20 N2 O4 S, C7 H8'
_chemical_formula_sum              'C38 H28 N2 O4 S'
_chemical_formula_weight           608.68
_chemical_absolute_configuration   ad
_chemical_melting_point            ?
_chemical_oxdiff_formula           'C H N O S'
loop_
  _atom_type_symbol
  _atom_type_description
  _atom_type_scat_dispersion_real
  _atom_type_scat_dispersion_imag
  _atom_type_scat_source
 'C' 'C' 0.0033 0.0016 'International Tables Vol C Tables 4.2.6.8 and 6.1.1.4'
 'H' 'H' 0.0000 0.0000 'International Tables Vol C Tables 4.2.6.8 and 6.1.1.4'
 'N' 'N' 0.0061 0.0033 'International Tables Vol C Tables 4.2.6.8 and 6.1.1.4'
 'O' 'O' 0.0106 0.0060 'International Tables Vol C Tables 4.2.6.8 and 6.1.1.4'
 'S' 'S' 0.1246 0.1234 'International Tables Vol C Tables 4.2.6.8 and 6.1.1.4'

_shelx_space_group_comment
;
The symmetry employed for this shelxl refinement is uniquely defined
by the following loop, which should always be used as a source of
symmetry information in preference to the above space-group names.
They are only intended as comments.
;
_space_group_crystal_system        'triclinic'
_space_group_IT_number             1
_space_group_name_H-M_alt          'P 1'
_space_group_name_Hall             'P 1'
loop_
  _space_group_symop_operation_xyz
 'x, y, z'

_cell_length_a                     8.1892(18)
_cell_length_b                     9.5061(16)
_cell_length_c                     11.1371(19)
_cell_angle_alpha                  86.021(14)
_cell_angle_beta                   71.607(18)
_cell_angle_gamma                  70.324(18)
_cell_volume                       774.0(3)
_cell_formula_units_Z              1
_cell_measurement_reflns_used      2255
_cell_measurement_temperature      295(2)
_cell_measurement_theta_max        23.6540
_cell_measurement_theta_min        2.7230
_shelx_estimated_absorpt_T_max     0.993
_shelx_estimated_absorpt_T_min     0.968
_exptl_absorpt_coefficient_mu      0.149
_exptl_absorpt_correction_T_max    1.00000
_exptl_absorpt_correction_T_min    0.79470
_exptl_absorpt_correction_type     multi-scan
_exptl_absorpt_process_details
;
CrysAlisPro, Agilent Technologies,
Version 1.171.37.33 (release 27-03-2014 CrysAlis171 .NET)
(compiled Mar 27 2014,17:12:48)
Empirical absorption correction using spherical harmonics,
 implemented in SCALE3 ABSPACK scaling algorithm.
;
_exptl_absorpt_special_details     ?
_exptl_crystal_colour              'clear yellow'
_exptl_crystal_colour_lustre       clear
_exptl_crystal_colour_modifier     .
_exptl_crystal_colour_primary      yellow
_exptl_crystal_density_diffrn      1.306
_exptl_crystal_density_meas        ?
_exptl_crystal_density_method      'not measured'
_exptl_crystal_description         block
_exptl_crystal_F_000               318
_exptl_crystal_preparation         ?
_exptl_crystal_size_max            0.22
_exptl_crystal_size_mid            0.14
_exptl_crystal_size_min            0.05
_exptl_special_details
;
 ? 
;
_exptl_transmission_factor_max     ?
_exptl_transmission_factor_min     ?
_diffrn_reflns_av_R_equivalents    0.0442
_diffrn_reflns_av_unetI/netI       0.0731
_diffrn_reflns_Laue_measured_fraction_full  1.000
_diffrn_reflns_Laue_measured_fraction_max  0.856
_diffrn_reflns_limit_h_max         11
_diffrn_reflns_limit_h_min         -11
_diffrn_reflns_limit_k_max         13
_diffrn_reflns_limit_k_min         -12
_diffrn_reflns_limit_l_max         14
_diffrn_reflns_limit_l_min         -15
_diffrn_reflns_number              6752
_diffrn_reflns_point_group_measured_fraction_full  0.734
_diffrn_reflns_point_group_measured_fraction_max  0.604
_diffrn_reflns_theta_full          26.000
_diffrn_reflns_theta_max           29.328
_diffrn_reflns_theta_min           2.277
_diffrn_ambient_temperature        295.15
_diffrn_detector                   'CCD plate'
_diffrn_detector_area_resol_mean   10.4752
_diffrn_detector_type              Ruby
_diffrn_measured_fraction_theta_full  1.000
_diffrn_measured_fraction_theta_max  0.856
_diffrn_measurement_details
;
#__ type_ start__ end____ width___ exp.time_
  1 omega  -55.00   45.00   1.0000   85.0000
omega____ theta____ kappa____ phi______ frames
    -       13.8509  -57.0000    0.0000 100

#__ type_ start__ end____ width___ exp.time_
  2 omega   -8.00   20.00   1.0000   85.0000
omega____ theta____ kappa____ phi______ frames
    -      -14.3978  -99.0000  -90.0000 28

#__ type_ start__ end____ width___ exp.time_
  3 omega  -14.00   11.00   1.0000   85.0000
omega____ theta____ kappa____ phi______ frames
    -      -14.3978  -99.0000  -30.0000 25

#__ type_ start__ end____ width___ exp.time_
  4 omega  -70.00   50.00   1.0000   85.0000
omega____ theta____ kappa____ phi______ frames
    -       13.8509  -77.0000  120.0000 120

#__ type_ start__ end____ width___ exp.time_
  5 omega   37.00  103.00   1.0000   85.0000
omega____ theta____ kappa____ phi______ frames
    -       13.8509  178.0000  -30.0000 66
;
_diffrn_measurement_device         'four-circle diffractometer'
_diffrn_measurement_device_type    'New Xcalibur, Ruby'
_diffrn_measurement_method         '\w scans'
_diffrn_orient_matrix_UB_11        -0.0016751000
_diffrn_orient_matrix_UB_12        -0.0657440000
_diffrn_orient_matrix_UB_13        0.0339041000
_diffrn_orient_matrix_UB_21        0.0555899000
_diffrn_orient_matrix_UB_22        -0.0442867000
_diffrn_orient_matrix_UB_23        -0.0561297000
_diffrn_orient_matrix_UB_31        0.0792110000
_diffrn_orient_matrix_UB_32        -0.0025374000
_diffrn_orient_matrix_UB_33        0.0145789000
_diffrn_radiation_monochromator    graphite
_diffrn_radiation_probe            x-ray
_diffrn_radiation_type             'Mo K\a'
_diffrn_radiation_wavelength       0.71073
_diffrn_source                     'Enhance (Mo) X-ray Source'
_reflns_Friedel_coverage           0.412
_reflns_Friedel_fraction_full      0.468
_reflns_Friedel_fraction_max       0.353
_reflns_number_gt                  3682
_reflns_number_total               5123
_reflns_odcompleteness_completeness  99.97
_reflns_odcompleteness_iscentric   1
_reflns_odcompleteness_theta       26.32
_reflns_special_details
;
 Reflections were merged by SHELXL according to the crystal
 class for the calculation of statistics and refinement.
 
 _reflns_Friedel_fraction is defined as the number of unique
 Friedel pairs measured divided by the number that would be
 possible theoretically, ignoring centric projections and
 systematic absences.
;
_reflns_threshold_expression       'I > 2\s(I)'
_computing_cell_refinement
;
CrysAlisPro, Agilent Technologies,
Version 1.171.37.33 (release 27-03-2014 CrysAlis171 .NET)
(compiled Mar 27 2014,17:12:48)
;
_computing_data_collection
;
CrysAlisPro, Agilent Technologies,
Version 1.171.37.33 (release 27-03-2014 CrysAlis171 .NET)
(compiled Mar 27 2014,17:12:48)
;
_computing_data_reduction
;
CrysAlisPro, Agilent Technologies,
Version 1.171.37.33 (release 27-03-2014 CrysAlis171 .NET)
(compiled Mar 27 2014,17:12:48)
;
_computing_molecular_graphics      'Olex2 1.3 (Dolomanov et al., 2009)'
_computing_publication_material    'Olex2 1.3 (Dolomanov et al., 2009)'
_computing_structure_refinement    'SHELXL 2018/3 (Sheldrick, 2015)'
_computing_structure_solution
;
Superflip  (Palatinus & Chapuis, 2007;Palatinus & van der Lee, 2008;
Palatinus et al., 2012)
;
_refine_diff_density_max           0.302
_refine_diff_density_min           -0.285
_refine_diff_density_rms           0.052
_refine_ls_abs_structure_details
;
 Flack x determined using 957 quotients [(I+)-(I-)]/[(I+)+(I-)]
 (Parsons, Flack and Wagner, Acta Cryst. B69 (2013) 249-259).
;
_refine_ls_abs_structure_Flack     0.02(13)
_refine_ls_extinction_coef         0.118(13)
_refine_ls_extinction_expression  
 'Fc^*^=kFc[1+0.001xFc^2^\l^3^/sin(2\q)]^-1/4^'
_refine_ls_extinction_method       'SHELXL-2018/3 (Sheldrick 2018)'
_refine_ls_goodness_of_fit_ref     1.084
_refine_ls_hydrogen_treatment      constr
_refine_ls_matrix_type             full
_refine_ls_number_parameters       408
_refine_ls_number_reflns           5123
_refine_ls_number_restraints       47
_refine_ls_R_factor_all            0.0871
_refine_ls_R_factor_gt             0.0661
_refine_ls_restrained_S_all        1.093
_refine_ls_shift/su_max            0.000
_refine_ls_shift/su_mean           0.000
_refine_ls_structure_factor_coef   Fsqd
_refine_ls_weighting_details      
 'w=1/[\s^2^(Fo^2^)+(0.0883P)^2^+0.0492P] where P=(Fo^2^+2Fc^2^)/3'
_refine_ls_weighting_scheme        calc
_refine_ls_wR_factor_gt            0.1583
_refine_ls_wR_factor_ref           0.1916
_refine_special_details            ?
_olex2_refinement_description
;
1. Fixed Uiso
 At 1.2 times of:
  All C(H) groups
 At 1.5 times of:
  All C(H,H,H) groups
2. Restrained distances
 C3S-C4S = C7S-C2S = C4S-C5S = C5S-C6S = C6S-C7S
 1.39 with sigma of 0.01
3. Rigid bond restraints
 C1S, C2S, C3S, C4S, C5S, C6S
 with sigma for 1-2 distances of 0.005 and sigma for 1-3 distances of 0.005
4. Uiso/Uaniso restraints and constraints
C1S \\sim C2S \\sim C3S \\sim C4S \\sim C5S \\sim C6S: within 1.7A with sigma
of 0.04 and sigma for terminal atoms of 0.08 within 1.7A
5.a Ternary CH refined with riding coordinates:
 C6(H6)
5.b Aromatic/amide H refined with riding coordinates:
 C8(H8), C9(H9), C10(H10), C11(H11), C12(H12), C14(H14), C15(H15), C16(H16),
 C17(H17), C18(H18), C20(H20), C21(H21), C22(H22), C23(H23), C27(H27), C28(H28),
  C29(H29), C30(H30), C31(H31), C3S(H3S), C4S(H4S), C5S(H5S), C6S(H6S), C7S(H7S)
5.c Idealised Me refined as rotating group:
 C1S(H1SA,H1SB,H1SC)
;
_atom_sites_solution_hydrogens     geom
_atom_sites_solution_primary       iterative
_atom_sites_solution_secondary     ?
loop_
  _atom_site_label
  _atom_site_type_symbol
  _atom_site_fract_x
  _atom_site_fract_y
  _atom_site_fract_z
  _atom_site_U_iso_or_equiv
  _atom_site_adp_type
  _atom_site_occupancy
  _atom_site_site_symmetry_order
  _atom_site_calc_flag
  _atom_site_refinement_flags_posn
  _atom_site_refinement_flags_adp
  _atom_site_refinement_flags_occupancy
  _atom_site_disorder_assembly
  _atom_site_disorder_group
 C1 C 1.0204(8) 0.6454(7) 0.7309(5) 0.0520(13) Uani 1 1 d . . . . .
 N1 N 0.8333(6) 0.6901(5) 0.7760(4) 0.0472(10) Uani 1 1 d . . . . .
 O1 O 0.5418(6) 0.7158(6) 1.0219(4) 0.0704(12) Uani 1 1 d . . . . .
 S1 S 0.58230(17) 0.58414(15) 0.75948(13) 0.0586(4) Uani 1 1 d . . . . .
 C2 C 1.0863(8) 0.4806(7) 0.7516(5) 0.0479(12) Uani 1 1 d . . . . .
 N2 N 0.7561(6) 0.4897(5) 1.0366(4) 0.0505(11) Uani 1 1 d . . . . .
 O2 O 1.1106(6) 0.7233(5) 0.6793(5) 0.0731(13) Uani 1 1 d . . . . .
 C3 C 0.9243(7) 0.4254(6) 0.8156(5) 0.0466(12) Uani 1 1 d . . . . .
 O3 O 1.2445(6) 0.4026(5) 0.7153(4) 0.0664(12) Uani 1 1 d . . . . .
 C4 C 0.7598(8) 0.5724(6) 0.8318(5) 0.0477(12) Uani 1 1 d . . . . .
 O4 O 0.8585(8) 0.2067(5) 0.7910(4) 0.0819(16) Uani 1 1 d . . . . .
 C5 C 0.6699(8) 0.6036(7) 0.9752(5) 0.0541(14) Uani 1 1 d . . . . .
 C6 C 0.9137(8) 0.3747(6) 0.9539(5) 0.0482(12) Uani 1 1 d . . . . .
 H6 H 0.887415 0.280590 0.963970 0.058 Uiso 1 1 calc R U . . .
 C7 C 1.0864(8) 0.3497(6) 0.9872(5) 0.0494(12) Uani 1 1 d . . . . .
 C8 C 1.2139(10) 0.2064(8) 0.9658(6) 0.0701(18) Uani 1 1 d . . . . .
 H8 H 1.187756 0.127778 0.939944 0.084 Uiso 1 1 calc R U . . .
 C9 C 1.3813(11) 0.1830(11) 0.9839(7) 0.088(2) Uani 1 1 d . . . . .
 H9 H 1.469276 0.088377 0.968350 0.106 Uiso 1 1 calc R U . . .
 C10 C 1.4168(11) 0.2975(12) 1.0240(7) 0.086(2) Uani 1 1 d . . . . .
 H10 H 1.529105 0.279941 1.036302 0.103 Uiso 1 1 calc R U . . .
 C11 C 1.2919(10) 0.4379(10) 1.0468(7) 0.0727(19) Uani 1 1 d . . . . .
 H11 H 1.318244 0.514655 1.075699 0.087 Uiso 1 1 calc R U . . .
 C12 C 1.1247(9) 0.4658(7) 1.0267(5) 0.0569(14) Uani 1 1 d . . . . .
 H12 H 1.039750 0.561822 1.039725 0.068 Uiso 1 1 calc R U . . .
 C13 C 0.6929(8) 0.4725(8) 1.1705(5) 0.0577(15) Uani 1 1 d . . . . .
 C14 C 0.7211(11) 0.3331(9) 1.2187(6) 0.080(2) Uani 1 1 d . . . . .
 H14 H 0.785940 0.249665 1.163629 0.096 Uiso 1 1 calc R U . . .
 C15 C 0.6562(13) 0.3129(11) 1.3462(7) 0.094(3) Uani 1 1 d . . . . .
 H15 H 0.677189 0.216606 1.375949 0.113 Uiso 1 1 calc R U . . .
 C16 C 0.5637(14) 0.4301(15) 1.4273(7) 0.107(3) Uani 1 1 d . . . . .
 H16 H 0.520616 0.416229 1.513538 0.129 Uiso 1 1 calc R U . . .
 C17 C 0.5325(18) 0.5713(15) 1.3823(9) 0.135(4) Uani 1 1 d . . . . .
 H17 H 0.467250 0.653309 1.438843 0.162 Uiso 1 1 calc R U . . .
 C18 C 0.5971(15) 0.5950(11) 1.2523(7) 0.101(3) Uani 1 1 d . . . . .
 H18 H 0.575470 0.691236 1.222534 0.121 Uiso 1 1 calc R U . . .
 C19 C 0.7081(8) 0.8112(6) 0.7362(5) 0.0512(13) Uani 1 1 d . . . . .
 C20 C 0.7188(9) 0.9519(7) 0.7112(6) 0.0624(15) Uani 1 1 d . . . . .
 H20 H 0.812512 0.977647 0.723507 0.075 Uiso 1 1 calc R U . . .
 C21 C 0.5883(11) 1.0534(8) 0.6676(7) 0.076(2) Uani 1 1 d . . . . .
 H21 H 0.593661 1.148996 0.649608 0.091 Uiso 1 1 calc R U . . .
 C22 C 0.4487(11) 1.0150(8) 0.6501(8) 0.078(2) Uani 1 1 d . . . . .
 H22 H 0.361341 1.085073 0.620215 0.094 Uiso 1 1 calc R U . . .
 C23 C 0.4375(10) 0.8736(8) 0.6765(6) 0.0671(17) Uani 1 1 d . . . . .
 H23 H 0.343524 0.848277 0.664183 0.081 Uiso 1 1 calc R U . . .
 C24 C 0.5666(8) 0.7713(7) 0.7210(5) 0.0543(14) Uani 1 1 d . . . . .
 C25 C 0.9194(9) 0.3010(7) 0.7346(6) 0.0559(14) Uani 1 1 d . . . . .
 C26 C 0.9924(9) 0.2906(8) 0.5940(6) 0.0614(15) Uani 1 1 d . . . . .
 C27 C 1.0040(12) 0.4117(10) 0.5193(6) 0.080(2) Uani 1 1 d . . . . .
 H27 H 0.968031 0.505733 0.557778 0.096 Uiso 1 1 calc R U . . .
 C28 C 1.0676(16) 0.3957(13) 0.3897(8) 0.110(3) Uani 1 1 d . . . . .
 H28 H 1.072128 0.478728 0.340998 0.132 Uiso 1 1 calc R U . . .
 C29 C 1.1249(17) 0.2564(15) 0.3316(8) 0.128(4) Uani 1 1 d . . . . .
 H29 H 1.169523 0.244414 0.243773 0.154 Uiso 1 1 calc R U . . .
 C30 C 1.1152(16) 0.1364(14) 0.4046(8) 0.122(4) Uani 1 1 d . . . . .
 H30 H 1.153850 0.042546 0.365209 0.147 Uiso 1 1 calc R U . . .
 C31 C 1.0494(11) 0.1501(9) 0.5360(7) 0.081(2) Uani 1 1 d . . . . .
 H31 H 1.043621 0.066883 0.584132 0.097 Uiso 1 1 calc R U . . .
 C1S C 0.932(4) 0.819(2) 0.3802(18) 0.286(11) Uani 1 1 d . U . . .
 H1SA H 0.903186 0.728739 0.400899 0.429 Uiso 1 1 calc R U . . .
 H1SB H 0.845062 0.897999 0.440203 0.429 Uiso 1 1 calc R U . . .
 H1SC H 1.052210 0.804090 0.383016 0.429 Uiso 1 1 calc R U . . .
 C2S C 0.923(3) 0.8585(16) 0.2595(15) 0.171(6) Uani 1 1 d D U . . .
 C3S C 0.761(3) 0.909(2) 0.229(2) 0.210(7) Uani 1 1 d D U . . .
 H3S H 0.648406 0.924241 0.290776 0.252 Uiso 1 1 calc R U . . .
 C4S C 0.777(3) 0.934(2) 0.103(2) 0.220(8) Uani 1 1 d D U . . .
 H4S H 0.668888 0.972238 0.082172 0.264 Uiso 1 1 calc R U . . .
 C5S C 0.938(3) 0.9089(18) 0.005(2) 0.202(7) Uani 1 1 d D U . . .
 H5S H 0.939204 0.922344 -0.078355 0.243 Uiso 1 1 calc R U . . .
 C6S C 1.097(3) 0.8627(17) 0.0366(15) 0.177(6) Uani 1 1 d D U . . .
 H6S H 1.209706 0.849195 -0.023943 0.213 Uiso 1 1 calc R U . . .
 C7S C 1.0795(15) 0.8381(11) 0.1602(14) 0.106(3) Uani 1 1 d D . . . .
 H7S H 1.187848 0.802843 0.180365 0.128 Uiso 1 1 calc R U . . .

loop_
  _atom_site_aniso_label
  _atom_site_aniso_U_11
  _atom_site_aniso_U_22
  _atom_site_aniso_U_33
  _atom_site_aniso_U_23
  _atom_site_aniso_U_13
  _atom_site_aniso_U_12
 C1 0.053(3) 0.063(3) 0.052(3) 0.003(3) -0.015(3) -0.035(3)
 N1 0.048(3) 0.051(2) 0.046(2) 0.0033(19) -0.011(2) -0.024(2)
 O1 0.058(3) 0.080(3) 0.053(2) -0.001(2) -0.005(2) -0.009(2)
 S1 0.0624(10) 0.0657(9) 0.0638(9) 0.0093(7) -0.0265(8) -0.0363(7)
 C2 0.045(3) 0.064(3) 0.035(3) 0.002(2) -0.007(2) -0.023(3)
 N2 0.054(3) 0.061(3) 0.036(2) 0.005(2) -0.010(2) -0.022(2)
 O2 0.060(3) 0.077(3) 0.089(3) 0.013(3) -0.013(2) -0.042(2)
 C3 0.046(3) 0.057(3) 0.039(3) 0.001(2) -0.008(2) -0.023(3)
 O3 0.056(3) 0.077(3) 0.057(2) 0.011(2) -0.005(2) -0.024(2)
 C4 0.047(3) 0.054(3) 0.044(3) 0.001(2) -0.006(2) -0.027(2)
 O4 0.133(5) 0.083(3) 0.053(2) 0.004(2) -0.022(3) -0.071(3)
 C5 0.052(3) 0.071(4) 0.044(3) -0.003(3) -0.007(3) -0.033(3)
 C6 0.057(3) 0.052(3) 0.041(3) 0.005(2) -0.011(3) -0.028(3)
 C7 0.048(3) 0.059(3) 0.039(3) 0.000(2) -0.005(2) -0.023(3)
 C8 0.080(5) 0.072(4) 0.053(4) -0.010(3) -0.021(4) -0.015(4)
 C9 0.065(5) 0.108(6) 0.067(5) -0.014(4) -0.023(4) 0.007(4)
 C10 0.062(5) 0.145(8) 0.057(4) 0.007(5) -0.022(4) -0.041(5)
 C11 0.067(5) 0.097(5) 0.067(4) 0.005(4) -0.019(4) -0.045(4)
 C12 0.062(4) 0.067(4) 0.052(3) 0.007(3) -0.018(3) -0.034(3)
 C13 0.057(4) 0.084(4) 0.035(3) -0.001(3) -0.002(3) -0.038(3)
 C14 0.095(6) 0.100(6) 0.042(3) 0.009(4) -0.012(4) -0.039(5)
 C15 0.114(7) 0.119(7) 0.046(4) 0.019(5) -0.004(4) -0.056(6)
 C16 0.109(7) 0.175(11) 0.041(4) 0.021(6) -0.005(4) -0.070(7)
 C17 0.184(12) 0.137(9) 0.047(4) -0.021(5) 0.005(6) -0.041(9)
 C18 0.153(8) 0.093(6) 0.039(3) -0.004(4) -0.006(4) -0.039(6)
 C19 0.053(3) 0.058(3) 0.046(3) 0.002(2) -0.013(3) -0.025(3)
 C20 0.065(4) 0.059(4) 0.064(4) -0.003(3) -0.011(3) -0.029(3)
 C21 0.086(5) 0.057(4) 0.081(5) 0.011(3) -0.020(4) -0.029(4)
 C22 0.085(5) 0.061(4) 0.082(5) 0.007(4) -0.030(4) -0.013(4)
 C23 0.057(4) 0.082(5) 0.067(4) 0.004(3) -0.024(3) -0.025(3)
 C24 0.059(4) 0.062(4) 0.047(3) 0.004(3) -0.016(3) -0.027(3)
 C25 0.070(4) 0.057(3) 0.049(3) 0.002(3) -0.021(3) -0.030(3)
 C26 0.064(4) 0.082(4) 0.044(3) -0.005(3) -0.016(3) -0.031(3)
 C27 0.106(6) 0.094(5) 0.046(3) 0.011(4) -0.022(4) -0.045(5)
 C28 0.164(10) 0.137(9) 0.050(4) 0.010(5) -0.027(5) -0.085(8)
 C29 0.175(11) 0.185(12) 0.043(4) -0.008(6) 0.001(6) -0.115(10)
 C30 0.160(10) 0.154(9) 0.059(5) -0.044(6) 0.010(6) -0.091(8)
 C31 0.105(6) 0.092(5) 0.054(4) -0.017(4) -0.007(4) -0.056(5)
 C1S 0.56(3) 0.199(18) 0.136(12) 0.009(11) -0.076(18) -0.21(2)
 C2S 0.264(18) 0.115(10) 0.166(11) 0.003(9) -0.063(14) -0.109(12)
 C3S 0.176(14) 0.139(14) 0.317(17) -0.052(15) -0.025(12) -0.089(11)
 C4S 0.225(15) 0.103(10) 0.38(2) -0.01(2) -0.181(15) -0.031(13)
 C5S 0.35(2) 0.089(10) 0.227(14) 0.025(10) -0.168(14) -0.085(16)
 C6S 0.235(15) 0.109(10) 0.192(17) -0.002(10) -0.049(12) -0.076(11)
 C7S 0.092(7) 0.080(6) 0.144(10) -0.011(7) -0.033(7) -0.026(5)

_geom_special_details
;
 All esds (except the esd in the dihedral angle between two l.s. planes)
 are estimated using the full covariance matrix.  The cell esds are taken
 into account individually in the estimation of esds in distances, angles
 and torsion angles; correlations between esds in cell parameters are only
 used when they are defined by crystal symmetry.  An approximate (isotropic)
 treatment of cell esds is used for estimating esds involving l.s. planes.
;
loop_
  _geom_bond_atom_site_label_1
  _geom_bond_atom_site_label_2
  _geom_bond_distance
  _geom_bond_site_symmetry_2
  _geom_bond_publ_flag
 C1 N1 1.373(7) . ?
 C1 C2 1.502(8) . ?
 C1 O2 1.211(6) . ?
 N1 C4 1.456(6) . ?
 N1 C19 1.412(7) . ?
 O1 C5 1.220(7) . ?
 S1 C4 1.842(6) . ?
 S1 C24 1.772(6) . ?
 C2 C3 1.538(7) . ?
 C2 O3 1.207(7) . ?
 N2 C5 1.351(8) . ?
 N2 C6 1.466(8) . ?
 N2 C13 1.434(7) . ?
 C3 C4 1.554(8) . ?
 C3 C6 1.567(7) . ?
 C3 C25 1.554(8) . ?
 C4 C5 1.535(8) . ?
 O4 C25 1.213(7) . ?
 C6 H6 0.9800 . ?
 C6 C7 1.512(8) . ?
 C7 C8 1.390(9) . ?
 C7 C12 1.378(8) . ?
 C8 H8 0.9300 . ?
 C8 C9 1.390(10) . ?
 C9 H9 0.9300 . ?
 C9 C10 1.353(12) . ?
 C10 H10 0.9300 . ?
 C10 C11 1.362(12) . ?
 C11 H11 0.9300 . ?
 C11 C12 1.392(9) . ?
 C12 H12 0.9300 . ?
 C13 C14 1.367(10) . ?
 C13 C18 1.372(11) . ?
 C14 H14 0.9300 . ?
 C14 C15 1.375(10) . ?
 C15 H15 0.9300 . ?
 C15 C16 1.331(14) . ?
 C16 H16 0.9300 . ?
 C16 C17 1.370(15) . ?
 C17 H17 0.9300 . ?
 C17 C18 1.406(12) . ?
 C18 H18 0.9300 . ?
 C19 C20 1.373(8) . ?
 C19 C24 1.395(8) . ?
 C20 H20 0.9300 . ?
 C20 C21 1.370(10) . ?
 C21 H21 0.9300 . ?
 C21 C22 1.381(11) . ?
 C22 H22 0.9300 . ?
 C22 C23 1.383(10) . ?
 C23 H23 0.9300 . ?
 C23 C24 1.372(9) . ?
 C25 C26 1.487(8) . ?
 C26 C27 1.385(10) . ?
 C26 C31 1.389(10) . ?
 C27 H27 0.9300 . ?
 C27 C28 1.372(11) . ?
 C28 H28 0.9300 . ?
 C28 C29 1.379(15) . ?
 C29 H29 0.9300 . ?
 C29 C30 1.364(15) . ?
 C30 H30 0.9300 . ?
 C30 C31 1.390(11) . ?
 C31 H31 0.9300 . ?
 C1S H1SA 0.9600 . ?
 C1S H1SB 0.9600 . ?
 C1S H1SC 0.9600 . ?
 C1S C2S 1.39(2) . ?
 C2S C3S 1.39(3) . ?
 C2S C7S 1.368(11) . ?
 C3S H3S 0.9300 . ?
 C3S C4S 1.385(12) . ?
 C4S H4S 0.9300 . ?
 C4S C5S 1.379(12) . ?
 C5S H5S 0.9300 . ?
 C5S C6S 1.372(11) . ?
 C6S H6S 0.9300 . ?
 C6S C7S 1.351(11) . ?
 C7S H7S 0.9300 . ?

loop_
  _geom_angle_atom_site_label_1
  _geom_angle_atom_site_label_2
  _geom_angle_atom_site_label_3
  _geom_angle
  _geom_angle_site_symmetry_1
  _geom_angle_site_symmetry_3
  _geom_angle_publ_flag
 N1 C1 C2 105.9(5) . . ?
 O2 C1 N1 126.1(6) . . ?
 O2 C1 C2 127.9(6) . . ?
 C1 N1 C4 114.6(5) . . ?
 C1 N1 C19 127.3(5) . . ?
 C19 N1 C4 113.7(4) . . ?
 C24 S1 C4 89.7(3) . . ?
 C1 C2 C3 110.6(5) . . ?
 O3 C2 C1 123.8(5) . . ?
 O3 C2 C3 125.5(5) . . ?
 C5 N2 C6 114.6(4) . . ?
 C5 N2 C13 124.0(5) . . ?
 C13 N2 C6 121.2(5) . . ?
 C2 C3 C4 101.6(4) . . ?
 C2 C3 C6 113.3(4) . . ?
 C2 C3 C25 112.4(5) . . ?
 C4 C3 C6 104.6(4) . . ?
 C25 C3 C4 113.6(4) . . ?
 C25 C3 C6 110.9(4) . . ?
 N1 C4 S1 105.3(4) . . ?
 N1 C4 C3 107.2(4) . . ?
 N1 C4 C5 109.9(4) . . ?
 C3 C4 S1 119.7(4) . . ?
 C5 C4 S1 108.7(4) . . ?
 C5 C4 C3 105.9(4) . . ?
 O1 C5 N2 127.5(5) . . ?
 O1 C5 C4 123.4(5) . . ?
 N2 C5 C4 109.2(5) . . ?
 N2 C6 C3 105.6(4) . . ?
 N2 C6 H6 108.0 . . ?
 N2 C6 C7 112.5(4) . . ?
 C3 C6 H6 108.0 . . ?
 C7 C6 C3 114.5(4) . . ?
 C7 C6 H6 108.0 . . ?
 C8 C7 C6 117.3(5) . . ?
 C12 C7 C6 121.8(5) . . ?
 C12 C7 C8 120.6(6) . . ?
 C7 C8 H8 120.7 . . ?
 C9 C8 C7 118.7(7) . . ?
 C9 C8 H8 120.7 . . ?
 C8 C9 H9 119.9 . . ?
 C10 C9 C8 120.2(8) . . ?
 C10 C9 H9 119.9 . . ?
 C9 C10 H10 119.2 . . ?
 C9 C10 C11 121.5(7) . . ?
 C11 C10 H10 119.2 . . ?
 C10 C11 H11 120.2 . . ?
 C10 C11 C12 119.7(7) . . ?
 C12 C11 H11 120.2 . . ?
 C7 C12 C11 119.2(6) . . ?
 C7 C12 H12 120.4 . . ?
 C11 C12 H12 120.4 . . ?
 C14 C13 N2 120.4(6) . . ?
 C14 C13 C18 118.7(6) . . ?
 C18 C13 N2 120.8(6) . . ?
 C13 C14 H14 119.1 . . ?
 C13 C14 C15 121.8(8) . . ?
 C15 C14 H14 119.1 . . ?
 C14 C15 H15 119.8 . . ?
 C16 C15 C14 120.5(9) . . ?
 C16 C15 H15 119.8 . . ?
 C15 C16 H16 120.4 . . ?
 C15 C16 C17 119.3(8) . . ?
 C17 C16 H16 120.4 . . ?
 C16 C17 H17 119.3 . . ?
 C16 C17 C18 121.3(9) . . ?
 C18 C17 H17 119.3 . . ?
 C13 C18 C17 118.4(9) . . ?
 C13 C18 H18 120.8 . . ?
 C17 C18 H18 120.8 . . ?
 C20 C19 N1 126.7(5) . . ?
 C20 C19 C24 121.7(6) . . ?
 C24 C19 N1 111.5(5) . . ?
 C19 C20 H20 120.8 . . ?
 C21 C20 C19 118.4(6) . . ?
 C21 C20 H20 120.8 . . ?
 C20 C21 H21 119.7 . . ?
 C20 C21 C22 120.7(6) . . ?
 C22 C21 H21 119.7 . . ?
 C21 C22 H22 119.6 . . ?
 C21 C22 C23 120.8(6) . . ?
 C23 C22 H22 119.6 . . ?
 C22 C23 H23 120.4 . . ?
 C24 C23 C22 119.2(6) . . ?
 C24 C23 H23 120.4 . . ?
 C19 C24 S1 113.3(4) . . ?
 C23 C24 S1 127.4(5) . . ?
 C23 C24 C19 119.2(6) . . ?
 O4 C25 C3 117.3(5) . . ?
 O4 C25 C26 119.8(5) . . ?
 C26 C25 C3 122.8(5) . . ?
 C27 C26 C25 124.0(6) . . ?
 C27 C26 C31 119.1(6) . . ?
 C31 C26 C25 116.9(6) . . ?
 C26 C27 H27 119.4 . . ?
 C28 C27 C26 121.2(8) . . ?
 C28 C27 H27 119.4 . . ?
 C27 C28 H28 120.1 . . ?
 C27 C28 C29 119.9(9) . . ?
 C29 C28 H28 120.1 . . ?
 C28 C29 H29 120.4 . . ?
 C30 C29 C28 119.2(8) . . ?
 C30 C29 H29 120.4 . . ?
 C29 C30 H30 119.0 . . ?
 C29 C30 C31 122.0(9) . . ?
 C31 C30 H30 119.0 . . ?
 C26 C31 C30 118.6(8) . . ?
 C26 C31 H31 120.7 . . ?
 C30 C31 H31 120.7 . . ?
 H1SA C1S H1SB 109.5 . . ?
 H1SA C1S H1SC 109.5 . . ?
 H1SB C1S H1SC 109.5 . . ?
 C2S C1S H1SA 109.5 . . ?
 C2S C1S H1SB 109.5 . . ?
 C2S C1S H1SC 109.5 . . ?
 C1S C2S C3S 123(2) . . ?
 C7S C2S C1S 120(2) . . ?
 C7S C2S C3S 116.0(17) . . ?
 C2S C3S H3S 121.8 . . ?
 C4S C3S C2S 116.4(19) . . ?
 C4S C3S H3S 121.8 . . ?
 C3S C4S H4S 117.2 . . ?
 C5S C4S C3S 126(2) . . ?
 C5S C4S H4S 117.2 . . ?
 C4S C5S H5S 121.3 . . ?
 C6S C5S C4S 117(2) . . ?
 C6S C5S H5S 121.3 . . ?
 C5S C6S H6S 121.9 . . ?
 C7S C6S C5S 116.2(17) . . ?
 C7S C6S H6S 121.9 . . ?
 C2S C7S H7S 115.9 . . ?
 C6S C7S C2S 128.2(15) . . ?
 C6S C7S H7S 115.9 . . ?

loop_
  _geom_torsion_atom_site_label_1
  _geom_torsion_atom_site_label_2
  _geom_torsion_atom_site_label_3
  _geom_torsion_atom_site_label_4
  _geom_torsion
  _geom_torsion_site_symmetry_1
  _geom_torsion_site_symmetry_2
  _geom_torsion_site_symmetry_3
  _geom_torsion_site_symmetry_4
  _geom_torsion_publ_flag
 C1 N1 C4 S1 -131.3(4) . . . . ?
 C1 N1 C4 C3 -2.9(6) . . . . ?
 C1 N1 C4 C5 111.8(5) . . . . ?
 C1 N1 C19 C20 -42.9(9) . . . . ?
 C1 N1 C19 C24 135.6(5) . . . . ?
 C1 C2 C3 C4 -0.8(5) . . . . ?
 C1 C2 C3 C6 -112.5(5) . . . . ?
 C1 C2 C3 C25 120.9(5) . . . . ?
 N1 C1 C2 C3 -0.8(6) . . . . ?
 N1 C1 C2 O3 175.0(5) . . . . ?
 N1 C4 C5 O1 60.3(7) . . . . ?
 N1 C4 C5 N2 -119.3(5) . . . . ?
 N1 C19 C20 C21 177.0(6) . . . . ?
 N1 C19 C24 S1 1.5(6) . . . . ?
 N1 C19 C24 C23 -176.8(5) . . . . ?
 S1 C4 C5 O1 -54.5(7) . . . . ?
 S1 C4 C5 N2 126.0(4) . . . . ?
 C2 C1 N1 C4 2.3(6) . . . . ?
 C2 C1 N1 C19 -152.5(5) . . . . ?
 C2 C3 C4 N1 2.0(5) . . . . ?
 C2 C3 C4 S1 121.7(4) . . . . ?
 C2 C3 C4 C5 -115.3(4) . . . . ?
 C2 C3 C6 N2 108.7(5) . . . . ?
 C2 C3 C6 C7 -15.5(7) . . . . ?
 C2 C3 C25 O4 148.1(6) . . . . ?
 C2 C3 C25 C26 -29.3(8) . . . . ?
 N2 C6 C7 C8 148.6(5) . . . . ?
 N2 C6 C7 C12 -37.0(7) . . . . ?
 N2 C13 C14 C15 -177.5(7) . . . . ?
 N2 C13 C18 C17 177.6(9) . . . . ?
 O2 C1 N1 C4 178.8(6) . . . . ?
 O2 C1 N1 C19 24.0(9) . . . . ?
 O2 C1 C2 C3 -177.3(6) . . . . ?
 O2 C1 C2 O3 -1.4(9) . . . . ?
 C3 C4 C5 O1 175.8(5) . . . . ?
 C3 C4 C5 N2 -3.8(5) . . . . ?
 C3 C6 C7 C8 -91.0(6) . . . . ?
 C3 C6 C7 C12 83.4(6) . . . . ?
 C3 C25 C26 C27 -26.6(10) . . . . ?
 C3 C25 C26 C31 154.3(6) . . . . ?
 O3 C2 C3 C4 -176.5(5) . . . . ?
 O3 C2 C3 C6 71.8(7) . . . . ?
 O3 C2 C3 C25 -54.8(7) . . . . ?
 C4 N1 C19 C20 162.1(6) . . . . ?
 C4 N1 C19 C24 -19.4(6) . . . . ?
 C4 S1 C24 C19 12.0(5) . . . . ?
 C4 S1 C24 C23 -169.9(6) . . . . ?
 C4 C3 C6 N2 -1.1(5) . . . . ?
 C4 C3 C6 C7 -125.3(5) . . . . ?
 C4 C3 C25 O4 -97.3(7) . . . . ?
 C4 C3 C25 C26 85.3(7) . . . . ?
 O4 C25 C26 C27 156.1(7) . . . . ?
 O4 C25 C26 C31 -23.0(10) . . . . ?
 C5 N2 C6 C3 -1.4(6) . . . . ?
 C5 N2 C6 C7 124.1(5) . . . . ?
 C5 N2 C13 C14 147.0(6) . . . . ?
 C5 N2 C13 C18 -30.5(9) . . . . ?
 C6 N2 C5 O1 -176.2(6) . . . . ?
 C6 N2 C5 C4 3.3(6) . . . . ?
 C6 N2 C13 C14 -27.4(8) . . . . ?
 C6 N2 C13 C18 155.2(7) . . . . ?
 C6 C3 C4 N1 120.1(4) . . . . ?
 C6 C3 C4 S1 -120.2(4) . . . . ?
 C6 C3 C4 C5 2.8(5) . . . . ?
 C6 C3 C25 O4 20.1(8) . . . . ?
 C6 C3 C25 C26 -157.2(6) . . . . ?
 C6 C7 C8 C9 173.9(5) . . . . ?
 C6 C7 C12 C11 -175.2(5) . . . . ?
 C7 C8 C9 C10 1.3(11) . . . . ?
 C8 C7 C12 C11 -0.9(9) . . . . ?
 C8 C9 C10 C11 -0.5(12) . . . . ?
 C9 C10 C11 C12 -1.1(11) . . . . ?
 C10 C11 C12 C7 1.8(10) . . . . ?
 C12 C7 C8 C9 -0.6(9) . . . . ?
 C13 N2 C5 O1 9.1(9) . . . . ?
 C13 N2 C5 C4 -171.4(5) . . . . ?
 C13 N2 C6 C3 173.5(4) . . . . ?
 C13 N2 C6 C7 -61.1(6) . . . . ?
 C13 C14 C15 C16 -0.3(14) . . . . ?
 C14 C13 C18 C17 0.1(14) . . . . ?
 C14 C15 C16 C17 0.5(16) . . . . ?
 C15 C16 C17 C18 -0.3(18) . . . . ?
 C16 C17 C18 C13 0.0(18) . . . . ?
 C18 C13 C14 C15 0.0(12) . . . . ?
 C19 N1 C4 S1 27.0(5) . . . . ?
 C19 N1 C4 C3 155.4(4) . . . . ?
 C19 N1 C4 C5 -89.9(5) . . . . ?
 C19 C20 C21 C22 0.4(11) . . . . ?
 C20 C19 C24 S1 -179.9(5) . . . . ?
 C20 C19 C24 C23 1.9(9) . . . . ?
 C20 C21 C22 C23 0.2(12) . . . . ?
 C21 C22 C23 C24 0.3(11) . . . . ?
 C22 C23 C24 S1 -179.2(5) . . . . ?
 C22 C23 C24 C19 -1.2(10) . . . . ?
 C24 S1 C4 N1 -21.1(4) . . . . ?
 C24 S1 C4 C3 -141.7(4) . . . . ?
 C24 S1 C4 C5 96.6(4) . . . . ?
 C24 C19 C20 C21 -1.4(9) . . . . ?
 C25 C3 C4 N1 -118.9(5) . . . . ?
 C25 C3 C4 S1 0.8(6) . . . . ?
 C25 C3 C4 C5 123.8(5) . . . . ?
 C25 C3 C6 N2 -123.9(5) . . . . ?
 C25 C3 C6 C7 111.9(5) . . . . ?
 C25 C26 C27 C28 -178.0(8) . . . . ?
 C25 C26 C31 C30 178.8(8) . . . . ?
 C26 C27 C28 C29 -1.3(15) . . . . ?
 C27 C26 C31 C30 -0.4(12) . . . . ?
 C27 C28 C29 C30 0.8(18) . . . . ?
 C28 C29 C30 C31 0.0(18) . . . . ?
 C29 C30 C31 C26 -0.1(15) . . . . ?
 C31 C26 C27 C28 1.1(12) . . . . ?
 C1S C2S C3S C4S -176.1(18) . . . . ?
 C1S C2S C7S C6S 176.4(14) . . . . ?
 C2S C3S C4S C5S 3(3) . . . . ?
 C3S C2S C7S C6S 1(2) . . . . ?
 C3S C4S C5S C6S -4(3) . . . . ?
 C4S C5S C6S C7S 4(2) . . . . ?
 C5S C6S C7S C2S -3(2) . . . . ?
 C7S C2S C3S C4S -1(2) . . . . ?

_shelx_res_file
;
TITL CF solution in P1
    psu-1227(lea-71).res
    created by SHELXL-2018/3 at 15:45:32 on 24-Apr-2021
CELL 0.71073 8.18923 9.50614 11.13708 86.0209 71.6073 70.3237
ZERR 1 0.00184 0.00162 0.00188 0.0138 0.0175 0.0179
LATT -1
SFAC C H N O S
UNIT 38 28 2 4 1
DELU 0.005 0.005 C1S > C6S
SIMU 0.04 0.08 1.7 C1S > C6S
DFIX 1.39 0.01 C3S C4S C7S C2S C4S C5S C5S C6S C6S C7S

L.S. 10
PLAN  20
SIZE 0.05 0.14 0.22
TEMP 22
CONF
BOND
MORE -1
BOND $H
fmap 2
acta 52
OMIT -2 -2 8
OMIT -1 1 9
OMIT -4 -8 -5
OMIT -4 -4 6
REM <olex2.extras>
REM <HklSrc "%.\\PSU-1227(LEA-71).hkl">
REM </olex2.extras>

WGHT    0.088300    0.049200
EXTI    0.118254
FVAR       4.25134
C1    1    1.020370    0.645415    0.730882    11.00000    0.05266    0.06285 =
         0.05228    0.00291   -0.01522   -0.03522
N1    3    0.833259    0.690129    0.776048    11.00000    0.04834    0.05118 =
         0.04558    0.00327   -0.01139   -0.02425
O1    4    0.541811    0.715804    1.021887    11.00000    0.05818    0.07979 =
         0.05349   -0.00101   -0.00462   -0.00943
S1    5    0.582300    0.584139    0.759481    11.00000    0.06237    0.06574 =
         0.06377    0.00934   -0.02650   -0.03635
C2    1    1.086307    0.480633    0.751583    11.00000    0.04529    0.06383 =
         0.03465    0.00207   -0.00693   -0.02327
N2    3    0.756117    0.489736    1.036630    11.00000    0.05398    0.06060 =
         0.03588    0.00454   -0.00976   -0.02232
O2    4    1.110633    0.723288    0.679286    11.00000    0.05969    0.07690 =
         0.08878    0.01283   -0.01278   -0.04173
C3    1    0.924321    0.425351    0.815557    11.00000    0.04571    0.05657 =
         0.03900    0.00128   -0.00811   -0.02338
O3    4    1.244534    0.402614    0.715297    11.00000    0.05603    0.07733 =
         0.05657    0.01142   -0.00485   -0.02390
C4    1    0.759845    0.572375    0.831825    11.00000    0.04707    0.05433 =
         0.04403    0.00054   -0.00607   -0.02706
O4    4    0.858455    0.206685    0.790959    11.00000    0.13252    0.08281 =
         0.05319    0.00364   -0.02250   -0.07057
C5    1    0.669909    0.603615    0.975219    11.00000    0.05183    0.07104 =
         0.04446   -0.00263   -0.00738   -0.03265
C6    1    0.913696    0.374735    0.953934    11.00000    0.05709    0.05185 =
         0.04054    0.00505   -0.01145   -0.02831
AFIX  13
H6    2    0.887415    0.280590    0.963970    11.00000   -1.20000
AFIX   0
C7    1    1.086433    0.349678    0.987239    11.00000    0.04790    0.05945 =
         0.03911    0.00048   -0.00500   -0.02348
C8    1    1.213937    0.206423    0.965836    11.00000    0.07983    0.07208 =
         0.05297   -0.00982   -0.02114   -0.01549
AFIX  43
H8    2    1.187756    0.127778    0.939944    11.00000   -1.20000
AFIX   0
C9    1    1.381343    0.183042    0.983897    11.00000    0.06543    0.10814 =
         0.06696   -0.01448   -0.02321    0.00683
AFIX  43
H9    2    1.469276    0.088377    0.968350    11.00000   -1.20000
AFIX   0
C10   1    1.416827    0.297505    1.024013    11.00000    0.06212    0.14486 =
         0.05735    0.00694   -0.02169   -0.04088
AFIX  43
H10   2    1.529105    0.279941    1.036302    11.00000   -1.20000
AFIX   0
C11   1    1.291911    0.437882    1.046821    11.00000    0.06704    0.09732 =
         0.06661    0.00463   -0.01938   -0.04511
AFIX  43
H11   2    1.318244    0.514655    1.075699    11.00000   -1.20000
AFIX   0
C12   1    1.124697    0.465827    1.026692    11.00000    0.06216    0.06675 =
         0.05178    0.00683   -0.01842   -0.03413
AFIX  43
H12   2    1.039750    0.561822    1.039725    11.00000   -1.20000
AFIX   0
C13   1    0.692922    0.472480    1.170549    11.00000    0.05732    0.08410 =
         0.03464   -0.00091   -0.00195   -0.03786
C14   1    0.721112    0.333082    1.218659    11.00000    0.09470    0.09955 =
         0.04219    0.00875   -0.01159   -0.03890
AFIX  43
H14   2    0.785940    0.249665    1.163629    11.00000   -1.20000
AFIX   0
C15   1    0.656231    0.312871    1.346172    11.00000    0.11375    0.11900 =
         0.04631    0.01890   -0.00408   -0.05571
AFIX  43
H15   2    0.677189    0.216606    1.375949    11.00000   -1.20000
AFIX   0
C16   1    0.563673    0.430076    1.427257    11.00000    0.10855    0.17519 =
         0.04080    0.02051   -0.00530   -0.06998
AFIX  43
H16   2    0.520616    0.416229    1.513538    11.00000   -1.20000
AFIX   0
C17   1    0.532498    0.571340    1.382275    11.00000    0.18393    0.13706 =
         0.04699   -0.02104    0.00468   -0.04058
AFIX  43
H17   2    0.467250    0.653309    1.438843    11.00000   -1.20000
AFIX   0
C18   1    0.597131    0.594953    1.252320    11.00000    0.15266    0.09275 =
         0.03901   -0.00399   -0.00628   -0.03880
AFIX  43
H18   2    0.575470    0.691236    1.222534    11.00000   -1.20000
AFIX   0
C19   1    0.708085    0.811215    0.736217    11.00000    0.05345    0.05783 =
         0.04579    0.00222   -0.01267   -0.02540
C20   1    0.718849    0.951874    0.711177    11.00000    0.06505    0.05932 =
         0.06379   -0.00263   -0.01130   -0.02902
AFIX  43
H20   2    0.812512    0.977647    0.723507    11.00000   -1.20000
AFIX   0
C21   1    0.588268    1.053352    0.667587    11.00000    0.08647    0.05738 =
         0.08148    0.01091   -0.01954   -0.02865
AFIX  43
H21   2    0.593661    1.148996    0.649608    11.00000   -1.20000
AFIX   0
C22   1    0.448734    1.015017    0.650085    11.00000    0.08495    0.06055 =
         0.08230    0.00718   -0.03043   -0.01283
AFIX  43
H22   2    0.361341    1.085073    0.620215    11.00000   -1.20000
AFIX   0
C23   1    0.437488    0.873634    0.676472    11.00000    0.05677    0.08238 =
         0.06695    0.00434   -0.02357   -0.02536
AFIX  43
H23   2    0.343524    0.848277    0.664183    11.00000   -1.20000
AFIX   0
C24   1    0.566568    0.771263    0.720982    11.00000    0.05863    0.06213 =
         0.04743    0.00365   -0.01599   -0.02748
C25   1    0.919372    0.301027    0.734646    11.00000    0.07048    0.05733 =
         0.04896    0.00204   -0.02142   -0.02974
C26   1    0.992384    0.290569    0.593968    11.00000    0.06380    0.08177 =
         0.04449   -0.00533   -0.01580   -0.03089
C27   1    1.004021    0.411748    0.519293    11.00000    0.10593    0.09411 =
         0.04598    0.01087   -0.02177   -0.04534
AFIX  43
H27   2    0.968031    0.505733    0.557778    11.00000   -1.20000
AFIX   0
C28   1    1.067624    0.395748    0.389655    11.00000    0.16404    0.13738 =
         0.05023    0.00971   -0.02727   -0.08468
AFIX  43
H28   2    1.072128    0.478728    0.340998    11.00000   -1.20000
AFIX   0
C29   1    1.124884    0.256398    0.331588    11.00000    0.17541    0.18530 =
         0.04326   -0.00786    0.00147   -0.11515
AFIX  43
H29   2    1.169523    0.244414    0.243773    11.00000   -1.20000
AFIX   0
C30   1    1.115212    0.136389    0.404587    11.00000    0.15963    0.15364 =
         0.05920   -0.04410    0.00986   -0.09063
AFIX  43
H30   2    1.153850    0.042546    0.365209    11.00000   -1.20000
AFIX   0
C31   1    1.049379    0.150060    0.536019    11.00000    0.10476    0.09209 =
         0.05352   -0.01686   -0.00747   -0.05582
AFIX  43
H31   2    1.043621    0.066883    0.584132    11.00000   -1.20000
AFIX   0

C1S   1    0.931512    0.819317    0.380187    11.00000    0.56303    0.19906 =
         0.13620    0.00869   -0.07574   -0.20757
AFIX 137
H1SA  2    0.903186    0.728739    0.400899    11.00000   -1.50000
H1SB  2    0.845062    0.897999    0.440203    11.00000   -1.50000
H1SC  2    1.052210    0.804090    0.383016    11.00000   -1.50000
AFIX   0
C2S   1    0.922958    0.858502    0.259471    11.00000    0.26443    0.11537 =
         0.16607    0.00322   -0.06258   -0.10862
C3S   1    0.761076    0.908732    0.229377    11.00000    0.17621    0.13868 =
         0.31676   -0.05158   -0.02491   -0.08923
AFIX  43
H3S   2    0.648406    0.924241    0.290776    11.00000   -1.20000
AFIX   0
C4S   1    0.776578    0.934455    0.103010    11.00000    0.22457    0.10336 =
         0.38116   -0.01465   -0.18115   -0.03113
AFIX  43
H4S   2    0.668888    0.972238    0.082172    11.00000   -1.20000
AFIX   0
C5S   1    0.937994    0.908859    0.005393    11.00000    0.35481    0.08897 =
         0.22668    0.02525   -0.16785   -0.08525
AFIX  43
H5S   2    0.939204    0.922344   -0.078355    11.00000   -1.20000
AFIX   0
C6S   1    1.096739    0.862737    0.036558    11.00000    0.23460    0.10905 =
         0.19180   -0.00171   -0.04939   -0.07608
AFIX  43
H6S   2    1.209706    0.849195   -0.023943    11.00000   -1.20000
AFIX   0
C7S   1    1.079521    0.838120    0.160191    11.00000    0.09229    0.08018 =
         0.14420   -0.01058   -0.03304   -0.02589
AFIX  43
H7S   2    1.187848    0.802843    0.180365    11.00000   -1.20000
AFIX   0
HKLF 4


REM  CF solution in P1
REM wR2 = 0.1916, GooF = S = 1.084, Restrained GooF = 1.093 for all data
REM R1 = 0.0661 for 3682 Fo > 4sig(Fo) and 0.0871 for all 5123 data
REM 408 parameters refined using 47 restraints

END

WGHT      0.0880      0.0493

REM Highest difference peak  0.302,  deepest hole -0.285,  1-sigma level  0.052
Q1    1   0.8245  0.9448  0.0445  11.00000  0.05    0.30
Q2    1   0.5386  1.0001  0.2738  11.00000  0.05    0.28
Q3    1   0.9401  0.8775  0.1131  11.00000  0.05    0.24
Q4    1   1.0737  0.0838  0.7544  11.00000  0.05    0.22
Q5    1   0.9990  0.9119  0.0098  11.00000  0.05    0.20
Q6    1   0.8296  0.6134  0.7171  11.00000  0.05    0.19
Q7    1   0.4773  0.4168  0.7601  11.00000  0.05    0.19
Q8    1   0.7314  1.0668  0.0160  11.00000  0.05    0.18
Q9    1   0.7503  0.7148  0.6864  11.00000  0.05    0.17
Q10   1   0.7032  0.5806  1.0010  11.00000  0.05    0.17
Q11   1   0.4899  0.6065  0.6794  11.00000  0.05    0.17
Q12   1   0.7713  0.9578  0.1837  11.00000  0.05    0.17
Q13   1   0.6592  0.4436  1.3162  11.00000  0.05    0.17
Q14   1   0.4824  1.1678  0.7548  11.00000  0.05    0.17
Q15   1   0.7040  1.0905  0.0402  11.00000  0.05    0.17
Q16   1   0.8545  0.4391  0.7349  11.00000  0.05    0.17
Q17   1   1.1091  0.0714  0.6401  11.00000  0.05    0.17
Q18   1   1.6292  0.1586  1.0379  11.00000  0.05    0.17
Q19   1   1.1231  0.7840  0.2740  11.00000  0.05    0.16
Q20   1   0.8039  1.1125  0.0003  11.00000  0.05    0.16
;
_shelx_res_checksum                55483
_shelx_hkl_file
;
 -11  -6  -6 154.392 60.9020   2
 -11  -6  -6 88.9278 48.4113   3
 -11  -6  -5 100.550 35.7322   2
 -11  -5  -6 250.482 87.2434   2
 -11  -5  -5 31.5764 28.5499   2
 -11  -4  -5 65.5969 42.5817   2
 -11  -4  -4 13.7519 11.6224   2
 -11  -3  -5 102.637 61.1796   2
 -11  -3  -4 39.6664 29.2599   2
 -11  -2  -4 47.7752 36.1383   2
 -10  -7  -9-12.0550 16.9915   3
 -10  -7  -8 47.7066 32.8688   3
 -10  -7  -7 85.7391 42.8460   3
 -10  -7  -6 113.213 48.8108   3
 -10  -7  -5 172.994 58.6398   3
 -10  -6 -10 25.4246 25.9431   3
 -10  -6  -9 2.43124 7.79476   3
 -10  -6  -8 41.4913 33.8536   3
 -10  -6  -8 54.2971 38.8988   2
 -10  -6  -7 35.3441 30.5903   2
 -10  -6  -7 101.694 51.1621   3
 -10  -6  -6 35.3357 27.8842   3
 -10  -6  -6 36.3925 29.6175   2
 -10  -6  -5 60.6411 34.1757   2
 -10  -6  -4 70.1553 49.1694   2
 -10  -6  -3 25.4897 21.5755   2
 -10  -5  -9 146.277 69.6130   3
 -10  -5  -8 45.7195 48.9318   2
 -10  -5  -8 81.2020 44.6665   3
 -10  -5  -7-42.6013 32.0576   3
 -10  -5  -7 111.112 58.1190   2
 -10  -5  -6 152.314 62.5631   2
 -10  -5  -5 60.1963 42.0156   2
 -10  -5  -4 171.285 65.2226   2
 -10  -5  -3 146.846 59.0661   2
 -10  -4  -9 99.4405 62.1097   3
 -10  -4  -8 78.5715 46.9822   2
 -10  -4  -8 88.1899 45.7436   3
 -10  -4  -7 38.6449 25.4493   3
 -10  -4  -7 52.1468 41.1922   2
 -10  -4  -6 64.6187 43.9377   2
 -10  -4  -5 86.7688 51.4434   2
 -10  -4  -4 75.9962 45.3261   2
 -10  -4  -3 48.3273 32.1071   2
 -10  -4  -2 92.9253 47.0898   2
 -10  -3  -8 102.690 60.4513   2
 -10  -3  -8 65.6690 51.0590   3
 -10  -3  -7 49.7577 46.1871   2
 -10  -3  -7 50.0125 43.0556   3
 -10  -3  -6 129.165 63.5805   2
 -10  -3  -5 187.998 69.5317   2
 -10  -3  -4 34.4868 31.0396   2
 -10  -3  -3 76.3358 41.6180   2
 -10  -3  -2 22.0561 15.5914   2
 -10  -2  -7 14.6353 39.4370   2
 -10  -2  -6 60.3439 51.6634   2
  -9  -7  -8 150.482 59.9355   3
  -9  -7  -7 145.437 58.3010   3
  -9  -7  -6 153.176 55.2285   3
  -9  -7  -5 285.431 72.6960   3
  -9  -6  -9 139.312 57.6827   3
  -9  -6  -8 115.253 49.6753   3
  -9  -6  -7 347.139 84.1278   3
  -9  -6  -7 386.033 95.9949   2
  -9  -6  -6 353.725 95.0765   2
  -9  -6  -6 376.067 86.0085   3
  -9  -6  -5 280.126 81.5522   2
  -9  -6  -4 212.240 64.9484   2
  -9  -5 -10-30.8246 29.8338   2
  -9  -5 -10 188.158 68.1050   3
  -9  -5  -9 38.6176 37.7272   2
  -9  -5  -9 106.283 55.8798   3
  -9  -5  -8 145.419 61.7816   2
  -9  -5  -8 116.847 51.3636   3
  -9  -5  -7 498.832 107.993   3
  -9  -5  -7 458.256 109.426   2
  -9  -5  -6 440.900 104.474   2
  -9  -5  -6 634.961 118.111   3
  -9  -5  -5 202.585 67.3249   2
  -9  -5  -4 413.517 93.2261   2
  -9  -5  -3 393.446 88.5444   2
  -9  -5  -2 109.097 43.3803   2
  -9  -5  -1 74.0107 36.5163   2
  -9  -4 -11 130.055 61.1678   3
  -9  -4 -10 186.414 82.0591   2
  -9  -4 -10 366.250 99.4558   3
  -9  -4  -9 162.159 73.1867   2
  -9  -4  -9 263.672 84.4334   3
  -9  -4  -8 147.744 61.1513   3
  -9  -4  -8 190.534 77.0683   2
  -9  -4  -7 308.389 83.8022   3
  -9  -4  -7 328.177 93.4488   2
  -9  -4  -6 721.810 129.901   2
  -9  -4  -5 351.250 84.5059   2
  -9  -4  -4 409.499 90.2651   2
  -9  -4  -3 346.193 81.8903   2
  -9  -4  -2 93.7361 34.2775   2
  -9  -4  -1 48.4253 31.0915   2
  -9  -3 -10 117.790 63.2477   3
  -9  -3 -10 135.219 61.4602   2
  -9  -3  -9 223.278 81.2396   2
  -9  -3  -9 279.823 89.4884   3
  -9  -3  -8 247.545 79.9108   3
  -9  -3  -8 220.172 78.1015   2
  -9  -3  -7 216.091 79.5314   3
  -9  -3  -7 153.234 67.2533   2
  -9  -3  -6 492.274 112.376   2
  -9  -3  -5 554.489 111.153   2
  -9  -3  -4 387.679 88.1734   2
  -9  -3  -3 135.955 49.4482   2
  -9  -3  -2 54.3661 34.3723   2
  -9  -3  -1 128.360 49.5973   2
  -9  -3   0-0.26928 2.05507   2
  -9  -2 -10 59.3893 46.2257   2
  -9  -2 -10 5.14510 11.7018   3
  -9  -2  -9 38.1762 34.6211   2
  -9  -2  -9 76.6962 43.0328   3
  -9  -2  -8 31.5483 23.1009   3
  -9  -2  -8 62.7175 39.6880   2
  -9  -2  -7 75.8114 49.7189   2
  -9  -2  -6 22.2959 19.7050   2
  -9  -1  -9 60.6013 47.1645   3
  -9  -1  -9-6.68458 13.6706   2
  -9  -1  -8 82.7199 51.1573   3
  -9   0  -9 45.4133 49.1576   3
  -9   0  -8 17.7487 19.7917   3
  -8  -7  -7 133.275 43.9221   3
  -8  -7  -6 87.7017 30.6718   3
  -8  -7  -5 456.081 83.0543   3
  -8  -7  -4 508.667 88.5972   3
  -8  -6  -8 106.595 42.8945   3
  -8  -6  -7 373.673 80.9460   3
  -8  -6  -6 265.058 67.3153   3
  -8  -6  -5 594.428 98.1777   3
  -8  -5 -10 66.8941 48.7156   2
  -8  -5  -9 6.37733 10.6069   2
  -8  -5  -9 18.8874 7.03722   3
  -8  -5  -8 1.84079 20.2820   2
  -8  -5  -8-32.3078 24.7912   3
  -8  -5  -7 81.8253 44.7447   2
  -8  -5  -7 116.132 46.9257   3
  -8  -5  -6 152.492 59.1625   2
  -8  -5  -6 137.988 47.0823   3
  -8  -5  -5 14.5502 14.0475   2
  -8  -5  -4 270.829 70.2579   2
  -8  -5  -3 98.4026 37.7807   2
  -8  -5  -2 124.076 44.3545   2
  -8  -5  -1 139.000 47.7240   2
  -8  -5   0 208.775 51.6460   2
  -8  -4 -11 28.4404 46.9439   2
  -8  -4 -10 1.75173 23.3284   2
  -8  -4 -10 38.8681 29.7723   3
  -8  -4  -9-33.4116 28.1637   2
  -8  -4  -9-0.12106 15.8508   3
  -8  -4  -8 3.90574 15.6119   3
  -8  -4  -8 8.23446 22.2405   2
  -8  -4  -7 128.446 57.0280   2
  -8  -4  -7 118.407 42.7250   3
  -8  -4  -6 21.6265 19.7838   3
  -8  -4  -6 15.3213 21.0195   2
  -8  -4  -5 131.059 51.7473   2
  -8  -4  -4 102.052 43.9927   2
  -8  -4  -3 295.692 70.8509   2
  -8  -4  -2 255.068 63.7268   2
  -8  -4  -1 112.276 40.6698   2
  -8  -4   0 297.562 62.2258   2
  -8  -4   1 236.707 54.0159   2
  -8  -3 -11 54.2034 45.7517   2
  -8  -3 -10 133.981 61.2554   3
  -8  -3 -10 124.763 54.9965   2
  -8  -3  -9 23.8350 22.8957   2
  -8  -3  -9 43.0829 35.4334   3
  -8  -3  -8 38.0819 35.2397   3
  -8  -3  -8 36.8667 28.1619   2
  -8  -3  -7 61.1285 32.7567   2
  -8  -3  -7 141.530 54.6509   3
  -8  -3  -6 25.0752 17.0248   2
  -8  -3  -5 121.740 47.5283   2
  -8  -3  -4 23.8182 18.6587   2
  -8  -3  -3 206.547 57.8822   2
  -8  -3  -2 270.593 63.3977   2
  -8  -3  -1 89.8321 37.4365   2
  -8  -3   0 37.8626 21.6097   2
  -8  -3   1 280.624 59.6013   2
  -8  -2 -11 43.8993 32.4752   2
  -8  -2 -11 118.846 61.9424   3
  -8  -2 -10 197.095 81.2562   2
  -8  -2 -10 239.560 80.3477   3
  -8  -2  -9 87.5199 48.7631   3
  -8  -2  -9 58.1774 35.0825   2
  -8  -2  -8 107.628 51.0413   3
  -8  -2  -8 162.256 60.2125   2
  -8  -2  -7 220.456 69.5127   2
  -8  -2  -7 348.969 86.9337   3
  -8  -2  -6 262.542 80.1679   2
  -8  -1 -11 59.5180 50.4002   2
  -8  -1 -11 54.4627 37.9918   3
  -8  -1 -10 274.310 85.9610   2
  -8  -1 -10 298.507 85.8123   3
  -8  -1  -9 203.967 73.7631   3
  -8  -1  -9 272.056 84.3960   2
  -8  -1  -8 90.6116 42.0681   3
  -8  -1  -7 259.393 74.6550   3
  -8   0 -11-7.21889 28.4449   2
  -8   0 -11 27.3425 49.6274   3
  -8   0 -10 59.4248 43.3151   3
  -8   0 -10 86.0049 52.2071   2
  -8   0  -9 123.178 64.1746   3
  -8   0  -8 261.394 81.0558   3
  -8   1 -10 64.0304 52.5922   3
  -8   1  -9 25.4870 35.2304   3
  -8   1  -8 33.8616 16.5475   3
  -8   2  -9 37.4592 39.4794   3
  -8   2  -8 34.9782 45.4533   3
  -8   3  -8-52.4115 36.8137   3
  -8   4  -7 22.3116 13.2404   3
  -7 -11   2 12.0019 18.0839   1
  -7 -11   3 75.1820 47.6093   1
  -7 -10   0 180.319 57.7733   1
  -7 -10   1 299.409 84.5821   1
  -7 -10   2 267.965 77.2000   1
  -7  -9  -2 504.109 86.4826   1
  -7  -8  -4 51.1795 23.4356   3
  -7  -8  -3 52.7910 23.7483   3
  -7  -8  -2 126.481 35.3819   3
  -7  -7  -6 141.961 45.0795   3
  -7  -7  -5 166.164 44.6877   3
  -7  -7  -4 23.5029 21.6902   3
  -7  -6  -7 621.756 100.744   3
  -7  -6  -6 243.106 58.4844   3
  -7  -6  -5 175.112 47.5134   3
  -7  -6  -4 102.640 37.5769   3
  -7  -5  -8 45.2188 29.3933   3
  -7  -5  -8 21.8281 20.4138   2
  -7  -5  -7 477.754 87.9345   3
  -7  -5  -7 425.037 93.7397   2
  -7  -5  -6 607.992 110.837   2
  -7  -5  -6 599.158 96.3613   3
  -7  -5  -5 445.202 79.6684   3
  -7  -5  -5 430.225 87.2871   2
  -7  -5  -5 61.4316 25.2643   1
  -7  -5  -4 300.818 68.5233   2
  -7  -5  -4 118.384 34.3554   1
  -7  -5  -3 1610.12 162.409   2
  -7  -5  -3 1298.05 128.901   1
  -7  -5  -2 1083.32 129.526   2
  -7  -5  -1 122.523 38.7907   2
  -7  -4 -11 165.273 66.1945   2
  -7  -4 -10 290.226 87.3830   2
  -7  -4  -9 236.641 72.3406   2
  -7  -4  -9 240.246 67.6221   3
  -7  -4  -8-2.79586 6.73064   3
  -7  -4  -8-2.21601 13.4403   2
  -7  -4  -7 387.475 79.7578   3
  -7  -4  -7 435.268 94.6139   2
  -7  -4  -6 272.607 50.5815   1
  -7  -4  -6 767.739 120.918   2
  -7  -4  -6 650.727 102.683   3
  -7  -4  -5 154.537 36.8615   1
  -7  -4  -5 151.650 49.7873   2
  -7  -4  -4 344.866 74.0166   2
  -7  -4  -4 455.262 73.2052   1
  -7  -4  -3 658.785 98.8900   2
  -7  -4  -2 1302.73 138.933   2
  -7  -4  -1 826.011 104.077   2
  -7  -4   0 173.821 43.2766   2
  -7  -4   1 434.223 65.7671   2
  -7  -4   2 309.207 51.5077   2
  -7  -3 -13 74.5302 46.8241   2
  -7  -3 -12 160.606 71.3375   2
  -7  -3 -11 431.605 108.677   2
  -7  -3 -10 75.3118 48.2465   2
  -7  -3  -9 253.417 79.3660   2
  -7  -3  -9 285.907 77.0597   3
  -7  -3  -8 302.890 79.6722   2
  -7  -3  -8 378.483 85.4317   3
  -7  -3  -7 433.425 89.3517   3
  -7  -3  -7 545.900 101.515   2
  -7  -3  -6 459.191 89.8577   3
  -7  -3  -6 497.594 72.3595   1
  -7  -3  -6 432.655 88.9765   2
  -7  -3  -5 282.086 61.5457   1
  -7  -3  -5 274.998 68.1726   2
  -7  -3  -4 1399.26 153.371   2
  -7  -3  -3 216.584 55.2638   2
  -7  -3  -2 1550.01 155.403   2
  -7  -3  -1 1554.63 149.503   2
  -7  -3   0 646.802 90.4506   2
  -7  -3   1 392.111 65.6146   2
  -7  -3   2 389.166 61.5447   2
  -7  -2 -13-28.6081 28.6844   2
  -7  -2 -12 87.0704 51.5589   2
  -7  -2 -11 234.018 87.7167   2
  -7  -2 -10 393.206 104.087   2
  -7  -2 -10 351.044 91.2706   3
  -7  -2  -9 107.167 58.0978   2
  -7  -2  -9 69.2452 41.7811   3
  -7  -2  -8 591.403 111.237   2
  -7  -2  -8 524.115 100.805   3
  -7  -2  -7 779.837 128.193   2
  -7  -2  -7 806.004 123.340   3
  -7  -2  -6 856.435 137.103   2
  -7  -1 -13-18.1569 22.9967   2
  -7  -1 -12 95.5195 55.2661   2
  -7  -1 -11 179.625 81.2373   2
  -7  -1 -10 343.365 96.0909   2
  -7  -1 -10 368.007 95.7620   3
  -7  -1  -9 445.792 105.660   2
  -7  -1  -9 518.452 111.668   3
  -7  -1  -8 945.076 141.417   3
  -7  -1  -8 1095.64 156.850   2
  -7  -1  -7 509.084 100.756   3
  -7   0 -12 88.3290 50.3400   2
  -7   0 -11 302.839 100.366   2
  -7   0 -11 88.0108 51.2410   3
  -7   0 -10 106.219 57.5257   2
  -7   0 -10 95.2384 53.9397   3
  -7   0  -9 125.147 53.5345   3
  -7   0  -8 174.566 64.1717   3
  -7   0  -7 241.382 70.7583   3
  -7   1 -12-19.2656 23.3539   2
  -7   1 -11-13.3887 16.9207   3
  -7   1 -11 39.2614 32.7605   2
  -7   1 -10 6.27384 12.0984   3
  -7   1  -9 129.100 55.5987   3
  -7   1  -8 31.3487 28.8954   3
  -7   1  -7 102.784 46.2671   3
  -7   2 -11-17.9666 19.9288   3
  -7   2 -10 42.5547 40.9043   3
  -7   2  -9 44.2334 38.6020   3
  -7   2  -8 25.5888 32.3638   3
  -7   2  -7 114.298 51.8751   3
  -7   3 -10-17.3557 20.8643   3
  -7   3  -9 33.7953 32.4824   3
  -7   3  -8 15.2111 25.4506   3
  -7   3  -7-14.4954 17.7970   3
  -7   4 -10 60.0257 52.3534   3
  -7   4  -9 0.41893 22.6822   3
  -7   4  -8 27.0115 38.0683   3
  -7   4  -7 81.8994 47.3419   3
  -7   5  -9 58.4186 45.8752   3
  -7   5  -8-25.2789 22.4756   3
  -7   5  -7-44.3763 32.6235   3
  -7   6  -7 32.9035 28.8260   3
  -7   6  -6 1.84375 35.6194   3
  -6 -11   0 221.914 67.7983   1
  -6 -11   1 23.7091 23.1181   1
  -6 -11   2 11.0735 16.6851   1
  -6 -11   3 49.4795 44.6440   1
  -6 -10  -1 260.107 66.8496   1
  -6 -10   0 246.022 70.5751   1
  -6 -10   1 104.292 51.3363   1
  -6 -10   2-4.07269 9.82970   1
  -6 -10   3 296.526 90.9556   1
  -6 -10   4 301.002 94.0544   1
  -6  -9  -2 133.595 42.8768   1
  -6  -9  -1 119.884 41.0260   1
  -6  -9   0 343.951 78.3501   1
  -6  -8  -4 390.876 53.4315   1
  -6  -8  -3 439.267 67.9891   1
  -6  -8  -2 344.689 63.8844   1
  -6  -8  -2 136.181 27.4680   3
  -6  -8  -1 67.8547 18.0789   3
  -6  -7  -4 915.953 83.4055   1
  -6  -7  -4 740.986 86.3732   3
  -6  -7  -3 2934.50 185.836   3
  -6  -6  -6 449.665 77.3884   3
  -6  -6  -5 576.602 80.5358   3
  -6  -6  -5 18.3704 9.31388   1
  -6  -6  -4 206.875 45.4514   3
  -6  -6  -4 24.2157 13.8755   1
  -6  -6  -3 810.768 85.3565   1
  -6  -5 -14-12.0757 17.6320   4
  -6  -5  -7 26.6662 16.8081   3
  -6  -5  -6 810.330 105.287   3
  -6  -5  -5 1505.51 160.405   2
  -6  -5  -5 671.810 65.2089   1
  -6  -5  -5 1456.14 133.725   3
  -6  -5  -4 1349.86 109.945   1
  -6  -5  -4 2029.83 181.246   2
  -6  -5  -3 82.9174 26.4969   1
  -6  -5  -3 59.7551 28.1004   2
  -6  -5  -2 2376.37 172.686   1
  -6  -5  -1 2565.53 192.417   1
  -6  -4 -14-17.8331 20.6043   4
  -6  -4  -9 289.308 75.0314   2
  -6  -4  -8 590.888 100.346   3
  -6  -4  -8 581.348 108.168   2
  -6  -4  -7 457.786 89.0340   2
  -6  -4  -7 448.459 83.0962   3
  -6  -4  -6 153.932 51.3209   2
  -6  -4  -6 187.922 48.5483   3
  -6  -4  -6 132.006 27.0304   1
  -6  -4  -5 451.210 57.4433   1
  -6  -4  -5 409.509 78.9114   2
  -6  -4  -5 402.144 70.2554   3
  -6  -4  -4 1633.21 125.507   1
  -6  -4  -4 1619.85 160.862   2
  -6  -4  -3 60.6432 29.2080   2
  -6  -4  -3 64.2904 27.9682   1
  -6  -4  -2 168.712 46.1654   2
  -6  -4  -2 115.846 35.3316   1
  -6  -4  -1 1355.30 130.680   2
  -6  -4   0 1503.83 129.227   2
  -6  -4   1 756.043 81.2139   2
  -6  -4   2 925.065 83.7306   2
  -6  -3 -14 22.3357 7.23055   4
  -6  -3 -13 16.8668 15.5933   4
  -6  -3 -11 1018.18 163.862   2
  -6  -3 -10 386.332 96.4469   2
  -6  -3  -9 218.261 67.1518   2
  -6  -3  -8 1278.20 162.362   2
  -6  -3  -8 1300.15 153.620   3
  -6  -3  -7 1238.95 149.963   2
  -6  -3  -7 1167.45 136.117   3
  -6  -3  -7 957.966 92.0166   1
  -6  -3  -6 987.428 91.4924   1
  -6  -3  -6 855.516 114.458   3
  -6  -3  -6 916.354 125.723   2
  -6  -3  -5 20.0348 17.2196   1
  -6  -3  -5 29.7681 23.4905   2
  -6  -3  -4 1825.04 172.327   2
  -6  -3  -4 2293.45 157.830   1
  -6  -3  -3 365.302 69.9915   2
  -6  -3  -3 449.732 67.9863   1
  -6  -3  -2 210.588 47.7956   2
  -6  -3  -2 270.802 58.3679   1
  -6  -3  -1 66.3580 26.6616   2
  -6  -3   0 146.350 38.9464   2
  -6  -3   1 641.154 75.9710   2
  -6  -3   2 225.408 41.9068   2
  -6  -3   3 711.860 67.8649   2
  -6  -2 -13 53.7423 42.8861   4
  -6  -2 -13 35.1173 30.7811   2
  -6  -2 -12 155.832 67.1498   2
  -6  -2 -11 606.989 122.027   2
  -6  -2 -10 471.706 108.126   2
  -6  -2  -9 449.076 97.3221   2
  -6  -2  -9 470.139 92.2452   3
  -6  -2  -8 776.809 123.925   2
  -6  -2  -8 973.844 129.573   3
  -6  -2  -8 731.600 90.8639   1
  -6  -2  -7 1229.04 151.876   2
  -6  -2  -7 1049.11 134.724   3
  -6  -2  -7 1342.00 122.134   1
  -6  -2  -6 635.824 99.0914   3
  -6  -2  -6 570.921 100.703   2
  -6  -2  -6 689.426 83.9536   1
  -6  -2  -5 238.266 51.1935   1
  -6  -2  -5 125.074 51.5086   2
  -6  -2  -4 3899.67 242.172   1
  -6  -2  -3 196.390 45.8108   1
  -6  -1 -14-15.8979 21.3438   2
  -6  -1 -13 5.72558 12.2789   2
  -6  -1 -12 18.7628 16.0661   2
  -6  -1 -11 131.815 60.2487   2
  -6  -1 -10 382.223 102.251   2
  -6  -1  -9 489.156 102.065   2
  -6  -1  -9 477.604 96.3601   3
  -6  -1  -8 141.256 57.3170   2
  -6  -1  -8 184.775 59.9892   3
  -6  -1  -8 260.246 59.3883   1
  -6  -1  -7 1635.18 154.314   4
  -6  -1  -7 2238.75 174.199   1
  -6  -1  -7 1726.25 179.555   3
  -6  -1  -6 1095.99 139.324   3
  -6  -1  -6 1468.85 138.812   1
  -6  -1  -6 1497.49 136.480   4
  -6  -1  -5 535.936 80.4900   4
  -6  -1  -5 602.190 86.5226   1
  -6  -1  -4 674.627 95.2545   1
  -6  -1  -4 693.224 92.9789   4
  -6   0 -14 167.098 68.9296   2
  -6   0 -13-22.3941 24.5102   2
  -6   0 -12-12.7453 17.6660   2
  -6   0 -11 127.430 64.1963   2
  -6   0 -10 125.289 52.4127   2
  -6   0 -10 152.744 57.2420   3
  -6   0  -9 106.095 46.9103   3
  -6   0  -9 107.334 49.7227   2
  -6   0  -8 36.9051 25.0697   3
  -6   0  -8 17.8542 11.2301   4
  -6   0  -7 176.707 43.8149   4
  -6   0  -7 205.524 60.8361   3
  -6   0  -6 429.415 65.6975   4
  -6   0  -5 1271.17 121.574   4
  -6   0  -4 1847.73 155.251   4
  -6   0  -3 2236.26 178.262   4
  -6   1 -14 28.7620 27.9019   2
  -6   1 -13 71.9923 54.4606   2
  -6   1 -12 105.255 51.6212   2
  -6   1 -11 107.967 54.0123   2
  -6   1 -10 217.707 68.2401   3
  -6   1  -9 123.851 49.4538   3
  -6   1  -8 4.24848 12.6856   3
  -6   1  -7 25.3180 22.5706   3
  -6   1  -7 10.1968 2.90397   4
  -6   1  -6 98.3917 30.4590   4
  -6   1  -5 233.506 47.8364   4
  -6   1  -4 954.456 102.366   4
  -6   1  -3 828.748 98.4519   4
  -6   2 -13 96.4252 72.0577   2
  -6   2 -12 605.711 136.181   2
  -6   2 -10 212.657 72.3423   3
  -6   2  -9 39.6206 27.8152   3
  -6   2  -8 71.9992 37.9350   3
  -6   2  -7 196.580 61.3347   3
  -6   2  -5 48.0651 25.0604   4
  -6   2  -4 403.401 62.8552   4
  -6   2  -3 1247.62 121.422   4
  -6   3 -10 115.457 51.6290   3
  -6   3  -9 220.799 77.9558   3
  -6   3  -8 157.417 59.9349   3
  -6   3  -7 228.015 67.5459   3
  -6   4 -10 17.7632 20.6023   3
  -6   4  -9 42.5695 38.3850   3
  -6   4  -8 76.7678 45.7700   3
  -6   4  -7 51.8649 37.1847   3
  -6   5 -10-30.8398 27.6298   3
  -6   5  -9 0.66076 8.00495   3
  -6   5  -8 22.1795 21.8653   3
  -6   5  -7 40.3886 32.8585   3
  -6   5  -6-7.64471 12.4412   3
  -6   6 -10 37.9347 31.3057   3
  -6   6  -9 56.6163 43.9119   3
  -6   6  -8 72.4941 40.6064   3
  -6   6  -7 37.7956 28.7778   3
  -6   6  -6 23.0691 17.0301   3
  -6   7  -8 32.0737 27.7371   3
  -6   7  -7 21.4011 21.9686   3
  -6   7  -6-9.93211 14.9653   3
  -5 -12   1-19.8377 21.9386   1
  -5 -12   2 46.0574 35.5413   1
  -5 -12   3 24.2888 26.4935   1
  -5 -11   0 120.921 46.8178   1
  -5 -11   1 89.6963 46.6671   1
  -5 -11   2 45.9996 39.4060   1
  -5 -11   3 18.7843 22.1294   1
  -5 -11   4-4.06707 10.7528   1
  -5 -10  -2 252.294 55.2516   1
  -5 -10  -1 340.226 76.0435   1
  -5 -10   0 87.6632 40.7950   1
  -5 -10   1 216.645 67.0160   1
  -5 -10   2 2.02666 8.85988   1
  -5 -10   3 199.214 68.8478   1
  -5 -10   4 56.3712 39.1574   1
  -5 -10   5 55.4059 40.4834   1
  -5  -9  -3 197.807 45.2217   1
  -5  -9  -2 803.054 105.797   1
  -5  -9  -1 501.954 87.4435   1
  -5  -9   0 332.525 76.6842   1
  -5  -9   1 304.832 80.6319   1
  -5  -9   2 316.883 85.1867   1
  -5  -9   3 748.723 132.458   1
  -5  -9   4 301.832 86.7757   1
  -5  -9   5 116.493 56.1248   1
  -5  -9   6 101.283 53.8798   1
  -5  -8  -4 185.995 33.4784   1
  -5  -8  -3 44.5060 15.0199   1
  -5  -8  -2 694.698 91.7886   1
  -5  -8  -1 164.030 47.1760   1
  -5  -8   0 871.634 115.640   1
  -5  -8   0 376.858 34.0534   3
  -5  -7  -4 2082.17 122.320   1
  -5  -7  -3 1278.55 108.841   1
  -5  -7  -2 1159.69 112.271   1
  -5  -7  -2 967.050 77.8194   3
  -5  -6 -13 52.6473 39.4201   4
  -5  -6  -4 1337.57 106.029   3
  -5  -6  -4 1571.66 84.2929   1
  -5  -6  -3 3339.39 191.873   3
  -5  -5 -13 54.2610 32.7648   4
  -5  -5  -5 1061.18 110.527   3
  -5  -5  -4 2868.97 179.868   3
  -5  -5  -4 2370.67 130.969   1
  -5  -5  -3 2647.25 153.898   1
  -5  -5   3 1393.74 132.378   5
  -5  -5   4 411.412 65.7734   5
  -5  -4 -14 115.812 59.2711   4
  -5  -4 -13 14.9842 38.6066   4
  -5  -4  -7 2061.14 199.468   2
  -5  -4  -6 823.057 103.351   3
  -5  -4  -6 1078.02 131.950   2
  -5  -4  -5 55.5316 25.9207   3
  -5  -4  -5 94.5301 38.1187   2
  -5  -4  -5 43.8721 10.6782   1
  -5  -4  -4 690.870 96.4156   2
  -5  -4  -4 591.849 77.6628   3
  -5  -4  -4 679.940 61.4821   1
  -5  -4  -3 2227.66 175.579   2
  -5  -4  -3 2151.31 138.747   1
  -5  -4  -2 4037.29 246.418   2
  -5  -4  -2 4149.44 226.456   1
  -5  -4  -1 1013.43 102.442   2
  -5  -4  -1 1122.84 107.569   1
  -5  -4   0 21.8348 14.7684   2
  -5  -4   2 423.623 68.1840   5
  -5  -4   3 571.047 80.8544   5
  -5  -4   4 669.340 88.1990   5
  -5  -3 -14 503.131 114.257   4
  -5  -3 -13 369.197 88.8767   4
  -5  -3 -12 26.9055 21.7969   4
  -5  -3 -10 404.382 90.7175   2
  -5  -3  -9 400.543 87.1673   2
  -5  -3  -8 697.505 111.159   2
  -5  -3  -7 733.550 104.138   3
  -5  -3  -7 873.438 120.658   2
  -5  -3  -6 318.254 63.3251   3
  -5  -3  -6 408.555 76.6324   2
  -5  -3  -6 446.999 48.2286   1
  -5  -3  -5 2.19222 7.37834   3
  -5  -3  -5 1.38413 6.08795   1
  -5  -3  -5 21.1982 16.4822   2
  -5  -3  -4 15.0621 9.24050   1
  -5  -3  -4 18.8519 16.5001   2
  -5  -3  -4-0.06356 3.86838   4
  -5  -3  -3 1510.17 117.166   1
  -5  -3  -3 1645.11 147.740   4
  -5  -3  -3 1316.97 128.656   2
  -5  -3  -2 2477.67 168.159   1
  -5  -3  -2 2661.53 195.478   4
  -5  -3  -2 2367.21 173.547   2
  -5  -3  -1 317.948 56.6536   1
  -5  -3  -1 288.747 49.3685   2
  -5  -3   0 1511.89 135.817   5
  -5  -3   0 1361.63 113.618   2
  -5  -3   0 1651.10 142.640   1
  -5  -3   1 1273.89 122.139   5
  -5  -3   1 1176.99 96.4434   2
  -5  -3   2 47.7912 17.1484   2
  -5  -3   3 13.4162 9.06982   2
  -5  -2 -13 231.110 73.1697   4
  -5  -2 -12 1103.97 169.371   2
  -5  -2 -12 1148.55 148.966   4
  -5  -2 -11 496.329 108.994   2
  -5  -2 -10 384.017 89.6009   2
  -5  -2  -9 1300.76 160.869   2
  -5  -2  -8 1571.42 171.014   2
  -5  -2  -8 1628.80 166.623   3
  -5  -2  -7 611.235 98.7252   2
  -5  -2  -7 453.224 81.1661   4
  -5  -2  -7 585.436 69.3158   1
  -5  -2  -7 556.926 89.0403   3
  -5  -2  -6 22.2017 15.5446   3
  -5  -2  -6 19.8746 20.7645   2
  -5  -2  -6 54.2903 24.1487   4
  -5  -2  -6 46.7512 16.2810   1
  -5  -2  -5 3.82703 11.0108   1
  -5  -2  -5 19.6337 11.4278   3
  -5  -2  -5 14.9633 4.13800   2
  -5  -2  -5 32.7488 18.8923   4
  -5  -2  -4 1215.20 119.438   4
  -5  -2  -4 1058.63 118.447   2
  -5  -2  -4 1181.51 104.056   1
  -5  -2  -3 3221.27 200.369   1
  -5  -2  -3 3507.16 225.841   4
  -5  -2  -2 5051.85 283.353   1
  -5  -2  -2 5430.31 301.245   4
  -5  -2  -1 32.6320 25.7704   4
  -5  -2  -1 42.5112 21.2574   1
  -5  -2   0 1769.62 152.978   1
  -5  -1 -13 72.5813 54.4040   2
  -5  -1 -12 233.311 62.1376   4
  -5  -1 -12 173.445 66.8333   2
  -5  -1 -11 261.442 66.6621   4
  -5  -1 -11 168.282 66.5692   2
  -5  -1 -10 296.646 78.2026   2
  -5  -1  -9 77.8722 38.0727   2
  -5  -1  -8 2164.17 204.686   2
  -5  -1  -8 2065.78 198.065   3
  -5  -1  -8 2605.68 186.680   4
  -5  -1  -7 268.796 64.8131   2
  -5  -1  -7 278.555 64.3864   3
  -5  -1  -7 328.949 58.8966   1
  -5  -1  -7 257.721 54.0285   4
  -5  -1  -6 981.445 101.529   4
  -5  -1  -6 921.710 98.1648   1
  -5  -1  -6 714.236 101.549   3
  -5  -1  -5 1604.69 137.600   4
  -5  -1  -5 1669.67 132.383   1
  -5  -1  -4 4688.15 263.870   4
  -5  -1  -4 4492.61 260.221   1
  -5  -1  -3 1868.30 146.000   4
  -5  -1  -3 1650.63 138.349   1
  -5  -1  -2 2730.41 190.833   1
  -5  -1  -2 2602.16 187.067   4
  -5  -1  -1 2570.57 193.348   4
  -5  -1  -1 2651.45 196.942   1
  -5   0 -14-58.9801 39.3289   2
  -5   0 -13 38.3561 22.4430   2
  -5   0 -12 83.3956 47.7819   2
  -5   0 -11 40.4926 26.3181   2
  -5   0 -11 52.6498 24.7519   4
  -5   0 -10 191.161 62.3524   2
  -5   0  -9 261.412 68.3880   3
  -5   0  -9 85.8736 32.0018   4
  -5   0  -9 328.716 78.4499   2
  -5   0  -8 185.509 39.7462   4
  -5   0  -8 144.037 45.4408   3
  -5   0  -7 110.830 40.9245   3
  -5   0  -7 128.873 39.2109   1
  -5   0  -7 108.092 29.5437   4
  -5   0  -6 64.2103 31.2417   3
  -5   0  -6 54.4692 22.1121   4
  -5   0  -6 83.1636 29.1254   1
  -5   0  -5 952.636 105.453   1
  -5   0  -5 898.232 92.4473   4
  -5   0  -4 652.166 80.9343   4
  -5   0  -4 733.726 93.4540   1
  -5   0  -3 11.9331 14.7596   4
  -5   0  -3 0.12807 4.06670   1
  -5   0  -2 182.868 44.3659   4
  -5   0  -2 147.817 41.9950   1
  -5   0  -1 2362.22 175.926   4
  -5   1 -14 45.4473 45.1184   2
  -5   1 -13-61.1471 38.7659   2
  -5   1 -12 17.4534 23.9976   2
  -5   1 -11 71.3065 37.8736   2
  -5   1 -10 208.811 75.6855   2
  -5   1 -10 349.745 54.3083   4
  -5   1  -9 120.606 49.6777   3
  -5   1  -8 130.782 31.9597   4
  -5   1  -8 457.779 88.6121   3
  -5   1  -7 684.409 71.9262   4
  -5   1  -7 974.249 125.151   3
  -5   1  -6 935.658 85.6037   4
  -5   1  -6 958.949 122.998   3
  -5   1  -5 818.583 81.2532   4
  -5   1  -4 905.257 88.1181   4
  -5   1  -3 843.814 87.9763   4
  -5   1  -2 2244.65 165.036   4
  -5   1  -1 1702.77 144.751   4
  -5   2 -14 15.7382 28.2091   2
  -5   2 -13 131.175 67.0042   2
  -5   2 -12 34.0218 32.7001   2
  -5   2 -11 11.4138 31.5687   2
  -5   2  -9 70.8693 37.6074   3
  -5   2  -8 52.1035 13.3334   4
  -5   2  -8 35.5652 17.5065   3
  -5   2  -7-24.2667 29.0084   3
  -5   2  -7 7.47824 10.4122   4
  -5   2  -6 306.527 39.4759   4
  -5   2  -6 588.332 100.336   3
  -5   2  -5 1205.96 91.0179   4
  -5   2  -4 1434.93 108.437   4
  -5   2  -3 331.644 50.1882   4
  -5   2  -2 1204.93 115.456   4
  -5   2  -1 1439.82 132.905   4
  -5   3 -14 30.9128 32.7969   2
  -5   3 -13 51.4864 36.5250   2
  -5   3 -12 55.1342 48.5643   2
  -5   3  -9 6.29255 15.3062   3
  -5   3  -8 300.062 75.1922   3
  -5   3  -7 551.949 98.6663   3
  -5   3  -6 254.155 65.1304   3
  -5   3  -5 11.0848 6.08932   4
  -5   3  -4 718.847 71.0475   4
  -5   3  -3 3041.39 182.869   4
  -5   3  -2 1116.62 109.318   4
  -5   3  -1 103.259 35.2300   4
  -5   4 -13 2.69160 8.62949   2
  -5   4  -9 296.457 83.3671   3
  -5   4  -8 2.72020 12.0565   3
  -5   4  -7 574.308 102.514   3
  -5   4  -6 972.712 142.499   3
  -5   4  -2 1761.63 142.087   4
  -5   5  -9 166.277 66.4821   3
  -5   5  -8 19.5640 26.5995   3
  -5   5  -7 59.7634 39.4796   3
  -5   5  -6 69.1484 41.6566   3
  -5   6  -9 28.0334 24.7774   3
  -5   6  -8 48.6855 46.9299   3
  -5   6  -7 41.0011 32.7849   3
  -5   6  -6 79.1893 47.3829   3
  -5   7  -8-16.2803 18.7389   3
  -5   7  -7 35.6802 26.5576   3
  -5   7  -6 99.1909 43.8620   3
  -5   7  -5 61.6726 44.8780   3
  -5   8  -5-11.6236 15.2183   3
  -4 -12   1 16.4859 8.55937   1
  -4 -12   2-10.2915 17.2476   1
  -4 -12   3 18.1531 26.4211   1
  -4 -11  -1 78.6829 35.3496   1
  -4 -11   0 36.7899 14.1850   1
  -4 -11   1-40.9073 29.8897   1
  -4 -11   2 41.3073 31.8758   1
  -4 -11   3 52.9840 37.0600   1
  -4 -11   4 15.7295 33.9985   1
  -4 -11   5 142.995 61.6086   1
  -4 -10  -3 26.5865 16.1715   1
  -4 -10  -2 202.408 55.5225   1
  -4 -10  -1 43.8307 24.4275   1
  -4 -10   0 77.0602 33.2277   1
  -4 -10   1 70.6321 31.9463   1
  -4 -10   2 117.224 46.9609   1
  -4 -10   3 230.635 73.6985   1
  -4 -10   4 114.805 60.7927   1
  -4 -10   5 60.5198 40.8234   1
  -4 -10   6 201.495 77.2868   1
  -4  -9  -4 944.093 90.0597   1
  -4  -9  -3 582.376 77.8985   1
  -4  -9  -2 475.098 76.3719   1
  -4  -9  -1 791.906 110.006   1
  -4  -9   0 339.737 74.2137   1
  -4  -9   1 61.9135 32.7269   1
  -4  -9   2-13.3250 18.9289   1
  -4  -9   3 237.789 72.3457   1
  -4  -9   4 417.825 101.582   1
  -4  -9   5 101.506 48.5253   1
  -4  -9   6 54.2959 38.9676   1
  -4  -9   7 284.576 96.2866   1
  -4  -8  -5 228.134 35.6775   1
  -4  -8  -4 1986.80 128.349   1
  -4  -8  -3 1145.79 104.765   1
  -4  -8  -2 1145.54 117.859   1
  -4  -8  -1 2252.88 183.166   1
  -4  -8   0 634.702 97.5195   1
  -4  -8   1 413.718 83.5302   1
  -4  -8   2 382.080 83.4597   1
  -4  -8   3 561.201 107.396   1
  -4  -8   4 318.916 80.6268   1
  -4  -8   8 99.2886 45.3241   1
  -4  -7  -4 1249.12 85.3116   1
  -4  -7  -3 2601.75 158.904   1
  -4  -7  -2 1807.57 140.058   1
  -4  -7  -1 1423.44 134.854   1
  -4  -7   0 296.934 60.5449   1
  -4  -6 -12 50.9471 41.8563   4
  -4  -6  -4 180.494 23.0287   1
  -4  -6  -3 1805.96 115.498   1
  -4  -6  -2 2987.17 177.087   1
  -4  -6  -2 2655.77 140.700   3
  -4  -6   1 599.819 78.4581   5
  -4  -6   2 1615.76 133.002   5
  -4  -6   3 168.406 37.4551   5
  -4  -5 -13 71.2648 45.8043   4
  -4  -5 -12 35.2048 24.3433   4
  -4  -5  -4 298.584 48.4240   3
  -4  -5  -3 660.466 66.7302   3
  -4  -5  -2 1009.68 106.813   5
  -4  -5  -1 4345.89 254.977   5
  -4  -5   0 891.858 95.5981   5
  -4  -5   1 920.084 96.0949   5
  -4  -5   2 501.320 68.4146   5
  -4  -5   3 1180.09 106.828   5
  -4  -5   4 282.273 47.7275   5
  -4  -5   5 764.674 77.7847   5
  -4  -4 -14 97.3385 56.5600   4
  -4  -4 -13 3.18322 15.3846   4
  -4  -4 -12 22.7872 14.0969   4
  -4  -4  -5 1850.73 143.794   3
  -4  -4  -4 76.9805 22.5576   3
  -4  -4  -4 64.2480 11.1755   1
  -4  -4  -4 78.7258 34.7950   4
  -4  -4  -4 77.1836 30.3396   5
  -4  -4  -3 1776.07 128.274   3
  -4  -4  -3 2059.14 156.479   5
  -4  -4  -3 1884.50 107.307   1
  -4  -4  -3 1884.37 158.882   4
  -4  -4  -2 9373.32 462.295   4
  -4  -4  -2 10089.9 458.698   5
  -4  -4  -1 6219.93 338.522   4
  -4  -4  -1 6395.18 328.117   5
  -4  -4   0 526.453 81.1092   4
  -4  -4   0 569.965 73.8702   5
  -4  -4   1 451.807 64.9524   5
  -4  -4   1 464.836 73.3501   4
  -4  -4   2 1993.44 146.382   5
  -4  -4   3 34.7026 12.0231   5
  -4  -4   4 892.695 89.5505   5
  -4  -4   5 2172.24 151.101   5
  -4  -4   6 254.151 43.2272   5
  -4  -3 -15 39.9699 35.4116   4
  -4  -3 -14 33.3968 31.6174   4
  -4  -3 -13 11.6321 26.5975   4
  -4  -3 -12 87.3361 44.5942   4
  -4  -3 -11 300.735 71.7188   4
  -4  -3  -8 290.248 70.6084   2
  -4  -3  -7 1218.35 139.445   2
  -4  -3  -6 1735.29 146.013   5
  -4  -3  -6 1592.67 156.040   2
  -4  -3  -6 1713.27 148.352   3
  -4  -3  -6 1651.96 153.902   4
  -4  -3  -5 2898.81 199.378   4
  -4  -3  -5 3014.65 193.813   5
  -4  -3  -5 2438.21 193.523   2
  -4  -3  -5 2537.93 121.015   1
  -4  -3  -5 2437.91 175.674   3
  -4  -3  -4 5897.89 315.845   3
  -4  -3  -4 7522.59 353.528   5
  -4  -3  -4 6412.11 270.499   1
  -4  -3  -4 5973.34 339.026   2
  -4  -3  -4 7888.45 364.497   4
  -4  -3  -3 11829.2 498.621   4
  -4  -3  -3 9953.46 424.906   1
  -4  -3  -3 12065.0 500.673   5
  -4  -3  -3 9951.62 479.458   2
  -4  -3  -2 3850.24 210.930   1
  -4  -3  -2 4670.86 258.333   4
  -4  -3  -2 4901.39 256.758   5
  -4  -3  -2 4211.20 239.353   2
  -4  -3  -1 13.3992 11.0905   5
  -4  -3  -1 21.1211 13.6840   4
  -4  -3  -1 20.7395 16.2535   2
  -4  -3   0 388.721 58.4229   5
  -4  -3   0 300.292 44.9943   2
  -4  -3   0 342.174 60.1777   4
  -4  -3   1 875.191 102.562   4
  -4  -3   1 835.197 88.4902   5
  -4  -3   1 738.894 66.4952   2
  -4  -3   2 3962.07 182.568   2
  -4  -3   2 4287.31 234.845   5
  -4  -3   3 1789.87 135.083   5
  -4  -3   4 430.979 61.5544   5
  -4  -3   5 129.155 33.4549   5
  -4  -3   6 457.734 64.4271   5
  -4  -2 -14 236.972 75.0725   4
  -4  -2 -13-6.49310 22.5873   4
  -4  -2 -12 137.741 52.7855   4
  -4  -2 -11 833.286 121.854   4
  -4  -2 -10 521.365 100.313   2
  -4  -2  -9 5.94672 16.2953   2
  -4  -2  -8 67.8836 26.1750   5
  -4  -2  -8 61.1928 29.0200   2
  -4  -2  -7 645.747 81.2188   5
  -4  -2  -7 608.378 94.6605   2
  -4  -2  -6 2054.93 170.559   3
  -4  -2  -6 1938.91 175.144   2
  -4  -2  -6 2587.04 179.519   5
  -4  -2  -6 2822.58 189.419   4
  -4  -2  -5 1146.06 85.8782   1
  -4  -2  -5 1256.14 118.029   4
  -4  -2  -5 1169.89 112.821   3
  -4  -2  -5 1071.55 117.571   2
  -4  -2  -5 1550.78 127.806   5
  -4  -2  -4 6615.43 321.351   4
  -4  -2  -4 5594.14 319.117   2
  -4  -2  -4 7039.21 331.817   5
  -4  -2  -4 5834.57 271.456   1
  -4  -2  -3 503.941 68.4368   5
  -4  -2  -3 405.101 48.4883   1
  -4  -2  -3 316.950 56.2850   2
  -4  -2  -3 396.480 60.4240   4
  -4  -2  -2 16904.5 690.020   5
  -4  -2  -2 16957.7 693.430   4
  -4  -2  -2 16378.1 660.691   1
  -4  -2  -1 7733.50 369.128   1
  -4  -2  -1 8662.42 387.480   5
  -4  -2  -1 8104.93 390.534   4
  -4  -2   0 1850.75 140.795   1
  -4  -2   0 1809.39 135.368   5
  -4  -2   0 1880.58 149.669   4
  -4  -2   1 3544.96 211.861   5
  -4  -2   1 3982.51 243.732   4
  -4  -2   2 2662.62 196.080   4
  -4  -2   2 2230.98 159.846   5
  -4  -2   3 832.518 91.3129   5
  -4  -2   4 81.6915 28.5280   5
  -4  -2   5 377.793 60.3091   5
  -4  -2   6 802.307 90.4047   5
  -4  -1 -13 55.8651 33.9544   4
  -4  -1 -12 11.9915 15.9813   4
  -4  -1 -12 35.5478 40.1048   2
  -4  -1 -11 205.663 55.5840   4
  -4  -1 -11 229.805 68.1693   2
  -4  -1 -10 135.779 45.9749   2
  -4  -1 -10 233.833 59.9973   4
  -4  -1  -9 236.811 62.8582   2
  -4  -1  -9 167.392 41.1010   5
  -4  -1  -8 2465.57 210.417   2
  -4  -1  -8 2626.23 179.966   5
  -4  -1  -7 1025.36 105.520   5
  -4  -1  -7 766.724 109.487   2
  -4  -1  -7 1243.53 118.996   4
  -4  -1  -7 870.387 111.087   3
  -4  -1  -6 743.240 80.4529   1
  -4  -1  -6 710.641 81.8315   4
  -4  -1  -6 583.383 90.5202   2
  -4  -1  -6 813.753 89.2147   5
  -4  -1  -6 548.595 83.7699   3
  -4  -1  -5 7450.67 336.895   5
  -4  -1  -5 6044.76 301.901   1
  -4  -1  -5 6587.58 314.652   4
  -4  -1  -5 5287.48 318.356   3
  -4  -1  -4 7577.58 355.335   1
  -4  -1  -4 8555.55 387.581   5
  -4  -1  -4 7986.80 368.494   4
  -4  -1  -3 10410.5 464.433   1
  -4  -1  -3 11539.5 491.805   5
  -4  -1  -3 11179.1 478.503   4
  -4  -1  -2 12973.1 547.112   5
  -4  -1  -2 12416.1 534.854   1
  -4  -1  -2 12788.9 541.361   4
  -4  -1  -1 2760.56 181.131   1
  -4  -1  -1 2896.37 183.998   4
  -4  -1  -1 2767.09 179.276   5
  -4  -1   0 5746.27 303.775   1
  -4  -1   0 5360.96 288.309   5
  -4  -1   0 5930.28 307.608   4
  -4  -1   1 4874.04 276.057   4
  -4  -1   1 4466.40 267.082   1
  -4  -1   1 4400.16 248.291   5
  -4  -1   2 269.254 56.2249   4
  -4  -1   2 225.110 52.8856   1
  -4   0 -13 154.539 57.8580   2
  -4   0 -12 490.244 87.2288   4
  -4   0 -12 378.913 90.8237   2
  -4   0 -11 151.883 45.7943   4
  -4   0 -11 89.0290 45.8719   2
  -4   0 -10 118.056 32.0547   5
  -4   0 -10 305.384 73.7795   2
  -4   0 -10 459.165 74.3199   4
  -4   0  -9 743.094 86.6485   5
  -4   0  -9 950.815 128.697   2
  -4   0  -8 2616.93 172.507   4
  -4   0  -8 2271.87 165.349   5
  -4   0  -8 1823.47 186.570   2
  -4   0  -7 150.821 42.0585   3
  -4   0  -7 124.546 36.3819   1
  -4   0  -7 159.614 38.2145   5
  -4   0  -7 119.280 32.3951   4
  -4   0  -6 355.596 51.7626   4
  -4   0  -6 332.821 62.5662   3
  -4   0  -6 356.001 59.7670   5
  -4   0  -6 358.243 59.1715   1
  -4   0  -5 1436.92 121.576   5
  -4   0  -5 986.139 111.134   3
  -4   0  -5 1226.15 115.304   1
  -4   0  -5 1156.41 96.3703   4
  -4   0  -4 4658.29 255.398   1
  -4   0  -4 4486.81 235.695   4
  -4   0  -4 4940.05 264.060   5
  -4   0  -3 12048.1 518.583   5
  -4   0  -3 11717.1 519.654   1
  -4   0  -3 11612.4 491.067   4
  -4   0  -2 506.297 64.5744   4
  -4   0  -2 638.751 75.6710   5
  -4   0  -2 597.204 73.6211   1
  -4   0  -1 80.3502 28.8540   4
  -4   0  -1 76.7738 30.8197   1
  -4   0   0 1998.85 159.862   1
  -4   0   0 1793.60 143.182   4
  -4   0   1 1405.84 130.259   4
  -4   0   1 1412.85 137.528   1
  -4   1 -14 56.7401 36.6053   2
  -4   1 -13 116.593 54.7729   2
  -4   1 -12 334.096 87.7017   2
  -4   1 -11 392.865 67.2261   4
  -4   1 -11 389.377 89.9918   2
  -4   1 -10 71.8826 37.2432   2
  -4   1 -10 157.864 40.7065   4
  -4   1  -9 385.239 58.5589   5
  -4   1  -9 533.441 67.3248   4
  -4   1  -9 409.645 90.6318   2
  -4   1  -9 129.931 35.9158   4
  -4   1  -8 491.838 61.8431   4
  -4   1  -8 854.793 89.9015   5
  -4   1  -8 509.690 91.7476   3
  -4   1  -7 273.576 59.4715   3
  -4   1  -7 269.518 41.4650   4
  -4   1  -7 402.090 72.2567   1
  -4   1  -7 406.415 60.7053   5
  -4   1  -6 407.118 71.8910   3
  -4   1  -6 518.407 79.0290   1
  -4   1  -6 418.662 48.9803   4
  -4   1  -6 426.288 66.9287   5
  -4   1  -5 95.3969 22.8079   4
  -4   1  -5 84.1605 34.4839   3
  -4   1  -5 126.398 37.2080   1
  -4   1  -5 105.267 30.8169   5
  -4   1  -4 2138.59 153.903   5
  -4   1  -4 1953.50 157.158   1
  -4   1  -4 1769.18 116.907   4
  -4   1  -3 2422.82 147.481   4
  -4   1  -3 2445.83 180.504   1
  -4   1  -2 2020.75 141.030   4
  -4   1  -2 2448.29 180.358   1
  -4   1  -1 6991.82 367.115   1
  -4   1  -1 7047.82 336.975   4
  -4   1   0 3493.44 234.404   1
  -4   1   0 3313.27 208.064   4
  -4   1   1 955.117 106.481   4
  -4   2 -14-62.7393 38.3955   2
  -4   2 -13 54.3093 45.2561   2
  -4   2 -12 121.125 59.3653   2
  -4   2 -11 41.0271 43.6769   2
  -4   2  -9 656.672 59.8100   4
  -4   2  -9 355.705 58.3121   5
  -4   2  -8 861.555 92.3559   5
  -4   2  -8 738.573 108.656   3
  -4   2  -8 1010.39 61.9219   4
  -4   2  -7 779.950 87.1994   5
  -4   2  -7 533.845 90.3789   3
  -4   2  -7 722.604 47.7967   4
  -4   2  -7 156.655 25.0564   4
  -4   2  -6 557.608 45.3558   4
  -4   2  -6 783.933 101.418   3
  -4   2  -6 949.082 100.977   5
  -4   2  -5 182.886 24.5511   4
  -4   2  -5 232.535 49.5227   5
  -4   2  -4 2207.45 122.945   4
  -4   2  -3 2135.06 130.544   4
  -4   2  -2 4378.33 227.045   4
  -4   2  -1 4288.61 240.353   4
  -4   2   0 5316.93 288.920   4
  -4   2   1 876.806 102.213   4
  -4   3 -13 31.8482 32.6262   2
  -4   3 -12-40.7708 29.7900   2
  -4   3  -8 260.269 53.1246   5
  -4   3  -8 279.918 67.4391   3
  -4   3  -7 1158.91 138.503   3
  -4   3  -7 1629.54 139.590   5
  -4   3  -6 1609.69 140.128   5
  -4   3  -6 1205.43 136.554   3
  -4   3  -4 1243.45 77.1266   4
  -4   3  -3 1687.42 109.928   4
  -4   3  -2 786.278 77.6271   4
  -4   3  -1 57.9561 22.2549   4
  -4   3   0 98.3849 34.3754   4
  -4   4 -13 15.6148 19.2545   2
  -4   4 -12 9.77063 13.0052   2
  -4   4  -8-21.6715 19.0696   3
  -4   4  -7 6.86886 13.9020   3
  -4   4  -6 423.128 80.3726   3
  -4   5  -8 63.7247 41.4797   3
  -4   5  -7 72.8608 35.5463   3
  -4   5  -6 59.6714 33.2619   3
  -4   5  -5 279.619 66.3182   3
  -4   6  -8 14.5583 27.3799   3
  -4   6  -7 113.417 46.6447   3
  -4   6  -6 46.5848 31.2870   3
  -4   6  -5 49.2126 32.1462   3
  -4   7  -7 5.09399 21.9230   3
  -4   7  -6 42.3990 33.7503   3
  -4   7  -5 75.9835 34.8977   3
  -4   8  -6 0.09993 17.1202   3
  -4   8  -5 32.4226 24.9934   3
  -4   8  -4 10.8450 13.3729   3
  -3 -12   0 189.638 64.7951   1
  -3 -12   1 207.953 75.5126   1
  -3 -12   2 149.652 62.7832   1
  -3 -12   3 81.5497 45.2331   1
  -3 -11  -2 362.296 81.9111   1
  -3 -11  -1 297.160 72.3427   1
  -3 -11   0 124.007 51.9887   1
  -3 -11   1 146.901 53.4290   1
  -3 -11   2 187.112 67.3267   1
  -3 -11   3 88.1007 43.9619   1
  -3 -11   4 159.617 71.5590   1
  -3 -11   5 163.217 73.3249   1
  -3 -10  -3 54.9655 27.9740   1
  -3 -10  -2 503.780 89.7336   1
  -3 -10  -1 119.277 43.6036   1
  -3 -10   0 272.396 69.7996   1
  -3 -10   1 407.812 91.1829   1
  -3 -10   2 306.812 84.8180   1
  -3 -10   3 67.3339 28.9389   1
  -3 -10   4 242.911 80.8678   1
  -3 -10   5 386.088 103.807   1
  -3 -10   6 203.575 76.2818   1
  -3  -9  -4 35.5577 15.2995   1
  -3  -9  -3 324.707 60.7798   1
  -3  -9  -2 32.6439 21.7555   1
  -3  -9  -1 22.2516 12.6414   1
  -3  -9   0 303.542 67.3525   1
  -3  -9   1 14.0289 18.4553   1
  -3  -9   2 32.6133 18.6316   1
  -3  -9   3 122.051 43.9468   1
  -3  -9   4 106.450 48.1338   1
  -3  -9   5 51.2070 33.1278   1
  -3  -9   6 164.549 73.4712   1
  -3  -9   7 193.608 72.5924   1
  -3  -8 -10 48.2804 32.2301   4
  -3  -8  -5 239.841 39.3106   1
  -3  -8  -4 465.919 60.5057   1
  -3  -8  -3 1114.12 109.037   1
  -3  -8  -2 43.0243 22.4534   1
  -3  -8  -1 2534.12 195.541   1
  -3  -8   0 1245.64 140.417   1
  -3  -8   1 160.995 50.4264   1
  -3  -8   2 104.944 44.6896   1
  -3  -8   3 681.501 116.768   1
  -3  -8   4 697.678 123.513   1
  -3  -8   5 42.9552 38.6884   1
  -3  -8   6 162.923 63.7976   1
  -3  -8   7 397.278 103.813   1
  -3  -8   8 252.673 88.2949   1
  -3  -7 -11 266.534 85.1743   4
  -3  -7 -10 91.8922 54.3017   4
  -3  -7  -5 151.902 26.2449   1
  -3  -7  -4 514.449 55.7842   1
  -3  -7  -3 229.553 41.4209   1
  -3  -7  -2 439.816 61.5891   1
  -3  -7  -1 703.490 87.4782   1
  -3  -7   0 225.912 50.5216   1
  -3  -7   1 27.4139 22.5570   1
  -3  -7   2 845.838 118.101   1
  -3  -7   2 802.106 51.9026   3
  -3  -7   3 2298.83 211.805   1
  -3  -7   3 2216.00 128.882   3
  -3  -7   4 2654.57 165.148   3
  -3  -7   4 2702.99 240.653   1
  -3  -7   5 20.9196 13.5767   3
  -3  -7   9 26.8415 25.7753   1
  -3  -6 -12 35.5621 33.4341   4
  -3  -6 -11 199.496 80.2780   4
  -3  -6 -10 146.325 59.6044   4
  -3  -6  -4 1175.78 74.8678   1
  -3  -6  -3 749.118 66.3033   1
  -3  -6  -2 283.145 45.2526   1
  -3  -6  -1 959.745 98.5181   1
  -3  -6  -1 1061.30 116.208   4
  -3  -6   0 1022.98 113.147   4
  -3  -6   0 1036.32 110.460   1
  -3  -6   1 81.6072 33.2551   4
  -3  -6   2 40.0539 20.9196   4
  -3  -5 -13 151.014 67.1985   4
  -3  -5 -12 214.138 75.7587   4
  -3  -5 -11 170.497 59.5160   4
  -3  -5 -10 217.166 74.6347   4
  -3  -5  -3 1010.05 67.3674   1
  -3  -5  -3 982.293 115.456   4
  -3  -5  -2 1252.45 120.966   4
  -3  -5  -2 969.630 81.1448   1
  -3  -5  -1 699.278 48.3459   3
  -3  -5  -1 840.648 95.6074   4
  -3  -5   0 6532.99 337.510   4
  -3  -5   1 1072.94 108.207   4
  -3  -5   1 821.090 84.6573   5
  -3  -5   2 2338.91 151.690   5
  -3  -5   2 2681.72 190.366   4
  -3  -5   3 386.810 68.4075   4
  -3  -5   3 426.206 52.8918   5
  -3  -4 -14 73.7133 49.4912   4
  -3  -4 -13 125.084 58.4283   4
  -3  -4 -12 170.258 63.4380   4
  -3  -4 -11 151.193 60.5581   4
  -3  -4 -10 1710.91 190.809   4
  -3  -4  -3 5199.60 274.121   4
  -3  -4  -3 4283.02 176.683   1
  -3  -4  -3 3860.48 205.428   3
  -3  -4  -3 4563.11 246.100   5
  -3  -4  -2 4560.17 218.424   3
  -3  -4  -2 5113.73 263.070   5
  -3  -4  -2 5777.70 288.762   4
  -3  -4  -1 648.157 73.6003   5
  -3  -4  -1 678.747 81.2657   4
  -3  -4   0 6976.82 339.695   4
  -3  -4   0 6450.82 314.357   5
  -3  -4   1 11895.4 509.455   5
  -3  -4   1 13139.4 553.228   4
  -3  -4   2 8110.05 380.396   4
  -3  -4   2 7087.06 332.745   5
  -3  -4   3 627.879 66.1110   5
  -3  -4   3 800.317 98.1644   4
  -3  -4   4 2862.46 211.073   4
  -3  -4   4 2905.75 163.767   5
  -3  -4   5 2067.12 123.882   5
  -3  -4   6 1536.41 96.6666   5
  -3  -3 -14 218.759 73.9934   4
  -3  -3 -13 334.438 89.0871   4
  -3  -3 -12 259.728 76.4651   4
  -3  -3 -11 420.674 90.9774   4
  -3  -3 -10 2603.96 229.133   4
  -3  -3  -5 3497.74 207.486   5
  -3  -3  -4 4231.50 229.415   3
  -3  -3  -4 4158.14 251.522   2
  -3  -3  -4 4910.32 249.280   5
  -3  -3  -3 5164.68 253.809   3
  -3  -3  -3 6085.57 285.087   5
  -3  -3  -3 6321.76 299.291   4
  -3  -3  -3 5250.10 214.684   1
  -3  -3  -3 5662.39 289.345   2
  -3  -3  -2 3187.56 187.645   2
  -3  -3  -2 3218.40 190.407   5
  -3  -3  -2 3392.74 199.830   4
  -3  -3  -1 881.733 86.6051   4
  -3  -3  -1 817.945 81.8570   5
  -3  -3  -1 825.031 75.7684   2
  -3  -3   0 2818.60 167.100   5
  -3  -3   0 2920.68 184.006   4
  -3  -3   1 3261.78 183.358   5
  -3  -3   1 3388.52 206.385   4
  -3  -3   2 72.9371 21.7092   5
  -3  -3   2 41.7344 21.7957   4
  -3  -3   3 674.872 89.6149   4
  -3  -3   3 654.856 66.4221   5
  -3  -3   4 487.395 58.6260   5
  -3  -3   4 659.886 92.4567   4
  -3  -3   5 828.463 74.2083   5
  -3  -3   6 244.773 37.9082   5
  -3  -3   7 15.8057 10.0481   5
  -3  -2 -15 9.56111 15.2996   4
  -3  -2 -14 51.7993 34.6607   4
  -3  -2 -13 51.8470 35.5308   4
  -3  -2 -12 114.843 50.7071   4
  -3  -2 -11 638.539 106.297   4
  -3  -2 -10 1868.38 182.156   4
  -3  -2  -8 2473.15 204.880   2
  -3  -2  -7 3941.90 260.731   2
  -3  -2  -6 99.2604 27.5634   5
  -3  -2  -6 88.6982 34.2943   2
  -3  -2  -5 1964.74 135.460   5
  -3  -2  -5 1717.37 144.180   2
  -3  -2  -5 1575.63 130.937   3
  -3  -2  -4 4334.58 243.252   3
  -3  -2  -4 5359.87 260.514   5
  -3  -2  -4 4877.02 266.583   2
  -3  -2  -4 4726.55 201.467   1
  -3  -2  -4 5494.15 270.074   4
  -3  -2  -3 4694.68 233.587   5
  -3  -2  -3 5006.51 242.395   4
  -3  -2  -3 4242.47 233.750   2
  -3  -2  -3 4077.41 185.707   1
  -3  -2  -2 16058.2 628.164   4
  -3  -2  -2 16795.2 630.765   5
  -3  -2  -2 15301.9 620.786   2
  -3  -2  -2 14693.7 585.191   1
  -3  -2  -1 10274.7 419.595   1
  -3  -2  -1 10669.9 448.675   4
  -3  -2  -1 10431.3 438.462   5
  -3  -2  -1 9940.55 424.379   2
  -3  -2   0 7743.95 352.380   4
  -3  -2   0 7283.37 314.539   2
  -3  -2   0 7493.67 335.015   5
  -3  -2   1 5096.33 248.366   5
  -3  -2   1 4952.11 221.211   2
  -3  -2   1 5544.79 279.204   4
  -3  -2   2 615.640 79.3093   4
  -3  -2   2 536.949 41.0325   2
  -3  -2   2 527.553 58.5401   5
  -3  -2   3 193.768 34.0980   5
  -3  -2   3 278.228 54.3577   4
  -3  -2   4 2048.21 134.137   5
  -3  -2   4 2324.67 182.021   4
  -3  -2   5 658.057 68.1725   5
  -3  -2   6 266.595 42.4485   5
  -3  -2   7 44.7060 19.2285   5
  -3  -1 -14 20.3336 22.6798   4
  -3  -1 -13 21.5797 24.7820   4
  -3  -1 -12 400.952 85.6435   4
  -3  -1 -11 10.4772 16.0035   4
  -3  -1 -10-14.3325 3.77179   4
  -3  -1 -10 17.5775 22.9998   2
  -3  -1  -9 473.556 77.0670   4
  -3  -1  -9 356.877 69.6977   2
  -3  -1  -8 1443.52 147.202   2
  -3  -1  -7 574.375 86.7726   2
  -3  -1  -7 837.631 82.7979   5
  -3  -1  -6 1855.29 160.906   2
  -3  -1  -6 2656.93 157.579   5
  -3  -1  -5 614.152 70.2931   5
  -3  -1  -5 513.020 74.0867   2
  -3  -1  -5 579.741 73.2972   3
  -3  -1  -5 585.681 60.6698   1
  -3  -1  -4 2052.90 123.330   1
  -3  -1  -4 2237.31 140.423   4
  -3  -1  -4 1879.43 141.761   3
  -3  -1  -4 2354.20 145.631   5
  -3  -1  -3 1239.38 93.8600   4
  -3  -1  -3 1072.68 79.4434   1
  -3  -1  -3 1190.16 95.8450   5
  -3  -1  -2 10164.1 423.877   1
  -3  -1  -2 10462.0 441.675   5
  -3  -1  -2 10641.9 438.903   4
  -3  -1  -1 25844.3 987.239   5
  -3  -1  -1 26100.9 991.330   4
  -3  -1  -1 26862.2 986.484   1
  -3  -1   0 10210.3 440.590   1
  -3  -1   0 9864.41 431.751   5
  -3  -1   0 10970.2 451.187   4
  -3  -1   1 4395.73 241.474   1
  -3  -1   1 4555.08 247.338   4
  -3  -1   2 1840.53 144.475   4
  -3  -1   3 999.643 108.924   4
  -3  -1   6 98.1758 21.5157   2
  -3  -1   7 34.8410 15.0276   2
  -3   0 -13 52.1655 37.6484   4
  -3   0 -12 191.475 59.8739   4
  -3   0 -11 90.1834 36.6390   4
  -3   0 -11 43.8410 28.2139   2
  -3   0 -10 222.502 61.3460   2
  -3   0 -10 269.046 58.6466   4
  -3   0  -9 569.602 92.7845   2
  -3   0  -9 737.453 90.4116   4
  -3   0  -8 1578.13 115.772   5
  -3   0  -8 1224.63 136.192   2
  -3   0  -8 1502.36 125.605   4
  -3   0  -7 876.796 83.0961   5
  -3   0  -7 617.052 95.1698   2
  -3   0  -6 11672.1 458.060   5
  -3   0  -6 8972.34 474.508   3
  -3   0  -5 4009.59 218.566   1
  -3   0  -5 4023.84 202.289   4
  -3   0  -5 3426.13 221.663   3
  -3   0  -5 4147.07 217.198   5
  -3   0  -4 2923.55 189.945   3
  -3   0  -4 3474.96 186.278   5
  -3   0  -4 3097.00 166.433   4
  -3   0  -4 3297.70 187.298   1
  -3   0  -3 989.851 87.2477   5
  -3   0  -3 879.748 82.1995   1
  -3   0  -3 955.875 75.4234   4
  -3   0  -2 9825.31 413.927   5
  -3   0  -2 9366.35 398.149   4
  -3   0  -2 9851.80 416.778   1
  -3   0  -1 8994.53 394.429   1
  -3   0  -1 8703.43 379.501   4
  -3   0   0 803.563 78.0219   4
  -3   0   0 909.212 89.7960   1
  -3   0   1 1184.98 109.603   1
  -3   0   1 1231.23 106.492   4
  -3   0   2 3264.91 208.664   1
  -3   0   2 3211.97 204.974   4
  -3   0   3 3972.91 250.125   1
  -3   0   3 4035.10 251.692   4
  -3   0   7 136.023 32.8822   2
  -3   1 -13 65.0482 42.6093   2
  -3   1 -12 152.534 47.0565   4
  -3   1 -12 176.486 56.7105   2
  -3   1 -11 430.717 74.8805   4
  -3   1 -11 400.113 86.5084   2
  -3   1 -10 133.924 48.6548   2
  -3   1 -10 178.976 43.8853   4
  -3   1  -9 2078.39 147.529   4
  -3   1  -9 1410.20 107.852   5
  -3   1  -9 1625.28 165.036   2
  -3   1  -8 3299.82 181.790   5
  -3   1  -8 3142.13 186.784   4
  -3   1  -7 1289.94 98.9702   4
  -3   1  -7 1428.28 106.766   5
  -3   1  -6 1074.53 92.1220   5
  -3   1  -6 981.000 77.8173   4
  -3   1  -6 895.899 103.895   3
  -3   1  -6 1066.21 109.128   1
  -3   1  -5 8873.09 355.929   4
  -3   1  -5 9017.65 389.024   5
  -3   1  -5 9979.52 431.561   1
  -3   1  -5 7592.61 405.784   3
  -3   1  -4 12349.4 512.170   5
  -3   1  -4 11755.8 468.897   4
  -3   1  -4 13505.4 547.182   1
  -3   1  -3 708.555 78.0974   1
  -3   1  -3 636.058 53.7570   4
  -3   1  -2 14848.0 590.949   1
  -3   1  -2 13209.4 532.201   4
  -3   1  -1 3560.38 190.744   4
  -3   1  -1 3894.86 218.342   1
  -3   1   0 1894.07 142.962   1
  -3   1   0 1695.46 122.081   4
  -3   1   1 3767.49 223.043   4
  -3   1   1 4262.45 246.377   1
  -3   1   2 746.284 94.4469   1
  -3   1   2 730.061 86.7081   4
  -3   1   3 1542.53 145.069   1
  -3   1   3 1445.22 137.757   4
  -3   2 -13 109.961 46.3269   2
  -3   2 -12 291.986 80.3333   2
  -3   2 -11 442.575 68.4053   4
  -3   2 -11 373.160 79.5466   2
  -3   2 -10 96.9604 28.9879   4
  -3   2 -10 71.1482 36.4320   2
  -3   2  -9 532.938 59.4717   5
  -3   2  -9 1031.48 83.8799   4
  -3   2  -8 1975.43 104.745   4
  -3   2  -8 2102.11 119.428   5
  -3   2  -7 987.445 116.290   3
  -3   2  -7 665.487 60.8128   4
  -3   2  -7 1499.00 80.6027   4
  -3   2  -7 1756.80 114.168   5
  -3   2  -6 97.8830 32.6317   3
  -3   2  -6 104.995 31.1847   5
  -3   2  -6 164.006 45.7567   1
  -3   2  -6 152.073 18.8249   4
  -3   2  -6 70.8801 13.5728   4
  -3   2  -5 443.497 69.1392   3
  -3   2  -5 645.328 87.2229   1
  -3   2  -5 343.445 27.4433   4
  -3   2  -5 583.132 66.0211   5
  -3   2  -4 758.727 94.7225   1
  -3   2  -4 591.008 40.1976   4
  -3   2  -3 1946.49 152.783   1
  -3   2  -3 1594.33 89.7648   4
  -3   2  -2 1205.31 85.2381   4
  -3   2  -2 1441.78 127.827   1
  -3   2  -1 412.566 66.0924   1
  -3   2  -1 250.419 39.7046   4
  -3   2   0 1246.74 118.466   1
  -3   2   0 1026.86 93.2710   4
  -3   2   1 1492.45 137.580   1
  -3   2   1 1290.38 114.450   4
  -3   2   2 493.248 80.0740   1
  -3   2   2 498.846 75.3541   4
  -3   3 -13 54.1823 31.3002   2
  -3   3 -12 97.5161 44.0247   2
  -3   3 -11 74.1257 36.4040   2
  -3   3  -9 63.8325 14.7042   4
  -3   3  -8 2378.64 150.467   5
  -3   3  -7 436.269 79.1727   3
  -3   3  -7 704.152 74.7868   5
  -3   3  -6 531.016 83.1421   3
  -3   3  -6 879.929 87.7552   5
  -3   3  -5 485.636 75.8891   3
  -3   3  -3 1189.63 129.177   1
  -3   3  -2 416.936 47.2583   4
  -3   3  -2 510.123 77.1972   1
  -3   3  -1 303.872 60.8358   1
  -3   3  -1 194.279 34.4168   4
  -3   3   0 389.680 71.9059   1
  -3   3   0 328.557 51.8578   4
  -3   3   1 832.471 91.8391   4
  -3   3   2 352.945 62.4477   4
  -3   4 -12 12.6823 8.40344   2
  -3   4  -8 983.109 91.4265   5
  -3   4  -7 138.388 33.7307   5
  -3   4  -7 97.2014 34.4030   3
  -3   4  -6 207.663 53.1190   3
  -3   4  -5 314.358 61.2636   3
  -3   5 -12 19.9253 27.5249   2
  -3   5  -7 426.964 80.4002   3
  -3   5  -6 370.451 70.8668   3
  -3   5  -5 328.051 66.3789   3
  -3   6  -7 105.136 38.8616   3
  -3   6  -6 9.88922 13.3056   3
  -3   6  -5 369.372 72.8528   3
  -3   6  -4 528.580 88.9419   3
  -3   7  -6 147.535 50.7312   3
  -3   7  -5 53.1708 28.8149   3
  -3   7  -4 245.342 60.7719   3
  -3   8  -6 46.6210 27.3139   3
  -3   8  -5 24.4604 18.5631   3
  -3   8  -4 27.5064 24.3673   3
  -2 -12  -5 17.5376 13.5968   4
  -2 -12  -1 43.3241 20.5543   1
  -2 -12   0 61.4608 37.9789   1
  -2 -12   1 77.9050 49.8571   1
  -2 -12   2 88.3961 50.1591   1
  -2 -12   3 212.101 77.2514   1
  -2 -11  -6 66.9516 41.5984   4
  -2 -11  -2 54.7547 36.5320   1
  -2 -11  -1 3.39029 11.8334   1
  -2 -11   0 69.9185 41.8485   1
  -2 -11   1 66.5757 44.6152   1
  -2 -11   2 149.428 58.7125   1
  -2 -11   3 144.864 60.4452   1
  -2 -11   4-48.0366 35.7014   1
  -2 -11   5-73.0705 45.8043   1
  -2 -10  -8-50.9215 40.8003   4
  -2 -10  -7 126.093 62.9203   4
  -2 -10  -4-0.70503 3.10653   1
  -2 -10  -3-4.10155 9.39144   1
  -2 -10  -2 59.3829 34.8875   1
  -2 -10  -1 137.592 51.0771   1
  -2 -10   0 72.4702 38.8951   1
  -2 -10   1 52.7467 36.7720   1
  -2 -10   2 294.857 80.8576   1
  -2 -10   3 271.652 79.3302   1
  -2 -10   4 348.474 97.2573   1
  -2 -10   5 83.9540 44.9182   1
  -2 -10   6 25.9935 24.4264   1
  -2 -10   7 93.4508 54.1973   1
  -2  -9  -9 32.5661 22.8702   4
  -2  -9  -8-13.0135 26.7364   4
  -2  -9  -5 23.9392 6.44689   1
  -2  -9  -4 109.426 38.3895   1
  -2  -9  -3 274.412 59.6293   1
  -2  -9  -2 613.904 93.5729   1
  -2  -9  -1 267.452 63.9898   1
  -2  -9   0 768.790 112.709   1
  -2  -9   1 35.0991 24.4461   1
  -2  -9   2 74.0599 40.4344   1
  -2  -9   3 131.957 56.1486   1
  -2  -9   4 508.866 107.931   1
  -2  -9   5 629.176 124.830   1
  -2  -9   6 260.996 83.7056   1
  -2  -9   7 51.3550 32.3119   1
  -2  -9   8 280.742 91.3487   1
  -2  -8 -10 287.729 93.9152   4
  -2  -8  -9 142.032 62.0107   4
  -2  -8  -8 200.293 69.2366   4
  -2  -8  -5 13.9961 9.90691   1
  -2  -8  -4 230.746 50.1911   1
  -2  -8  -3 92.8901 30.4986   1
  -2  -8  -2 511.190 79.6888   1
  -2  -8  -1 1387.83 140.661   1
  -2  -8   0 2059.54 181.408   1
  -2  -8   1 642.116 102.047   1
  -2  -8   2 226.170 65.5144   1
  -2  -8   3 532.929 100.693   1
  -2  -8   4 1129.50 155.445   1
  -2  -8   5 331.299 85.1788   1
  -2  -8   6 101.202 45.5313   1
  -2  -8   7 14.3979 29.1789   1
  -2  -8   8 111.614 55.5021   1
  -2  -8   9-7.15203 22.8454   1
  -2  -7 -11 97.9605 64.2964   4
  -2  -7 -10 87.8529 41.5169   4
  -2  -7  -9 130.721 55.0328   4
  -2  -7  -5 252.500 43.6174   1
  -2  -7  -4 585.346 70.4383   1
  -2  -7  -3 1356.91 113.038   1
  -2  -7  -2 34.6741 16.0561   1
  -2  -7  -1 754.080 91.7323   1
  -2  -7   0 776.902 99.8085   4
  -2  -7   0 902.649 108.323   1
  -2  -7   1 3011.71 210.382   4
  -2  -7   1 3268.43 234.145   1
  -2  -7   2 1642.11 141.179   4
  -2  -7   2 1448.58 156.110   1
  -2  -7   3 678.715 86.6096   4
  -2  -7   3 567.753 98.6684   1
  -2  -7   4 110.062 33.1827   4
  -2  -7   4 186.803 61.4917   1
  -2  -7   4 132.354 27.1458   3
  -2  -7   5 462.812 62.6153   3
  -2  -7   5 579.720 110.011   1
  -2  -7   5 388.024 71.0755   4
  -2  -7   6 585.294 117.839   1
  -2  -7   7 51.5712 36.3017   1
  -2  -7   8 110.252 58.3807   1
  -2  -7   9-13.1367 37.5866   1
  -2  -7  10 124.523 71.6669   1
  -2  -6 -12 11.9807 15.0849   4
  -2  -6 -11-17.0402 12.8510   4
  -2  -6 -10 66.7808 44.7397   4
  -2  -6  -9 247.359 79.9987   4
  -2  -6  -5 918.715 75.1478   1
  -2  -6  -4 852.188 73.6993   1
  -2  -6  -3 55.7575 16.5761   1
  -2  -6  -2 3664.65 205.172   1
  -2  -6  -2 3637.39 244.750   4
  -2  -6  -1 3282.25 216.387   4
  -2  -6  -1 3013.10 193.116   1
  -2  -6   0 570.778 76.9464   1
  -2  -6   0 756.399 91.3728   4
  -2  -6   1 5182.96 271.713   4
  -2  -6   1 4218.96 273.584   1
  -2  -6   2 3534.38 217.076   4
  -2  -6   2 3190.37 234.080   1
  -2  -6   3 795.581 66.2562   3
  -2  -6   3 839.726 94.4116   4
  -2  -6   3 655.387 101.627   1
  -2  -6   4 224.734 50.4434   4
  -2  -6   4 222.526 60.7817   1
  -2  -6   4 191.618 36.4031   3
  -2  -6   5 447.717 63.0207   3
  -2  -6   5 368.699 65.8453   4
  -2  -6   5 352.036 81.4534   1
  -2  -6   6 1895.96 155.697   3
  -2  -6   6 2107.48 211.955   1
  -2  -6   7 19.8069 15.1834   1
  -2  -6   8 15.6282 12.4546   1
  -2  -6   9 16.0255 19.8473   1
  -2  -6  10 51.4393 33.6753   1
  -2  -5 -12-25.9851 11.8104   4
  -2  -5 -11 41.8516 38.4617   4
  -2  -5 -10 202.467 69.5950   4
  -2  -5  -9 173.431 59.6414   4
  -2  -5  -4 1216.30 79.5889   1
  -2  -5  -3 1933.59 110.417   1
  -2  -5  -2 9765.87 406.289   1
  -2  -5  -1 711.997 73.4328   1
  -2  -5  -1 808.366 89.8667   4
  -2  -5   0 1726.31 135.900   1
  -2  -5   0 2142.62 148.982   4
  -2  -5   1 4057.76 161.546   3
  -2  -5   1 4911.81 246.670   4
  -2  -5   1 4184.61 247.020   1
  -2  -5   2 2788.15 180.372   4
  -2  -5   3 1260.18 114.065   4
  -2  -5   4 166.370 41.4861   4
  -2  -5   5 126.507 35.3127   4
  -2  -5   6 777.392 101.423   4
  -2  -4 -13 86.3980 54.4266   4
  -2  -4 -12 112.214 57.5764   4
  -2  -4 -11 57.7326 34.1642   4
  -2  -4 -10 693.018 119.932   4
  -2  -4  -9 962.363 134.039   4
  -2  -4  -3 1420.04 75.4394   1
  -2  -4  -2 1111.89 74.1750   1
  -2  -4  -1 3018.03 181.399   4
  -2  -4  -1 2772.93 157.070   1
  -2  -4   0 12164.1 513.227   4
  -2  -4   1 4212.49 228.172   4
  -2  -4   2 14517.9 600.717   4
  -2  -4   3 12586.0 544.410   4
  -2  -4   4 6461.57 334.365   4
  -2  -4   5 6458.89 346.552   4
  -2  -4   6 601.809 86.2603   4
  -2  -3 -14 41.4516 34.1378   4
  -2  -3 -13-21.2947 9.41129   4
  -2  -3 -12 93.4899 49.4492   4
  -2  -3 -11 238.452 68.0848   4
  -2  -3 -10 836.520 125.944   4
  -2  -3  -9 735.446 113.905   4
  -2  -3  -8 2281.04 197.867   4
  -2  -3  -2 5431.64 251.481   5
  -2  -3  -2 5715.09 269.868   4
  -2  -3  -2 5059.26 207.010   1
  -2  -3  -2 5085.39 220.837   3
  -2  -3  -1 2440.94 141.468   5
  -2  -3  -1 2462.27 152.508   4
  -2  -3   0 312.960 40.2462   5
  -2  -3   0 297.241 41.5580   4
  -2  -3   1 10714.8 425.602   5
  -2  -3   1 10444.4 452.629   4
  -2  -3   2 3984.30 190.991   5
  -2  -3   2 4295.24 224.369   4
  -2  -3   3 2015.04 114.718   5
  -2  -3   3 2467.11 159.652   4
  -2  -3   4 5754.30 290.232   4
  -2  -3   4 4908.15 218.959   5
  -2  -3   5 5072.05 270.392   4
  -2  -3   5 3887.78 178.062   5
  -2  -3   6 5542.74 221.995   5
  -2  -2 -14 305.399 92.2338   4
  -2  -2 -13 84.0193 47.8473   4
  -2  -2 -12 109.694 48.8341   4
  -2  -2 -11 138.903 49.5980   4
  -2  -2 -10 928.609 130.067   4
  -2  -2  -9 1525.27 156.644   4
  -2  -2  -8 1178.27 128.696   4
  -2  -2  -4 8060.96 349.693   5
  -2  -2  -4 7830.55 371.091   2
  -2  -2  -3 29501.3 1087.56   5
  -2  -2  -3 28993.5 1104.13   2
  -2  -2  -3 29529.0 1081.02   3
  -2  -2  -2 41311.6 1491.87   5
  -2  -2  -2 39334.7 1470.95   3
  -2  -2  -2 43212.9 1506.49   4
  -2  -2  -2 42348.3 1499.08   2
  -2  -2  -1 1233.42 86.6749   5
  -2  -2  -1 1308.72 85.9595   2
  -2  -2  -1 1150.73 87.8753   4
  -2  -2   0 15928.6 661.033   4
  -2  -2   0 17459.2 651.245   5
  -2  -2   0 17716.6 637.412   2
  -2  -2   1 9997.82 416.189   4
  -2  -2   1 9739.32 394.477   5
  -2  -2   2 1414.73 90.4169   5
  -2  -2   2 1658.95 118.070   4
  -2  -2   3 746.579 80.3786   4
  -2  -2   3 716.955 57.4401   5
  -2  -2   4 7990.38 362.263   4
  -2  -2   4 6660.72 288.906   5
  -2  -2   5 1876.51 155.775   4
  -2  -2   5 1631.39 98.9801   5
  -2  -2   6 935.252 68.7300   5
  -2  -2   7 124.706 22.7649   5
  -2  -2   8 34.2570 14.2486   5
  -2  -1 -15 37.1942 30.7544   4
  -2  -1 -14 79.2337 44.9128   4
  -2  -1 -13 105.800 51.8549   4
  -2  -1 -12 63.9694 43.0082   4
  -2  -1 -11 117.495 43.8586   4
  -2  -1 -10 792.062 115.966   4
  -2  -1  -9 290.121 65.1895   4
  -2  -1  -8 822.208 108.425   2
  -2  -1  -8 1193.34 121.741   4
  -2  -1  -7 1961.85 162.992   2
  -2  -1  -7 2506.71 172.587   4
  -2  -1  -6 3486.78 215.537   2
  -2  -1  -5 883.869 76.2821   5
  -2  -1  -5 939.798 93.3664   2
  -2  -1  -4 6515.45 286.110   5
  -2  -1  -4 6649.40 311.366   2
  -2  -1  -4 6423.63 305.173   3
  -2  -1  -3 15736.9 609.784   1
  -2  -1  -3 17412.0 640.054   5
  -2  -1  -3 18191.6 662.897   2
  -2  -1  -3 16656.4 644.626   3
  -2  -1  -2 39909.4 1431.19   5
  -2  -1  -2 39954.9 1431.28   4
  -2  -1  -2 38013.1 1401.61   1
  -2  -1  -1 56236.3 1913.29   1
  -2  -1  -1 54140.5 1925.49   5
  -2  -1  -1 51675.6 1923.91   4
  -2  -1   0 16255.5 627.882   4
  -2  -1   0 16349.8 616.828   5
  -2  -1   1 12092.8 474.200   4
  -2  -1   1 11053.8 446.729   5
  -2  -1   2 1492.95 112.932   4
  -2  -1   3 5423.51 278.127   4
  -2  -1   4 8435.92 330.829   2
  -2  -1   4 9717.82 427.315   4
  -2  -1   5 3499.43 227.773   4
  -2  -1   5 3050.37 145.856   2
  -2  -1   6 99.1619 21.6702   2
  -2   0 -14 53.9281 38.8637   4
  -2   0 -13 47.6159 32.1096   4
  -2   0 -12 785.455 122.995   4
  -2   0 -11 93.5912 40.8602   4
  -2   0 -10 328.800 69.8436   2
  -2   0 -10 344.560 72.6193   4
  -2   0  -9 974.108 116.085   2
  -2   0  -9 1115.81 121.808   4
  -2   0  -8 4699.09 266.371   4
  -2   0  -8 4351.03 272.886   2
  -2   0  -7 468.865 71.5084   2
  -2   0  -7 571.329 69.7786   4
  -2   0  -6 5263.06 232.528   5
  -2   0  -6 4495.45 265.306   2
  -2   0  -5 5116.69 283.019   2
  -2   0  -5 5713.04 249.456   5
  -2   0  -4 4652.25 215.767   5
  -2   0  -4 4571.34 239.131   3
  -2   0  -4 4773.35 228.814   1
  -2   0  -3 5018.69 237.811   3
  -2   0  -3 4846.03 225.335   1
  -2   0  -3 4585.73 220.750   5
  -2   0  -3 5107.27 216.173   4
  -2   0  -2 4221.50 200.187   1
  -2   0  -2 4875.93 195.714   4
  -2   0  -2 4089.99 199.907   5
  -2   0  -1 35308.6 1276.71   1
  -2   0  -1 34637.9 1264.08   4
  -2   0   0 30004.2 1093.99   1
  -2   0   0 29311.3 1084.14   4
  -2   0   1 2507.03 147.945   4
  -2   0   1 2642.53 154.047   1
  -2   0   2 3532.76 201.164   1
  -2   0   2 3531.94 198.333   4
  -2   0   3 7631.92 368.446   4
  -2   0   4 1963.08 156.483   4
  -2   0   6 398.722 51.5122   2
  -2   0   7 1083.40 94.9674   2
  -2   0   8 469.015 63.0318   2
  -2   1 -13 33.5982 20.7598   4
  -2   1 -12 293.544 68.5032   4
  -2   1 -11 7.78340 5.29279   2
  -2   1 -11 32.9652 20.9982   4
  -2   1 -10 131.158 44.3875   4
  -2   1 -10 154.207 47.7553   2
  -2   1  -9 102.378 35.3062   4
  -2   1  -9 61.8867 21.4783   2
  -2   1  -8 972.049 111.796   2
  -2   1  -8 1138.30 104.168   4
  -2   1  -7 309.968 36.6911   5
  -2   1  -7 275.620 54.2589   2
  -2   1  -7 324.402 48.3085   4
  -2   1  -6 2223.81 123.501   5
  -2   1  -6 2129.49 130.794   4
  -2   1  -5 1474.19 123.335   3
  -2   1  -5 1519.51 97.4885   5
  -2   1  -5 1605.88 97.7732   4
  -2   1  -4 5646.78 219.356   4
  -2   1  -4 5773.10 276.161   1
  -2   1  -4 4801.87 256.958   3
  -2   1  -4 4655.18 228.758   5
  -2   1  -3 4512.45 230.038   1
  -2   1  -3 4385.86 180.022   4
  -2   1  -2 1364.40 73.3999   4
  -2   1  -2 1391.49 102.861   1
  -2   1  -1 17868.6 675.785   4
  -2   1  -1 19094.5 715.157   1
  -2   1   0 8327.66 352.481   1
  -2   1   0 7380.33 323.497   4
  -2   1   1 4213.91 219.561   1
  -2   1   1 3688.26 202.149   4
  -2   1   2 2213.96 150.929   4
  -2   1   2 2380.31 161.098   1
  -2   1   3 3742.29 223.097   1
  -2   1   3 3638.68 220.892   4
  -2   1   4 8471.60 423.909   4
  -2   1   4 9040.54 427.756   1
  -2   1   5 4879.42 292.227   1
  -2   1   8 1269.87 121.104   2
  -2   2 -12 67.7847 35.6147   2
  -2   2 -12 66.3273 28.1079   4
  -2   2 -11 110.311 33.4574   4
  -2   2 -11 104.743 38.1718   2
  -2   2 -10 131.010 38.4931   4
  -2   2 -10 134.146 42.5716   2
  -2   2  -9 1304.16 137.259   2
  -2   2  -9 1410.55 117.407   4
  -2   2  -8 380.520 36.9394   5
  -2   2  -8 430.314 53.6544   4
  -2   2  -7 2685.48 132.470   5
  -2   2  -7 2202.03 132.875   4
  -2   2  -6 2727.09 135.278   4
  -2   2  -6 2817.46 146.368   5
  -2   2  -5 1485.85 122.166   3
  -2   2  -5 1691.04 97.2534   5
  -2   2  -5 2067.37 151.113   1
  -2   2  -5 720.425 59.1122   4
  -2   2  -5 1659.08 69.2564   4
  -2   2  -4 183.429 42.2353   1
  -2   2  -4 147.904 34.1082   3
  -2   2  -3 5398.80 284.674   1
  -2   2  -2 165.985 35.0876   1
  -2   2  -2 184.465 21.7718   4
  -2   2  -1 1287.33 106.608   1
  -2   2  -1 1154.78 76.4998   4
  -2   2   0 177.886 36.6417   1
  -2   2   0 141.350 27.3693   4
  -2   2   1 11173.8 476.609   1
  -2   2   1 10181.0 446.326   4
  -2   2   2 17005.0 674.752   1
  -2   2   2 14873.9 644.268   4
  -2   2   3 547.653 76.3921   1
  -2   2   3 465.258 68.8828   4
  -2   2   4 1207.04 122.456   1
  -2   3 -12 37.0559 26.1839   2
  -2   3 -11 135.427 44.1757   2
  -2   3 -10 955.164 90.8823   4
  -2   3 -10 823.254 114.803   2
  -2   3  -9 1656.50 116.502   4
  -2   3  -8 508.457 50.5195   4
  -2   3  -8 384.263 36.8213   5
  -2   3  -7 467.707 39.0249   4
  -2   3  -7 527.087 50.4843   5
  -2   3  -6 775.745 69.2412   5
  -2   3  -5 1155.17 113.856   3
  -2   3  -5 1714.94 153.270   1
  -2   3  -4 332.430 53.1442   3
  -2   3  -4 465.791 74.4412   1
  -2   3  -3 7717.40 393.199   1
  -2   3  -2 2524.51 180.846   1
  -2   3  -1 1646.26 137.949   1
  -2   3   0 3188.84 209.924   1
  -2   3   1 411.069 65.6691   1
  -2   3   2 8991.52 434.868   1
  -2   3   3 2842.97 204.394   1
  -2   3   4 332.757 65.5038   1
  -2   4 -11 21.2738 20.3907   2
  -2   4  -8 787.776 60.5168   5
  -2   4  -7 38.4310 13.8780   5
  -2   4  -5 499.633 72.6261   3
  -2   4  -4 143.380 35.8717   3
  -2   4  -2 1317.25 136.712   1
  -2   4  -1 1532.34 144.296   1
  -2   4   0 1540.17 144.816   1
  -2   4   1 768.733 100.906   1
  -2   4   2 3460.23 238.269   1
  -2   5  -5 969.677 105.710   3
  -2   5  -4 1524.58 131.311   3
  -2   6  -5 463.574 75.7357   3
  -2   6  -4 1055.37 107.918   3
  -2   7  -5 125.294 39.1845   3
  -2   7  -4 49.9812 25.8734   3
  -2   7  -3 191.148 47.4224   3
  -2   8  -5 78.5716 30.7720   3
  -2   8  -4 410.868 72.0341   3
  -2   8  -3 176.021 44.2318   3
  -1 -12  -4-27.3482 26.0381   4
  -1 -12  -3-65.6922 38.7067   4
  -1 -12  -1 23.2813 23.2105   1
  -1 -12   0 11.7459 11.2940   1
  -1 -12   1 41.7527 44.4647   1
  -1 -12   2-11.1820 24.3329   1
  -1 -12   3 108.056 56.2760   1
  -1 -11  -6 31.4465 28.9809   4
  -1 -11  -5 23.0730 32.2737   4
  -1 -11  -4 20.9542 21.7067   4
  -1 -11  -3 35.4437 37.6188   1
  -1 -11  -3 88.6560 37.6841   4
  -1 -11  -2 33.2784 15.9085   1
  -1 -11  -1 98.8544 49.0049   1
  -1 -11   0 209.061 71.6331   1
  -1 -11   1 79.4816 35.9814   1
  -1 -11   2 30.1487 24.4112   1
  -1 -11   3 81.4685 53.1300   1
  -1 -11   4 92.4348 50.4019   1
  -1 -11   5-33.2865 44.4870   1
  -1 -10  -7 48.5548 47.8660   4
  -1 -10  -6 82.5325 49.0469   4
  -1 -10  -5 24.4204 21.6774   4
  -1 -10  -4 6.15828 15.7945   1
  -1 -10  -4 18.7441 7.75050   4
  -1 -10  -3 17.8989 27.2308   1
  -1 -10  -2 102.512 45.0625   1
  -1 -10  -1 19.7220 13.3145   1
  -1 -10   0 79.5141 38.3151   1
  -1 -10   1 353.564 89.6433   1
  -1 -10   2 228.090 75.4464   1
  -1 -10   3 4.72174 17.0757   1
  -1 -10   4 224.431 77.1073   1
  -1 -10   5 195.874 76.1196   1
  -1 -10   6-29.1598 46.9384   1
  -1 -10   7 89.1981 49.6029   1
  -1  -9  -8 27.3578 24.7551   4
  -1  -9  -7 57.6368 44.9783   4
  -1  -9  -6-23.5011 22.6702   4
  -1  -9  -5 11.1990 11.0157   4
  -1  -9  -5 14.9923 18.7805   1
  -1  -9  -4 346.892 73.1117   1
  -1  -9  -3 642.287 100.187   1
  -1  -9  -2 628.897 99.9878   1
  -1  -9  -1 58.7000 32.7904   1
  -1  -9   0 237.728 66.6299   1
  -1  -9   1 1376.53 165.922   1
  -1  -9   2 910.529 137.533   1
  -1  -9   3 286.850 78.1567   1
  -1  -9   4 77.1194 32.5999   1
  -1  -9   5 130.175 42.8644   1
  -1  -9   6 324.470 93.9424   1
  -1  -9   7 7.62631 8.91401   1
  -1  -9   8 66.2569 52.8254   1
  -1  -8  -9 158.234 66.8275   4
  -1  -8  -8 21.4304 3.23064   4
  -1  -8  -7 40.6023 33.4889   4
  -1  -8  -6 240.966 79.8170   4
  -1  -8  -5 136.617 39.2921   1
  -1  -8  -4 120.845 38.4318   1
  -1  -8  -3 405.189 72.4128   1
  -1  -8  -2 1452.42 142.849   1
  -1  -8  -1 1087.50 130.738   1
  -1  -8   0 1141.12 135.112   1
  -1  -8   1 801.782 99.6594   4
  -1  -8   1 1122.25 134.449   1
  -1  -8   2 1009.35 108.353   4
  -1  -8   2 1263.04 147.894   1
  -1  -8   3 1511.36 175.683   1
  -1  -8   3 1041.11 108.781   4
  -1  -8   4 590.620 113.136   1
  -1  -8   5 607.482 118.024   1
  -1  -8   6 114.175 50.5234   1
  -1  -8   7 35.8140 36.1610   1
  -1  -8   8 186.361 73.5847   1
  -1  -8   9 49.3459 37.3874   1
  -1  -7 -10 211.862 79.4557   4
  -1  -7  -9 335.903 91.3962   4
  -1  -7  -8 376.127 95.0124   4
  -1  -7  -7 29.9246 28.1826   4
  -1  -7  -6 257.501 71.5629   4
  -1  -7  -5 586.226 78.0073   1
  -1  -7  -4 593.160 77.9060   1
  -1  -7  -3 780.894 91.6941   1
  -1  -7  -2 1854.24 152.950   1
  -1  -7  -1 1674.66 151.277   1
  -1  -7   0 234.341 52.7596   1
  -1  -7   0 289.827 55.9146   4
  -1  -7   1 429.171 75.6374   1
  -1  -7   1 435.102 66.2721   4
  -1  -7   2 273.981 66.1125   1
  -1  -7   2 266.863 50.5576   4
  -1  -7   3 1133.80 143.460   1
  -1  -7   3 1226.44 113.279   4
  -1  -7   4 560.678 71.1023   4
  -1  -7   4 554.279 102.263   1
  -1  -7   5 408.026 90.6060   1
  -1  -7   5 377.500 59.7836   4
  -1  -7   6 969.631 143.503   1
  -1  -7   7 408.434 98.3147   1
  -1  -7   8 119.521 47.9445   1
  -1  -7   9 189.867 72.5915   1
  -1  -7  10 282.114 90.1547   1
  -1  -6 -11 155.688 66.6612   4
  -1  -6 -10 53.7501 45.2149   4
  -1  -6  -9 226.215 74.2317   4
  -1  -6  -8 984.359 148.125   4
  -1  -6  -7 352.010 83.0209   4
  -1  -6  -5 875.056 90.8540   1
  -1  -6  -4 2413.40 161.936   1
  -1  -6  -3 212.365 42.9786   1
  -1  -6  -2 317.739 51.9490   1
  -1  -6  -1 401.873 62.4307   1
  -1  -6   0 536.188 75.2551   1
  -1  -6   0 606.482 77.7253   4
  -1  -6   1 2057.36 150.042   4
  -1  -6   1 1765.36 161.172   1
  -1  -6   2 2712.23 211.414   1
  -1  -6   2 3040.75 181.845   4
  -1  -6   3 2604.16 216.314   1
  -1  -6   3 3049.44 181.513   4
  -1  -6   4 1344.95 111.170   4
  -1  -6   4 1008.28 132.853   1
  -1  -6   5 675.918 110.313   1
  -1  -6   5 776.867 83.4962   4
  -1  -6   5 677.345 77.3623   3
  -1  -6   6 4126.56 310.291   1
  -1  -6   6 3740.87 224.677   4
  -1  -6   6 3425.41 223.767   3
  -1  -6   7 1179.22 159.604   1
  -1  -6   7 465.786 73.6584   4
  -1  -6   8 423.944 100.569   1
  -1  -6   9 55.7233 43.7821   1
  -1  -6  10 502.115 122.257   1
  -1  -6  11 402.034 109.625   1
  -1  -5 -12 61.0793 44.8837   4
  -1  -5 -11 75.3297 41.2845   4
  -1  -5 -10 61.5984 45.7857   4
  -1  -5  -9 176.536 66.6831   4
  -1  -5  -8 1112.90 147.320   4
  -1  -5  -7 2455.29 222.162   4
  -1  -5  -4 4019.40 209.943   1
  -1  -5  -3 2787.11 163.051   1
  -1  -5  -2 4247.94 221.577   1
  -1  -5  -1 7797.18 359.472   1
  -1  -5   0 6689.94 336.320   1
  -1  -5   0 7043.96 334.569   4
  -1  -5   1 1722.13 121.897   4
  -1  -5   1 1571.15 135.573   1
  -1  -5   2 3916.92 209.194   4
  -1  -5   2 3908.92 245.637   1
  -1  -5   3 1091.51 91.9730   4
  -1  -5   3 920.263 74.2617   3
  -1  -5   3 1019.33 119.160   1
  -1  -5   4 663.132 99.8009   1
  -1  -5   4 712.403 76.2050   4
  -1  -5   4 570.326 63.7537   3
  -1  -5   5 185.889 38.9409   3
  -1  -5   5 238.216 43.0222   4
  -1  -5   5 132.632 48.3561   1
  -1  -5   6 4110.85 250.040   3
  -1  -5   6 4646.75 254.912   4
  -1  -5   6 4027.50 301.124   1
  -1  -5   7 1475.61 172.784   1
  -1  -5   7 1391.75 130.823   4
  -1  -5   8 581.318 109.879   1
  -1  -5   9 544.693 113.338   1
  -1  -5  10 827.241 146.091   1
  -1  -5  11 273.325 88.6914   1
  -1  -5  12 44.1455 36.1514   1
  -1  -4 -13 328.441 103.602   4
  -1  -4 -12 227.542 83.9733   4
  -1  -4 -11 37.5573 35.6941   4
  -1  -4 -10 447.867 101.345   4
  -1  -4  -9 161.009 60.7777   4
  -1  -4  -8 3409.54 272.107   4
  -1  -4  -7 562.805 98.8469   4
  -1  -4  -4 1811.67 113.666   1
  -1  -4  -3 17041.6 648.609   1
  -1  -4  -2 3989.31 193.296   1
  -1  -4  -1 18399.4 706.263   1
  -1  -4   0 6915.12 318.787   4
  -1  -4   0 7160.90 326.472   1
  -1  -4   1 8382.69 379.774   4
  -1  -4   1 10198.3 420.577   1
  -1  -4   2 9850.14 381.417   3
  -1  -4   2 10537.8 460.540   1
  -1  -4   2 9473.07 410.280   4
  -1  -4   3 1941.66 127.173   4
  -1  -4   3 1999.72 119.464   3
  -1  -4   3 1939.29 157.439   1
  -1  -4   4 537.259 64.0299   4
  -1  -4   5 381.616 55.5700   4
  -1  -4   6 2493.20 175.493   4
  -1  -4   7 64.4370 23.5814   4
  -1  -4  12 65.5605 41.9006   1
  -1  -3 -13 31.0281 41.7815   4
  -1  -3 -12 27.0792 23.6466   4
  -1  -3 -11 36.2529 25.9472   4
  -1  -3 -10 431.512 95.8240   4
  -1  -3  -9 510.095 99.7078   4
  -1  -3  -8 1962.78 188.044   4
  -1  -3  -7 911.597 116.243   4
  -1  -3  -6 921.410 110.286   4
  -1  -3  -3 5655.40 233.280   1
  -1  -3  -2 9771.67 373.843   1
  -1  -3  -1 8750.96 349.875   1
  -1  -3   0 23711.4 933.982   4
  -1  -3   0 26995.4 942.581   1
  -1  -3   1 2301.21 129.743   4
  -1  -3   2 962.416 77.1787   4
  -1  -3   3 1089.42 87.5735   4
  -1  -3   4 2432.61 154.339   4
  -1  -3   5 1778.96 135.218   4
  -1  -3   6 936.072 100.746   4
  -1  -3   7 118.364 37.9501   4
  -1  -2 -14 110.074 58.4721   4
  -1  -2 -13 25.7820 19.1543   4
  -1  -2 -12 126.126 61.1338   4
  -1  -2 -11 286.514 76.3750   4
  -1  -2 -10 519.696 101.040   4
  -1  -2  -9 1001.22 130.977   4
  -1  -2  -8 159.754 49.8611   4
  -1  -2  -7 88.7379 33.6496   4
  -1  -2  -6 140.689 35.6075   4
  -1  -2  -1 69808.1 2431.52   1
  -1  -2   0 43578.8 1574.60   4
  -1  -2   0 44754.3 1564.72   5
  -1  -2   1 7404.65 282.277   5
  -1  -2   1 6989.65 297.536   4
  -1  -2   2 6943.96 309.587   4
  -1  -2   2 7547.21 280.345   5
  -1  -2   3 12548.7 448.269   5
  -1  -2   3 11636.5 496.503   4
  -1  -2   4 14511.3 534.857   4
  -1  -2   4 12219.0 450.045   5
  -1  -2   5 4391.57 245.704   4
  -1  -2   6 5402.63 298.625   4
  -1  -2   7 1904.80 162.168   4
  -1  -1 -14 261.975 83.1639   4
  -1  -1 -13 112.082 56.1793   4
  -1  -1 -12 511.948 110.077   4
  -1  -1 -11 134.448 53.4735   4
  -1  -1 -10 191.782 56.2750   4
  -1  -1  -9 1225.58 142.738   4
  -1  -1  -8 1479.37 148.080   4
  -1  -1  -7 247.515 52.1261   4
  -1  -1  -6 249.519 47.0204   4
  -1  -1  -5 18445.2 738.965   4
  -1  -1  -4 9783.81 415.419   2
  -1  -1  -3 8336.38 351.938   2
  -1  -1  -2 5422.16 231.417   5
  -1  -1  -2 6069.13 246.622   2
  -1  -1  -1 19566.7 728.073   5
  -1  -1  -1 19867.6 732.607   4
  -1  -1  -1 21005.9 731.829   2
  -1  -1   0 26458.0 939.641   5
  -1  -1   0 28678.6 933.215   2
  -1  -1   0 23136.0 942.275   4
  -1  -1   1 28885.7 1041.75   4
  -1  -1   1 28676.2 1021.41   5
  -1  -1   2 9175.34 375.336   4
  -1  -1   3 16070.2 632.941   4
  -1  -1   4 963.237 90.2815   4
  -1  -1   5 4545.16 256.258   4
  -1  -1   6 3188.32 214.182   4
  -1  -1   9 177.037 26.1830   5
  -1   0 -14 48.8538 31.1445   4
  -1   0 -13 39.1944 34.7171   4
  -1   0 -12 96.0308 43.1986   4
  -1   0 -11 122.995 46.0064   4
  -1   0 -10 562.923 95.5812   4
  -1   0  -9 452.997 77.6159   4
  -1   0  -8 415.634 70.8128   4
  -1   0  -7 161.466 39.9334   2
  -1   0  -7 231.893 47.5495   4
  -1   0  -6 685.264 76.1753   2
  -1   0  -6 818.365 84.9964   4
  -1   0  -5 13447.1 529.761   4
  -1   0  -5 12274.9 525.567   2
  -1   0  -4 835.555 72.8855   2
  -1   0  -4 720.061 52.0004   5
  -1   0  -4 1011.95 74.4244   4
  -1   0  -3 6485.04 258.306   5
  -1   0  -2 14858.2 557.364   1
  -1   0  -2 15606.2 566.418   3
  -1   0  -2 14848.0 549.360   5
  -1   0  -1 1631.44 83.1783   1
  -1   0  -1 1804.96 80.5314   4
  -1   0  -1 1708.38 83.5445   5
  -1   0   0 27916.2 961.512   1
  -1   0   0 25911.5 954.562   4
  -1   0   1 387.294 38.4584   4
  -1   0   2 32165.9 1176.50   4
  -1   0   3 18535.3 726.812   4
  -1   0   4 9158.56 414.243   4
  -1   0   5 695.685 63.2858   2
  -1   0   5 710.847 85.9125   4
  -1   0   6 910.044 103.721   4
  -1   0   6 773.178 73.4342   2
  -1   0   7 1964.68 136.572   2
  -1   0   8 173.655 38.8008   2
  -1   0  10 124.046 29.6083   5
  -1   1 -13 137.272 53.1153   4
  -1   1 -12 63.9249 35.2649   4
  -1   1 -11 83.2778 38.2848   4
  -1   1 -10 417.783 78.8081   4
  -1   1  -9 17.6567 14.7567   2
  -1   1  -9 15.7081 3.12340   4
  -1   1  -8 644.838 80.6115   2
  -1   1  -8 628.863 82.6901   4
  -1   1  -7 1104.74 104.596   2
  -1   1  -7 1294.67 112.016   4
  -1   1  -6 2630.58 157.301   4
  -1   1  -6 2326.68 156.333   2
  -1   1  -5 13.6953 8.99302   4
  -1   1  -5 19.9820 7.10117   5
  -1   1  -4 10170.6 350.038   4
  -1   1  -4 7806.11 323.398   5
  -1   1  -3 3095.55 162.176   3
  -1   1  -3 2599.79 127.435   5
  -1   1  -3 3369.34 130.196   4
  -1   1  -2 7431.37 326.795   1
  -1   1  -2 8282.05 322.750   3
  -1   1  -1 19102.7 711.662   1
  -1   1   0 13945.2 511.367   4
  -1   1   0 13549.2 524.352   1
  -1   1   1 19522.7 740.840   1
  -1   1   1 19972.3 738.467   4
  -1   1   2 7799.28 352.427   1
  -1   1   2 8904.74 362.464   4
  -1   1   3 9302.36 416.193   1
  -1   1   3 10249.2 430.009   4
  -1   1   4 8392.30 396.992   4
  -1   1   5 10762.9 498.009   4
  -1   1   6 5437.74 279.276   2
  -1   1   7 1310.66 116.014   2
  -1   1   8 1873.48 150.660   2
  -1   1   9-6.79700 8.53088   2
  -1   2 -12 66.4927 26.5582   4
  -1   2 -11 20.3071 16.6293   4
  -1   2 -10 954.046 109.414   2
  -1   2 -10 884.276 109.386   4
  -1   2  -9 73.6986 27.4911   4
  -1   2  -9 72.3860 26.5231   2
  -1   2  -8 698.170 84.1299   2
  -1   2  -8 664.579 78.8892   4
  -1   2  -7 360.559 50.5284   4
  -1   2  -6 959.293 78.1067   4
  -1   2  -5 3861.99 167.918   4
  -1   2  -5 3223.97 144.097   5
  -1   2  -4 3793.14 158.687   4
  -1   2  -3 896.664 76.1430   3
  -1   2  -3 1147.88 98.4670   1
  -1   2  -2 18858.5 738.392   1
  -1   2  -1 22152.7 842.141   1
  -1   2   0 10486.7 435.685   1
  -1   2   1 5132.50 243.690   1
  -1   2   2 2882.64 170.884   1
  -1   2   3 2100.23 146.209   1
  -1   2   4 3944.52 225.969   1
  -1   2   5 1981.11 152.171   1
  -1   2   6 4135.71 256.466   1
  -1   3 -11 232.472 55.5245   4
  -1   3 -11 202.954 49.3749   2
  -1   3 -10 251.636 52.0716   4
  -1   3 -10 220.930 50.9534   2
  -1   3  -9 1563.22 141.736   2
  -1   3  -9 1649.26 131.816   4
  -1   3  -8 2769.62 169.012   4
  -1   3  -7 825.466 72.9516   4
  -1   3  -6 1558.46 93.9862   4
  -1   3  -6 1533.16 76.0219   5
  -1   3  -5 5858.64 237.079   4
  -1   3  -4 3994.61 218.755   3
  -1   3  -3 2487.25 168.305   1
  -1   3  -3 1668.41 118.012   3
  -1   3  -2 12773.7 550.356   1
  -1   3  -1 6855.19 333.079   1
  -1   3   0 9995.25 437.236   1
  -1   3   1 5812.41 291.843   1
  -1   3   2 284.227 46.9699   1
  -1   3   3 1168.83 108.844   1
  -1   3   4 1056.04 108.059   1
  -1   3   5 737.430 92.3181   1
  -1   3   6 211.572 50.1984   1
  -1   4 -11 509.962 84.9272   2
  -1   4 -10 1240.62 113.500   4
  -1   4 -10 1340.29 135.617   2
  -1   4  -9 2372.00 152.421   4
  -1   4  -8 2373.53 142.224   4
  -1   4  -7 636.321 56.5817   4
  -1   4  -6 1491.91 84.7647   4
  -1   4  -4 3977.72 220.614   3
  -1   4  -3 3236.40 211.432   1
  -1   4  -3 1962.55 133.614   3
  -1   4  -2 2894.53 201.755   1
  -1   4  -1 1707.68 145.204   1
  -1   4   0 6918.03 348.551   1
  -1   4   1 4446.91 255.806   1
  -1   4   2 8568.94 415.327   1
  -1   4   3 878.088 97.5536   1
  -1   4   4 31.3217 19.7370   1
  -1   4   5 131.470 42.2812   1
  -1   5  -8 606.365 56.4580   4
  -1   5  -7 239.389 29.2945   5
  -1   5  -4 352.599 54.6705   3
  -1   5  -3 572.682 64.3898   3
  -1   5  -1 1361.63 137.798   1
  -1   5   0 505.737 80.0827   1
  -1   5   1 4522.51 273.350   1
  -1   5   2 5038.17 296.018   1
  -1   5   3 1981.45 169.732   1
  -1   5   4 1899.95 165.809   1
  -1   6  -4 1217.30 109.451   3
  -1   6  -3 806.337 81.0637   3
  -1   7  -3 205.724 39.7923   3
  -1   7  -2 185.657 36.4255   3
  -1   8  -3 95.3395 28.5926   3
  -1   8  -2 573.964 67.1170   3
   0 -12  -1-81.8039 46.0681   1
   0 -12   0 53.5458 37.7166   1
   0 -12   1 40.2218 27.2039   1
   0 -11  -5 13.3768 18.5413   4
   0 -11  -4-3.89099 9.55165   4
   0 -11  -3 31.0742 14.5591   1
   0 -11  -3 0.97639 12.9220   4
   0 -11  -2 10.6361 24.4447   1
   0 -11  -2 46.7194 34.8975   4
   0 -11  -1 67.7935 39.2538   1
   0 -11   0 99.6290 47.6442   1
   0 -11   1 46.8193 31.8399   1
   0 -11   2 176.007 70.1259   1
   0 -11   3 79.3062 43.4388   1
   0 -11   4 25.8802 13.7991   1
   0 -10  -6 17.5621 34.0740   4
   0 -10  -5 44.3035 44.1064   4
   0 -10  -4 85.0122 39.9939   1
   0 -10  -4 93.1131 50.3848   4
   0 -10  -3 46.0098 29.5320   1
   0 -10  -3 32.0171 30.9966   4
   0 -10  -2 34.5984 34.5494   4
   0 -10  -2 62.5749 36.0094   1
   0 -10  -1 77.3813 42.8748   4
   0 -10  -1 180.086 60.4768   1
   0 -10   0 65.2548 33.8226   4
   0 -10   0 103.962 46.0079   1
   0 -10   1 36.2772 26.6988   4
   0 -10   1 105.769 50.2365   1
   0 -10   2 89.4977 44.6925   1
   0 -10   3 91.2498 54.0637   1
   0 -10   4 141.149 63.3011   1
   0 -10   5 67.1721 50.3473   1
   0 -10   6 4.15938 15.5398   1
   0  -9  -8 27.4878 48.2245   4
   0  -9  -7 43.3124 37.7464   4
   0  -9  -6 66.5830 33.0049   1
   0  -9  -6 84.5882 50.7877   4
   0  -9  -5 113.251 57.0854   4
   0  -9  -5 153.951 51.7712   1
   0  -9  -4 187.413 52.0505   1
   0  -9  -4 157.881 63.0713   4
   0  -9  -3 230.979 60.2815   1
   0  -9  -3 133.357 45.4745   4
   0  -9  -2 27.1180 29.6866   4
   0  -9  -2 70.4757 39.6161   1
   0  -9  -1 89.6011 39.5387   1
   0  -9   0 286.611 73.9585   1
   0  -9   1 70.7372 37.6549   1
   0  -9   2 49.3290 29.9704   1
   0  -9   3-18.7456 7.52591   1
   0  -9   4 0.76939 9.73705   1
   0  -9   5 51.6546 39.8689   1
   0  -9   6 115.951 52.3937   1
   0  -9   7-51.7698 60.3123   1
   0  -9   8 92.3824 49.8108   1
   0  -8  -9 48.1345 22.3590   4
   0  -8  -8 37.5498 26.3707   4
   0  -8  -7 63.7560 38.7707   4
   0  -8  -6 16.1749 28.2000   4
   0  -8  -5 106.412 53.5001   4
   0  -8  -5 135.365 47.3642   1
   0  -8  -4 611.512 97.7500   1
   0  -8  -4 558.382 106.299   4
   0  -8  -3 495.765 96.0233   4
   0  -8  -3 586.146 93.6870   1
   0  -8  -2 373.436 74.7921   1
   0  -8  -1 104.989 41.3143   1
   0  -8   0 936.792 128.204   1
   0  -8   1 1535.23 168.453   1
   0  -8   1 1138.86 119.449   4
   0  -8   2 535.037 98.2405   1
   0  -8   2 340.681 57.1864   4
   0  -8   3 194.500 63.7486   1
   0  -8   4 230.877 64.8605   1
   0  -8   5 517.273 104.797   1
   0  -8   6 114.699 47.3733   1
   0  -8   7 152.480 63.2909   1
   0  -8   8 164.393 71.6638   1
   0  -8   9 100.367 61.8242   1
   0  -7 -10 1.66906 8.25508   4
   0  -7  -9 83.3032 53.1053   4
   0  -7  -8 318.883 90.7928   4
   0  -7  -7-17.1791 30.2174   4
   0  -7  -6 81.6529 36.1472   4
   0  -7  -5 342.787 69.3159   1
   0  -7  -5 282.214 76.5175   4
   0  -7  -4 868.322 108.200   1
   0  -7  -4 817.981 122.989   4
   0  -7  -3 618.156 90.3136   1
   0  -7  -3 526.667 93.5366   4
   0  -7  -2 653.984 93.1602   1
   0  -7  -1 240.786 55.1298   1
   0  -7   0 1594.32 161.055   1
   0  -7   1 1092.96 132.875   1
   0  -7   1 1270.01 117.341   4
   0  -7   2 19.4922 12.4755   4
   0  -7   2 12.9652 6.97879   1
   0  -7   3 124.261 29.7303   4
   0  -7   3 130.372 40.5125   1
   0  -7   4 0.63950 2.64695   4
   0  -7   4 77.9994 44.1172   1
   0  -7   5 71.8280 19.4746   4
   0  -7   5 142.046 52.9923   1
   0  -7   6 15.8178 8.54731   1
   0  -7   7 34.6028 28.9148   1
   0  -7   8 78.2196 41.8068   1
   0  -7   9 63.2088 40.4918   1
   0  -7  10 85.3094 48.8863   1
   0  -6 -10 131.458 66.6008   4
   0  -6  -9 141.249 66.8838   4
   0  -6  -8 26.8496 28.0280   4
   0  -6  -7 699.354 121.244   4
   0  -6  -6 944.705 137.739   4
   0  -6  -5 43.6624 29.1183   1
   0  -6  -5 64.2684 22.7313   4
   0  -6  -4 133.536 48.7822   4
   0  -6  -4 131.289 37.4604   1
   0  -6  -3 342.354 59.6728   1
   0  -6  -2 1181.13 118.181   1
   0  -6  -1 1609.87 142.646   1
   0  -6   0 572.669 84.7414   1
   0  -6   1 245.006 54.8656   1
   0  -6   1 345.821 53.0609   4
   0  -6   2 188.385 51.2392   1
   0  -6   2 190.418 36.2666   4
   0  -6   3 851.146 117.470   1
   0  -6   3 1013.54 84.1988   4
   0  -6   4 303.044 40.7606   4
   0  -6   4 214.607 57.3061   1
   0  -6   5 505.284 95.1902   1
   0  -6   5 441.345 50.0922   4
   0  -6   6 469.601 94.1372   1
   0  -6   6 364.339 47.6302   4
   0  -6   7 1877.20 205.590   1
   0  -6   8 170.950 59.2292   1
   0  -6   9 198.457 69.8099   1
   0  -6  10 255.535 78.9275   1
   0  -6  11 51.6418 45.1532   1
   0  -5 -11 121.478 62.6290   4
   0  -5 -10 189.749 65.9426   4
   0  -5  -9 539.305 117.299   4
   0  -5  -8 486.028 102.795   4
   0  -5  -7 1631.11 182.665   4
   0  -5  -6 284.258 70.9191   4
   0  -5  -5 1390.63 152.025   4
   0  -5  -4 817.961 89.7387   1
   0  -5  -4 753.206 102.793   4
   0  -5  -3 680.173 80.5104   1
   0  -5  -2 5612.25 291.434   1
   0  -5  -1 2528.30 171.799   1
   0  -5   0 518.529 70.9100   1
   0  -5   1 2163.41 161.251   1
   0  -5   1 1954.73 131.681   4
   0  -5   2 1578.15 144.639   1
   0  -5   2 1459.57 100.427   4
   0  -5   3 506.978 52.6049   4
   0  -5   3 505.864 81.7154   1
   0  -5   4 861.615 113.924   1
   0  -5   4 923.113 73.0578   4
   0  -5   5 1304.07 151.455   1
   0  -5   5 1640.06 105.898   4
   0  -5   6 1214.74 119.806   3
   0  -5   6 1348.86 155.195   1
   0  -5   6 1467.06 105.823   4
   0  -5   7 811.796 125.277   1
   0  -5   7 732.601 75.4492   4
   0  -5   8 774.483 126.242   1
   0  -5   8 281.828 50.5168   4
   0  -5   9 347.406 89.1915   1
   0  -5  10 50.9097 35.3070   1
   0  -5  11 74.1048 45.8325   1
   0  -5  12 210.832 78.6869   1
   0  -4 -12 253.601 90.7567   4
   0  -4 -11 208.811 77.9263   4
   0  -4 -10 35.9847 37.0162   4
   0  -4  -9 249.383 73.2004   4
   0  -4  -8 1199.47 157.239   4
   0  -4  -7 1664.09 178.182   4
   0  -4  -6 519.569 90.6791   4
   0  -4  -5 368.017 69.3379   4
   0  -4  -4 147.576 41.5195   4
   0  -4  -4 117.855 29.9119   1
   0  -4  -3 2698.07 167.095   1
   0  -4  -2 217.677 37.8187   1
   0  -4  -1 2967.23 175.585   1
   0  -4   0 2112.05 144.136   1
   0  -4   1 580.365 58.6692   4
   0  -4   1 806.257 83.7400   1
   0  -4   2 6300.91 284.615   4
   0  -4   2 8872.02 376.167   1
   0  -4   3 86.3240 18.4451   4
   0  -4   3 108.296 32.1990   1
   0  -4   4 3349.46 183.392   3
   0  -4   4 3301.97 226.223   1
   0  -4   4 2978.06 157.731   4
   0  -4   5 1162.86 105.303   3
   0  -4   5 1303.51 140.106   1
   0  -4   5 1297.45 94.6942   4
   0  -4   6 1284.40 120.220   3
   0  -4   6 1262.65 147.180   1
   0  -4   6 1478.58 108.513   4
   0  -4   7 1804.35 187.912   1
   0  -4   7 2284.87 151.253   4
   0  -4   8 1559.43 178.826   1
   0  -4   8 1615.90 134.044   4
   0  -4   9 244.731 71.8285   1
   0  -4  10 500.629 107.797   1
   0  -4  11 218.003 76.2224   1
   0  -4  12 87.9840 49.3384   1
   0  -4  13 232.835 88.4555   1
   0  -3 -12 135.339 64.6539   4
   0  -3 -11 65.1575 45.1291   4
   0  -3 -10 188.433 63.4987   4
   0  -3  -9 151.862 57.9850   4
   0  -3  -8 2726.24 241.228   4
   0  -3  -7 108.022 42.0684   4
   0  -3  -6 1271.38 137.067   4
   0  -3  -5 2270.03 180.902   4
   0  -3  -4 3702.00 230.729   4
   0  -3  -3 898.312 76.4148   1
   0  -3  -2 9347.24 390.349   1
   0  -3  -1 8999.60 375.578   1
   0  -3   0 1651.96 110.668   1
   0  -3   1 3606.89 181.922   1
   0  -3   1 2516.51 132.890   4
   0  -3   2 2600.82 155.321   1
   0  -3   2 1881.51 102.190   4
   0  -3   3 5916.94 252.475   3
   0  -3   3 6004.10 299.360   1
   0  -3   3 5026.63 229.207   4
   0  -3   4 1722.33 118.454   3
   0  -3   4 1759.19 145.621   1
   0  -3   4 1646.26 102.150   4
   0  -3   5 891.420 90.5119   3
   0  -3   5 798.476 99.1624   1
   0  -3   5 900.333 77.5796   4
   0  -3   6 2434.18 178.269   3
   0  -3   6 2591.42 160.645   4
   0  -3   7 797.195 85.6088   4
   0  -3   8 898.170 99.7610   4
   0  -3  10 692.181 117.946   1
   0  -3  11 35.8290 24.0884   1
   0  -3  12 81.9605 48.7622   1
   0  -3  13 97.7840 62.4660   1
   0  -2 -13 10.1601 19.0917   4
   0  -2 -12 226.059 74.9433   4
   0  -2 -11 149.090 59.5859   4
   0  -2 -10 166.193 59.0673   4
   0  -2  -9 257.313 70.6975   4
   0  -2  -8 2990.64 243.178   4
   0  -2  -7 159.187 46.3458   4
   0  -2  -6 1511.60 145.449   4
   0  -2  -5 5087.60 289.640   4
   0  -2  -4 3056.05 195.325   4
   0  -2  -3 2084.58 139.383   4
   0  -2  -2 5099.56 223.999   1
   0  -2  -1 12626.8 478.349   1
   0  -2   0 13424.9 510.702   1
   0  -2   1 8711.58 357.970   4
   0  -2   1 12004.8 404.248   1
   0  -2   2 5380.47 212.704   3
   0  -2   2 4338.35 194.091   4
   0  -2   2 5611.88 246.746   1
   0  -2   3 6474.89 260.886   3
   0  -2   3 5100.69 232.069   4
   0  -2   4 224.213 31.8899   4
   0  -2   5 1033.99 86.4405   4
   0  -2   6 5195.60 269.903   4
   0  -2   7 757.271 87.6735   4
   0  -2  13 217.551 75.3640   1
   0  -2  14 350.966 105.188   1
   0  -1 -14 43.3828 35.7854   4
   0  -1 -13 12.5175 17.8472   4
   0  -1 -12 213.720 70.6678   4
   0  -1 -11 538.950 109.517   4
   0  -1 -10 98.7705 41.3400   4
   0  -1  -9 725.185 115.217   4
   0  -1  -8 500.863 89.8114   4
   0  -1  -7 2332.90 190.921   4
   0  -1  -6 1891.54 159.269   4
   0  -1  -5 7718.88 375.950   4
   0  -1  -4 21866.7 854.920   4
   0  -1  -3 20862.1 798.926   4
   0  -1  -2 60087.6 2129.93   4
   0  -1  -1 12750.3 464.766   1
   0  -1   0 22411.5 797.143   1
   0  -1   1 5566.07 230.835   1
   0  -1   1 5690.36 216.558   3
   0  -1   2 6844.19 266.960   4
   0  -1   3 12968.3 498.032   4
   0  -1   4 4820.80 230.017   4
   0  -1   5 8603.36 325.423   5
   0  -1   5 11103.9 413.354   4
   0  -1   6 2334.35 105.743   5
   0  -1   6 3052.81 180.828   4
   0  -1   7 689.936 45.3445   5
   0  -1   8 1395.11 74.5392   5
   0  -1   9 100.347 16.0901   5
   0   0 -14 91.3917 44.6728   4
   0   0 -13 27.0329 23.3656   4
   0   0 -12 49.1058 32.6620   4
   0   0 -11 80.3797 41.6816   4
   0   0 -10 459.308 89.8314   4
   0   0  -9 140.127 46.4798   4
   0   0  -8 846.469 112.600   4
   0   0  -7 207.935 52.5397   4
   0   0  -6 3966.02 241.029   4
   0   0  -5 16629.3 680.476   4
   0   0  -4 41969.3 1534.03   4
   0   0  -3 89699.4 3157.80   4
   0   0  -2 13542.4 497.275   2
   0   0  -2 13600.7 509.886   4
   0   0   2 14046.9 486.974   2
   0   0   2 12196.0 493.982   4
   0   0   3 92952.2 3093.72   2
   0   0   3 82562.7 3107.04   4
   0   0   4 41327.9 1473.63   2
   0   0   4 40506.4 1498.85   4
   0   0   5 17620.2 682.783   2
   0   0   7 171.417 27.8355   5
   0   0   8 873.906 70.8597   5
   0   0   9 147.371 27.9599   5
   0   0  10 454.587 52.3631   5
   0   1 -14 103.054 50.5420   4
   0   1 -13 126.544 55.1136   4
   0   1 -12 146.326 52.0841   4
   0   1 -11 74.4404 38.4913   4
   0   1 -10 946.273 127.731   4
   0   1  -9 161.829 48.6712   4
   0   1  -8 1529.53 143.514   4
   0   1  -7 736.304 89.6898   4
   0   1  -6 2130.11 136.372   2
   0   1  -6 2490.65 163.896   4
   0   1  -5 8529.04 368.533   2
   0   1  -5 9585.48 397.370   4
   0   1  -4 4568.89 206.929   2
   0   1  -4 4765.77 222.520   4
   0   1  -3 13569.6 516.181   4
   0   1  -2 8390.39 318.568   4
   0   1   0 22281.1 794.671   1
   0   1   1 10661.7 394.150   1
   0   1   2 47936.2 1691.20   1
   0   1   4 22858.5 863.412   2
   0   1   5 7736.81 348.429   2
   0   1   6 1963.62 141.220   2
   0   1   7 2508.88 171.464   2
   0   1   8 379.755 65.9878   2
   0   1   9 631.880 71.2555   5
   0   1   9 373.699 69.9247   2
   0   1  10 74.6695 23.5529   5
   0   2 -13 160.691 65.0922   4
   0   2 -12 50.1348 24.7160   4
   0   2 -11 220.489 61.3133   4
   0   2 -10 1556.57 158.731   4
   0   2  -9 2227.93 182.693   4
   0   2  -8 460.468 70.0083   4
   0   2  -8 336.055 52.6198   2
   0   2  -7 567.875 64.3114   2
   0   2  -7 563.485 73.0612   4
   0   2  -6 3870.52 206.224   2
   0   2  -6 4336.72 225.395   4
   0   2  -5 955.008 81.4030   4
   0   2  -4 245.428 34.6469   4
   0   2  -3 6147.35 251.774   4
   0   2  -2 5535.18 220.077   4
   0   2  -1 10174.1 439.975   1
   0   2  -1 11384.1 406.220   3
   0   2   0 10840.9 426.784   1
   0   2   1 9844.81 387.565   1
   0   2   2 3688.82 174.951   1
   0   2   3 1642.18 104.748   1
   0   2   4 2757.73 155.925   1
   0   2   5 5609.14 276.226   1
   0   2   6 1716.75 133.044   1
   0   2   6 1644.19 136.517   2
   0   2   7 217.250 49.3977   2
   0   2  10 135.484 40.0120   5
   0   2  11 62.7570 24.5820   5
   0   3 -12 65.1302 35.9319   4
   0   3 -11 91.7646 37.7501   4
   0   3 -10 886.762 111.952   4
   0   3  -9 498.814 76.9028   4
   0   3  -9 532.809 67.9142   2
   0   3  -8 904.395 97.4402   4
   0   3  -8 795.374 82.1328   2
   0   3  -7 641.030 71.8227   2
   0   3  -7 643.958 75.2899   4
   0   3  -6 2241.45 142.061   4
   0   3  -5 894.902 74.3112   4
   0   3  -4 1740.04 103.695   4
   0   3  -3 5856.12 245.077   4
   0   3  -1 2774.76 130.139   3
   0   3  -1 3377.73 181.025   1
   0   3   0 1378.54 102.881   1
   0   3   1 8012.39 342.457   1
   0   3   2 7889.75 340.957   1
   0   3   3 754.714 70.5970   1
   0   3   4 3393.75 194.581   1
   0   3   5 2388.74 157.551   1
   0   3   6 1451.78 123.679   1
   0   3   7 160.032 44.0198   1
   0   3   8 2560.55 193.890   1
   0   3  11 45.2759 22.3655   5
   0   4 -11 182.175 47.3743   4
   0   4 -10 501.017 79.1599   4
   0   4 -10 553.306 72.8407   2
   0   4  -9 244.040 50.1837   4
   0   4  -9 280.816 49.9968   2
   0   4  -8 1778.51 137.965   4
   0   4  -7 1968.08 136.487   4
   0   4  -6 1319.63 100.297   4
   0   4  -5 1122.14 63.9176   5
   0   4  -5 1195.66 87.4963   4
   0   4  -4 3499.14 171.941   4
   0   4  -2 7458.66 322.559   3
   0   4  -2 9618.15 409.329   1
   0   4  -1 934.837 96.9768   1
   0   4   0 2322.21 156.574   1
   0   4   1 3051.11 181.514   1
   0   4   2 203.994 38.7967   1
   0   4   3 2935.39 178.973   1
   0   4   4 139.005 32.3771   1
   0   4   5 400.534 60.4969   1
   0   4   6 753.274 88.0500   1
   0   4   7 1478.07 139.229   1
   0   4   8 877.893 104.772   1
   0   4  11 189.799 58.0870   5
   0   4  12 259.077 68.5656   5
   0   5  -9 378.808 59.5513   4
   0   5  -8 774.434 83.3264   4
   0   5  -7 796.509 78.2411   4
   0   5  -6 1475.72 106.187   4
   0   5  -6 1460.26 78.9680   5
   0   5  -5 1510.40 102.943   4
   0   5  -2 1342.87 90.3908   3
   0   5  -2 2112.88 163.328   1
   0   5  -1 1726.32 99.6728   3
   0   5  -1 2629.88 182.288   1
   0   5   0 609.066 80.0172   1
   0   5   1 3004.25 199.851   1
   0   5   2 6214.82 319.603   1
   0   5   3 736.456 85.7819   1
   0   5   4 960.209 101.734   1
   0   5   5 1644.62 139.789   1
   0   5   6 247.102 49.6769   1
   0   5   7 1401.51 134.745   1
   0   5  11 211.617 65.3004   5
   0   5  12 61.8907 34.8539   5
   0   6  -8 230.078 42.1951   4
   0   6  -7 2230.46 132.996   4
   0   6  -7 1695.29 80.5624   5
   0   6  -6 590.517 54.8652   5
   0   6  -2 144.944 26.9434   3
   0   6  -1 269.891 34.1813   3
   0   6   0 617.084 90.5626   1
   0   6   1 1988.57 167.733   1
   0   6   2 1443.69 138.663   1
   0   6   3 485.983 72.9244   1
   0   6   4 142.475 39.8959   1
   0   6   5 100.929 34.1118   1
   0   6   6 761.903 102.584   1
   0   6  11-15.4045 31.4229   5
   0   6  12 108.696 53.6760   5
   0   7  -6 45.3208 16.1955   5
   0   7  -1 1106.22 75.6381   3
   0   7  11 40.3220 31.4919   5
   0   8  -6 155.354 37.2767   5
   0   8  -1 1427.03 90.5795   3
   0   9  -5 35.6244 18.6843   5
   0  12  -2 57.6437 36.2557   5
   1 -11  -3 28.5623 26.4517   1
   1 -11  -2 55.1834 37.0799   1
   1 -11  -1-5.04462 11.4370   1
   1 -11   0 13.8483 27.6125   1
   1 -11   1 23.8331 26.0455   1
   1 -11   2-6.78673 18.7024   1
   1 -11   3 9.10754 16.0903   1
   1 -10  -6 22.0325 10.5791   4
   1 -10  -5 46.7863 23.4933   4
   1 -10  -4 18.0814 20.8742   4
   1 -10  -4 78.2866 46.3276   1
   1 -10  -3 65.6440 38.6502   1
   1 -10  -3 33.8947 28.2015   4
   1 -10  -2 25.5590 21.8996   4
   1 -10  -2-31.7575 26.5495   1
   1 -10  -1 173.830 54.0932   1
   1 -10  -1 26.0785 23.5906   4
   1 -10   0 44.2120 27.0566   1
   1 -10   1 82.2898 46.1145   1
   1 -10   2 116.566 54.7518   1
   1 -10   3 26.0295 26.0244   1
   1 -10   4 17.8272 31.3558   1
   1 -10   5 58.2175 42.1828   1
   1 -10   6 10.1460 24.5832   1
   1  -9  -7 23.0997 28.8959   4
   1  -9  -6-81.1616 45.8304   4
   1  -9  -5 24.2583 21.5341   1
   1  -9  -5 15.3660 3.61240   4
   1  -9  -4 24.0071 27.3852   4
   1  -9  -4-4.16485 18.0385   1
   1  -9  -3 71.9698 32.4426   4
   1  -9  -3 25.1297 24.6818   1
   1  -9  -2 85.5328 31.9098   1
   1  -9  -2 80.2536 40.5713   4
   1  -9  -1 42.0588 16.2913   1
   1  -9  -1 30.9707 22.8827   4
   1  -9   0 159.913 53.1495   4
   1  -9   0 247.152 75.0776   1
   1  -9   1 50.2918 29.2221   4
   1  -9   1 143.074 54.8290   1
   1  -9   2 45.4311 38.5112   1
   1  -9   3 58.0895 43.4019   1
   1  -9   4 104.737 52.0122   1
   1  -9   5 78.9317 45.8483   1
   1  -9   6 36.8129 29.2333   1
   1  -9   7-50.2485 37.1702   1
   1  -9   8 57.9239 49.5958   1
   1  -8  -8-3.61001 37.8802   4
   1  -8  -7 3.28214 9.25023   4
   1  -8  -6 26.2728 32.2011   4
   1  -8  -5 45.4383 37.4355   4
   1  -8  -5 46.8393 30.1470   1
   1  -8  -4 12.5990 24.1870   4
   1  -8  -4 16.3908 22.2636   1
   1  -8  -3 138.206 52.4907   1
   1  -8  -3 89.7419 35.1396   4
   1  -8  -2 231.239 62.6427   1
   1  -8  -2 192.365 59.1040   4
   1  -8  -1 81.9383 37.3627   1
   1  -8  -1 60.1042 29.1944   4
   1  -8   0 209.246 52.7206   4
   1  -8   0 176.788 56.2333   1
   1  -8   1 269.274 52.4362   4
   1  -8   1 215.009 65.4955   1
   1  -8   2 616.740 113.595   1
   1  -8   2 469.934 64.6201   4
   1  -8   3 48.1274 15.6621   4
   1  -8   3 147.073 55.6784   1
   1  -8   4 339.494 84.9557   1
   1  -8   5 161.932 63.9901   1
   1  -8   6 129.370 57.1861   1
   1  -8   7 44.6489 42.1762   1
   1  -8   8 43.0493 34.3209   1
   1  -8   9-82.5241 48.3390   1
   1  -7  -9 7.05911 9.93849   4
   1  -7  -8-24.8243 13.9733   4
   1  -7  -7 63.7658 42.0072   4
   1  -7  -6 63.2003 38.8308   4
   1  -7  -5 121.476 42.5249   1
   1  -7  -5 123.987 58.9425   4
   1  -7  -4 385.738 86.8308   4
   1  -7  -4 491.908 86.6656   1
   1  -7  -3 194.919 62.4256   4
   1  -7  -3 201.706 55.5460   1
   1  -7  -2 460.780 84.7419   1
   1  -7  -2 467.543 83.0474   4
   1  -7  -1 136.124 50.8433   1
   1  -7  -1 98.4400 37.5949   4
   1  -7   0 516.905 91.2645   1
   1  -7   0 543.875 80.3438   4
   1  -7   1 166.817 41.5775   4
   1  -7   1 200.482 54.5085   1
   1  -7   2 171.646 36.2091   4
   1  -7   2 207.674 39.1442   4
   1  -7   2 122.047 48.6813   1
   1  -7   3 156.548 27.9901   4
   1  -7   3 220.787 62.6985   1
   1  -7   3 147.609 27.3446   4
   1  -7   4 4.96854 3.43811   4
   1  -7   4-10.3624 18.9205   1
   1  -7   4 3.36342 4.29828   4
   1  -7   5 263.463 71.0475   1
   1  -7   6 133.367 51.6343   1
   1  -7   7 324.921 87.5293   1
   1  -7   8 436.515 105.943   1
   1  -7   9 147.864 63.3523   1
   1  -7  10 94.2103 52.4443   1
   1  -6 -10 127.334 61.7800   4
   1  -6  -9 118.424 59.3124   4
   1  -6  -8 398.898 101.699   4
   1  -6  -7 113.559 39.3127   4
   1  -6  -6 262.115 75.5673   4
   1  -6  -5 1196.49 135.029   1
   1  -6  -5 1172.16 152.547   4
   1  -6  -4 1402.17 145.742   1
   1  -6  -4 1412.94 162.669   4
   1  -6  -3 691.618 97.7019   1
   1  -6  -3 722.961 102.623   4
   1  -6  -2 427.002 77.4182   1
   1  -6  -2 412.686 71.8295   4
   1  -6  -1 298.724 56.7263   4
   1  -6  -1 273.703 61.7720   1
   1  -6   0 1902.31 171.379   1
   1  -6   0 2003.09 149.999   4
   1  -6   1 998.444 124.156   1
   1  -6   1 850.743 87.0950   4
   1  -6   2 959.529 124.092   1
   1  -6   2 1199.80 93.0414   4
   1  -6   2 1076.62 87.7876   4
   1  -6   3 946.894 125.523   1
   1  -6   3 1064.82 75.7636   4
   1  -6   4 1414.43 153.615   1
   1  -6   4 1313.01 64.9517   4
   1  -6   4 482.804 43.9588   4
   1  -6   5 808.446 122.403   1
   1  -6   6 247.351 68.8648   1
   1  -6   7 814.494 134.739   1
   1  -6   8 74.5503 44.1400   1
   1  -6   9 125.272 56.8484   1
   1  -6  10 126.425 60.8232   1
   1  -6  11 107.117 54.5024   1
   1  -5 -10 59.3138 43.5184   4
   1  -5  -9 133.048 60.2085   4
   1  -5  -8 201.986 68.7983   4
   1  -5  -7 406.436 96.3068   4
   1  -5  -6 732.872 124.977   4
   1  -5  -5 454.034 89.6839   4
   1  -5  -4 1998.09 165.717   1
   1  -5  -4 1765.04 174.578   4
   1  -5  -3 1675.60 148.687   1
   1  -5  -3 1818.83 161.794   4
   1  -5  -2 4297.29 263.836   1
   1  -5  -2 4235.88 260.586   4
   1  -5  -1 3663.30 225.364   4
   1  -5  -1 3725.29 236.559   1
   1  -5   0 342.619 52.8726   4
   1  -5   0 374.374 62.6163   1
   1  -5   1 926.630 110.438   1
   1  -5   1 893.435 79.0226   4
   1  -5   2 1609.83 150.114   1
   1  -5   2 1496.05 98.4619   4
   1  -5   3 765.385 102.646   1
   1  -5   3 758.429 54.2116   4
   1  -5   4 388.190 72.8765   1
   1  -5   4 374.417 28.9072   4
   1  -5   5 726.441 109.813   1
   1  -5   6 2325.78 214.557   1
   1  -5   7 213.276 58.5880   1
   1  -5   8 896.812 138.257   1
   1  -5   9 543.301 112.242   1
   1  -5  10 440.340 101.969   1
   1  -5  11 89.7503 47.5923   1
   1  -5  12 180.583 69.6273   1
   1  -4 -11 13.7023 15.5199   4
   1  -4 -10 26.4546 27.9170   4
   1  -4  -9 139.677 57.0390   4
   1  -4  -8 37.0563 27.7576   4
   1  -4  -7 3439.03 282.584   4
   1  -4  -6 504.815 93.9211   4
   1  -4  -5 110.843 41.3080   4
   1  -4  -4 70.5530 26.0251   1
   1  -4  -4 66.4819 27.1355   4
   1  -4  -3 797.869 90.5473   1
   1  -4  -3 787.945 96.0782   4
   1  -4  -2 7298.64 362.552   1
   1  -4  -2 7447.88 368.042   4
   1  -4  -1 3964.59 234.420   1
   1  -4  -1 4191.91 229.663   4
   1  -4   0 6068.69 313.410   1
   1  -4   0 6080.80 286.176   4
   1  -4   1 1524.57 129.752   1
   1  -4   1 1435.89 95.4333   4
   1  -4   2 1875.78 103.157   4
   1  -4   2 2503.59 174.644   1
   1  -4   3 2535.99 184.126   1
   1  -4   3 2173.09 98.1131   4
   1  -4   4 5378.33 323.031   1
   1  -4   5 779.344 107.420   1
   1  -4   6 1731.72 172.852   1
   1  -4   7 603.735 101.278   1
   1  -4   8 2169.31 209.416   1
   1  -4   9 2107.27 216.298   1
   1  -4  10 1145.37 161.084   1
   1  -4  11 578.492 118.858   1
   1  -4  12 135.056 62.8629   1
   1  -4  13 230.516 79.8147   1
   1  -3 -12 140.421 75.2136   4
   1  -3 -11 135.266 64.3494   4
   1  -3 -10 613.161 126.357   4
   1  -3  -9 32.9518 41.5697   4
   1  -3  -8 151.649 55.2416   4
   1  -3  -7 2996.64 252.369   4
   1  -3  -6 174.691 51.4234   4
   1  -3  -5 658.027 98.4729   4
   1  -3  -4 1008.52 114.139   4
   1  -3  -3 1173.92 105.432   1
   1  -3  -3 1247.26 116.792   4
   1  -3  -2 274.910 48.2208   1
   1  -3  -2 303.003 51.7177   4
   1  -3  -1 6005.20 289.806   1
   1  -3  -1 5764.75 280.284   4
   1  -3   0 9424.68 411.582   1
   1  -3   0 9249.41 387.599   4
   1  -3   1 6234.77 296.985   1
   1  -3   1 5826.55 248.770   4
   1  -3   2 7077.33 304.292   4
   1  -3   2 8898.15 308.960   4
   1  -3   3 2273.11 167.277   1
   1  -3   4 5283.22 296.356   1
   1  -3   5 5861.41 334.201   1
   1  -3   5 6215.21 310.481   3
   1  -3   6 1728.74 143.305   3
   1  -3   6 1624.16 158.282   1
   1  -3   7 869.050 117.533   1
   1  -3   8 2703.58 230.824   1
   1  -3   9 1345.79 164.704   1
   1  -3  10 192.261 62.5526   1
   1  -3  11 218.296 71.9641   1
   1  -3  12 58.4921 37.3381   1
   1  -3  13 253.807 85.4065   1
   1  -3  14-9.32877 16.1946   1
   1  -2 -12 165.025 71.9473   4
   1  -2 -11 332.318 94.5807   4
   1  -2 -10 568.968 117.471   4
   1  -2  -9 106.595 52.0902   4
   1  -2  -8 2807.96 248.515   4
   1  -2  -7 822.481 120.344   4
   1  -2  -6 3708.10 263.948   4
   1  -2  -5 1631.48 153.019   4
   1  -2  -4 3413.12 224.192   4
   1  -2  -3 2247.06 158.969   4
   1  -2  -2 3097.73 175.519   1
   1  -2  -2 3138.19 184.816   4
   1  -2  -1 5997.18 274.012   1
   1  -2  -1 5804.75 268.418   4
   1  -2   0 10879.7 430.357   4
   1  -2   0 11216.4 449.939   1
   1  -2   1 25080.2 868.435   1
   1  -2   1 21985.9 813.814   4
   1  -2   2 19112.6 744.804   1
   1  -2   3 1007.64 91.9177   1
   1  -2   4 3805.81 222.558   1
   1  -2   4 3888.46 209.439   3
   1  -2   5 3928.69 222.986   3
   1  -2   5 3968.09 241.100   1
   1  -2   6 1036.57 106.789   3
   1  -2   6 1011.07 112.902   1
   1  -2   7 382.639 71.5688   1
   1  -2   8 611.658 96.8606   1
   1  -2   9 40.2991 26.7687   1
   1  -2  10 923.476 131.883   1
   1  -2  11 18.9065 19.3496   1
   1  -2  12 24.2357 35.0137   1
   1  -2  13-0.42147 17.4205   1
   1  -2  14-4.01458 27.1540   1
   1  -1 -13 55.1332 38.3223   4
   1  -1 -12 71.5134 42.5884   4
   1  -1 -11 14.1770 25.1493   4
   1  -1 -10 265.287 73.3842   4
   1  -1  -9 400.705 88.3678   4
   1  -1  -8 2149.42 203.024   4
   1  -1  -7 1289.21 145.708   4
   1  -1  -6 5441.70 325.873   4
   1  -1  -5 8585.94 428.035   4
   1  -1  -4 7394.78 366.586   4
   1  -1  -3 9858.64 435.715   4
   1  -1  -2 9163.90 391.811   4
   1  -1  -1 22245.4 820.722   1
   1  -1  -1 21842.6 819.023   4
   1  -1   0 15851.1 587.719   1
   1  -1   0 15292.7 571.699   4
   1  -1   1 22177.4 816.948   1
   1  -1   2 9281.27 381.412   1
   1  -1   3 3146.56 167.499   3
   1  -1   3 3305.99 175.026   1
   1  -1   4 10089.9 423.742   3
   1  -1   4 9721.77 429.937   1
   1  -1   5 28.3812 13.7753   1
   1  -1   5 20.9492 11.0521   3
   1  -1   6 2621.44 178.144   3
   1  -1   6 2185.78 107.835   5
   1  -1   7 1057.62 63.9973   5
   1  -1   8 519.565 41.3914   5
   1  -1  11 19.5867 23.1972   1
   1  -1  12 83.4124 41.9059   1
   1  -1  13 135.412 55.4085   1
   1  -1  14 130.060 64.4970   1
   1   0 -13 30.3869 18.2543   4
   1   0 -12 43.3425 42.4291   4
   1   0 -11 32.9379 28.0976   4
   1   0 -10 153.030 54.0533   4
   1   0  -9 429.407 90.2402   4
   1   0  -8 160.060 46.1596   4
   1   0  -7 1838.00 168.954   4
   1   0  -6 686.784 91.7590   4
   1   0  -5 593.374 79.3307   4
   1   0  -4 8291.90 385.234   4
   1   0  -3 18753.8 732.628   4
   1   0  -2 36098.0 1311.27   4
   1   0  -1 484.017 43.2624   4
   1   0   0 30199.4 1082.73   1
   1   0   0 30618.2 1079.77   4
   1   0   1 1987.88 88.5157   4
   1   0   1 1992.67 93.1789   1
   1   0   2 17104.9 621.184   3
   1   0   2 17051.7 604.059   5
   1   0   2 15808.7 609.645   1
   1   0   3 7899.07 302.068   5
   1   0   3 7812.26 329.697   3
   1   0   3 7547.46 316.718   1
   1   0   4 955.792 85.7573   3
   1   0   4 1036.98 64.5588   5
   1   0   5 12928.3 491.799   5
   1   0   5 13062.7 553.737   3
   1   0   6 864.853 64.0112   5
   1   0   7 200.188 30.5976   5
   1   0   8 470.847 50.6696   5
   1   0   9 330.319 42.8933   5
   1   0  10 647.153 62.6847   5
   1   0  13 2.00067 6.41433   1
   1   0  14 40.8138 30.8725   1
   1   1 -14 81.7339 57.7469   4
   1   1 -13 47.8491 30.7699   4
   1   1 -12-17.4767 13.4957   4
   1   1 -11 1.02150 9.36924   4
   1   1 -10 56.0303 41.9685   4
   1   1  -9 248.826 65.0981   4
   1   1  -8 215.130 54.5833   4
   1   1  -7 1473.92 143.390   4
   1   1  -6 2473.51 183.963   4
   1   1  -5 3822.44 226.031   4
   1   1  -4 966.880 88.5741   4
   1   1  -3 16715.7 652.436   4
   1   1  -2 10512.4 420.833   4
   1   1  -1 31996.5 1116.64   4
   1   1  -1 31015.3 1097.61   5
   1   1   0 28427.7 1010.89   5
   1   1   0 28889.5 1019.00   4
   1   1   0 28268.9 1002.84   2
   1   1   1 20890.1 752.846   5
   1   1   1 20309.2 754.709   2
   1   1   2 5902.34 249.942   3
   1   1   2 6195.04 259.008   2
   1   1   2 6193.77 247.761   5
   1   1   3 8480.35 340.237   5
   1   1   3 8727.36 358.502   2
   1   1   4 9917.03 396.951   5
   1   1   4 10114.2 424.045   2
   1   1   5 17233.4 670.985   5
   1   1   5 18473.0 710.977   2
   1   1   6 258.918 36.9901   5
   1   1   6 279.165 50.5143   2
   1   1   7 191.543 32.9616   5
   1   1   7 194.529 45.4651   2
   1   1   8 1252.19 100.371   5
   1   1   9 1355.04 109.125   5
   1   1  10 274.011 46.2132   5
   1   1  11 166.667 36.6694   5
   1   2 -13 22.5216 5.34121   4
   1   2 -12 88.6610 44.4303   4
   1   2 -11 45.5020 36.2309   4
   1   2 -10 571.028 101.987   4
   1   2  -9 19.1580 24.7758   4
   1   2  -8 874.587 110.971   4
   1   2  -7 2027.65 167.438   4
   1   2  -6 4198.17 247.930   4
   1   2  -5 3913.77 222.740   4
   1   2  -4 14554.8 548.141   4
   1   2  -4 12780.3 479.641   2
   1   2  -3 12290.4 493.398   4
   1   2  -2 7723.48 316.136   4
   1   2  -2 7370.76 286.009   5
   1   2  -1 7490.60 293.562   5
   1   2  -1 7596.73 309.852   4
   1   2   0 47038.4 1732.09   5
   1   2   0 52037.3 1747.61   4
   1   2   1 68599.5 2409.99   5
   1   2   1 68475.5 2380.97   3
   1   2   2 10454.6 415.405   5
   1   2   3 1378.06 70.7328   1
   1   2   4 4865.48 248.810   2
   1   2   5 305.878 43.8164   5
   1   2   5 329.810 53.3760   2
   1   2   6 100.833 26.1241   5
   1   2   6 131.690 33.7142   2
   1   2   7 93.7367 29.2211   5
   1   2   7 132.524 36.1896   2
   1   2   8 134.413 32.9231   5
   1   2   9 856.732 91.9823   5
   1   2  10 442.056 67.1271   5
   1   2  11 341.869 60.0033   5
   1   3 -13 15.9546 30.6992   4
   1   3 -12 3.02412 14.3544   4
   1   3 -11 108.680 46.9851   4
   1   3 -10 60.4808 29.3443   4
   1   3  -9 3.16147 10.0390   4
   1   3  -8 1413.89 138.217   4
   1   3  -7 142.519 39.5022   4
   1   3  -6 686.617 55.5370   2
   1   3  -6 776.074 86.3137   4
   1   3  -5 1296.55 107.608   4
   1   3  -4 2299.06 143.876   4
   1   3  -3 1247.37 93.1831   4
   1   3  -3 1241.75 70.0830   5
   1   3  -2 1140.94 71.2038   5
   1   3  -2 1140.45 85.4377   4
   1   3  -1 2810.12 141.649   5
   1   3  -1 2964.30 155.156   4
   1   3   1 8030.96 284.147   3
   1   3   1 6709.03 310.897   1
   1   3   2 7454.25 300.690   1
   1   3   3 4522.00 196.160   1
   1   3   4 3471.49 165.291   1
   1   3   5 518.774 53.4080   1
   1   3   6 910.005 79.8515   1
   1   3   6 858.270 99.3757   2
   1   3   7 938.351 88.8001   1
   1   3   8 2049.70 150.560   1
   1   3   8 1851.99 154.006   5
   1   3   9 459.106 73.3580   5
   1   3   9 378.828 64.3400   1
   1   3  10 463.389 74.3992   5
   1   3  11 85.3372 34.4900   5
   1   3  12 18.6216 21.5394   5
   1   4 -11 294.081 69.9051   4
   1   4 -10 277.162 65.5058   4
   1   4  -9 200.090 51.5991   4
   1   4  -8 408.703 69.3600   4
   1   4  -8 467.899 50.8564   2
   1   4  -7 86.2663 29.7439   4
   1   4  -7 80.3290 20.0521   2
   1   4  -6 2210.09 156.885   4
   1   4  -5 285.559 48.3450   4
   1   4  -4 470.821 40.3589   5
   1   4  -4 461.479 57.7394   4
   1   4  -3 2121.63 132.022   4
   1   4  -3 1965.71 110.656   5
   1   4  -2 9577.96 401.959   5
   1   4  -2 10496.5 425.473   4
   1   4   1 16793.4 660.751   1
   1   4   2 3421.17 178.241   1
   1   4   3 13855.5 540.125   1
   1   4   4 1754.83 112.698   1
   1   4   5 1214.74 90.2415   1
   1   4   6 12.1264 7.10475   1
   1   4   7 670.935 75.6222   1
   1   4   8 3658.97 218.661   1
   1   4   9 71.3932 25.2680   1
   1   4   9 100.355 36.1418   5
   1   4  10 397.758 78.7781   5
   1   4  11 41.0811 23.2835   5
   1   4  12 117.387 42.3208   5
   1   5 -10 667.335 98.3288   4
   1   5  -9 563.838 86.0496   4
   1   5  -8 622.011 64.0454   2
   1   5  -8 648.484 87.5648   4
   1   5  -7 1644.62 138.725   4
   1   5  -6 4693.84 257.194   4
   1   5  -5 179.078 25.0347   5
   1   5  -5 155.000 36.1776   4
   1   5  -4 529.536 67.9636   4
   1   5  -4 507.945 52.3293   5
   1   5  -3 910.981 77.4983   5
   1   5  -3 1040.84 93.0669   4
   1   5  -2 3897.51 205.681   5
   1   5   1 9260.13 420.579   1
   1   5   2 4354.02 231.772   1
   1   5   3 3044.58 180.509   1
   1   5   4 3873.97 208.354   1
   1   5   5 1055.34 92.0169   1
   1   5   6 612.517 70.1597   1
   1   5   7 2528.54 164.572   1
   1   5   8 734.264 85.6541   1
   1   5   9 151.527 50.2243   5
   1   5  10 57.3343 28.2965   5
   1   5  11 102.686 40.6324   5
   1   5  12 55.5637 34.3633   5
   1   6  -9 99.1860 37.0730   4
   1   6  -8 509.374 78.2673   4
   1   6  -7 1128.27 110.720   4
   1   6  -6 4934.75 209.509   5
   1   6  -6 4663.46 267.414   4
   1   6  -5 734.539 67.3711   5
   1   6  -5 757.863 82.5921   4
   1   6  -4 1145.16 93.4930   5
   1   6  -4 1271.10 108.833   4
   1   6  -3 2402.51 156.134   5
   1   6   1 517.783 76.6774   1
   1   6   2 380.285 60.6991   1
   1   6   3 236.127 44.6845   1
   1   6   4 2853.91 186.673   1
   1   6   5 922.845 93.1297   1
   1   6   6 14.4439 5.71826   1
   1   6   7 199.714 44.2925   1
   1   6   9 211.057 66.1001   5
   1   6  10 65.9648 41.7746   5
   1   6  11 205.510 64.7212   5
   1   6  12 92.2527 46.8381   5
   1   7  -7 383.050 62.5024   4
   1   7  -6 1001.13 80.8511   5
   1   7  -6 1102.61 107.985   4
   1   7  -5 492.132 61.0079   5
   1   7  -4 597.903 72.5441   5
   1   7  -3 1260.46 114.613   5
   1   7   1 1841.26 165.148   1
   1   7   2 2318.01 184.385   1
   1   7   3 786.524 97.7970   1
   1   7   4 503.131 76.5220   1
   1   7   5 452.858 70.8154   1
   1   7   6 115.744 29.5374   1
   1   7   9 236.115 74.6592   5
   1   7  10 167.471 62.5862   5
   1   7  11 80.3253 41.4061   5
   1   7  12 49.2976 23.9156   5
   1   8  -5 590.926 76.7876   5
   1   8  -4 587.290 78.8524   5
   1   8  -3 1581.50 144.093   5
   1   8   9 45.9296 32.8668   5
   1   8  10 127.626 63.0382   5
   1   9  -5 128.746 40.8678   5
   1   9  -4 79.2137 30.0912   5
   1   9  -3 265.715 61.6420   5
   1   9  -2 1039.83 129.439   5
   1  10  -4 137.196 44.5971   5
   1  10  -3-4.84387 15.7060   5
   1  10  -2 221.029 59.2950   5
   1  10  -1 401.487 85.5858   5
   1  11  -3 4.99545 9.43460   5
   1  11  -2 73.4060 40.8730   5
   1  11  -1 200.825 65.8016   5
   1  11   0 310.193 85.6676   5
   1  12  -2-5.09539 18.6587   5
   1  12  -1 69.4034 39.9207   5
   1  12   0 33.6004 18.0915   5
   1  12   1-16.6893 20.4029   5
   2 -10  -5 166.589 79.1039   4
   2 -10  -4 36.5953 40.9690   4
   2 -10  -4-50.4601 35.1589   1
   2 -10  -3 22.4980 22.5555   4
   2 -10  -3 18.0173 16.4046   1
   2 -10  -2 72.7367 39.6805   1
   2 -10  -1 8.42322 26.3227   1
   2 -10   0 36.6517 30.8510   1
   2 -10   1 96.8834 52.7437   1
   2 -10   2 13.4542 18.5470   1
   2 -10   3 23.2060 24.8116   1
   2 -10   4 18.0840 17.4809   1
   2  -9  -6 8.33622 15.2834   4
   2  -9  -5-5.46429 11.1842   1
   2  -9  -5 73.7860 43.5409   4
   2  -9  -4 24.1824 43.4274   4
   2  -9  -4 59.4030 30.2104   1
   2  -9  -3 68.2669 39.3828   4
   2  -9  -3 102.247 43.5983   1
   2  -9  -2 95.2296 53.4674   1
   2  -9  -2 63.8909 38.9399   4
   2  -9  -1 188.130 73.3660   1
   2  -9  -1 66.6336 40.9491   4
   2  -9   0 24.3120 26.9535   4
   2  -9   0 120.201 54.6037   1
   2  -9   1 89.6576 49.3591   1
   2  -9   2 139.360 54.3810   1
   2  -9   3 24.5340 30.8107   1
   2  -9   4 76.4203 49.4992   1
   2  -9   5-17.5049 19.8944   1
   2  -9   6 43.4175 24.2965   1
   2  -9   7 103.845 60.5728   1
   2  -8  -7 54.9156 39.6456   4
   2  -8  -6 15.4557 13.3162   4
   2  -8  -5 79.7062 44.3604   4
   2  -8  -5 20.1958 36.2912   1
   2  -8  -4 48.2744 28.2631   4
   2  -8  -4 27.1763 7.66243   1
   2  -8  -3 33.8705 15.0491   1
   2  -8  -3-76.6796 38.3646   4
   2  -8  -2 68.4502 43.5365   1
   2  -8  -2 85.6784 39.5380   4
   2  -8  -1 44.3858 29.9615   1
   2  -8  -1 25.3165 16.6533   4
   2  -8   0 83.4807 34.2864   4
   2  -8   0 144.654 52.0180   1
   2  -8   1 150.133 55.4596   1
   2  -8   1 112.701 29.5961   4
   2  -8   2 15.3003 15.4338   4
   2  -8   2 28.5678 32.3312   1
   2  -8   3 232.553 74.8322   1
   2  -8   4 457.762 108.598   1
   2  -8   5 176.411 67.8168   1
   2  -8   6 42.5810 38.1074   1
   2  -8   7 101.835 56.0247   1
   2  -8   8 97.7731 55.0078   1
   2  -8   9 101.615 57.4046   1
   2  -7  -8 216.625 87.5556   4
   2  -7  -7 133.454 63.7503   4
   2  -7  -6 61.5808 36.9392   4
   2  -7  -5 244.664 70.6233   1
   2  -7  -5 125.243 53.4481   4
   2  -7  -4 295.403 84.0507   4
   2  -7  -4 390.836 86.4174   1
   2  -7  -3 144.671 56.9252   4
   2  -7  -3 95.4707 41.8601   1
   2  -7  -2 266.190 68.3300   1
   2  -7  -2 137.504 53.5633   4
   2  -7  -1 1272.32 157.939   1
   2  -7  -1 1130.25 131.335   4
   2  -7   0 1144.20 146.354   1
   2  -7   0 931.564 112.847   4
   2  -7   1 444.889 89.0723   1
   2  -7   1 507.050 75.2455   4
   2  -7   2 647.559 111.656   1
   2  -7   2 595.385 71.8706   4
   2  -7   3 164.337 27.4571   4
   2  -7   3 285.568 76.8122   1
   2  -7   4 103.048 51.2889   1
   2  -7   5 204.175 70.1956   1
   2  -7   6 8.88589 1.68240   1
   2  -7   7 94.4895 49.0687   1
   2  -7   8 43.5910 30.7653   1
   2  -7   9 64.5543 37.9280   1
   2  -7  10-21.8133 23.8345   1
   2  -6  -9 43.5614 40.0764   4
   2  -6  -8 59.2313 48.1868   4
   2  -6  -7 163.288 69.3557   4
   2  -6  -6 51.5435 37.5531   4
   2  -6  -5 232.122 68.7815   4
   2  -6  -4 30.6975 27.7881   4
   2  -6  -4 26.2230 23.3916   1
   2  -6  -3 166.620 54.0148   4
   2  -6  -3 137.798 48.3776   1
   2  -6  -2 24.2565 19.5225   1
   2  -6  -2 48.5741 27.3788   4
   2  -6  -1 72.4140 36.4884   1
   2  -6  -1 45.8764 25.6426   4
   2  -6   0 750.488 113.930   1
   2  -6   0 852.971 97.1430   4
   2  -6   1 82.5635 29.3942   4
   2  -6   1 114.710 37.7761   1
   2  -6   2 810.548 116.102   1
   2  -6   2 741.922 73.9864   4
   2  -6   3 1457.60 168.803   1
   2  -6   3 1600.03 91.5686   4
   2  -6   3 1326.31 87.5344   4
   2  -6   4 1207.84 153.007   1
   2  -6   5 506.252 99.1621   1
   2  -6   6 154.256 57.3858   1
   2  -6   7 325.674 80.5206   1
   2  -6   8 322.055 83.4698   1
   2  -6   9 123.072 50.8521   1
   2  -6  10 45.8601 20.7387   1
   2  -6  11 230.319 80.5632   1
   2  -5  -9 72.4526 57.4024   4
   2  -5  -8 22.6174 23.2485   4
   2  -5  -7 52.1504 37.5121   4
   2  -5  -6 153.458 60.8130   4
   2  -5  -5 436.052 94.8728   4
   2  -5  -4 585.961 94.8930   1
   2  -5  -4 537.349 96.7845   4
   2  -5  -3 75.3457 34.8231   4
   2  -5  -3 113.630 42.3912   1
   2  -5  -2-8.02895 6.80993   1
   2  -5  -2 1.43713 7.77616   4
   2  -5  -1 781.981 104.287   1
   2  -5  -1 574.109 86.3413   4
   2  -5   0 279.448 52.0222   4
   2  -5   0 357.730 69.9821   1
   2  -5   1 2059.30 176.844   1
   2  -5   1 2027.06 141.143   4
   2  -5   2 263.814 63.7086   1
   2  -5   2 261.995 40.1978   4
   2  -5   3 1806.76 172.640   1
   2  -5   3 1743.66 87.6315   4
   2  -5   3 1547.85 86.1839   4
   2  -5   4 1915.34 184.109   1
   2  -5   5 1113.18 140.776   1
   2  -5   6 1186.90 147.108   1
   2  -5   7 1656.62 185.728   1
   2  -5   8 1880.28 207.692   1
   2  -5   9 181.427 58.8487   1
   2  -5  10 84.5175 46.4032   1
   2  -5  11 95.7820 50.3508   1
   2  -5  12 126.252 69.5789   1
   2  -4 -10 380.482 108.477   4
   2  -4  -9 117.656 57.6150   4
   2  -4  -8 29.8905 8.14827   4
   2  -4  -7 190.896 67.2472   4
   2  -4  -6 1470.85 178.375   4
   2  -4  -5 865.646 125.186   4
   2  -4  -4 436.884 76.2065   1
   2  -4  -4 357.165 76.9729   4
   2  -4  -3 538.033 81.4230   1
   2  -4  -3 577.595 91.5066   4
   2  -4  -2 3205.78 223.996   1
   2  -4  -2 3214.78 221.820   4
   2  -4  -1 650.351 90.9092   1
   2  -4  -1 628.508 80.4995   4
   2  -4   0 1436.91 135.622   1
   2  -4   0 1258.20 110.031   4
   2  -4   1 1260.92 124.804   1
   2  -4   1 1259.03 96.4567   4
   2  -4   2 1033.37 118.315   1
   2  -4   2 980.262 70.9917   4
   2  -4   3 372.117 67.2721   1
   2  -4   4 225.984 52.0394   1
   2  -4   5 815.846 111.608   1
   2  -4   6 413.039 78.5068   1
   2  -4   7 22.2042 20.9822   1
   2  -4   8 1135.44 149.888   1
   2  -4   9 81.2277 39.9989   1
   2  -4  10 355.134 90.1293   1
   2  -4  11 25.0551 24.1695   1
   2  -4  12 15.6552 19.9196   1
   2  -4  13 100.172 58.8397   1
   2  -3 -11 60.5752 48.0070   4
   2  -3 -10 78.4940 51.7878   4
   2  -3  -9-9.23444 24.6799   4
   2  -3  -8 152.489 58.1327   4
   2  -3  -7 958.918 143.939   4
   2  -3  -6 1024.44 141.454   4
   2  -3  -5 1073.41 136.627   4
   2  -3  -4 275.255 62.8948   4
   2  -3  -3 2192.03 174.783   1
   2  -3  -3 2494.56 192.609   4
   2  -3  -2 7672.28 384.904   1
   2  -3  -2 7601.65 382.834   4
   2  -3  -1 437.738 65.1185   1
   2  -3  -1 356.952 56.3738   4
   2  -3   0 2752.81 185.114   1
   2  -3   0 2688.95 163.072   4
   2  -3   1 1338.25 118.092   1
   2  -3   1 1181.39 85.6983   4
   2  -3   2 2345.66 168.368   1
   2  -3   2 1867.73 99.9249   4
   2  -3   3 6706.78 350.100   1
   2  -3   4 419.007 69.1466   1
   2  -3   5 1490.39 145.143   1
   2  -3   6 844.000 113.683   1
   2  -3   7 529.533 91.9787   1
   2  -3   8 319.744 72.8855   1
   2  -3   9 1529.78 173.140   1
   2  -3  10 856.198 133.726   1
   2  -3  11 152.706 57.9605   1
   2  -3  12 14.4957 31.2610   1
   2  -3  13 100.788 51.5067   1
   2  -3  14 166.174 67.8355   1
   2  -2 -11 186.226 73.2625   4
   2  -2 -10 750.970 147.322   4
   2  -2  -9 359.745 92.7278   4
   2  -2  -8 554.367 109.540   4
   2  -2  -7 2308.28 219.879   4
   2  -2  -6 5628.30 359.872   4
   2  -2  -5 3159.50 239.019   4
   2  -2  -4 1104.68 123.394   4
   2  -2  -3 449.425 70.8987   4
   2  -2  -2 14467.7 600.018   1
   2  -2  -2 13579.0 595.381   4
   2  -2  -1 10639.4 460.617   1
   2  -2  -1 9891.21 441.215   4
   2  -2   0 164.981 32.7845   4
   2  -2   0 168.862 38.3203   1
   2  -2   1 1111.41 76.7457   4
   2  -2   1 1230.43 101.232   1
   2  -2   2 175.816 21.0422   4
   2  -2   2 211.661 39.0687   1
   2  -2   3 5001.85 267.098   1
   2  -2   4 130.309 35.8432   1
   2  -2   5 1990.24 162.060   1
   2  -2   6 3026.08 215.896   1
   2  -2   7 2434.39 196.034   1
   2  -2   8 381.656 75.8669   1
   2  -2   9 1364.96 154.460   1
   2  -2  10 115.143 47.1701   1
   2  -2  11 64.9817 27.2619   1
   2  -2  12 55.5235 37.1228   1
   2  -2  13 13.0255 27.0024   1
   2  -2  14 81.2170 45.2910   1
   2  -1 -12 211.964 75.5554   4
   2  -1 -11 44.3182 41.3101   4
   2  -1 -10 142.777 62.3133   4
   2  -1  -9 865.075 140.543   4
   2  -1  -8 1463.82 173.877   4
   2  -1  -7 249.032 67.4532   4
   2  -1  -6 2814.85 226.819   4
   2  -1  -5 4688.76 292.740   4
   2  -1  -4 7561.74 389.604   4
   2  -1  -3 3164.55 204.330   4
   2  -1  -2 2099.83 147.073   4
   2  -1  -1 3973.42 212.376   1
   2  -1  -1 3852.44 206.774   4
   2  -1   0 8896.68 375.846   1
   2  -1   0 8228.67 353.800   4
   2  -1   1 20089.3 738.525   1
   2  -1   1 18401.6 700.054   4
   2  -1   2 1325.02 99.4850   1
   2  -1   2 1231.19 69.3803   4
   2  -1   3 4358.29 224.765   1
   2  -1   4 5168.51 262.557   1
   2  -1   5 1667.62 136.520   3
   2  -1   5 1856.27 140.772   1
   2  -1   6 2092.99 165.197   3
   2  -1   6 2216.80 163.930   1
   2  -1   7 255.846 53.4143   1
   2  -1   8 1000.77 117.667   1
   2  -1   9 91.3907 37.2805   1
   2  -1  10 104.644 39.5173   1
   2  -1  11 16.6153 16.6968   1
   2  -1  12 304.279 75.8932   1
   2  -1  13-1.72027 6.07755   1
   2  -1  14-44.2928 32.3143   1
   2   0 -12 122.068 51.4129   4
   2   0 -11 45.8855 39.3505   4
   2   0 -10 59.0675 42.2204   4
   2   0  -9 222.007 65.6843   4
   2   0  -8 531.993 97.8535   4
   2   0  -7 1132.52 139.228   4
   2   0  -6 406.549 76.5738   4
   2   0  -5 634.116 88.7236   4
   2   0  -4 1836.00 151.451   4
   2   0  -3 7465.13 361.888   4
   2   0  -2 3570.03 200.165   4
   2   0  -1 2744.12 157.209   4
   2   0   0 31543.9 1146.28   1
   2   0   0 30897.0 1136.12   4
   2   0   1 39523.8 1382.03   1
   2   0   1 37250.2 1367.38   4
   2   0   2 4574.80 208.099   1
   2   0   2 4612.76 201.202   4
   2   0   3 5153.11 236.673   1
   2   0   3 5405.34 236.785   5
   2   0   4 5130.04 231.035   5
   2   0   4 5226.16 259.199   3
   2   0   4 4996.67 241.865   1
   2   0   5 5453.46 249.923   5
   2   0   5 5890.13 289.917   3
   2   0   5 5209.84 264.285   1
   2   0   6 5333.67 286.141   3
   2   0   6 4731.96 259.853   1
   2   0   6 5046.05 233.269   5
   2   0   7 517.130 55.7305   5
   2   0   7 505.504 71.3615   1
   2   0   8 4740.31 283.036   1
   2   0   8 4905.64 235.023   5
   2   0   9 1331.56 98.5000   5
   2   0   9 1192.84 132.714   1
   2   0  10 351.620 47.7077   5
   2   0  10 248.198 63.5415   1
   2   0  11 109.587 26.1241   5
   2   0  11 98.1257 42.1969   1
   2   0  12 527.351 102.274   1
   2   0  13 26.7688 23.1494   1
   2   1 -13 148.143 71.9983   4
   2   1 -12 178.221 71.2779   4
   2   1 -11 48.9586 36.6590   4
   2   1 -10 65.2383 41.3479   4
   2   1  -9 937.022 132.759   4
   2   1  -8 1255.45 149.212   4
   2   1  -7 174.927 51.6980   4
   2   1  -6 72.8101 27.1978   4
   2   1  -5 2873.96 204.063   4
   2   1  -4 8437.06 406.577   4
   2   1  -3 4997.68 266.000   4
   2   1  -2 1450.23 111.159   4
   2   1  -1 12356.3 497.315   4
   2   1   0 18978.0 718.761   4
   2   1   1 56287.5 2041.59   1
   2   1   1 57874.5 2055.08   5
   2   1   1 61337.1 2060.44   4
   2   1   2 37440.7 1498.80   1
   2   1   2 43117.6 1529.73   5
   2   1   2 43180.6 1528.75   4
   2   1   3 15911.2 608.337   1
   2   1   3 17912.8 639.725   5
   2   1   4 6656.17 309.965   3
   2   1   4 6359.75 274.416   1
   2   1   4 6976.23 296.507   5
   2   1   5 965.423 91.8837   3
   2   1   5 767.158 67.0969   1
   2   1   5 997.582 80.0812   5
   2   1   6 3744.43 194.119   5
   2   1   6 3921.34 231.283   3
   2   1   6 3230.77 190.454   1
   2   1   7 2406.34 145.751   5
   2   1   7 2047.10 149.135   1
   2   1   8 1082.19 93.4512   5
   2   1   8 1091.36 105.695   1
   2   1   9 256.791 55.4644   1
   2   1   9 327.195 51.3566   5
   2   1  10 806.899 84.8619   5
   2   1  10 707.031 101.025   1
   2   1  11 102.027 44.6110   1
   2   1  11 184.921 37.8907   5
   2   1  12 95.2949 42.5068   1
   2   1  13 25.5777 21.8872   1
   2   2 -13 192.603 79.7342   4
   2   2 -12-7.97270 13.8405   4
   2   2 -11 197.169 66.3238   4
   2   2 -10 17.3031 25.0798   4
   2   2  -9 516.729 97.4817   4
   2   2  -8 1272.00 148.087   4
   2   2  -7 372.430 74.2269   4
   2   2  -6 1008.52 115.635   4
   2   2  -5 1649.61 142.808   4
   2   2  -4 6740.42 339.416   4
   2   2  -3 697.435 76.5635   4
   2   2  -2 1510.60 112.558   4
   2   2  -1 10060.1 421.265   4
   2   2  -1 9914.27 397.283   5
   2   2   0 17504.9 653.567   2
   2   2   0 17704.6 667.490   5
   2   2   0 17859.5 683.849   4
   2   2   1 1332.05 90.8466   5
   2   2   1 1411.71 98.7619   4
   2   2   1 1335.66 87.7406   2
   2   2   2 42124.3 1499.92   5
   2   2   2 40863.4 1502.99   2
   2   2   3 29425.5 1094.14   5
   2   2   3 28654.8 1085.47   3
   2   2   3 30907.2 1108.84   2
   2   2   4 7810.71 319.660   3
   2   2   4 5985.61 250.105   1
   2   2   4 7478.57 313.760   5
   2   2   4 8826.90 341.831   2
   2   2   5 4300.34 215.007   5
   2   2   5 4479.12 232.312   3
   2   2   5 4587.55 241.406   2
   2   2   5 3339.30 169.659   1
   2   2   6 14584.8 622.174   5
   2   2   6 16103.8 664.012   3
   2   2   6 15817.7 663.530   2
   2   2   7 8097.55 378.697   5
   2   2   7 8329.69 417.494   2
   2   2   8 1106.47 103.649   5
   2   2   9 1444.72 124.966   5
   2   2  10 926.322 98.8093   5
   2   2  11 153.133 39.5111   5
   2   2  12 108.965 43.4990   1
   2   3 -13 63.0361 38.2559   4
   2   3 -12-5.28396 19.7475   4
   2   3 -11 253.773 71.7919   4
   2   3 -10 522.795 100.139   4
   2   3  -9 326.386 76.1620   4
   2   3  -8 4.17531 8.22248   4
   2   3  -7 5283.86 318.454   4
   2   3  -6 7912.42 400.086   4
   2   3  -5 3878.85 234.765   4
   2   3  -4 4719.26 260.051   4
   2   3  -3 1976.78 141.186   4
   2   3  -2 3805.69 185.758   5
   2   3  -2 4070.76 216.845   4
   2   3  -2 3920.87 163.108   2
   2   3  -1 11098.9 442.858   5
   2   3  -1 10895.8 464.530   4
   2   3   0 360.266 44.0150   5
   2   3   0 386.501 51.6923   4
   2   3   1 2588.70 145.963   5
   2   3   1 2350.11 140.830   2
   2   3   2 5181.88 254.577   5
   2   3   2 5521.19 263.107   2
   2   3   3 7410.48 342.601   5
   2   3   3 7541.82 322.395   3
   2   3   3 7946.07 357.982   2
   2   3   4 1463.62 114.757   5
   2   3   4 1327.02 105.036   3
   2   3   4 1772.20 131.815   2
   2   3   5 507.971 37.5873   1
   2   3   5 771.661 80.5110   5
   2   3   5 777.984 83.5481   3
   2   3   5 885.613 95.3980   2
   2   3   6 944.163 66.3673   1
   2   3   6 1100.16 102.446   5
   2   3   6 1153.01 114.135   3
   2   3   6 1189.80 119.827   2
   2   3   7 4813.62 223.886   1
   2   3   7 4655.92 263.079   5
   2   3   8 2680.20 157.114   1
   2   3   8 2216.12 172.240   5
   2   3   9 788.317 82.0752   1
   2   3   9 650.094 87.6741   5
   2   3  10 816.119 101.602   5
   2   3  11 254.961 57.3273   5
   2   3  12 193.385 48.9427   5
   2   4 -12 3.99995 9.20493   4
   2   4 -11 130.156 50.6009   4
   2   4 -10 247.646 66.2520   4
   2   4  -9 110.088 41.8530   4
   2   4  -8 81.0595 35.9922   4
   2   4  -7 2256.74 183.956   4
   2   4  -6 576.689 82.0761   4
   2   4  -5 5444.81 298.683   4
   2   4  -4 5375.24 236.034   5
   2   4  -4 5438.40 288.849   4
   2   4  -3 10261.8 413.176   5
   2   4  -3 10093.5 455.632   4
   2   4  -2 12717.1 514.815   5
   2   4  -2 13294.8 549.767   4
   2   4  -1 3482.94 188.000   5
   2   4  -1 3845.40 214.201   4
   2   4   0 11578.6 495.810   5
   2   4   0 12775.1 522.427   4
   2   4   1 2783.50 166.217   5
   2   4   2 946.809 88.3347   5
   2   4   3 1463.70 118.900   5
   2   4   3 1417.65 93.2445   3
   2   4   4 2628.24 170.354   5
   2   4   4 2459.02 148.700   3
   2   4   4 2110.74 103.007   1
   2   4   4 2867.68 190.801   2
   2   4   5 685.713 79.4835   3
   2   4   5 618.228 80.7562   5
   2   4   5 605.811 42.2039   1
   2   4   5 763.167 95.7902   2
   2   4   6 1212.59 73.5868   1
   2   4   6 1281.78 122.579   3
   2   4   6 1156.76 116.761   5
   2   4   7 118.972 21.8622   1
   2   4   7 113.642 35.7860   5
   2   4   8 1159.74 90.3351   1
   2   4   8 1161.11 123.607   5
   2   4   9 723.027 76.0731   1
   2   4   9 1016.57 117.081   5
   2   4  10 609.877 94.1723   5
   2   4  11 82.3332 34.6309   5
   2   4  12 23.4764 18.9729   5
   2   5 -11-6.04241 8.60233   4
   2   5 -10 56.5868 28.1980   4
   2   5  -9-1.52319 5.81242   4
   2   5  -8 26.8875 18.8590   4
   2   5  -7 1224.38 131.937   4
   2   5  -6 1195.23 121.940   4
   2   5  -5 85.3222 28.1937   4
   2   5  -4 173.318 29.3681   5
   2   5  -4 168.284 39.9386   4
   2   5  -3 944.569 82.2050   5
   2   5  -3 1095.07 104.759   4
   2   5  -2 2396.95 150.542   5
   2   5  -2 2535.79 171.638   4
   2   5  -1 4325.19 234.270   5
   2   5  -1 4822.75 259.546   4
   2   5   0 1849.66 134.634   5
   2   5   1 655.591 76.5310   5
   2   5   2 9872.64 452.771   5
   2   5   3 1906.64 150.507   5
   2   5   3 1807.60 109.803   3
   2   5   4 1122.57 95.6118   3
   2   5   4 1227.27 121.048   5
   2   5   4 1280.12 84.1125   1
   2   5   5 350.998 56.9678   3
   2   5   5 327.583 62.8095   5
   2   5   5 332.393 38.5455   1
   2   5   6 854.968 110.380   5
   2   5   6 1059.50 72.8465   1
   2   5   6 1084.37 112.080   3
   2   5   7 1275.03 89.8604   1
   2   5   7 1352.41 140.839   5
   2   5   8 2287.66 138.299   1
   2   5   8 2931.86 221.677   5
   2   5   9 212.232 57.0075   5
   2   5  10 110.114 41.1754   5
   2   5  11 27.0919 22.7887   5
   2   5  12 94.7594 37.4601   5
   2   6 -10-28.6264 24.9335   4
   2   6  -9 24.1222 12.8986   4
   2   6  -8 14.0959 17.4566   4
   2   6  -7 35.8433 23.3141   4
   2   6  -6 2629.96 195.411   4
   2   6  -5 493.434 52.8680   5
   2   6  -5 502.908 76.5470   4
   2   6  -4 222.429 38.6194   5
   2   6  -4 242.923 50.5604   4
   2   6  -3 808.924 81.3460   5
   2   6  -3 751.684 90.2409   4
   2   6  -2 2806.45 181.067   5
   2   6  -2 3073.19 204.328   4
   2   6  -1 4514.83 250.388   5
   2   6   0 618.155 79.0364   5
   2   6   1 2839.87 197.597   5
   2   6   2 3855.59 245.381   5
   2   6   3 43.2857 26.3882   5
   2   6   3 62.3875 16.4973   3
   2   6   4 776.435 76.0688   3
   2   6   4 779.599 103.162   5
   2   6   4 935.543 82.4084   1
   2   6   5 828.662 92.7535   3
   2   6   5 1027.39 124.510   5
   2   6   5 986.898 81.6084   1
   2   6   6 783.836 108.732   5
   2   6   6 801.332 96.7747   3
   2   6   6 772.753 70.7475   1
   2   6   7 99.9688 22.5426   1
   2   6   7 198.685 56.9982   5
   2   6   8 535.190 95.2999   5
   2   6   9 268.414 71.6842   5
   2   6  10 50.4740 20.9413   5
   2   6  11 30.0187 31.2785   5
   2   6  12 27.8175 9.49286   5
   2   6  13-19.2835 20.4188   5
   2   7  -8 62.3776 28.8387   4
   2   7  -7 91.9440 34.6018   4
   2   7  -6 694.632 61.6976   5
   2   7  -6 673.761 95.1993   4
   2   7  -5 586.424 66.0780   5
   2   7  -5 586.813 85.1001   4
   2   7  -4 143.685 32.9719   5
   2   7  -4 154.063 45.0703   4
   2   7  -3 706.063 82.7943   5
   2   7  -2 1570.29 133.889   5
   2   7  -1 3118.67 210.870   5
   2   7   0 832.402 102.283   5
   2   7   1 799.652 101.929   5
   2   7   2 26.4173 16.9721   5
   2   7   3 1341.58 141.182   5
   2   7   3 1019.10 74.2530   3
   2   7   4 481.978 57.7569   3
   2   7   4 498.041 88.9656   5
   2   7   4 591.134 73.6662   1
   2   7   5 340.419 72.6274   5
   2   7   5 216.560 40.6897   1
   2   7   5 221.722 43.6432   3
   2   7   6 7.08679 13.0878   1
   2   7   6 71.8775 35.5326   5
   2   7   6 69.0699 31.6317   3
   2   7   7 44.2665 26.5815   5
   2   7   8 329.824 77.5554   5
   2   7   9 113.004 51.8130   5
   2   7  10 65.1478 48.0723   5
   2   7  11 47.7884 31.0832   5
   2   7  12 25.9426 24.5730   5
   2   8  -7 10.4136 11.5978   4
   2   8  -6 92.8916 33.6909   4
   2   8  -5 440.585 62.8350   5
   2   8  -4 1094.23 109.483   5
   2   8  -3 555.736 81.1737   5
   2   8  -2 227.080 52.2186   5
   2   8  -1 632.281 91.5178   5
   2   8   0 2037.10 180.150   5
   2   8   1 1377.58 148.407   5
   2   8   2 497.530 88.7625   5
   2   8   3 74.9237 35.5822   5
   2   8   4 109.559 32.3271   1
   2   8   4 221.374 61.0678   5
   2   8   4 99.2668 23.1912   3
   2   8   5 48.6247 32.7054   5
   2   8   6 31.7598 27.4499   5
   2   8   7 143.488 56.9687   5
   2   8   8 377.280 93.1317   5
   2   8   9 222.764 73.3406   5
   2   8  10 202.781 69.2754   5
   2   8  11 43.8719 36.5756   5
   2   9  -4 563.641 82.9540   5
   2   9  -3 116.904 43.4816   5
   2   9  -2 108.102 37.9370   5
   2   9  -1 49.5365 24.7524   5
   2   9   0 702.746 107.634   5
   2   9   1 221.270 62.6825   5
   2   9   2 638.255 109.907   5
   2   9   3 336.568 81.2605   5
   2   9   4 52.0759 31.1983   5
   2   9   5 82.6449 41.1537   5
   2   9   6 29.7944 24.0502   5
   2   9   7 10.7136 17.5311   5
   2   9   8-2.62903 19.3567   5
   2   9   9 3.21727 23.2771   5
   2  10  -4 159.449 49.8598   5
   2  10  -3 259.192 64.4608   5
   2  10  -2 290.595 68.7165   5
   2  10  -1 83.3315 39.9875   5
   2  10   0 111.204 45.5600   5
   2  10   1 80.4097 39.4799   5
   2  10   2 36.4726 36.7179   5
   2  10   3-9.17791 31.1956   5
   2  10   4 48.6050 31.8910   5
   2  10   5 72.2091 40.9236   5
   2  10   6 60.6222 44.6179   5
   2  10   7 108.758 60.5277   5
   2  11  -3 84.3483 28.3006   5
   2  11  -2 119.909 46.8806   5
   2  11  -1 32.9840 12.6791   5
   2  11   0 32.3574 30.6238   5
   2  11   1 14.1918 18.6052   5
   2  11   2 86.4121 47.3343   5
   2  11   3 101.592 51.6656   5
   2  11   4 28.6016 26.7513   5
   2  11   5 40.8298 37.0412   5
   2  12  -2 30.1353 22.3459   5
   2  12  -1 72.2038 39.9833   5
   2  12   0 91.3239 48.7866   5
   2  12   1 8.80668 14.6693   5
   2  12   2 56.7577 35.2707   5
   3 -10   0-18.7107 35.6700   1
   3  -9  -5 53.9084 38.2432   4
   3  -9  -4 21.5773 41.3856   4
   3  -9  -4-72.7412 43.2302   1
   3  -9  -3 31.1872 26.2855   4
   3  -9  -3 69.8169 27.8720   1
   3  -9  -2 35.8130 30.2072   1
   3  -9  -1 64.2000 40.2888   1
   3  -9   0 5.05407 22.4038   1
   3  -9   1 5.33349 18.0557   1
   3  -9   2-8.81881 29.7036   1
   3  -9   3 12.7552 12.7156   1
   3  -9   4-2.55331 15.8827   1
   3  -9   5 50.5128 46.5174   1
   3  -8  -6 19.3381 39.7525   4
   3  -8  -5 12.4781 17.7911   4
   3  -8  -4 45.8966 39.0032   4
   3  -8  -4 22.6878 17.8354   1
   3  -8  -3 13.7200 25.5042   4
   3  -8  -3 18.9855 16.5854   1
   3  -8  -2 15.4589 30.2845   1
   3  -8  -2 7.36899 13.6392   4
   3  -8  -1 14.2948 21.1972   1
   3  -8  -1 10.8920 23.8818   4
   3  -8   0 53.3462 34.2456   1
   3  -8   0 19.7823 24.6743   4
   3  -8   1-9.56445 33.9994   1
   3  -8   2 140.410 58.9949   1
   3  -8   3 74.3036 39.7191   1
   3  -8   4 57.7472 51.0220   1
   3  -8   5 23.8911 6.47817   1
   3  -8   6 187.886 77.9181   1
   3  -8   7 101.121 62.9781   1
   3  -8   8 89.7071 52.8791   1
   3  -7  -7 65.2980 42.8866   4
   3  -7  -6 117.740 63.4659   4
   3  -7  -5 215.559 73.7408   4
   3  -7  -4 258.981 74.9456   4
   3  -7  -4 240.815 76.0586   1
   3  -7  -3 209.182 67.2753   4
   3  -7  -3 246.063 76.8684   1
   3  -7  -2 215.731 69.4806   1
   3  -7  -2 284.793 74.3018   4
   3  -7  -1 323.945 83.6551   1
   3  -7  -1 262.841 69.5904   4
   3  -7   0 133.185 55.8024   1
   3  -7   0 112.464 39.9139   4
   3  -7   1 36.5512 29.1429   4
   3  -7   1 61.9438 37.6522   1
   3  -7   2 101.196 29.9301   4
   3  -7   2 96.4053 42.8938   1
   3  -7   3 224.318 68.7401   1
   3  -7   4 369.276 90.0646   1
   3  -7   5 155.115 64.6337   1
   3  -7   6 103.395 53.1844   1
   3  -7   7 312.908 97.6683   1
   3  -7   8 147.883 67.5289   1
   3  -7   9 61.8316 43.2674   1
   3  -7  10 3.48024 15.9483   1
   3  -6  -8 166.815 77.5401   4
   3  -6  -7 189.540 79.2543   4
   3  -6  -6 32.3242 28.0737   4
   3  -6  -5 191.956 70.7700   4
   3  -6  -4 611.209 110.709   4
   3  -6  -4 559.166 107.454   1
   3  -6  -3 200.181 64.4325   4
   3  -6  -3 246.237 67.9997   1
   3  -6  -2 250.912 66.2886   1
   3  -6  -2 224.009 61.0056   4
   3  -6  -1 1217.37 156.153   1
   3  -6  -1 1207.80 138.560   4
   3  -6   0 2984.92 255.893   1
   3  -6   0 2705.90 206.850   4
   3  -6   1 372.137 62.1214   4
   3  -6   1 444.000 87.6601   1
   3  -6   2 761.581 120.013   1
   3  -6   2 914.423 87.7611   4
   3  -6   3 1087.51 147.094   1
   3  -6   3 1005.56 76.0909   4
   3  -6   4 689.649 118.401   1
   3  -6   5 393.350 92.4147   1
   3  -6   6 24.9380 18.4178   1
   3  -6   7 127.836 55.8275   1
   3  -6   8 10.9196 34.6744   1
   3  -6   9 57.1386 36.5017   1
   3  -6  10 92.2861 50.4977   1
   3  -6  11-21.6489 41.5829   1
   3  -5  -8 96.5495 59.5633   4
   3  -5  -7 135.293 64.3598   4
   3  -5  -6 67.5342 35.5235   4
   3  -5  -5 37.0654 29.7568   4
   3  -5  -4 769.120 121.982   1
   3  -5  -4 714.634 120.721   4
   3  -5  -3 549.446 101.043   4
   3  -5  -3 489.770 92.0230   1
   3  -5  -2 216.806 57.6770   4
   3  -5  -2 208.755 59.1812   1
   3  -5  -1 609.822 101.497   1
   3  -5  -1 625.758 94.1551   4
   3  -5   0 1587.99 169.064   1
   3  -5   0 1546.59 140.154   4
   3  -5   1 174.591 43.6252   4
   3  -5   1 149.552 50.2213   1
   3  -5   2 556.831 95.4274   1
   3  -5   2 599.087 66.3058   4
   3  -5   3 1193.10 148.011   1
   3  -5   3 1357.64 84.8304   4
   3  -5   4 939.022 133.747   1
   3  -5   5 451.685 90.8825   1
   3  -5   6 449.700 94.9429   1
   3  -5   7 530.842 103.986   1
   3  -5   8 565.959 109.754   1
   3  -5   9 15.4307 17.9515   1
   3  -5  10 190.802 67.7581   1
   3  -5  11 146.988 61.4275   1
   3  -5  12-76.0895 45.4194   1
   3  -4  -9 262.494 93.6990   4
   3  -4  -8 79.1983 47.8112   4
   3  -4  -7 13.4305 19.2081   4
   3  -4  -6 247.210 75.0864   4
   3  -4  -5 1040.25 146.057   4
   3  -4  -4 851.347 125.145   4
   3  -4  -3 251.840 64.8025   4
   3  -4  -3 258.165 65.8614   1
   3  -4  -2 354.277 72.9182   4
   3  -4  -2 365.518 73.2731   1
   3  -4  -1 614.365 94.9950   1
   3  -4  -1 611.813 85.8982   4
   3  -4   0 1045.44 125.632   1
   3  -4   0 926.661 101.682   4
   3  -4   1 858.301 109.224   1
   3  -4   1 778.913 80.8594   4
   3  -4   2 820.479 109.664   1
   3  -4   2 872.904 76.8362   4
   3  -4   3 1451.34 151.278   1
   3  -4   3 1393.31 83.1675   4
   3  -4   4 945.922 126.262   1
   3  -4   5 294.269 68.7136   1
   3  -4   6 214.367 61.0186   1
   3  -4   7 147.274 54.1209   1
   3  -4   8 1299.26 161.559   1
   3  -4   9-3.26599 2.10827   1
   3  -4  10 31.1235 24.3843   1
   3  -4  11-16.8453 28.4932   1
   3  -4  12-24.5502 23.8570   1
   3  -4  13-140.196 61.9603   1
   3  -3 -10 379.387 117.629   4
   3  -3  -9 442.336 116.056   4
   3  -3  -8 54.9423 43.5535   4
   3  -3  -7 183.640 63.5152   4
   3  -3  -6 1314.78 169.138   4
   3  -3  -5 1041.67 141.266   4
   3  -3  -4 128.271 42.4909   4
   3  -3  -3 541.387 87.2390   4
   3  -3  -3 531.488 88.6576   1
   3  -3  -2 338.795 63.5303   4
   3  -3  -2 338.800 66.7673   1
   3  -3  -1 834.867 106.792   1
   3  -3  -1 786.896 92.7271   4
   3  -3   0 321.228 62.7649   1
   3  -3   0 257.476 50.3699   4
   3  -3   1 200.913 37.5185   4
   3  -3   1 214.583 48.2542   1
   3  -3   2 431.644 73.4399   1
   3  -3   2 430.393 48.5346   4
   3  -3   3 913.531 109.030   1
   3  -3   3 825.453 58.1699   4
   3  -3   4 1270.41 136.518   1
   3  -3   5 665.088 95.2430   1
   3  -3   6 736.495 106.622   1
   3  -3   7 594.833 96.7249   1
   3  -3   8 2194.27 204.995   1
   3  -3   9 9.44660 19.0383   1
   3  -3  10 23.7075 13.0107   1
   3  -3  11 136.200 49.6931   1
   3  -3  12 83.9950 41.0183   1
   3  -3  13 53.3302 26.1885   1
   3  -3  14 138.149 69.5862   1
   3  -2 -10 85.1025 53.7990   4
   3  -2  -9 132.320 67.8588   4
   3  -2  -8 321.680 87.4592   4
   3  -2  -7 629.901 116.085   4
   3  -2  -6 593.479 107.859   4
   3  -2  -5 303.361 70.5772   4
   3  -2  -4 167.439 47.3375   4
   3  -2  -3 32.4575 22.4231   4
   3  -2  -2 563.310 82.0912   1
   3  -2  -2 488.790 74.0667   4
   3  -2  -1 1219.49 121.679   1
   3  -2  -1 1209.14 114.069   4
   3  -2   0 1074.68 111.825   1
   3  -2   0 964.726 93.2747   4
   3  -2   1 374.418 62.5832   1
   3  -2   1 302.569 45.6733   4
   3  -2   2 1276.77 118.507   1
   3  -2   2 1211.43 85.8700   4
   3  -2   3 1588.48 135.209   1
   3  -2   3 1440.38 86.0553   4
   3  -2   4 651.343 86.7045   1
   3  -2   5 600.738 83.9689   1
   3  -2   6 126.230 37.8815   1
   3  -2   7 1410.02 144.349   1
   3  -2   8 1897.08 180.207   1
   3  -2   9 875.878 126.102   1
   3  -2  10 63.2801 32.4545   1
   3  -2  11 450.662 97.6011   1
   3  -2  12 360.025 89.8829   1
   3  -2  13 194.641 76.0104   1
   3  -2  14-33.4562 29.6365   1
   3  -1 -11 131.413 65.9066   4
   3  -1 -10 69.5690 47.3166   4
   3  -1  -9 46.6264 39.2614   4
   3  -1  -8 278.092 79.3805   4
   3  -1  -7 10.9628 13.1276   4
   3  -1  -6 2329.49 219.591   4
   3  -1  -5 409.756 81.0600   4
   3  -1  -4 129.366 36.4150   4
   3  -1  -3 1404.53 136.661   4
   3  -1  -2 641.528 82.2583   4
   3  -1  -1 3651.85 227.155   1
   3  -1  -1 3741.29 222.754   4
   3  -1   0 1656.70 136.475   1
   3  -1   0 1805.18 128.477   4
   3  -1   1 3796.78 219.958   1
   3  -1   1 3644.54 192.831   4
   3  -1   2 13623.2 563.424   1
   3  -1   2 13029.7 519.968   4
   3  -1   3 675.103 76.0093   1
   3  -1   3 611.344 55.3088   4
   3  -1   4 12340.3 539.201   1
   3  -1   5 8255.00 397.359   1
   3  -1   6 926.388 101.907   1
   3  -1   7 1165.49 121.406   1
   3  -1   8 2782.51 215.197   1
   3  -1   9 2008.78 187.215   1
   3  -1  10 108.534 46.0572   1
   3  -1  11 378.213 81.5438   1
   3  -1  12 126.613 55.4835   1
   3  -1  13 102.562 41.5718   1
   3  -1  14 50.5709 34.5172   1
   3   0 -11 277.335 98.4707   4
   3   0 -10-14.3605 4.67588   4
   3   0  -9 287.750 80.1899   4
   3   0  -8 508.370 102.634   4
   3   0  -7 122.514 49.4687   4
   3   0  -6 1541.33 165.098   4
   3   0  -5 1113.71 130.399   4
   3   0  -4 371.751 65.9794   4
   3   0  -3 3565.85 234.271   4
   3   0  -2 3071.42 201.405   4
   3   0  -1 1168.99 104.764   4
   3   0   0 788.060 80.8349   1
   3   0   0 759.258 74.8430   4
   3   0   1 8989.92 394.357   1
   3   0   1 8682.96 380.084   4
   3   0   2 10379.0 436.327   1
   3   0   2 9866.27 415.421   4
   3   0   3 862.935 78.3643   1
   3   0   3 942.565 74.6808   4
   3   0   4 2948.93 174.596   1
   3   0   5 3650.83 206.322   1
   3   0   6 9976.32 455.189   1
   3   0   6 10597.1 444.005   5
   3   0   7 736.655 87.5672   1
   3   0   7 771.064 80.2943   5
   3   0   8 1539.20 117.418   5
   3   0   8 1443.05 139.780   1
   3   0   9 661.357 75.7306   5
   3   0   9 663.014 93.4490   1
   3   0  10 216.737 55.2155   1
   3   0  10 270.489 46.5432   5
   3   0  11 39.5962 24.4631   1
   3   0  12 137.411 50.6776   1
   3   0  13 30.7117 24.2836   1
   3   1 -11 83.7822 50.9078   4
   3   1 -10 128.031 65.2427   4
   3   1  -9 36.0480 30.2538   4
   3   1  -8 300.687 79.6497   4
   3   1  -7 64.8589 39.5027   4
   3   1  -6 160.240 56.0683   4
   3   1  -5 2338.91 197.317   4
   3   1  -4 1319.64 133.807   4
   3   1  -3 814.118 96.0186   4
   3   1  -2 1510.55 127.764   4
   3   1  -1 3802.07 216.740   4
   3   1   0 10148.2 440.239   4
   3   1   1 26463.8 979.932   1
   3   1   1 25548.8 982.489   4
   3   1   2 10514.5 430.846   1
   3   1   2 10181.5 445.229   5
   3   1   2 11085.4 448.931   4
   3   1   3 1097.29 81.6063   1
   3   1   3 1120.80 92.8265   5
   3   1   4 2229.26 142.565   5
   3   1   4 2042.78 119.775   1
   3   1   5 640.754 70.4072   5
   3   1   5 545.253 56.7773   1
   3   1   6 2067.69 141.830   5
   3   1   6 2250.19 170.692   3
   3   1   6 1910.53 128.217   1
   3   1   7 786.327 81.0449   5
   3   1   7 658.573 75.0643   1
   3   1   8 2121.34 147.078   5
   3   1   8 1751.05 144.524   1
   3   1   9 495.851 68.4258   5
   3   1   9 514.341 75.7699   1
   3   1  10-7.01425 10.5484   1
   3   1  10 3.97498 9.88025   5
   3   1  11 50.0975 34.9706   1
   3   1  11 26.3105 19.6741   5
   3   1  12 239.781 61.4795   1
   3   2 -12-22.0123 24.8603   4
   3   2 -11 50.5185 35.4841   4
   3   2 -10 321.359 87.3709   4
   3   2  -9 423.778 95.8182   4
   3   2  -8 610.852 107.281   4
   3   2  -7 65.7200 37.2193   4
   3   2  -6 272.662 66.1262   4
   3   2  -5 571.374 89.7467   4
   3   2  -4 1941.09 162.464   4
   3   2  -3 176.543 41.1242   4
   3   2  -2 532.452 70.7286   4
   3   2  -1 4996.13 265.526   4
   3   2   0 7321.07 329.167   5
   3   2   0 7162.37 340.916   4
   3   2   1 10281.1 438.531   4
   3   2   1 9757.93 426.656   5
   3   2   2 15478.9 634.802   5
   3   2   2 16314.3 643.609   4
   3   2   3 4059.26 181.988   1
   3   2   3 4355.33 224.296   5
   3   2   4 4156.79 182.257   1
   3   2   4 4841.18 239.570   5
   3   2   5 1480.12 84.8865   1
   3   2   5 1786.99 129.092   5
   3   2   6 101.999 19.0908   1
   3   2   6 118.941 32.6436   5
   3   2   6 91.3903 30.7403   3
   3   2   7 4697.40 258.028   5
   3   2   7 4663.64 227.367   1
   3   2   8 3510.62 214.727   5
   3   2   8 3385.28 194.781   1
   3   2   9 1554.99 134.019   5
   3   2   9 1430.65 123.108   1
   3   2  10 1749.77 147.831   5
   3   2  10 1776.14 147.214   1
   3   2  11 582.327 80.2018   5
   3   2  11 432.963 73.6518   1
   3   2  12 34.2001 14.2095   1
   3   2  12 125.126 37.6736   5
   3   3 -12 79.3721 51.4500   4
   3   3 -11 101.322 49.7644   4
   3   3 -10 124.357 48.8531   4
   3   3  -9 301.841 78.2352   4
   3   3  -8 1582.72 170.642   4
   3   3  -7 25.4768 22.3469   4
   3   3  -6 240.190 53.5161   4
   3   3  -5 669.915 93.4335   4
   3   3  -4 481.773 75.1214   4
   3   3  -3 569.045 77.8842   4
   3   3  -2 54.6824 20.3870   4
   3   3  -1 3046.09 174.519   5
   3   3  -1 3142.69 195.253   4
   3   3   0 2996.70 170.725   5
   3   3   0 2698.65 180.267   4
   3   3   1 791.138 78.5428   5
   3   3   1 846.007 87.8498   4
   3   3   1 746.251 71.8302   2
   3   3   2 2873.31 177.824   5
   3   3   2 3062.94 189.910   4
   3   3   2 3106.94 179.720   2
   3   3   3 5668.02 285.901   5
   3   3   3 5740.42 290.464   2
   3   3   4 4455.66 245.734   5
   3   3   4 4660.55 261.442   2
   3   3   5 3293.94 200.530   3
   3   3   5 3338.66 217.702   2
   3   3   5 3084.52 196.485   5
   3   3   6 3792.87 231.086   5
   3   3   6 4077.32 244.254   3
   3   3   7 5719.90 306.836   5
   3   3   7 5681.15 234.809   1
   3   3   8 5071.33 290.661   5
   3   3   8 5254.87 239.304   1
   3   3   9 1722.47 149.250   5
   3   3   9 1685.67 120.390   1
   3   3  10 2582.29 195.654   5
   3   3  10 2465.15 166.271   1
   3   3  11 337.552 64.9258   5
   3   3  11 154.887 39.5344   1
   3   3  12 121.662 40.0393   5
   3   4 -12 132.545 57.0258   4
   3   4 -11 254.080 76.2567   4
   3   4 -10 73.0701 33.5033   4
   3   4  -9 218.618 62.7406   4
   3   4  -8 303.925 71.9093   4
   3   4  -7 1182.92 137.018   4
   3   4  -6 2924.27 222.003   4
   3   4  -5 1949.97 168.948   4
   3   4  -4 2632.41 197.505   4
   3   4  -3 580.487 63.7326   5
   3   4  -3 612.485 83.4666   4
   3   4  -2 6384.89 304.336   5
   3   4  -2 6785.03 343.681   4
   3   4  -2 6618.88 271.388   2
   3   4  -1 11016.6 462.748   5
   3   4  -1 11406.8 496.953   4
   3   4  -1 10429.3 432.746   2
   3   4   0 6019.28 299.559   5
   3   4   0 6716.98 328.866   4
   3   4   0 5918.69 281.848   2
   3   4   1 642.698 73.0526   5
   3   4   1 734.144 87.8164   4
   3   4   1 640.220 70.2743   2
   3   4   2 4748.55 256.826   5
   3   4   2 4832.75 257.455   2
   3   4   3 4213.41 247.622   5
   3   4   3 4793.22 260.182   2
   3   4   4 2464.22 176.493   5
   3   4   4 2600.96 187.744   2
   3   4   5 1106.95 112.320   5
   3   4   5 1071.36 100.850   3
   3   4   6 579.960 83.4563   5
   3   4   6 649.206 83.9964   3
   3   4   7 1480.09 139.234   5
   3   4   8 448.860 31.4802   1
   3   4   8 259.490 26.4128   1
   3   4   8 469.927 77.4244   5
   3   4   9 429.051 74.1108   5
   3   4   9 333.368 37.4329   1
   3   4   9 340.260 40.1066   1
   3   4  10 1512.27 148.943   5
   3   4  10 929.359 83.8630   1
   3   4  11 187.128 54.0338   5
   3   4  12 204.832 55.6800   5
   3   5 -11 153.843 62.8699   4
   3   5 -10 51.4104 27.6924   4
   3   5  -9 185.499 59.4359   4
   3   5  -8 188.768 53.0463   4
   3   5  -7 1854.86 177.339   4
   3   5  -6 442.078 81.1513   4
   3   5  -5 1125.37 124.524   4
   3   5  -4 1201.06 94.8282   5
   3   5  -4 1032.43 116.662   4
   3   5  -3 423.488 54.8013   5
   3   5  -3 378.318 40.7763   2
   3   5  -3 348.550 62.4661   4
   3   5  -2 2234.50 150.323   5
   3   5  -2 2489.06 183.709   4
   3   5  -2 2380.62 137.263   2
   3   5  -1 760.504 83.5723   5
   3   5  -1 884.511 101.126   4
   3   5  -1 843.082 79.2994   2
   3   5   0 5415.64 286.452   5
   3   5   0 5980.35 322.120   4
   3   5   0 5502.76 280.663   2
   3   5   1 733.806 85.6239   5
   3   5   1 825.034 89.1122   2
   3   5   2 942.830 101.702   5
   3   5   2 971.980 102.972   2
   3   5   3 1047.13 109.888   5
   3   5   3 1144.11 116.129   2
   3   5   4 3492.28 228.475   5
   3   5   5 918.817 106.557   5
   3   5   5 884.731 90.4501   3
   3   5   6 653.426 92.4765   5
   3   5   6 692.245 85.9128   3
   3   5   7 783.675 103.587   5
   3   5   8 156.278 50.5452   5
   3   5   9 861.964 116.696   5
   3   5  10 379.715 80.8821   5
   3   5  11 130.776 51.4397   5
   3   5  12 103.875 42.7672   5
   3   5  13 85.1712 40.0064   5
   3   6 -10 101.223 42.3820   4
   3   6  -9 150.644 53.2890   4
   3   6  -8 352.414 78.2545   4
   3   6  -7 436.752 83.1744   4
   3   6  -6 765.476 107.819   4
   3   6  -5 159.188 21.1669   2
   3   6  -5 503.308 82.0442   4
   3   6  -4 1760.27 125.938   5
   3   6  -4 1671.27 156.510   4
   3   6  -3 969.954 95.3866   5
   3   6  -3 1159.87 125.544   4
   3   6  -2 8.64959 7.04941   5
   3   6  -2 6.24876 20.0557   4
   3   6  -1 55.9423 22.0100   5
   3   6  -1 58.0342 30.6191   4
   3   6   0 1020.40 107.104   5
   3   6   1 1141.97 116.573   5
   3   6   2 291.422 58.1835   5
   3   6   3 712.685 95.7255   5
   3   6   4 1232.61 131.544   5
   3   6   5 294.480 49.0914   3
   3   6   5 302.096 65.3043   5
   3   6   6 330.837 69.8262   5
   3   6   6 357.370 61.1327   3
   3   6   7 321.436 70.0738   5
   3   6   8 511.882 90.2202   5
   3   6   9 24.6608 14.5379   5
   3   6  10 146.504 52.1449   5
   3   6  11 139.865 53.7580   5
   3   6  12 25.9083 26.8025   5
   3   6  13 70.6967 37.2930   5
   3   7  -9 13.9254 15.6200   4
   3   7  -8 251.678 65.5237   4
   3   7  -7 781.973 113.159   4
   3   7  -6 1510.20 158.094   4
   3   7  -5 143.766 32.4683   5
   3   7  -5 115.979 37.7687   4
   3   7  -4 2866.81 184.775   5
   3   7  -4 3029.34 226.969   4
   3   7  -3 2162.92 162.281   5
   3   7  -3 2370.77 192.327   4
   3   7  -2 760.275 91.9728   5
   3   7  -2 929.349 116.042   4
   3   7  -1 5.52975 10.4128   5
   3   7   0 242.360 54.1143   5
   3   7   1 580.696 87.2952   5
   3   7   2 345.824 68.5876   5
   3   7   3 193.560 48.8983   5
   3   7   4 425.075 79.9332   5
   3   7   5 160.842 36.0421   3
   3   7   5 128.213 44.1668   5
   3   7   6 369.054 76.3019   5
   3   7   6 275.253 52.3362   3
   3   7   7 558.959 102.293   5
   3   7   8 593.610 106.842   5
   3   7   9-1.09016 24.3270   5
   3   7  10 125.222 53.8361   5
   3   7  11 286.015 83.7658   5
   3   7  12 22.7312 23.0581   5
   3   7  13-31.3138 27.6154   5
   3   8  -7 269.530 71.7817   4
   3   8  -6 185.124 59.0288   4
   3   8  -5 23.0544 16.0943   5
   3   8  -5 1.58718 9.70863   4
   3   8  -4 778.260 90.4458   5
   3   8  -4 726.508 106.562   4
   3   8  -3 770.041 97.2714   5
   3   8  -2 133.674 40.9169   5
   3   8  -1 64.3103 25.8687   5
   3   8   0 1151.73 131.040   5
   3   8   1 2237.70 194.278   5
   3   8   2 84.0656 36.9179   5
   3   8   3 908.525 124.152   5
   3   8   4 336.978 78.0452   5
   3   8   5 243.923 65.1731   5
   3   8   6 151.047 53.0907   5
   3   8   7 55.1268 24.1810   5
   3   8   8 947.154 146.078   5
   3   8   9 150.711 61.6209   5
   3   8  10 4.76775 19.6511   5
   3   8  11 70.9976 38.5633   5
   3   9  -6 259.165 65.2356   4
   3   9  -4 49.0860 25.3505   5
   3   9  -3 97.3467 35.8659   5
   3   9  -2-11.2169 19.7825   5
   3   9  -1 19.3990 12.7291   5
   3   9   0 270.071 65.1058   5
   3   9   1 43.3705 23.8283   5
   3   9   2-6.60079 10.5832   5
   3   9   3 331.556 78.7323   5
   3   9   4 86.1716 39.6830   5
   3   9   5 56.3064 35.1741   5
   3   9   6 31.1684 18.7217   5
   3   9   7 35.6665 24.4013   5
   3   9   8 111.074 56.3067   5
   3   9   9 34.9478 38.5032   5
   3   9  10 51.2300 37.9214   5
   3  10  -3 61.5419 29.1841   5
   3  10  -2 352.598 75.1760   5
   3  10  -1 371.594 82.4365   5
   3  10   0 267.026 69.9122   5
   3  10   1 61.0230 36.9139   5
   3  10   2 555.464 107.736   5
   3  10   3 89.8729 47.2752   5
   3  10   4 132.468 54.1479   5
   3  10   5 111.401 51.7609   5
   3  10   6 88.0895 48.8451   5
   3  10   7 142.524 60.2574   5
   3  10   8 31.6894 34.3710   5
   3  11  -3 29.9830 26.8081   5
   3  11  -2 152.122 56.3117   5
   3  11  -1 149.298 57.1476   5
   3  11   0 36.6682 29.5172   5
   3  11   1 236.270 71.9270   5
   3  11   2 617.915 123.185   5
   3  11   3 126.951 61.9929   5
   3  11   4 188.511 71.1512   5
   3  11   5 287.870 89.1627   5
   3  12  -2 80.8859 41.6613   5
   3  12  -1 107.736 49.8225   5
   3  12   0 62.0572 37.9781   5
   3  12   1 84.6365 54.4993   5
   3  12   2 88.1696 47.2082   5
   3  12   3 39.6119 31.9453   5
   4  -9   1 71.0603 44.2822   1
   4  -8  -5-45.1966 36.0594   4
   4  -8  -4 7.62472 22.1073   1
   4  -8  -4-97.2999 50.3910   4
   4  -8  -3-40.3320 30.7967   4
   4  -8  -3-18.8569 22.2292   1
   4  -8  -2-7.16673 26.2776   4
   4  -8  -2 11.5252 30.2577   1
   4  -8  -1 36.4436 30.7391   1
   4  -8   0 40.0084 38.0346   1
   4  -8   1 62.5766 46.3666   1
   4  -8   2-18.0122 21.7434   1
   4  -8   3 45.2736 23.0767   1
   4  -8   4-18.0141 8.02789   1
   4  -8   5 54.8246 32.2008   1
   4  -8   6 40.0804 33.4688   1
   4  -7  -6 25.5776 27.6191   4
   4  -7  -5 23.6266 36.6482   4
   4  -7  -4 74.2880 42.9483   1
   4  -7  -4 41.2689 38.9318   4
   4  -7  -3-49.7857 33.1961   4
   4  -7  -3 32.1162 26.1424   1
   4  -7  -2-73.7576 38.1171   4
   4  -7  -2-38.7363 35.8133   1
   4  -7  -1 89.0180 42.8987   1
   4  -7  -1 47.9265 20.2321   4
   4  -7   0 68.3356 48.6995   1
   4  -7   0 72.3951 32.4611   4
   4  -7   1 4.43803 20.2971   4
   4  -7   1 23.4860 41.5289   1
   4  -7   2 8.34484 26.5547   1
   4  -7   3 10.4821 28.1449   1
   4  -7   4 285.341 87.0340   1
   4  -7   5 112.298 58.0561   1
   4  -7   6 96.9223 52.0100   1
   4  -7   7 101.711 56.1559   1
   4  -7   8 101.325 56.7384   1
   4  -7   9 95.2352 57.2125   1
   4  -6  -6 45.9989 42.8663   4
   4  -6  -5 2.48558 27.4683   4
   4  -6  -4-12.2900 19.1399   4
   4  -6  -3 25.2567 24.3122   4
   4  -6  -3 82.4869 48.2784   1
   4  -6  -2 26.8856 28.1200   4
   4  -6  -2 19.5301 27.5341   1
   4  -6  -1-9.02945 29.3399   1
   4  -6  -1 22.4403 18.5622   4
   4  -6   0 35.9339 34.1499   1
   4  -6   0 10.9270 10.7156   4
   4  -6   1-1.18575 13.0905   4
   4  -6   1 8.80556 18.2493   1
   4  -6   2 125.392 37.0017   4
   4  -6   2 104.267 43.0984   1
   4  -6   3 47.6445 15.1775   4
   4  -6   3 12.5133 13.6849   1
   4  -6   4 3.61993 15.3584   1
   4  -6   5 41.9161 26.3125   1
   4  -6   6 92.1933 48.6808   1
   4  -6   7 264.656 83.2523   1
   4  -6   8 124.384 57.8936   1
   4  -6   9 49.3157 35.9244   1
   4  -6  10 102.249 57.9716   1
   4  -6  11 111.651 67.8767   1
   4  -5  -7 38.5364 48.5104   4
   4  -5  -6-3.61468 11.7786   4
   4  -5  -5 72.7266 35.4725   4
   4  -5  -4-5.30709 27.7345   4
   4  -5  -3 293.159 71.7913   4
   4  -5  -3 239.760 67.2931   1
   4  -5  -2 220.592 60.7196   4
   4  -5  -2 208.022 61.4286   1
   4  -5  -1 105.053 48.3287   1
   4  -5  -1 38.0739 16.4438   4
   4  -5   0 142.593 54.1378   1
   4  -5   0 71.7278 27.9998   4
   4  -5   1 443.423 70.4121   4
   4  -5   1 541.681 105.278   1
   4  -5   2 372.169 84.4503   1
   4  -5   2 395.569 63.1740   4
   4  -5   3 179.209 32.4110   4
   4  -5   3 236.689 62.1279   1
   4  -5   4 509.009 98.5803   1
   4  -5   5 385.852 86.9028   1
   4  -5   6 138.750 50.1882   1
   4  -5   7 123.891 50.9338   1
   4  -5   8 47.5388 17.6177   1
   4  -5   9 170.283 67.4577   1
   4  -5  10 76.9965 43.1429   1
   4  -5  11 95.6417 49.0450   1
   4  -5  12 141.836 67.0142   1
   4  -4  -8-28.3624 27.4393   4
   4  -4  -7 120.001 59.9473   4
   4  -4  -6 181.338 73.6357   4
   4  -4  -5 113.708 51.4245   4
   4  -4  -4 431.871 95.0882   4
   4  -4  -3 475.129 96.9509   4
   4  -4  -3 549.095 103.421   1
   4  -4  -2 130.947 42.1844   4
   4  -4  -2 146.196 52.6921   1
   4  -4  -1 46.9911 19.2325   4
   4  -4  -1 119.263 47.8099   1
   4  -4   0 51.9797 25.7469   1
   4  -4   0 30.6461 5.18639   4
   4  -4   1 340.409 59.5088   4
   4  -4   1 289.832 66.2223   1
   4  -4   2-7.30506 12.3955   4
   4  -4   2 2.99752 12.5940   1
   4  -4   3 252.484 38.4477   4
   4  -4   3 196.526 57.3134   1
   4  -4   4 232.521 61.3856   1
   4  -4   4 302.385 30.7949   4
   4  -4   5 1106.35 144.683   1
   4  -4   6 634.150 112.072   1
   4  -4   7-22.1392 26.9418   1
   4  -4   8-29.5058 21.6668   1
   4  -4   9 41.6902 32.4143   1
   4  -4  10 276.376 81.0327   1
   4  -4  11 67.5677 39.4999   1
   4  -4  12 24.5539 13.7124   1
   4  -4  13-3.16429 32.4663   1
   4  -3  -9 20.5745 45.9978   4
   4  -3  -8 15.4102 18.3648   4
   4  -3  -7 32.1860 32.1392   4
   4  -3  -6 50.2884 33.6129   4
   4  -3  -5 64.9110 32.1972   4
   4  -3  -4-32.2115 31.1644   4
   4  -3  -3 220.112 61.9174   4
   4  -3  -2 371.711 76.3454   4
   4  -3  -2 409.175 79.4132   1
   4  -3  -1 67.0614 31.7305   4
   4  -3  -1 58.9640 30.4063   1
   4  -3   0 150.703 47.1394   1
   4  -3   0 107.390 33.3214   4
   4  -3   1 59.0385 25.1842   4
   4  -3   1 55.3278 24.2387   1
   4  -3   2 737.857 107.507   1
   4  -3   2 816.336 81.3082   4
   4  -3   3 1563.14 160.280   1
   4  -3   3 1607.91 110.217   4
   4  -3   4 1514.47 154.433   1
   4  -3   4 1475.94 90.6171   4
   4  -3   5 895.192 121.097   1
   4  -3   6 1566.33 170.773   1
   4  -3   7 1692.89 179.035   1
   4  -3   8 341.239 80.4896   1
   4  -3   9 86.5168 45.5148   1
   4  -3  10 887.843 140.534   1
   4  -3  11-6.29841 7.83188   1
   4  -3  12-98.8725 48.0351   1
   4  -3  13-49.2110 34.9108   1
   4  -3  14-146.373 62.5518   1
   4  -2  -9 69.3768 47.0607   4
   4  -2  -8 24.4815 15.7125   4
   4  -2  -7 22.9661 20.0219   4
   4  -2  -6 1246.11 169.542   4
   4  -2  -5 253.859 69.7848   4
   4  -2  -4 255.582 68.7831   4
   4  -2  -3 479.031 86.8376   4
   4  -2  -2 2765.22 221.310   1
   4  -2  -2 2512.97 208.543   4
   4  -2  -1 901.831 116.305   1
   4  -2  -1 923.161 110.681   4
   4  -2   0 5294.71 320.503   1
   4  -2   0 5066.40 290.384   4
   4  -2   1 4462.37 281.154   1
   4  -2   1 4166.58 239.810   4
   4  -2   2 4214.68 271.598   1
   4  -2   2 4078.55 222.202   4
   4  -2   3 2164.97 178.095   1
   4  -2   3 1981.47 127.949   4
   4  -2   4 2261.58 180.984   1
   4  -2   4 2161.89 124.710   4
   4  -2   5 199.307 52.5033   1
   4  -2   6 898.174 118.256   1
   4  -2   7 760.183 106.998   1
   4  -2   8 896.020 122.866   1
   4  -2   9 583.935 103.158   1
   4  -2  10 23.7590 13.3683   1
   4  -2  11 100.377 47.1764   1
   4  -2  12 126.404 50.9732   1
   4  -2  13 32.4572 17.0616   1
   4  -2  14-36.6187 29.8736   1
   4  -1 -10 101.581 65.2848   4
   4  -1  -9 192.113 77.7962   4
   4  -1  -8 111.815 52.0163   4
   4  -1  -7 272.208 78.1622   4
   4  -1  -6 1815.29 202.992   4
   4  -1  -5 192.337 55.9242   4
   4  -1  -4 4.78841 18.9360   4
   4  -1  -3 1044.14 130.688   4
   4  -1  -2 1670.42 157.790   4
   4  -1  -1 812.536 105.599   1
   4  -1  -1 811.978 99.5891   4
   4  -1   0 3102.62 217.787   1
   4  -1   0 3113.12 202.910   4
   4  -1   1 6601.34 350.023   1
   4  -1   1 6168.41 313.668   4
   4  -1   2 2160.56 166.964   1
   4  -1   2 1999.92 140.137   4
   4  -1   3 2122.41 166.484   1
   4  -1   3 2069.82 133.867   4
   4  -1   4 1534.67 137.527   1
   4  -1   4 1598.79 108.404   4
   4  -1   5 58.7918 22.5672   1
   4  -1   6 412.230 73.5903   1
   4  -1   7 329.769 64.7880   1
   4  -1   8 789.279 106.671   1
   4  -1   9 503.856 86.8789   1
   4  -1  10 91.4609 36.1558   1
   4  -1  11 282.212 67.4730   1
   4  -1  12 203.274 59.0092   1
   4  -1  13 113.095 45.9779   1
   4   0 -10 164.175 73.7753   4
   4   0  -9 372.700 102.329   4
   4   0  -8 710.768 135.562   4
   4   0  -7 572.827 114.989   4
   4   0  -6 2525.51 240.022   4
   4   0  -5 166.340 56.2188   4
   4   0  -4 930.188 123.268   4
   4   0  -3 1069.49 124.151   4
   4   0  -2 1437.30 140.628   4
   4   0  -1 1186.14 118.294   4
   4   0   0 1670.38 144.256   1
   4   0   0 1669.10 136.747   4
   4   0   1 55.2816 22.2902   4
   4   0   1 52.2052 21.7077   1
   4   0   2 550.046 72.4771   1
   4   0   2 602.417 70.2248   4
   4   0   3 11328.2 493.809   1
   4   0   3 10747.4 466.335   4
   4   0   4 4197.68 241.934   1
   4   0   4 4426.21 227.613   4
   4   0   5 1096.92 104.638   1
   4   0   6 321.664 59.9033   1
   4   0   7 113.145 36.0882   1
   4   0   8 2164.48 173.151   1
   4   0   9 1079.36 124.153   1
   4   0  10 425.257 78.2022   1
   4   0  11 74.3241 33.2145   1
   4   0  12 235.520 66.1179   1
   4   0  13 16.7071 20.0575   1
   4   1 -10 145.380 63.7015   4
   4   1  -9 127.796 56.4110   4
   4   1  -8 245.077 77.0336   4
   4   1  -7 990.559 147.792   4
   4   1  -6 1050.18 144.892   4
   4   1  -5 538.744 97.7187   4
   4   1  -4 910.009 118.952   4
   4   1  -3 3730.16 256.111   4
   4   1  -2 228.664 54.9813   4
   4   1  -1 4129.83 250.356   4
   4   1   0 4928.31 274.879   4
   4   1   1 2512.62 171.477   4
   4   1   2 12132.8 520.736   1
   4   1   2 12413.0 527.592   4
   4   1   3 9804.30 438.387   1
   4   1   3 10476.5 450.856   4
   4   1   4 7553.28 348.493   1
   4   1   4 7628.45 366.184   5
   4   1   5 5342.90 271.197   1
   4   1   5 6042.13 302.690   5
   4   1   6 631.780 78.9955   5
   4   1   6 622.699 69.3948   1
   4   1   7 998.263 103.982   5
   4   1   7 1042.73 101.375   1
   4   1   8 2792.70 188.255   5
   4   1   8 2508.18 178.122   1
   4   1   9 322.743 58.0038   1
   4   1   9 365.439 62.2057   5
   4   1  10 170.701 44.3500   1
   4   1  10 218.642 50.0355   5
   4   1  11 215.147 49.1480   5
   4   1  11 166.892 45.6750   1
   4   1  12 32.2143 23.6400   5
   4   1  12-72.6956 32.2101   1
   4   2 -11 129.777 59.9257   4
   4   2 -10 195.355 69.2853   4
   4   2  -9 78.2475 42.2394   4
   4   2  -8 485.691 103.517   4
   4   2  -7 217.777 65.0988   4
   4   2  -6 1010.67 136.264   4
   4   2  -5 389.694 74.0199   4
   4   2  -4 84.3006 35.2469   4
   4   2  -3 768.782 99.3521   4
   4   2  -2 2216.69 175.547   4
   4   2  -1 3154.07 213.647   4
   4   2   0 1773.21 145.857   4
   4   2   1 7752.36 378.386   4
   4   2   2 15165.1 652.424   5
   4   2   2 16410.7 666.776   4
   4   2   3 369.829 47.2559   1
   4   2   3 396.407 59.2262   5
   4   2   3 434.012 62.3784   4
   4   2   4 5538.11 253.800   1
   4   2   4 5610.59 296.386   5
   4   2   5 1017.65 78.2717   1
   4   2   5 1087.70 106.099   5
   4   2   6 2160.40 125.852   1
   4   2   6 2009.72 158.643   5
   4   2   7 606.259 80.1103   5
   4   2   7 643.097 63.7810   1
   4   2   8 89.3078 29.0643   5
   4   2   8 91.0436 27.1605   1
   4   2   9 7.59143 10.1050   1
   4   2   9 21.1762 20.6652   5
   4   2  10 672.346 89.3666   5
   4   2  10 685.807 82.4179   1
   4   2  11 835.495 102.916   5
   4   2  11 737.313 92.0550   1
   4   2  12 152.906 46.1534   5
   4   3 -11 36.2040 24.9910   4
   4   3 -10 1.48901 5.65844   4
   4   3  -9 67.7081 41.1688   4
   4   3  -8 276.247 75.3398   4
   4   3  -7 111.645 47.9368   4
   4   3  -6 774.383 116.218   4
   4   3  -5 156.615 49.0426   4
   4   3  -4 383.142 74.1926   4
   4   3  -3 1602.86 152.926   4
   4   3  -2 4097.28 261.407   4
   4   3  -1 707.656 91.8513   4
   4   3   0 357.166 56.5727   5
   4   3   0 302.264 56.8067   4
   4   3   1 4.14037 10.3597   5
   4   3   1 14.3752 3.69381   4
   4   3   2 4143.50 241.428   5
   4   3   2 4460.26 258.582   4
   4   3   3 10215.3 467.977   5
   4   3   4 6305.62 327.529   5
   4   3   5 2638.23 185.862   5
   4   3   6 1700.02 83.5391   1
   4   3   6 1747.67 147.630   5
   4   3   7 1650.36 85.0460   1
   4   3   7 1647.21 146.123   5
   4   3   8 496.410 43.2138   1
   4   3   8 432.793 73.0940   5
   4   3   9 68.6040 28.2729   5
   4   3   9 103.096 23.6336   1
   4   3  10 164.872 33.3975   1
   4   3  10 183.458 48.3285   5
   4   3  11 264.285 58.0512   5
   4   3  12 60.1594 26.7769   5
   4   4 -11 16.5544 8.16358   4
   4   4 -10 62.6822 38.9078   4
   4   4  -9 121.136 50.5808   4
   4   4  -8 431.659 94.1497   4
   4   4  -7 405.693 86.6276   4
   4   4  -6 703.492 107.892   4
   4   4  -5 2367.71 205.361   4
   4   4  -4 808.228 108.500   4
   4   4  -3 10.8742 4.45127   4
   4   4  -2 1853.81 162.837   4
   4   4  -1 391.673 58.5969   5
   4   4  -1 419.976 71.4049   4
   4   4   0 439.366 63.7189   5
   4   4   0 498.152 76.5347   4
   4   4   1 5086.97 283.284   5
   4   4   1 5504.05 308.486   4
   4   4   2 8180.15 403.087   5
   4   4   2 8601.39 431.937   4
   4   4   2 8641.98 403.991   2
   4   4   3 1939.99 156.135   5
   4   4   3 2010.79 158.369   2
   4   4   4 111.841 35.1024   5
   4   4   4 84.9978 31.8706   2
   4   4   5 1973.46 162.106   5
   4   4   6 227.637 50.8903   5
   4   4   7 408.375 73.1046   5
   4   4   8 469.792 80.3405   5
   4   4   9 687.835 98.8072   5
   4   4  10 285.962 62.2406   5
   4   4  11 193.439 55.7314   5
   4   4  12 73.6947 37.0174   5
   4   4  13 8.41444 19.5962   5
   4   5 -11 114.922 53.8196   4
   4   5 -10-13.6169 17.6559   4
   4   5  -9 51.7298 18.6119   4
   4   5  -8 119.717 48.7316   4
   4   5  -7 516.215 98.4791   4
   4   5  -6 1576.54 169.737   4
   4   5  -5 1377.04 154.008   4
   4   5  -4 255.840 61.4336   4
   4   5  -3 1074.78 102.605   5
   4   5  -3 1190.45 131.885   4
   4   5  -2 475.047 67.0994   5
   4   5  -2 432.404 77.7294   4
   4   5  -1 826.687 91.6670   5
   4   5  -1 889.449 110.499   4
   4   5  -1 825.107 78.7937   2
   4   5   0 606.616 77.9542   5
   4   5   0 684.060 94.5133   4
   4   5   0 564.272 68.5036   2
   4   5   1 3709.67 235.584   5
   4   5   1 4208.95 270.131   4
   4   5   1 3756.69 222.336   2
   4   5   2 987.492 108.764   5
   4   5   2 1079.79 108.381   2
   4   5   3 735.972 94.2974   5
   4   5   3 709.786 92.7986   2
   4   5   4 261.218 54.1013   5
   4   5   5 168.443 45.8070   5
   4   5   6 154.692 44.3119   5
   4   5   7 200.569 50.9952   5
   4   5   8 339.112 71.1358   5
   4   5   9 375.885 73.6015   5
   4   5  10 74.5561 39.0332   5
   4   5  11 176.690 55.8156   5
   4   5  12 19.5261 20.7285   5
   4   5  13-32.1915 24.3504   5
   4   6 -11-7.74909 13.8142   4
   4   6 -10 8.02307 13.4713   4
   4   6  -9 54.7574 33.7634   4
   4   6  -8 107.004 45.4457   4
   4   6  -7 305.519 74.0079   4
   4   6  -6 766.622 116.340   4
   4   6  -5 54.4618 25.2865   4
   4   6  -4 221.118 59.4444   4
   4   6  -3 171.771 40.4968   5
   4   6  -3 126.497 42.8673   4
   4   6  -2 1433.88 129.308   5
   4   6  -2 1726.57 165.301   4
   4   6  -2 1441.25 107.715   2
   4   6  -1 545.739 76.9723   5
   4   6  -1 559.348 92.1768   4
   4   6  -1 558.542 67.8297   2
   4   6   0 1957.24 165.821   5
   4   6   0 2505.93 203.776   4
   4   6   0 2166.01 159.123   2
   4   6   1 2253.12 180.469   5
   4   6   1 2464.63 178.752   2
   4   6   2 2601.45 199.102   5
   4   6   2 2863.04 205.611   2
   4   6   3 1651.78 153.723   5
   4   6   4 178.600 49.2552   5
   4   6   5 903.874 116.454   5
   4   6   6 855.328 115.938   5
   4   6   7 342.750 77.3889   5
   4   6   8 14.0851 11.1633   5
   4   6   9 152.272 52.3945   5
   4   6  10 765.356 123.287   5
   4   6  11 122.141 43.7545   5
   4   6  12 1.22962 5.32767   5
   4   6  13 44.9725 30.7368   5
   4   7  -9-17.6139 19.0198   4
   4   7  -8 25.1816 22.0130   4
   4   7  -7 24.5268 27.2569   4
   4   7  -6 158.647 52.5947   4
   4   7  -5 153.916 52.8303   4
   4   7  -4 473.404 69.8854   5
   4   7  -4 580.216 98.2902   4
   4   7  -3 508.843 76.2449   5
   4   7  -3 414.111 54.8650   2
   4   7  -3 511.083 92.2815   4
   4   7  -2 674.658 90.7339   5
   4   7  -2 816.476 115.575   4
   4   7  -2 677.305 80.5816   2
   4   7  -1 949.503 112.623   5
   4   7  -1 1096.87 135.640   4
   4   7  -1 1045.63 106.787   2
   4   7   0 260.742 56.2735   5
   4   7   0 292.798 58.7543   2
   4   7   1 1331.11 137.063   5
   4   7   2 1773.60 167.221   5
   4   7   3 2479.90 207.856   5
   4   7   4 1100.96 134.998   5
   4   7   5 1535.07 168.031   5
   4   7   6 1704.76 182.261   5
   4   7   7 879.833 132.293   5
   4   7   8 507.100 99.7031   5
   4   7   9 191.814 60.4601   5
   4   7  10 514.958 105.108   5
   4   7  11 469.282 104.256   5
   4   7  12 38.2833 29.2947   5
   4   7  13-13.0681 17.4550   5
   4   8  -8 18.1883 18.7212   4
   4   8  -7 28.9673 23.4105   4
   4   8  -6 43.3428 23.4032   4
   4   8  -5 23.3452 23.3195   4
   4   8  -4 242.320 53.4551   5
   4   8  -4 273.850 67.3919   4
   4   8  -3 502.634 78.7098   5
   4   8  -3 635.535 106.482   4
   4   8  -2 331.082 62.2622   2
   4   8  -2 371.693 69.0517   5
   4   8  -2 337.291 73.7392   4
   4   8  -1 413.064 73.8805   2
   4   8  -1 331.941 67.9827   5
   4   8   0 690.160 100.563   5
   4   8   1 2034.48 187.131   5
   4   8   2 962.845 127.933   5
   4   8   3 1089.53 141.533   5
   4   8   4 1846.05 191.322   5
   4   8   5 815.007 126.114   5
   4   8   6 816.437 129.401   5
   4   8   7 1684.37 195.004   5
   4   8   8 1325.28 176.953   5
   4   8   9 288.018 82.6400   5
   4   8  10 163.667 61.6089   5
   4   8  11 175.099 64.3788   5
   4   9  -7 162.345 60.6187   4
   4   9  -6-18.7799 18.8300   4
   4   9  -5 30.3439 31.1510   4
   4   9  -4 272.310 58.9372   5
   4   9  -4 339.789 80.6593   4
   4   9  -3 173.951 48.7302   5
   4   9  -2 7.15604 15.4127   5
   4   9  -1 143.508 47.6710   5
   4   9   0 301.366 68.8053   5
   4   9   1 667.433 109.015   5
   4   9   2 525.180 98.6277   5
   4   9   3 477.562 97.6345   5
   4   9   4 1143.26 154.331   5
   4   9   5 231.431 69.9467   5
   4   9   6 123.282 53.0918   5
   4   9   7 25.8128 10.2238   5
   4   9   8 104.121 37.8332   5
   4   9   9 161.991 67.8981   5
   4   9  10-11.4704 5.36318   5
   4  10  -3 154.937 48.3915   5
   4  10  -2 141.548 50.0221   5
   4  10  -1 78.0638 39.4773   5
   4  10   0 124.238 49.6321   5
   4  10   1 77.3975 44.2433   5
   4  10   2 230.676 68.3889   5
   4  10   3-31.2093 29.6044   5
   4  10   4 440.538 102.416   5
   4  10   5 183.393 66.0654   5
   4  10   6 85.8413 53.1756   5
   4  10   7 82.1509 44.6051   5
   4  10   8 18.0487 17.8669   5
   4  11  -2 32.0216 10.2443   5
   4  11  -1 112.314 46.1757   5
   4  11   0 34.4264 30.4722   5
   4  11   1 72.4885 45.1337   5
   4  11   2 92.1889 52.0090   5
   4  11   3 232.582 76.4594   5
   4  11   4 160.348 65.2368   5
   4  11   5 109.886 56.2115   5
   4  11   6 166.699 71.6841   5
   4  12  -1 37.8286 25.7904   5
   4  12   0-13.7736 18.7791   5
   4  12   1-9.65896 15.3738   5
   4  12   2 18.1498 21.6409   5
   4  12   3-8.24364 14.9704   5
   4  13   0 87.0795 47.2438   5
   5  -7  -4 14.1533 21.0404   4
   5  -7  -3-3.21497 12.7870   4
   5  -7  -3 89.6880 46.2491   1
   5  -7  -2 59.0323 36.0852   4
   5  -7  -2-0.15300 22.4551   1
   5  -7  -1-4.23703 10.5852   1
   5  -7   0 62.0151 54.2676   1
   5  -7   1 11.8446 27.2489   1
   5  -7   2 10.3379 16.5749   1
   5  -7   3-5.40481 16.7090   1
   5  -7   4-0.61297 4.05128   1
   5  -7   5 52.9869 48.6636   1
   5  -7   6 19.2206 8.47374   1
   5  -7   7 57.2558 40.0479   1
   5  -6  -5-20.7590 33.4379   4
   5  -6  -4 16.8142 19.2383   4
   5  -6  -3 7.96384 18.8989   4
   5  -6  -3-28.7817 27.1074   1
   5  -6  -2-5.39011 7.51739   4
   5  -6  -2 83.7249 52.4110   1
   5  -6  -1 47.2949 36.1932   4
   5  -6  -1 17.8120 31.9614   1
   5  -6   0 0.54643 19.1176   1
   5  -6   0 24.8503 36.1207   4
   5  -6   1 55.5838 41.9211   1
   5  -6   1 18.3397 21.9559   4
   5  -6   2 32.3914 24.0274   1
   5  -6   3 32.9873 10.3828   1
   5  -6   4 181.649 69.5799   1
   5  -6   5 112.638 60.1617   1
   5  -6   6 115.575 57.1493   1
   5  -6   7 127.658 54.4986   1
   5  -6   8 103.978 56.8980   1
   5  -6   9 171.578 74.9629   1
   5  -6  10 60.3531 53.9973   1
   5  -5  -6-1.33811 6.25364   4
   5  -5  -5 24.8496 9.05256   4
   5  -5  -4 168.827 62.9191   4
   5  -5  -3 105.473 50.0446   1
   5  -5  -3 32.2198 21.6940   4
   5  -5  -2 102.742 45.7625   4
   5  -5  -2 43.7948 34.6424   1
   5  -5  -1 374.675 87.8874   4
   5  -5  -1 366.030 91.5811   1
   5  -5   0 333.523 85.6178   1
   5  -5   0 299.465 72.1082   4
   5  -5   1 80.0251 32.8912   1
   5  -5   1 38.9268 8.77725   4
   5  -5   2 780.539 134.351   1
   5  -5   2 745.952 92.0655   4
   5  -5   3 239.265 45.0975   4
   5  -5   3 253.742 77.4986   1
   5  -5   4 92.3379 41.1758   1
   5  -5   5 163.291 61.8722   1
   5  -5   6 128.824 49.4962   1
   5  -5   7 86.6580 43.8778   1
   5  -5   8 64.3430 47.4434   1
   5  -5   9 249.128 85.0370   1
   5  -5  10 174.925 70.5443   1
   5  -5  11 30.4715 35.3962   1
   5  -4  -7 31.0305 30.7621   4
   5  -4  -6-1.75095 9.17153   4
   5  -4  -5 4.77698 9.94387   4
   5  -4  -4 105.234 48.0802   4
   5  -4  -3 15.8187 9.83317   4
   5  -4  -2 363.702 92.8435   4
   5  -4  -2 456.091 101.880   1
   5  -4  -1 1107.26 154.486   1
   5  -4  -1 970.799 134.126   4
   5  -4   0 331.693 69.8368   4
   5  -4   0 316.252 80.0407   1
   5  -4   1 704.037 122.840   1
   5  -4   1 657.383 92.6794   4
   5  -4   2 2876.18 256.847   1
   5  -4   2 2771.69 194.513   4
   5  -4   3 2041.09 214.319   1
   5  -4   3 2257.96 154.683   4
   5  -4   4 90.8133 40.6369   1
   5  -4   4 107.803 24.3265   4
   5  -4   5 625.088 110.509   1
   5  -4   6 1543.02 184.376   1
   5  -4   7 744.536 127.712   1
   5  -4   8-13.2607 11.2078   1
   5  -4   9 322.372 89.9905   1
   5  -4  10 227.303 77.4008   1
   5  -4  11 172.664 67.7905   1
   5  -4  12 163.736 69.7395   1
   5  -4  13-10.8049 17.5841   1
   5  -3  -7 170.370 74.0288   4
   5  -3  -6 379.730 106.489   4
   5  -3  -5 357.779 95.0658   4
   5  -3  -4 72.5668 46.6171   4
   5  -3  -3 143.966 56.5946   4
   5  -3  -2 1053.79 148.489   1
   5  -3  -2 912.026 135.983   4
   5  -3  -1 1478.98 173.456   1
   5  -3  -1 1529.65 162.082   4
   5  -3   0 1252.46 154.569   1
   5  -3   0 1027.79 126.282   4
   5  -3   1 108.028 40.2070   1
   5  -3   1 165.118 43.5309   4
   5  -3   2 1186.19 148.149   1
   5  -3   2 1088.15 111.553   4
   5  -3   3 3257.86 265.116   1
   5  -3   3 3266.79 200.585   4
   5  -3   4 1343.59 158.873   1
   5  -3   4 1365.68 103.428   4
   5  -3   5 96.4608 40.2172   1
   5  -3   6 238.370 64.6758   1
   5  -3   7 781.150 122.923   1
   5  -3   8 361.468 87.4730   1
   5  -3   9 29.2107 12.6553   1
   5  -3  10 69.9457 40.6835   1
   5  -3  11 71.5995 35.5669   1
   5  -3  12 48.8135 36.8364   1
   5  -3  13 228.132 75.0152   1
   5  -2  -8-13.7577 36.0885   4
   5  -2  -7 280.170 94.7808   4
   5  -2  -6 134.579 61.8673   4
   5  -2  -5 194.246 73.2485   4
   5  -2  -4 266.599 77.7695   4
   5  -2  -3 841.655 128.788   4
   5  -2  -2 416.199 82.7133   4
   5  -2  -1 621.596 96.2567   4
   5  -2  -1 577.775 101.810   1
   5  -2   0 1551.97 167.831   1
   5  -2   0 1686.64 155.263   4
   5  -2   1 1580.89 165.546   1
   5  -2   1 1255.77 127.778   4
   5  -2   2 1201.88 141.239   1
   5  -2   2 1157.16 114.817   4
   5  -2   3 324.363 72.0256   1
   5  -2   3 341.202 56.0719   4
   5  -2   4 1504.30 159.470   1
   5  -2   4 1479.25 114.661   4
   5  -2   5 1367.66 150.834   1
   5  -2   6 659.073 100.900   1
   5  -2   7-25.2581 14.7305   1
   5  -2   8 88.3584 39.5077   1
   5  -2   9 88.8480 44.4518   1
   5  -2  10 447.506 94.9392   1
   5  -2  11 16.9494 18.5510   1
   5  -2  12 59.4764 43.4958   1
   5  -2  13 70.2153 40.6949   1
   5  -1  -8 11.1346 35.1165   4
   5  -1  -7 133.437 61.4403   4
   5  -1  -6 280.998 82.9461   4
   5  -1  -5 203.297 67.3432   4
   5  -1  -4 496.973 99.9328   4
   5  -1  -3 1176.34 149.299   4
   5  -1  -2 240.331 63.0982   4
   5  -1  -1 134.228 37.8717   4
   5  -1   0 848.474 114.873   1
   5  -1   0 960.077 114.479   4
   5  -1   1 1675.71 163.774   1
   5  -1   1 1688.83 147.851   4
   5  -1   2 2121.47 182.847   1
   5  -1   2 1927.99 153.876   4
   5  -1   3 769.170 103.106   1
   5  -1   3 741.796 84.1096   4
   5  -1   4 803.524 107.512   1
   5  -1   4 818.542 85.7831   4
   5  -1   5 866.988 111.062   1
   5  -1   6 1039.22 121.900   1
   5  -1   7 1077.84 127.788   1
   5  -1   8 600.125 97.6699   1
   5  -1   9 162.354 55.7144   1
   5  -1  10 222.232 63.1481   1
   5  -1  11 104.013 48.5549   1
   5  -1  12 32.9468 22.3841   1
   5  -1  13 14.3626 17.3379   1
   5   0  -9 81.5384 59.8162   4
   5   0  -8 10.4744 21.4545   4
   5   0  -7 111.928 50.5572   4
   5   0  -6 291.304 82.4107   4
   5   0  -5 512.296 102.462   4
   5   0  -4 308.945 75.6204   4
   5   0  -3 188.326 56.1128   4
   5   0  -2-5.72573 16.1675   4
   5   0  -1 555.820 88.1808   4
   5   0   0 452.540 75.7354   4
   5   0   1 1974.75 169.963   1
   5   0   1 1925.76 160.833   4
   5   0   2 173.799 45.7641   1
   5   0   2 168.634 40.6503   4
   5   0   3-4.43888 11.6199   1
   5   0   3 19.9363 13.6349   4
   5   0   4 646.327 88.7336   1
   5   0   4 668.342 79.2113   4
   5   0   5 866.467 102.568   1
   5   0   6 54.6470 23.9494   1
   5   0   7 42.0508 19.4773   1
   5   0   8 176.674 51.0001   1
   5   0   9 331.090 71.1889   1
   5   0  10 223.471 63.8832   1
   5   0  11 66.0266 36.1205   1
   5   0  12 37.1745 25.4876   1
   5   1  -9 52.1711 38.6348   4
   5   1  -8 25.5275 8.57083   4
   5   1  -7 134.990 64.6456   4
   5   1  -6 788.470 128.990   4
   5   1  -5 1530.23 180.479   4
   5   1  -4 5.87348 12.3345   4
   5   1  -3 633.379 102.899   4
   5   1  -2 2671.94 218.074   4
   5   1  -1 816.676 106.791   4
   5   1   0 249.520 54.3185   4
   5   1   1 2028.47 166.535   4
   5   1   2 2342.45 176.314   1
   5   1   2 2283.03 173.777   4
   5   1   3 1487.13 131.368   1
   5   1   3 1557.90 135.981   4
   5   1   4 3919.94 235.879   1
   5   1   4 4160.26 243.933   4
   5   1   5 1476.96 125.828   1
   5   1   6 811.043 89.9330   1
   5   1   7 247.259 48.7963   1
   5   1   8 2282.65 168.558   1
   5   1   9 137.459 38.7236   1
   5   1  10 216.671 50.8633   1
   5   1  11 212.183 56.4665   1
   5   2  -9-10.4699 24.7353   4
   5   2  -8 133.581 61.4303   4
   5   2  -7 53.1307 21.7479   4
   5   2  -6 349.472 84.1172   4
   5   2  -5 1759.65 191.549   4
   5   2  -4 1726.49 181.731   4
   5   2  -3 655.724 100.989   4
   5   2  -2 1117.82 130.745   4
   5   2  -1 3141.61 231.947   4
   5   2   0 1953.79 169.984   4
   5   2   1 13.4364 2.42537   4
   5   2   2 4575.69 276.066   4
   5   2   3 3185.96 217.686   4
   5   2   4 1085.12 98.0831   1
   5   2   4 1131.29 117.432   5
   5   2   4 1143.01 119.198   4
   5   2   5 24.2339 13.5939   5
   5   2   5 29.1209 15.6779   1
   5   2   6 22.4079 11.2594   1
   5   2   6 47.9694 27.7181   5
   5   2   7 672.368 74.6636   1
   5   2   7 582.669 88.3921   5
   5   2   8 2044.52 141.765   1
   5   2   8 1861.39 164.686   5
   5   2   9 1551.05 150.275   5
   5   2   9 1563.08 123.265   1
   5   2  10 482.067 67.6250   1
   5   2  10 446.663 76.0752   5
   5   2  11 664.526 95.8835   5
   5   2  12 843.784 112.051   5
   5   3  -9-34.5502 37.7676   4
   5   3  -8 164.744 64.5122   4
   5   3  -7 66.3818 41.9684   4
   5   3  -6 90.4563 49.1630   4
   5   3  -5 723.726 115.942   4
   5   3  -4 397.899 81.8575   4
   5   3  -3 48.9131 30.4686   4
   5   3  -2 58.8633 31.4320   4
   5   3  -1 1172.59 131.109   4
   5   3   0 1634.77 154.599   4
   5   3   1 364.234 67.9639   4
   5   3   2 2508.01 187.714   5
   5   3   2 2470.92 197.662   4
   5   3   3 1388.46 133.353   5
   5   3   3 1552.37 145.535   4
   5   3   4 9.97436 4.29552   5
   5   3   5 49.7286 26.4711   5
   5   3   6 438.465 47.7581   1
   5   3   6 387.920 68.8699   5
   5   3   7 1015.00 73.5641   1
   5   3   7 948.599 113.475   5
   5   3   8 811.584 64.7490   1
   5   3   8 819.517 106.788   5
   5   3   9 512.989 52.5958   1
   5   3   9 526.015 86.6011   5
   5   3  10 448.422 80.1899   5
   5   3  11 283.656 66.9110   5
   5   3  12 57.4351 35.3846   5
   5   3  13 310.712 68.1550   5
   5   4 -10-36.2505 35.3892   4
   5   4  -9 60.8083 43.4633   4
   5   4  -8 112.378 48.8140   4
   5   4  -7 9.48237 18.5073   4
   5   4  -6 994.321 143.134   4
   5   4  -5 1082.33 145.907   4
   5   4  -4 654.496 105.617   4
   5   4  -3 467.532 85.6042   4
   5   4  -2 302.325 66.9112   4
   5   4  -1 440.832 78.6495   4
   5   4   0 13.9556 7.43353   5
   5   4   0 38.0574 24.7904   4
   5   4   1 1054.83 115.530   5
   5   4   1 1048.60 125.061   4
   5   4   2 4024.44 255.055   5
   5   4   2 4270.41 278.931   4
   5   4   3 2176.27 178.469   5
   5   4   3 2516.52 201.377   4
   5   4   4 670.808 94.0538   5
   5   4   5 59.4000 23.5060   5
   5   4   6 1082.70 124.046   5
   5   4   7 2522.91 202.712   5
   5   4   8 724.637 102.393   5
   5   4   9 370.318 73.5071   5
   5   4  10 544.496 90.3949   5
   5   4  11 686.086 104.884   5
   5   4  12 415.530 83.7682   5
   5   4  13 81.7415 39.2264   5
   5   5 -10 67.2762 47.7902   4
   5   5  -9 83.9645 48.8408   4
   5   5  -8 117.350 52.8455   4
   5   5  -7 359.190 88.1403   4
   5   5  -6 78.4258 40.9720   4
   5   5  -5 80.0873 37.9739   4
   5   5  -4 402.626 80.5707   4
   5   5  -3 1318.87 153.352   4
   5   5  -2 1154.95 139.293   4
   5   5  -1 326.388 62.9754   5
   5   5  -1 341.270 73.3826   4
   5   5   0 86.6799 30.9200   5
   5   5   0 87.6805 38.5970   4
   5   5   1 323.346 62.7316   5
   5   5   1 355.133 74.9227   4
   5   5   2 1359.17 136.402   5
   5   5   2 1436.14 154.436   4
   5   5   3 2682.19 205.457   5
   5   5   4 3267.37 235.381   5
   5   5   5 1268.93 137.802   5
   5   5   6 765.063 107.842   5
   5   5   7 1280.11 144.477   5
   5   5   8 416.826 83.8876   5
   5   5   9 220.767 63.0096   5
   5   5  10 719.526 113.726   5
   5   5  11 162.502 54.0120   5
   5   5  12 304.717 77.3942   5
   5   5  13 56.9754 32.5888   5
   5   6 -10 52.9975 37.2778   4
   5   6  -9-27.2626 25.6272   4
   5   6  -8 95.7318 48.4684   4
   5   6  -7 124.118 54.7866   4
   5   6  -6 175.056 61.1069   4
   5   6  -5 445.254 91.5585   4
   5   6  -4 239.383 64.3896   4
   5   6  -3 1272.93 152.914   4
   5   6  -2 1594.89 145.326   5
   5   6  -2 1656.74 172.745   4
   5   6  -1 1207.16 125.893   5
   5   6  -1 1376.92 158.104   4
   5   6   0 3058.24 224.321   5
   5   6   0 3591.40 263.202   4
   5   6   1 1930.54 168.141   5
   5   6   1 2071.70 196.059   4
   5   6   1 1841.60 156.274   2
   5   6   2 4781.66 300.200   5
   5   6   3 3496.24 250.956   5
   5   6   4 1434.62 151.231   5
   5   6   5 1007.03 128.059   5
   5   6   6 1199.66 142.923   5
   5   6   7 398.841 81.3444   5
   5   6   8 616.321 105.143   5
   5   6   9 373.006 84.0342   5
   5   6  10 65.3930 36.8753   5
   5   6  11 9.05184 10.5266   5
   5   6  12 11.7125 15.4103   5
   5   6  13-69.1436 38.5243   5
   5   7  -9-6.41055 12.3620   4
   5   7  -8 84.9882 44.7174   4
   5   7  -7 118.907 50.2448   4
   5   7  -6 119.112 50.3622   4
   5   7  -5 58.3403 38.0654   4
   5   7  -4 217.057 65.3589   4
   5   7  -3 357.457 65.6413   5
   5   7  -3 297.254 73.6919   4
   5   7  -2 97.3716 36.1487   5
   5   7  -2 52.9343 29.6458   4
   5   7  -1 126.427 40.2607   5
   5   7  -1 110.302 32.0598   2
   5   7  -1 124.242 46.8405   4
   5   7   0 347.045 69.0648   5
   5   7   0 337.188 61.3409   2
   5   7   0 294.574 70.2235   4
   5   7   1 912.704 117.632   5
   5   7   2 1116.83 133.142   5
   5   7   3 1274.85 146.654   5
   5   7   4 1887.08 186.089   5
   5   7   5 1968.27 193.766   5
   5   7   6 1362.28 160.527   5
   5   7   7 534.170 98.0672   5
   5   7   8 376.987 86.0441   5
   5   7   9 138.941 58.4100   5
   5   7  10 84.6373 42.5334   5
   5   7  11 45.3895 33.6831   5
   5   7  12 9.23870 14.4964   5
   5   7  13 32.8351 15.1100   5
   5   8  -9 35.6136 29.3902   4
   5   8  -8 88.5594 54.0593   4
   5   8  -7 91.5281 42.9950   4
   5   8  -6 187.939 67.0122   4
   5   8  -5 31.0676 31.1179   4
   5   8  -4 353.591 68.2391   5
   5   8  -4 516.331 103.200   4
   5   8  -3 212.255 54.4760   5
   5   8  -3 288.681 76.4558   4
   5   8  -2 214.199 53.1401   5
   5   8  -2 240.258 68.0467   4
   5   8  -1 130.796 44.8841   5
   5   8  -1 242.814 66.1798   4
   5   8   0 825.869 115.150   5
   5   8   1 138.668 48.3418   5
   5   8   2 745.226 112.894   5
   5   8   3 44.0639 29.7392   5
   5   8   4 213.342 63.4335   5
   5   8   5 53.3921 23.3335   5
   5   8   6 340.046 85.0432   5
   5   8   7 446.354 96.0077   5
   5   8   8 358.770 88.5465   5
   5   8   9 38.3861 34.7379   5
   5   8  10 67.2393 44.7645   5
   5   8  11 121.970 59.7979   5
   5   9  -7 113.643 52.9733   4
   5   9  -6 112.183 52.4314   4
   5   9  -5 83.7053 32.5983   4
   5   9  -4 291.752 81.2954   4
   5   9  -3 406.341 77.5326   5
   5   9  -3 551.229 109.930   4
   5   9  -2 210.862 58.8765   5
   5   9  -1 193.931 56.6433   5
   5   9   0 283.686 69.6939   5
   5   9   1 392.557 85.1084   5
   5   9   2 666.407 112.757   5
   5   9   3 223.215 63.6630   5
   5   9   4 36.6488 30.4806   5
   5   9   5 171.709 57.7742   5
   5   9   6 53.4080 44.2138   5
   5   9   7 171.887 63.9625   5
   5   9   8 105.591 57.4018   5
   5   9   9 191.808 68.5322   5
   5   9  10 36.8949 29.0782   5
   5  10  -6 52.7083 30.3684   4
   5  10  -5 98.2341 50.5038   4
   5  10  -3 55.2711 36.9559   5
   5  10  -2 47.8285 24.9176   5
   5  10  -1 171.663 52.1517   5
   5  10   0 52.0721 35.5238   5
   5  10   1 207.654 66.4078   5
   5  10   2 257.517 73.4287   5
   5  10   3 43.3612 24.8601   5
   5  10   4 30.5310 20.9020   5
   5  10   5 26.7711 34.9090   5
   5  10   6 77.4985 45.8373   5
   5  10   7 40.3230 34.3882   5
   5  10   8 11.2616 38.7460   5
   5  11  -2 41.7118 41.2952   5
   5  11  -1 50.4242 33.6525   5
   5  11   0 123.771 50.8845   5
   5  11   1 150.146 59.1782   5
   5  11   2 153.728 60.5780   5
   5  11   3 114.783 53.0404   5
   5  11   4 60.7555 40.8249   5
   5  11   5 93.5300 47.5908   5
   5  11   6-3.79003 10.2270   5
   5  12  -1 223.004 74.9043   5
   5  12   0 37.5608 26.3131   5
   5  12   1 125.183 53.6019   5
   5  12   2 164.522 68.3260   5
   5  12   3 77.2245 51.9392   5
   6  -6  -4 55.0913 46.7113   4
   6  -6  -3-91.4689 48.8954   4
   6  -6  -2 16.0938 19.5090   4
   6  -6  -1 40.0272 28.9753   4
   6  -6  -1 23.4989 17.2322   1
   6  -6   0 10.9273 13.0557   1
   6  -6   1 23.9767 21.1408   1
   6  -6   2-1.85210 15.9341   1
   6  -6   3 153.398 64.6919   1
   6  -6   4 185.411 73.9874   1
   6  -6   5 50.9750 37.7068   1
   6  -6   6 26.5383 27.3242   1
   6  -6   7 49.8305 37.9412   1
   6  -6   8 24.8848 32.4632   1
   6  -5  -5 7.93541 15.4680   4
   6  -5  -4 2.99272 9.07595   4
   6  -5  -3-67.4873 41.0831   4
   6  -5  -2 23.3025 16.8610   1
   6  -5  -2 8.42942 20.3613   4
   6  -5  -1 61.7819 36.5231   4
   6  -5  -1 49.1639 49.5496   1
   6  -5   0 60.3605 33.7297   4
   6  -5   0 151.467 70.8741   1
   6  -5   1 42.0771 25.9964   4
   6  -5   1 22.8667 35.5944   1
   6  -5   2-4.04232 9.92314   1
   6  -5   3 41.7713 25.7609   1
   6  -5   4 38.7872 33.4666   1
   6  -5   5 43.4985 27.0339   1
   6  -5   6 76.9095 44.4437   1
   6  -5   7 58.2115 35.0059   1
   6  -5   8-8.59479 14.9204   1
   6  -5   9 52.4568 42.8844   1
   6  -5  10 8.85352 17.2889   1
   6  -4  -5 53.6883 39.3483   4
   6  -4  -4-0.89878 4.85020   4
   6  -4  -3-28.0345 25.8996   4
   6  -4  -2 44.8830 36.7157   4
   6  -4  -1 112.686 49.0295   4
   6  -4  -1 68.2870 36.4348   1
   6  -4   0 84.0645 34.1868   4
   6  -4   0 85.1076 44.3086   1
   6  -4   1 16.6814 10.5087   4
   6  -4   1 71.2518 38.1999   1
   6  -4   2 151.115 47.3024   4
   6  -4   2 142.078 55.6604   1
   6  -4   3 308.714 59.4824   4
   6  -4   3 374.003 94.1183   1
   6  -4   4 264.892 76.5500   1
   6  -4   5 76.8553 43.4373   1
   6  -4   6 41.4235 28.1001   1
   6  -4   7 185.631 67.1378   1
   6  -4   8 127.490 57.0342   1
   6  -4   9 103.268 55.3926   1
   6  -4  10 94.4973 46.6551   1
   6  -4  11 67.9154 54.7857   1
   6  -4  12 65.1929 50.0040   1
   6  -3  -6 6.83970 14.2969   4
   6  -3  -5 61.4410 46.1208   4
   6  -3  -4 33.0900 36.4395   4
   6  -3  -3 67.5290 42.2385   4
   6  -3  -2 67.5583 39.4659   4
   6  -3  -1 25.6233 18.4654   4
   6  -3  -1 12.2594 19.2410   1
   6  -3   0 18.9238 15.5756   4
   6  -3   0 22.6487 16.3585   1
   6  -3   1 36.5601 24.6915   4
   6  -3   1 76.0775 36.4040   1
   6  -3   2 205.798 69.4490   1
   6  -3   2 226.019 54.6963   4
   6  -3   3 603.474 112.904   1
   6  -3   3 689.056 91.2463   4
   6  -3   4 18.5421 10.3443   1
   6  -3   4 26.4120 14.6913   4
   6  -3   5 182.304 58.5208   1
   6  -3   5 194.687 38.2853   4
   6  -3   6 309.474 82.4219   1
   6  -3   7 378.527 88.4991   1
   6  -3   8 156.709 52.9872   1
   6  -3   9 217.067 70.2878   1
   6  -3  10 193.897 69.7273   1
   6  -3  11 4.93829 17.0940   1
   6  -3  12-26.6832 26.6021   1
   6  -3  13 66.3040 57.3779   1
   6  -2  -6 32.2926 30.5093   4
   6  -2  -5 68.8813 53.7138   4
   6  -2  -4 190.080 70.0069   4
   6  -2  -3 66.1118 35.6518   4
   6  -2  -2 624.073 111.057   4
   6  -2  -1 1539.63 171.535   4
   6  -2   0 691.100 108.643   4
   6  -2   0 615.976 109.916   1
   6  -2   1 109.433 36.5881   4
   6  -2   1 85.9851 36.4988   1
   6  -2   2 1024.98 142.797   1
   6  -2   2 993.270 117.388   4
   6  -2   3 1467.08 170.745   1
   6  -2   3 1402.19 136.203   4
   6  -2   4 608.224 105.132   1
   6  -2   4 653.033 84.2559   4
   6  -2   5 22.9001 12.4797   1
   6  -2   5 37.6853 14.3041   4
   6  -2   6 292.276 74.5134   1
   6  -2   7 276.360 71.2235   1
   6  -2   8 115.782 46.1085   1
   6  -2   9 46.5457 34.0436   1
   6  -2  10 177.086 61.3097   1
   6  -2  11 51.1345 36.7286   1
   6  -2  12 181.982 72.8496   1
   6  -2  13 46.5156 34.3553   1
   6  -1  -7 130.775 67.5856   4
   6  -1  -6 41.9923 38.2911   4
   6  -1  -5 42.2311 30.9089   4
   6  -1  -4 352.598 92.5073   4
   6  -1  -3 30.4616 15.6489   4
   6  -1  -2 798.097 124.381   4
   6  -1  -1 1091.44 141.072   4
   6  -1   0 490.557 92.8162   1
   6  -1   0 450.835 84.7912   4
   6  -1   1 390.020 74.8130   4
   6  -1   1 264.353 65.9220   1
   6  -1   2 46.0645 19.1608   4
   6  -1   2 149.877 64.1084   1
   6  -1   3 795.984 114.458   1
   6  -1   3 691.016 92.1620   4
   6  -1   4 942.238 125.547   1
   6  -1   4 1079.30 111.577   4
   6  -1   5 204.722 59.0061   1
   6  -1   5 204.893 44.8101   4
   6  -1   6 114.014 43.2526   1
   6  -1   7 37.9349 20.8685   1
   6  -1   8 28.6384 17.1560   1
   6  -1   9 94.5603 43.2835   1
   6  -1  10 243.163 65.7941   1
   6  -1  11 86.6996 36.3816   1
   6  -1  12 7.89306 29.0922   1
   6   0  -7 57.6824 40.9882   4
   6   0  -6 30.0616 23.1204   4
   6   0  -5 171.949 63.4058   4
   6   0  -4 847.291 137.940   4
   6   0  -3 406.193 91.8751   4
   6   0  -2 300.746 73.9019   4
   6   0  -1 810.270 117.353   4
   6   0   0 3012.00 237.479   4
   6   0   1 1609.76 169.421   1
   6   0   1 1827.47 169.440   4
   6   0   2 1362.24 151.613   1
   6   0   2 1512.92 147.176   4
   6   0   3 1557.43 159.414   1
   6   0   3 1653.02 150.788   4
   6   0   4 1522.49 155.327   1
   6   0   4 1524.72 141.641   4
   6   0   5 1128.34 131.553   1
   6   0   5 1215.41 121.257   4
   6   0   6 377.258 75.0783   1
   6   0   7 186.889 53.0291   1
   6   0   8 44.2600 24.8547   1
   6   0   9 144.205 47.5649   1
   6   0  10 203.648 55.1055   1
   6   0  11 84.8004 41.0045   1
   6   1  -8 65.3839 42.4659   4
   6   1  -7 365.500 101.764   4
   6   1  -6 121.225 57.1867   4
   6   1  -5 89.5827 46.7324   4
   6   1  -4 2206.93 227.260   4
   6   1  -3 1620.37 185.043   4
   6   1  -2 84.1177 41.5176   4
   6   1  -1 449.216 87.9418   4
   6   1   0 725.279 105.465   4
   6   1   1 2133.20 187.542   4
   6   1   2 1475.13 146.414   4
   6   1   3 1348.17 138.831   1
   6   1   3 1247.06 131.334   4
   6   1   4 655.548 92.7762   1
   6   1   4 678.976 92.7563   4
   6   1   5 423.206 71.9417   1
   6   1   5 459.492 73.6356   4
   6   1   6 1262.20 128.390   1
   6   1   7 1694.08 154.767   1
   6   1   8 277.159 58.1873   1
   6   1   9 565.280 84.9289   1
   6   1  10 519.910 83.7335   1
   6   1  11 100.957 38.0277   1
   6   2  -8 74.7928 47.6194   4
   6   2  -7 167.339 63.7861   4
   6   2  -6 30.3140 31.1471   4
   6   2  -5 306.180 80.0430   4
   6   2  -4 1925.05 209.118   4
   6   2  -3 382.300 81.7600   4
   6   2  -2 191.170 64.6565   4
   6   2  -1 772.452 115.724   4
   6   2   0 1052.59 130.726   4
   6   2   1 878.462 114.462   4
   6   2   2 72.6650 25.3434   4
   6   2   3 118.433 37.2086   4
   6   2   4 3197.93 217.014   1
   6   2   4 3452.96 240.830   4
   6   2   5 167.523 39.6157   1
   6   2   6 682.451 84.7062   1
   6   2   7 1497.26 127.507   1
   6   2   7 1428.59 151.106   5
   6   2   8 1054.92 107.489   1
   6   2   8 1094.11 131.171   5
   6   2   9 534.795 75.3335   1
   6   2   9 529.173 90.3245   5
   6   2  10 537.705 74.1672   1
   6   2  10 613.906 97.8673   5
   6   2  11 661.395 102.570   5
   6   3  -8 96.9409 53.5916   4
   6   3  -7 99.1618 52.2627   4
   6   3  -6 110.997 54.4216   4
   6   3  -5 35.9355 21.0106   4
   6   3  -4 525.368 103.731   4
   6   3  -3 1012.88 142.208   4
   6   3  -2 214.985 61.0295   4
   6   3  -1 622.914 104.018   4
   6   3   0 136.329 46.8513   4
   6   3   1 28.2597 21.2395   4
   6   3   2 149.906 46.1961   4
   6   3   3 425.392 81.3781   4
   6   3   4 2017.80 181.426   5
   6   3   4 2325.48 197.460   4
   6   3   5-3.19524 12.9958   5
   6   3   6 1125.76 132.046   5
   6   3   7 1423.88 108.919   1
   6   3   7 1284.35 143.682   5
   6   3   8 1416.06 106.052   1
   6   3   8 1439.06 152.686   5
   6   3   9 202.645 57.4584   5
   6   3   9 206.272 35.5821   1
   6   3  10 364.230 76.2806   5
   6   3  11 1054.34 135.120   5
   6   3  12 391.217 81.1814   5
   6   3  13 7.84731 11.4580   5
   6   4  -8 104.321 54.5028   4
   6   4  -7 218.104 78.1572   4
   6   4  -6 301.238 86.9730   4
   6   4  -5 456.826 100.653   4
   6   4  -4 408.619 91.4961   4
   6   4  -3 859.697 131.548   4
   6   4  -2 1078.23 142.447   4
   6   4  -1 595.878 101.242   4
   6   4   0 1346.59 154.442   4
   6   4   1 1462.14 159.936   4
   6   4   2 116.652 40.1751   5
   6   4   2 138.923 51.6796   4
   6   4   3 43.2652 26.3591   5
   6   4   3 39.9572 25.0597   4
   6   4   4 1647.52 161.948   5
   6   4   5 516.790 85.9053   5
   6   4   6 262.121 65.4502   5
   6   4   7 458.551 84.2505   5
   6   4   8 735.911 110.686   5
   6   4   9 486.876 89.7424   5
   6   4  10 42.1293 28.7103   5
   6   4  11 185.859 54.8852   5
   6   4  12 96.0034 36.5263   5
   6   4  13-10.6973 12.9036   5
   6   5  -8 66.8912 43.7143   4
   6   5  -7 25.2748 24.5107   4
   6   5  -6 451.027 105.367   4
   6   5  -5 929.178 145.654   4
   6   5  -4 237.651 71.2538   4
   6   5  -3 1438.47 169.162   4
   6   5  -2 1731.37 186.401   4
   6   5  -1 724.057 114.443   4
   6   5   0 1941.09 177.910   5
   6   5   0 2299.56 211.225   4
   6   5   1 2919.57 225.618   5
   6   5   1 3197.04 256.089   4
   6   5   2 2301.97 196.403   5
   6   5   2 2467.73 219.834   4
   6   5   3 74.4766 31.7596   5
   6   5   3 42.5590 25.7122   4
   6   5   4 1931.01 179.461   5
   6   5   5 1512.36 159.795   5
   6   5   6 1008.57 129.922   5
   6   5   7 22.9334 9.82973   5
   6   5   8 456.105 89.0308   5
   6   5   9 479.192 92.7381   5
   6   5  10 411.115 86.0994   5
   6   5  11 28.5665 15.8010   5
   6   5  12 151.912 54.9223   5
   6   5  13 42.2457 36.8448   5
   6   6  -8-18.9628 22.0786   4
   6   6  -7 56.2613 21.9917   4
   6   6  -6 45.1559 31.6287   4
   6   6  -5 226.754 67.5979   4
   6   6  -4 821.862 132.880   4
   6   6  -3 1458.98 176.306   4
   6   6  -2 4171.01 314.622   4
   6   6  -1 2399.38 202.715   5
   6   6  -1 2782.87 243.618   4
   6   6   0 616.638 96.0034   5
   6   6   0 750.238 119.103   4
   6   6   1 2358.87 201.648   5
   6   6   1 2594.00 233.109   4
   6   6   2 4675.66 314.178   5
   6   6   2 5564.53 366.784   4
   6   6   3 1259.44 145.492   5
   6   6   4 206.635 54.9128   5
   6   6   5 602.061 100.258   5
   6   6   6 578.147 101.022   5
   6   6   7 130.473 47.2001   5
   6   6   8 72.2722 40.5519   5
   6   6   9 12.2660 15.1862   5
   6   6  10 234.608 66.0148   5
   6   6  11 204.324 66.3085   5
   6   6  12 123.007 50.5479   5
   6   6  13 37.1845 25.1714   5
   6   7  -8-41.9424 32.8145   4
   6   7  -7 19.4698 15.0662   4
   6   7  -6-49.3266 33.5789   4
   6   7  -5 36.7695 35.9213   4
   6   7  -4 119.912 49.7760   4
   6   7  -3 56.4707 36.2333   4
   6   7  -2 739.798 105.700   5
   6   7  -2 808.144 131.047   4
   6   7  -1 1208.81 138.392   5
   6   7  -1 1164.43 157.341   4
   6   7   0 1103.29 134.901   5
   6   7   0 1280.09 160.882   4
   6   7   1 1188.01 141.940   5
   6   7   1 1423.92 175.027   4
   6   7   2 4072.23 292.730   5
   6   7   3 3903.04 286.502   5
   6   7   4 769.309 117.138   5
   6   7   5 274.663 70.1295   5
   6   7   6 521.830 99.0842   5
   6   7   7 267.878 71.7842   5
   6   7   8 177.787 57.6575   5
   6   7   9 70.6234 34.3506   5
   6   7  10 51.4482 39.2891   5
   6   7  11-0.12849 11.1373   5
   6   7  12 96.5394 48.7959   5
   6   7  13-40.4064 31.2337   5
   6   8  -7 49.1494 55.4393   4
   6   8  -6 40.9465 32.0782   4
   6   8  -5 41.9361 10.7099   4
   6   8  -4 107.464 49.0302   4
   6   8  -3 128.919 56.9375   4
   6   8  -2 72.1709 31.7725   5
   6   8  -2 113.176 44.8980   4
   6   8  -1 29.9013 23.7516   5
   6   8  -1 55.2839 29.8201   4
   6   8   0 60.8562 28.6454   5
   6   8   0 60.3328 30.9537   4
   6   8   1 129.654 45.5731   5
   6   8   2 311.690 75.4216   5
   6   8   3 373.782 84.2845   5
   6   8   4 390.491 84.7964   5
   6   8   5 341.827 85.8597   5
   6   8   6 359.297 86.4870   5
   6   8   7 253.675 72.6695   5
   6   8   8-10.5605 13.1430   5
   6   8   9 24.5472 29.6483   5
   6   8  10 74.8530 46.0644   5
   6   8  11 23.1683 14.9339   5
   6   9  -7-48.8505 36.1925   4
   6   9  -6 76.8773 43.8881   4
   6   9  -5-43.4942 32.3764   4
   6   9  -4 44.1897 35.2460   4
   6   9  -3 42.0883 26.5704   5
   6   9  -3 86.4859 48.8075   4
   6   9  -2 15.9290 17.8766   5
   6   9  -2 23.9525 33.0590   4
   6   9  -1 77.4819 34.7465   5
   6   9   0 205.017 58.8120   5
   6   9   1 153.708 50.6637   5
   6   9   2 114.441 46.6733   5
   6   9   3 382.217 91.0542   5
   6   9   4 404.091 98.0035   5
   6   9   5 182.149 65.2941   5
   6   9   6 99.6254 46.7356   5
   6   9   7 23.5124 7.28491   5
   6   9   8 88.3985 47.9306   5
   6   9   9 37.4260 32.5095   5
   6  10  -6 13.2144 18.5207   4
   6  10  -5 25.9640 20.3558   4
   6  10  -4 120.175 53.0797   4
   6  10  -3 260.984 80.6719   4
   6  10  -2 28.4334 22.3838   5
   6  10  -1 157.023 54.0216   5
   6  10   0 225.321 66.6062   5
   6  10   1 209.870 63.8322   5
   6  10   2 218.507 69.9432   5
   6  10   3 194.975 73.1202   5
   6  10   4 284.274 83.8368   5
   6  10   5 191.637 73.1553   5
   6  10   6 474.274 111.357   5
   6  10   7 362.517 100.220   5
   6  10   8 92.7937 50.3440   5
   6  11  -1 10.2733 14.3986   5
   6  11   0 123.754 50.3323   5
   6  11   1 166.241 63.7780   5
   6  11   2 85.0704 37.9824   5
   6  11   3 91.4162 50.4370   5
   6  11   4 111.885 55.1181   5
   6  11   5 121.696 57.1698   5
   6  12  -1 21.0341 21.5271   5
   6  12   0 45.1012 27.4892   5
   6  12   1 5.73087 11.9791   5
   6  12   2 72.5142 46.3627   5
   7  -5  -3 22.8382 40.9642   4
   7  -5  -2-18.2784 21.2818   4
   7  -5  -1 18.0359 16.6963   4
   7  -5   0 35.4399 31.9716   1
   7  -5   1 59.7152 49.7141   1
   7  -5   2 41.8199 40.1259   1
   7  -5   3 44.6456 35.4275   1
   7  -5   4-11.0916 25.6770   1
   7  -5   5-90.9211 50.8826   1
   7  -5   6-25.1031 27.3817   1
   7  -5   7 36.0279 32.8082   1
   7  -5   8 7.01613 20.1063   1
   7  -4  -4-43.2386 35.6828   4
   7  -4  -3-52.0366 37.2369   4
   7  -4  -2 38.2662 35.5046   4
   7  -4  -1 105.143 59.3588   1
   7  -4  -1 124.064 46.9399   4
   7  -4   0 14.9179 14.9332   4
   7  -4   0 130.556 64.6783   1
   7  -4   1 26.3830 21.5079   4
   7  -4   1-16.2752 30.7692   1
   7  -4   2 36.0394 37.2500   4
   7  -4   2 101.642 53.3920   1
   7  -4   3 66.9507 41.3248   1
   7  -4   4 82.6958 49.2599   1
   7  -4   5 13.6506 18.7164   1
   7  -4   6 6.85081 13.5013   1
   7  -4   7 32.9880 15.4254   1
   7  -4   8 0.92758 5.00565   1
   7  -4   9 20.3408 27.3967   1
   7  -4  10 31.7337 30.2135   1
   7  -4  11 58.8037 49.1306   1
   7  -3  -4 19.1852 23.1594   4
   7  -3  -3 29.3428 29.8869   4
   7  -3  -2 69.2208 35.6765   4
   7  -3  -1 55.0194 42.5891   4
   7  -3   0 67.6348 38.3581   4
   7  -3   0 48.6180 36.5721   1
   7  -3   1 96.1906 37.9784   4
   7  -3   1 85.1567 47.8726   1
   7  -3   2 179.244 58.4242   4
   7  -3   2 275.968 78.2985   1
   7  -3   3 133.091 43.1827   4
   7  -3   3 215.316 69.3165   1
   7  -3   4 30.8879 19.9185   1
   7  -3   4 34.0420 18.6604   4
   7  -3   5 305.396 86.1556   1
   7  -3   6 361.870 93.1560   1
   7  -3   7 102.018 48.6751   1
   7  -3   8 48.1661 34.2186   1
   7  -3   9 45.8364 38.4831   1
   7  -3  10 37.2890 31.0761   1
   7  -3  11 55.2869 39.2136   1
   7  -3  12 19.9966 32.5985   1
   7  -2  -5 37.4486 28.2494   4
   7  -2  -4 2.58067 6.34601   4
   7  -2  -3-19.9176 22.0269   4
   7  -2  -2 30.2211 25.8547   4
   7  -2  -1 37.0649 22.1733   4
   7  -2   0 65.4407 43.2276   1
   7  -2   0 27.1139 7.63146   4
   7  -2   1 18.1827 27.5021   4
   7  -2   1 139.551 60.4542   1
   7  -2   2 367.889 77.3563   4
   7  -2   2 434.183 97.2267   1
   7  -2   3 468.439 100.140   1
   7  -2   3 340.144 70.4151   4
   7  -2   4-0.11855 22.0072   1
   7  -2   4 30.5013 23.5518   4
   7  -2   5 624.396 114.556   1
   7  -2   5 499.454 76.8290   4
   7  -2   6 410.663 94.9826   1
   7  -2   7 232.751 75.2479   1
   7  -2   8 25.2611 33.8411   1
   7  -2   9 32.9102 24.8249   1
   7  -2  10 79.6221 49.1148   1
   7  -2  11 7.37102 13.1402   1
   7  -2  12-25.4667 24.8319   1
   7  -1  -5 271.394 95.9402   4
   7  -1  -4 332.545 101.353   4
   7  -1  -3 381.657 96.6069   4
   7  -1  -2 29.5049 23.9123   4
   7  -1  -1 270.458 77.0413   4
   7  -1   0 340.361 82.4647   4
   7  -1   1 368.231 79.6460   4
   7  -1   1 494.735 102.107   1
   7  -1   2 119.394 42.4090   4
   7  -1   2 156.724 54.6831   1
   7  -1   3 94.8881 42.6092   1
   7  -1   3 128.883 43.6740   4
   7  -1   4 206.435 52.9229   4
   7  -1   4 139.815 52.0391   1
   7  -1   5 153.358 51.1656   1
   7  -1   5 218.283 52.3572   4
   7  -1   6 141.680 51.3348   1
   7  -1   7 148.116 52.8791   1
   7  -1   8 33.7529 28.1778   1
   7  -1   9 69.2847 35.2541   1
   7  -1  10 15.0162 25.0473   1
   7  -1  11 43.0749 30.1290   1
   7   0  -6 89.9767 49.4935   4
   7   0  -5 66.3789 47.0757   4
   7   0  -4 72.6652 49.1271   4
   7   0  -3 615.802 125.044   4
   7   0  -2 703.123 124.648   4
   7   0  -1 166.455 55.4113   4
   7   0   0 510.108 97.1846   4
   7   0   1 541.073 96.7505   4
   7   0   2 284.467 73.2491   1
   7   0   2 317.374 69.7218   4
   7   0   3 160.761 50.1490   1
   7   0   3 152.616 46.4711   4
   7   0   4 126.517 47.2668   1
   7   0   4 75.4162 32.4334   4
   7   0   5 86.5990 39.8936   4
   7   0   5 47.0812 28.9014   1
   7   0   6 216.359 60.6516   1
   7   0   7 119.247 48.1602   1
   7   0   8 197.420 57.7534   1
   7   0   9 109.230 44.0388   1
   7   0  10 115.495 40.6201   1
   7   0  11 86.1026 49.6969   1
   7   1  -6 33.3768 36.6775   4
   7   1  -5 25.2304 15.2207   4
   7   1  -4 189.003 68.5864   4
   7   1  -3 77.9582 43.3664   4
   7   1  -2 429.836 98.8168   4
   7   1  -1 329.924 80.0219   4
   7   1   0 281.144 71.6910   4
   7   1   1 1211.67 147.910   4
   7   1   2 393.354 81.1189   4
   7   1   3 1093.65 137.941   1
   7   1   3 1098.81 135.185   4
   7   1   4 964.622 123.638   1
   7   1   4 1028.91 128.916   4
   7   1   5 756.781 108.852   1
   7   1   5 813.480 112.828   4
   7   1   6 402.797 77.7057   1
   7   1   7 460.035 81.6649   1
   7   1   8 904.382 118.294   1
   7   1   9 450.286 81.3438   1
   7   1  10 265.642 61.9371   1
   7   2  -6 125.580 58.4493   4
   7   2  -5 31.6493 18.2878   4
   7   2  -4 347.729 95.0626   4
   7   2  -3 560.907 112.068   4
   7   2  -2 295.290 77.2102   4
   7   2  -1 253.689 72.9328   4
   7   2   0 922.986 132.360   4
   7   2   1 2052.14 199.140   4
   7   2   2 1351.65 155.750   4
   7   2   3 305.282 72.7545   4
   7   2   4 191.776 54.3745   4
   7   2   5 300.654 63.4851   1
   7   2   5 327.304 72.4904   4
   7   2   6 1067.51 120.830   1
   7   2   7 900.643 108.648   1
   7   2   8 582.706 88.0109   1
   7   2   9 120.919 37.1330   1
   7   3  -6 88.8308 51.4880   4
   7   3  -5 49.3747 39.5987   4
   7   3  -4 112.477 54.1492   4
   7   3  -3 354.013 91.7521   4
   7   3  -2 445.052 97.6084   4
   7   3  -1 390.352 86.9817   4
   7   3   0 853.558 128.845   4
   7   3   1 1438.97 167.538   4
   7   3   2 1773.69 185.613   4
   7   3   3 168.790 56.8263   4
   7   3   4 1496.24 165.468   4
   7   3   7 596.288 102.743   5
   7   3   8 480.416 66.6224   1
   7   3   8 372.409 81.7611   5
   7   3   9 285.482 71.5299   5
   7   3  10 134.108 47.0546   5
   7   3  11 370.243 79.5774   5
   7   3  12 165.059 47.8718   5
   7   4  -6 124.491 61.7586   4
   7   4  -5 4.18639 34.9010   4
   7   4  -4 26.7008 30.1792   4
   7   4  -3 610.382 119.213   4
   7   4  -2 501.813 104.818   4
   7   4  -1 473.802 97.6278   4
   7   4   0 206.363 60.7036   4
   7   4   1 853.579 129.483   4
   7   4   2 1298.46 163.564   4
   7   4   3 691.102 114.300   4
   7   4   4 445.774 87.1798   5
   7   4   4 365.961 84.2345   4
   7   4   5 234.043 65.7810   5
   7   4   6 728.200 114.831   5
   7   4   7 482.402 92.4607   5
   7   4   8 19.4403 18.3589   5
   7   4   9 236.285 66.8918   5
   7   4  10 349.946 82.0825   5
   7   4  11 229.199 65.6900   5
   7   4  12 125.276 47.4712   5
   7   4  13 64.9320 35.3327   5
   7   5  -6 158.820 63.8137   4
   7   5  -5 314.651 93.7974   4
   7   5  -4 418.703 104.390   4
   7   5  -3 432.876 97.0374   4
   7   5  -2 725.120 128.101   4
   7   5  -1 300.554 78.2090   4
   7   5   0 542.746 104.502   4
   7   5   1 134.277 48.0884   4
   7   5   2 1035.85 134.666   5
   7   5   2 1041.97 145.015   4
   7   5   3 1647.09 177.488   5
   7   5   3 1688.71 190.952   4
   7   5   4 336.220 77.4473   5
   7   5   5 376.622 82.4395   5
   7   5   6 717.866 116.095   5
   7   5   7 493.154 96.4986   5
   7   5   8 41.8353 31.0268   5
   7   5   9 187.450 62.8244   5
   7   5  10 213.289 64.7815   5
   7   5  11 7.45853 9.76404   5
   7   5  12 107.199 40.9429   5
   7   5  13 10.9510 15.1790   5
   7   6  -6 67.7164 49.4880   4
   7   6  -5 224.794 75.9279   4
   7   6  -4 49.1148 36.0354   4
   7   6  -3 86.8588 40.3294   4
   7   6  -2 28.2024 24.1297   4
   7   6  -1 114.889 44.1873   4
   7   6   0 580.110 116.552   4
   7   6   1 155.463 51.7030   5
   7   6   1 196.056 62.8527   4
   7   6   2 41.8004 23.3351   5
   7   6   2 89.2855 47.3951   4
   7   6   3 27.7062 31.9127   5
   7   6   3-24.9534 26.5536   4
   7   6   4 160.772 53.4133   5
   7   6   5 244.791 67.9844   5
   7   6   6 217.819 62.8757   5
   7   6   7 629.487 112.220   5
   7   6   8 492.221 100.168   5
   7   6   9 608.433 113.315   5
   7   6  10 173.710 59.5841   5
   7   6  11 115.533 54.1748   5
   7   6  12 97.6948 49.9365   5
   7   6  13 49.5393 33.3285   5
   7   7  -6 48.3390 35.6467   4
   7   7  -5 153.714 61.7979   4
   7   7  -4 56.5335 45.1587   4
   7   7  -3 156.725 64.8724   4
   7   7  -2 472.160 104.077   4
   7   7  -1 51.3246 32.7448   4
   7   7   0 122.634 45.7379   5
   7   7   0 56.8987 44.4230   4
   7   7   1 395.675 82.7618   5
   7   7   1 487.988 107.265   4
   7   7   2 706.420 115.588   5
   7   7   2 986.747 152.196   4
   7   7   3 717.534 114.844   5
   7   7   4-1.64887 14.2870   5
   7   7   5 171.298 56.2409   5
   7   7   6 122.130 49.3365   5
   7   7   7 17.5858 10.9348   5
   7   7   8 46.5974 37.1407   5
   7   7   9 132.740 58.9269   5
   7   7  10 268.737 79.2886   5
   7   7  11 229.509 72.4070   5
   7   7  12 94.9834 43.1262   5
   7   8  -5 87.6721 52.8180   4
   7   8  -4 201.569 74.8672   4
   7   8  -3 361.683 97.7673   4
   7   8  -2 516.775 115.771   4
   7   8  -1 16.6449 23.7283   5
   7   8  -1 87.3108 44.6414   4
   7   8   0 625.581 106.793   5
   7   8   0 611.028 123.598   4
   7   8   1 395.940 85.1215   5
   7   8   1 409.966 98.0011   4
   7   8   2 288.325 75.8507   5
   7   8   3 106.851 43.1391   5
   7   8   4 45.8253 23.9355   5
   7   8   5 143.206 49.3511   5
   7   8   6 53.0542 37.7348   5
   7   8   7 54.5091 39.1001   5
   7   8   8 112.092 49.9809   5
   7   8   9-11.0369 27.4588   5
   7   8  10-13.1415 17.8278   5
   7   9  -5 32.8823 30.0149   4
   7   9  -4 116.480 50.4326   4
   7   9  -3 172.821 62.9461   4
   7   9  -2 240.876 66.5205   5
   7   9  -2 307.618 89.4397   4
   7   9  -1 44.7995 25.7366   5
   7   9  -1 27.6338 32.8767   4
   7   9   0 147.353 55.9727   5
   7   9   1 216.637 68.4681   5
   7   9   2 497.829 103.982   5
   7   9   3 112.804 47.5110   5
   7   9   4-127.206 52.2735   5
   7   9   5 70.7980 44.0445   5
   7   9   6 24.3638 18.4592   5
   7   9   7 82.7649 50.7132   5
   7   9   8 163.931 64.4817   5
   7   9   9-7.62722 19.4714   5
   7  10  -4 47.5865 49.4697   4
   7  10  -3 84.7017 48.5377   4
   7  10  -2 69.8592 39.7954   5
   7  10  -2 154.734 72.0044   4
   7  10  -1 224.296 66.6779   5
   7  10   0 88.5185 41.4862   5
   7  10   1 211.117 70.7717   5
   7  10   2-20.6215 13.6042   5
   7  10   3-4.66253 20.2568   5
   7  10   4 24.8215 13.6493   5
   7  10   5 11.4109 16.7637   5
   7  10   6 96.7201 51.9172   5
   7  10   7 105.770 53.5427   5
   7  11  -1 38.9171 27.8462   5
   7  11   0 71.7336 41.5278   5
   7  11   1 128.900 65.2948   5
   7  11   2 193.051 69.9071   5
   7  11   3 163.443 64.0389   5
   7  11   4 214.480 75.3081   5
   7  12   0 56.1064 36.8572   5
   7  12   1 139.470 62.9800   5
   8  -4  -2-66.4972 43.1046   4
   8  -4  -1-49.0152 35.2294   4
   8  -4   3 35.9427 31.9702   1
   8  -4   4 45.7813 37.5419   1
   8  -4   5 49.5759 34.0235   1
   8  -4   6 34.3352 31.8761   1
   8  -4   7-1.37347 23.2542   1
   8  -3  -2 30.9355 36.7609   4
   8  -3  -1 68.6845 45.2374   4
   8  -3   0-31.1286 26.6929   4
   8  -3   1-41.6786 29.3226   4
   8  -3   1 49.3986 33.4948   1
   8  -3   2 27.6486 22.0367   4
   8  -3   2 37.2087 34.4301   1
   8  -3   3 30.6964 28.5683   1
   8  -3   4 42.4418 34.9339   1
   8  -3   5-3.07642 9.09357   1
   8  -3   6-7.35613 10.9119   1
   8  -3   7 23.0512 37.5774   1
   8  -3   8 89.6941 49.2559   1
   8  -3   9 267.099 88.8255   1
   8  -3  10-16.8375 22.2639   1
   8  -3  11 21.1739 25.1447   1
   8  -2  -3 16.0981 12.4856   4
   8  -2  -2 71.0363 43.2892   4
   8  -2  -1 69.9084 39.3038   4
   8  -2   0-4.24285 11.2741   4
   8  -2   1-2.83578 7.65203   4
   8  -2   2 74.2269 42.1449   1
   8  -2   2 88.3730 50.5410   4
   8  -2   3 68.4530 40.8540   1
   8  -2   3 18.9952 6.46523   4
   8  -2   4 13.8496 21.3553   1
   8  -2   4 15.1985 7.88004   4
   8  -2   5 29.6039 31.1601   1
   8  -2   6 99.1019 50.7178   1
   8  -2   7 212.908 72.2506   1
   8  -2   8 31.4473 25.8323   1
   8  -2   9 26.7919 23.9810   1
   8  -2  10 101.044 46.2564   1
   8  -2  11 65.1202 48.3790   1
   8  -1  -3 129.087 63.7183   4
   8  -1  -2 87.0575 47.3507   4
   8  -1  -1 21.4819 18.8971   4
   8  -1   0 11.5822 15.9664   4
   8  -1   1 65.3866 31.2388   4
   8  -1   2 153.303 66.9032   1
   8  -1   2 141.763 45.8772   4
   8  -1   3 70.1138 37.5316   1
   8  -1   3 36.3951 18.7599   4
   8  -1   4 46.7493 40.5678   1
   8  -1   4 13.0594 7.25087   4
   8  -1   5 180.690 52.3572   4
   8  -1   5 295.859 79.8033   1
   8  -1   6 195.722 69.2984   1
   8  -1   7 146.056 57.8434   1
   8  -1   8 59.9033 40.1000   1
   8  -1   9 59.6675 40.6201   1
   8  -1  10 45.6294 37.9266   1
   8  -1  11 27.7480 25.8243   1
   8   0  -4 93.8221 57.9591   4
   8   0  -3 74.6790 49.1686   4
   8   0  -2 235.837 81.1559   4
   8   0  -1 117.451 58.6914   4
   8   0   0 126.849 54.9917   4
   8   0   1 346.825 88.0210   4
   8   0   2 686.327 116.876   4
   8   0   3 178.867 61.9565   1
   8   0   3 210.411 58.4262   4
   8   0   4 179.767 59.9882   1
   8   0   4 205.994 62.4575   4
   8   0   5 414.888 89.1293   1
   8   0   5 457.461 83.6837   4
   8   0   6 367.416 85.2918   1
   8   0   7 174.070 59.2539   1
   8   0   8 185.012 64.4515   1
   8   0   9 109.784 46.8534   1
   8   0  10 32.7448 25.2218   1
   8   1  -4 128.951 60.7648   4
   8   1  -3 61.9114 43.6912   4
   8   1  -2 132.446 62.8813   4
   8   1  -1 237.022 69.8718   4
   8   1   0 17.7614 13.5605   4
   8   1   1 257.188 70.6252   4
   8   1   2 624.265 110.701   4
   8   1   3 322.056 75.5488   4
   8   1   4 100.994 43.1028   4
   8   1   5 1078.88 142.392   1
   8   1   5 1068.53 138.421   4
   8   1   6 1026.80 138.971   1
   8   1   7 217.270 62.0640   1
   8   1   8 53.2368 14.7652   1
   8   1   9 72.7709 34.0022   1
   8   2  -4 405.528 106.758   4
   8   2  -3 156.558 64.7298   4
   8   2  -2 111.095 52.0598   4
   8   2  -1 194.467 67.1446   4
   8   2   0 33.3607 27.6971   4
   8   2   1-37.0471 27.3621   4
   8   2   2 32.9319 21.7947   4
   8   2   3 147.912 47.7431   4
   8   2   4 259.792 70.6785   4
   8   2   5 230.620 63.0949   4
   8   2   6 306.554 68.0303   1
   8   2   7 233.643 60.7358   1
   8   2   8 83.7939 36.1355   1
   8   3  -4 547.572 124.799   4
   8   3  -3 246.693 81.1473   4
   8   3  -2 200.541 71.4757   4
   8   3  -1 455.186 103.243   4
   8   3   0 79.1506 32.6849   4
   8   3   1 30.1013 10.0482   4
   8   3   2 265.502 77.0130   4
   8   3   3 210.722 62.4517   4
   8   3   4 123.628 50.1622   4
   8   3   5 120.680 47.3233   4
   8   4  -4 457.601 117.626   4
   8   4  -3 121.382 64.5633   4
   8   4  -2-16.0669 26.0167   4
   8   4  -1 378.618 92.7006   4
   8   4   0 323.129 85.7683   4
   8   4   1 131.553 54.2583   4
   8   4   2 294.457 77.1148   4
   8   4   3 380.969 91.0071   4
   8   4   4 138.808 48.3724   4
   8   4   8 7.68403 30.5410   5
   8   4   9 15.6973 31.8950   5
   8   4  10 133.574 59.8571   5
   8   4  11 88.4323 43.9887   5
   8   4  12 35.6790 32.3244   5
   8   5  -4-28.2319 27.2341   4
   8   5  -3 307.440 92.3588   4
   8   5  -2 101.580 50.7311   4
   8   5  -1 68.5956 41.2346   4
   8   5   0 247.980 72.3827   4
   8   5   1 201.573 67.2201   4
   8   5   2 193.317 64.9545   4
   8   5   3 66.0890 37.6618   4
   8   5   4 381.955 93.6394   4
   8   5   5 47.7247 27.5262   5
   8   5   6 164.849 60.2486   5
   8   5   7 118.518 52.0348   5
   8   5   8-7.30490 12.4438   5
   8   5   9-16.0277 18.1087   5
   8   5  10 45.2211 32.5606   5
   8   5  11 85.3734 44.3314   5
   8   5  12 5.21044 23.3980   5
   8   5  13 24.4021 26.0836   5
   8   6  -4 63.9651 48.8059   4
   8   6  -3 206.730 75.0913   4
   8   6  -2 146.732 58.3297   4
   8   6  -1-4.49116 19.2922   4
   8   6   0 190.558 71.7200   4
   8   6   1 586.688 120.925   4
   8   6   2 408.021 100.613   4
   8   6   3 279.567 71.5240   5
   8   6   3 168.943 66.0205   4
   8   6   4 802.752 131.690   5
   8   6   5 777.012 128.458   5
   8   6   6 287.930 78.1874   5
   8   6   7 326.095 84.4654   5
   8   6   8 116.667 55.2673   5
   8   6   9 166.275 61.5238   5
   8   6  10 88.0948 46.3442   5
   8   6  11-19.5770 21.1395   5
   8   6  12 11.1747 16.2178   5
   8   7  -4 33.2225 34.6216   4
   8   7  -3 57.1714 34.0040   4
   8   7  -2 157.968 68.9158   4
   8   7  -1 127.431 52.3483   4
   8   7   0 4.77102 17.3016   4
   8   7   1 346.196 94.2150   4
   8   7   2 418.007 92.8397   5
   8   7   2 337.270 95.2290   4
   8   7   3 85.2509 42.7834   5
   8   7   4 706.616 123.643   5
   8   7   5 576.848 112.410   5
   8   7   6 74.9077 44.1489   5
   8   7   7 103.117 48.3997   5
   8   7   8 245.564 82.0341   5
   8   7   9 179.186 71.8991   5
   8   7  10-17.2661 20.1031   5
   8   7  11-11.8938 39.4227   5
   8   8  -3 46.4439 39.3955   4
   8   8  -2 120.865 58.5693   4
   8   8  -1 109.632 58.9072   4
   8   8   0 305.634 94.0295   4
   8   8   1 228.414 68.4309   5
   8   8   1 316.583 94.1289   4
   8   8   2 389.725 90.2350   5
   8   8   3 22.7765 15.5453   5
   8   8   4 368.787 93.9281   5
   8   8   5 1009.87 154.059   5
   8   8   6 296.375 83.2442   5
   8   8   7 35.6583 31.7786   5
   8   8   8 141.393 63.8641   5
   8   8   9 153.905 68.7850   5
   8   9  -2 149.873 64.6844   4
   8   9  -1 2.71729 27.7899   4
   8   9   0 79.0373 38.0430   5
   8   9   0 118.039 63.9360   4
   8   9   1 147.220 57.3370   5
   8   9   2 369.411 96.9791   5
   8   9   3 486.628 109.531   5
   8   9   4 200.849 67.4357   5
   8   9   5 633.278 127.225   5
   8   9   6 577.682 122.604   5
   8   9   7 323.775 89.5461   5
   8  10  -1 66.6664 28.4512   5
   8  10   0 27.9616 24.8809   5
   8  10   1 34.6409 38.2787   5
   8  10   2 99.4809 48.0409   5
   8  10   3 90.8152 54.2569   5
   8  10   4 52.8775 31.6634   5
   8  10   5 22.7827 24.4389   5
   8  11   0 76.5148 42.4445   5
   8  11   1 59.5693 39.5235   5
   8  11   2-14.9399 19.3714   5
   9  -2  -1-2.27379 8.03308   4
   9  -2   0 70.8663 43.3230   4
   9  -2   1-21.9036 29.9629   4
   9  -2   3 31.8277 30.3817   1
   9  -2   4-33.2245 30.6198   1
   9  -2   5 40.4034 33.4079   1
   9  -2   6 6.83656 13.7829   1
   9  -2   7 36.0449 32.0014   1
   9  -2   8 70.9215 47.7516   1
   9  -2   9 52.0842 38.5281   1
   9  -2  10-14.8879 20.7501   1
   9  -1  -1 71.4771 26.8010   4
   9  -1   0 18.9025 27.9001   4
   9  -1   1 21.0718 15.8871   4
   9  -1   2 80.1492 42.4584   4
   9  -1   3 8.83896 13.4054   4
   9  -1   4 117.002 59.0880   1
   9  -1   4 33.1562 11.1946   4
   9  -1   5 224.282 79.1274   1
   9  -1   6 26.0911 26.9981   1
   9  -1   7-23.7827 24.4133   1
   9  -1   8-10.8339 16.6514   1
   9  -1   9 0.58140 28.2369   1
   9  -1  10 20.6893 29.5510   1
   9   0  -2 242.600 90.7687   4
   9   0  -1-11.5747 17.9115   4
   9   0   0 135.801 63.6910   4
   9   0   1 114.056 52.7117   4
   9   0   2 63.2984 31.2608   4
   9   0   3 3.45848 26.7988   4
   9   0   4 55.6729 23.8778   4
   9   0   5 132.016 58.8468   1
   9   0   5 139.306 48.7206   4
   9   0   6 44.7232 34.7153   4
   9   0   6 84.7438 42.7071   1
   9   0   7 18.7564 20.3897   1
   9   0   8 13.4758 19.5305   1
   9   0   9 24.8670 15.4315   1
   9   1  -2 40.6275 34.4080   4
   9   1  -1-2.16365 7.64397   4
   9   1   0 23.8793 19.1272   4
   9   1   1 39.7199 28.4785   4
   9   1   2 95.2458 47.5918   4
   9   1   3 30.2760 28.7082   4
   9   1   4-2.86060 24.3569   4
   9   1   5-4.57664 21.0749   4
   9   1   6 41.3394 32.2055   1
   9   1   7 54.1065 33.3096   1
   9   1   8 12.2205 21.7357   1
   9   2  -2 45.6798 48.9451   4
   9   2  -1 38.4308 37.8112   4
   9   2   0-22.2938 27.7090   4
   9   2   1 99.9266 52.4917   4
   9   2   2 37.5008 37.7440   4
   9   2   3 134.103 58.6769   4
   9   2   4 4.90967 10.3900   4
   9   2   5 211.889 72.6170   4
   9   2   8 32.3146 19.4208   1
   9   3  -2 96.0956 64.6220   4
   9   3  -1 79.6983 43.1441   4
   9   3   0 3.91018 13.8048   4
   9   3   1 74.1593 41.2308   4
   9   3   2-10.4575 18.6746   4
   9   3   3 90.5037 46.5505   4
   9   3   4 441.608 103.200   4
   9   3   5 723.889 129.519   4
   9   4  -2-5.52206 12.3394   4
   9   4  -1 43.0346 46.6462   4
   9   4   0 58.0868 34.9978   4
   9   4   1 126.403 63.6974   4
   9   4   2 82.8650 43.4883   4
   9   4   3 335.361 91.3810   4
   9   4   4 521.580 116.433   4
   9   4   5 386.629 96.0417   4
   9   5  -2 19.7245 26.5217   4
   9   5  -1 80.0414 47.9390   4
   9   5   0 200.762 79.8009   4
   9   5   1 157.907 65.4345   4
   9   5   2 107.004 55.8176   4
   9   5   3 439.981 106.330   4
   9   5   4 379.829 103.540   4
   9   5  10 197.720 70.7997   5
   9   5  11 74.5197 32.6944   5
   9   6  -2-26.5935 27.3811   4
   9   6  -1 100.780 55.2480   4
   9   6   0 81.1950 55.8352   4
   9   6   1 124.094 52.9876   4
   9   6   2 177.001 72.2149   4
   9   6   3 233.238 81.4011   4
   9   6   4 274.975 84.7497   4
   9   6   6 426.872 102.470   5
   9   6   7 357.957 92.2747   5
   9   6   8 167.871 66.1066   5
   9   6   9 64.9971 46.0262   5
   9   6  10 70.1059 46.2862   5
   9   7  -1 229.795 85.4190   4
   9   7   0 201.435 80.1428   4
   9   7   1 38.8464 32.5681   4
   9   7   2 209.622 76.6047   4
   9   7   3 47.8592 44.2265   4
   9   7   4 223.994 71.2138   5
   9   7   5 467.255 106.319   5
   9   7   6 200.378 75.8167   5
   9   7   7 69.1551 45.3345   5
   9   7   8 138.538 65.3479   5
   9   8   0 37.5459 38.8990   4
   9   8   1 176.472 80.9413   4
   9   8   2 93.6282 52.3880   4
   9   8   3 99.9131 47.2798   5
   9   8   4 246.236 78.5619   5
   9   8   5 98.9550 57.0069   5
   9   8   6 52.9627 31.7545   5
   9   8   7 88.0196 55.4939   5
   9   9   2-39.8780 31.0911   5
   9   9   3 18.7286 30.0780   5
   9   9   4 65.2320 45.5731   5
   9   9   5 276.267 87.2558   5
   9  10   1 0.85010 4.58752   5
  10  -1   6 41.4534 36.0045   1
  10  -1   7 58.9314 17.2055   1
  10  -1   8 5.18931 12.1271   1
  10   0   1-24.0562 25.8902   4
  10   0   2-60.3241 39.6766   4
  10   0   3-57.3945 37.6571   4
  10   0   6 60.1304 46.6062   1
  10   0   7 19.9333 26.7350   1
  10   0   8-31.2542 28.3274   1
  10   1   0 26.7693 35.5493   4
  10   1   1 19.5000 19.0266   4
  10   1   2-29.9599 28.1627   4
  10   1   3 18.1816 18.7013   4
  10   1   4 45.7039 31.5779   4
  10   1   5 22.4353 24.6983   4
  10   2   0 11.1892 18.2096   4
  10   2   1 123.682 63.3097   4
  10   2   2 42.6642 37.9256   4
  10   2   3-32.9803 29.7527   4
  10   2   4 136.984 58.7213   4
  10   2   5 112.683 59.0590   4
  10   3   0-0.67205 8.88343   4
  10   3   1 90.1023 48.0651   4
  10   3   2 139.418 65.4259   4
  10   3   3 90.3204 60.1721   4
  10   3   4 48.4227 34.7840   4
  10   3   5 161.721 67.9262   4
  10   4   1 124.582 64.7937   4
  10   4   2 126.207 60.9450   4
  10   4   3 145.709 67.6715   4
  10   4   4 117.651 57.1786   4
  10   4   5 2.13934 13.5500   4
  10   5   1 65.2557 44.5995   4
  10   5   2 88.7433 55.3359   4
  10   5   3 259.428 89.1517   4
  10   5   4 128.965 64.9754   4
  10   6   2 14.7641 29.0793   4
  10   6   3 52.6266 47.3107   4
  10   6   4 43.5282 45.5245   4
  11   2   4 27.3577 34.5259   4
  11   2   5 23.2570 25.8103   4
  11   3   4 26.5258 27.9978   4
  11   3   5 92.4364 60.2263   4
  11   4   5 38.0626 33.8690   4
   0   0   0    0.00    0.00   0
TITL PSU-1227(LEA-71) in P1
REM P1 (#1 in standard setting)
CELL 0.71073   8.189234   9.506143  11.137080  86.0209  71.6073  70.3237
ZERR   11.00   0.001839   0.001620   0.001883   0.0138   0.0175   0.0179
LATT -1
SFAC C H N O S
UNIT 11.00 11.00 11.00 11.00 11.00
TREF
HKLF 4
END
;
_shelx_hkl_checksum                62570
_olex2_submission_special_instructions  'No special instructions were received'
