# Supplementary material for: Reaction of Pyrrolobenzothiazines with Schiff Bases and Carbodiimides: Approach to Angular 6/5/5/5-Tetracyclic Spiroheterocycles
Source: Molecules. 2024 May 1;29(9):2089. doi: 10.3390/molecules29092089 (PMC11085407; doi:10.3390/molecules29092089)
Supplement: Supplementary file 1 [file molecules-29-02089-s001.zip › X-ray/4b.cif]

data_psu-1669(lea-229)
_audit_creation_date               2023-09-22
_audit_creation_method
;
Olex2 1.3
(compiled 2020.11.12 svn.r5f609507 for OlexSys, GUI svn.r6408)
;
_shelx_SHELXL_version_number       '2018/3'
_audit_contact_author_address      ?
_audit_contact_author_email        ?
_audit_contact_author_name         ''
_audit_contact_author_phone        ?
_publ_contact_author_id_orcid      ?
_publ_section_references
;
Dolomanov, O.V., Bourhis, L.J., Gildea, R.J, Howard, J.A.K. & Puschmann, H.
 (2009), J. Appl. Cryst. 42, 339-341.

Sheldrick, G.M. (2015). Acta Cryst. A71, 3-8.

Sheldrick, G.M. (2015). Acta Cryst. C71, 3-8.
;
_chemical_name_common              ?
_chemical_name_systematic          ?
_chemical_formula_moiety           'C26 H20 N2 O4 S'
_chemical_formula_sum              'C26 H20 N2 O4 S'
_chemical_formula_weight           456.50
_chemical_melting_point            ?
loop_
  _atom_type_symbol
  _atom_type_description
  _atom_type_scat_dispersion_real
  _atom_type_scat_dispersion_imag
  _atom_type_scat_source
 'C' 'C' 0.0033 0.0016 'International Tables Vol C Tables 4.2.6.8 and 6.1.1.4'
 'H' 'H' 0.0000 0.0000 'International Tables Vol C Tables 4.2.6.8 and 6.1.1.4'
 'N' 'N' 0.0061 0.0033 'International Tables Vol C Tables 4.2.6.8 and 6.1.1.4'
 'O' 'O' 0.0106 0.0060 'International Tables Vol C Tables 4.2.6.8 and 6.1.1.4'
 'S' 'S' 0.1246 0.1234 'International Tables Vol C Tables 4.2.6.8 and 6.1.1.4'

_shelx_space_group_comment
;
The symmetry employed for this shelxl refinement is uniquely defined
by the following loop, which should always be used as a source of
symmetry information in preference to the above space-group names.
They are only intended as comments.
;
_space_group_crystal_system        'monoclinic'
_space_group_IT_number             14
_space_group_name_H-M_alt          'P 1 21/n 1'
_space_group_name_Hall             '-P 2yn'
loop_
  _space_group_symop_operation_xyz
 'x, y, z'
 '-x+1/2, y+1/2, -z+1/2'
 '-x, -y, -z'
 'x-1/2, -y-1/2, z-1/2'

_cell_length_a                     13.548(2)
_cell_length_b                     7.2804(11)
_cell_length_c                     23.188(4)
_cell_angle_alpha                  90
_cell_angle_beta                   103.495(15)
_cell_angle_gamma                  90
_cell_volume                       2224.0(6)
_cell_formula_units_Z              4
_cell_measurement_reflns_used      4253
_cell_measurement_temperature      295(2)
_cell_measurement_theta_max        27.0070
_cell_measurement_theta_min        2.8430
_shelx_estimated_absorpt_T_max     0.964
_shelx_estimated_absorpt_T_min     0.899
_exptl_absorpt_coefficient_mu      0.182
_exptl_absorpt_correction_T_max    1.00000
_exptl_absorpt_correction_T_min    0.74919
_exptl_absorpt_correction_type     multi-scan
_exptl_absorpt_process_details
;
CrysAlisPro 1.171.42.74a (Rigaku Oxford Diffraction, 2022)
Empirical absorption correction using spherical harmonics,
implemented in SCALE3 ABSPACK scaling algorithm.
;
_exptl_absorpt_special_details     ?
_exptl_crystal_colour              'clear orange'
_exptl_crystal_colour_lustre       clear
_exptl_crystal_colour_modifier     .
_exptl_crystal_colour_primary      orange
_exptl_crystal_density_diffrn      1.363
_exptl_crystal_density_meas        ?
_exptl_crystal_density_method      ?
_exptl_crystal_description         prism
_exptl_crystal_F_000               952
_exptl_crystal_size_max            0.6
_exptl_crystal_size_mid            0.3
_exptl_crystal_size_min            0.2
_exptl_transmission_factor_max     ?
_exptl_transmission_factor_min     ?
_diffrn_reflns_av_R_equivalents    0.0304
_diffrn_reflns_av_unetI/netI       0.0406
_diffrn_reflns_Laue_measured_fraction_full  1.000
_diffrn_reflns_Laue_measured_fraction_max  0.852
_diffrn_reflns_limit_h_max         16
_diffrn_reflns_limit_h_min         -18
_diffrn_reflns_limit_k_max         8
_diffrn_reflns_limit_k_min         -10
_diffrn_reflns_limit_l_max         30
_diffrn_reflns_limit_l_min         -29
_diffrn_reflns_number              11993
_diffrn_reflns_point_group_measured_fraction_full  1.000
_diffrn_reflns_point_group_measured_fraction_max  0.852
_diffrn_reflns_theta_full          26.000
_diffrn_reflns_theta_max           29.456
_diffrn_reflns_theta_min           1.964
_diffrn_ambient_temperature        295(2)
_diffrn_detector                   'CCD plate'
_diffrn_detector_area_resol_mean   10.4752
_diffrn_detector_type              Ruby
_diffrn_measured_fraction_theta_full  1.000
_diffrn_measured_fraction_theta_max  0.852
_diffrn_measurement_details
;
List of Runs (angles in degrees, time in seconds):

  # Type    Start    End  Width  t~exp~   \w     \q     \k     \f   Frames
--------------------------------------------------------------------------
  1  \w    -16.00  22.00   1.00   10.00    --   14.01  77.00 150.00   38
  2  \w    -38.00  29.00   1.00   10.00    --  -14.24  77.00  60.00   67
  3  \w     11.00  40.00   1.00   10.00    --  -14.24  77.00 -90.00   29
  4  \w    -31.00  62.00   1.00   10.00    --  -14.24  38.00-180.00   93
;
_diffrn_measurement_device         'four-circle diffractometer'
_diffrn_measurement_device_type    'New Xcalibur, Ruby'
_diffrn_measurement_method         '\w scans'
_diffrn_orient_matrix_type        
 'CrysAlisPro convention (1999,Acta A55,543-557)'
_diffrn_orient_matrix_UB_11        0.0497780000
_diffrn_orient_matrix_UB_12        -0.0177689000
_diffrn_orient_matrix_UB_13        -0.0034183000
_diffrn_orient_matrix_UB_21        -0.0187793000
_diffrn_orient_matrix_UB_22        -0.0050873000
_diffrn_orient_matrix_UB_23        -0.0312186000
_diffrn_orient_matrix_UB_31        0.0083316000
_diffrn_orient_matrix_UB_32        0.0955923000
_diffrn_orient_matrix_UB_33        -0.0021827000
_diffrn_radiation_monochromator    graphite
_diffrn_radiation_probe            x-ray
_diffrn_radiation_type             'Mo K\a'
_diffrn_radiation_wavelength       0.71073
_diffrn_source                     'fine-focus sealed X-ray tube'
_diffrn_source_type                'Enhance (Mo) X-ray Source'
_reflns_Friedel_coverage           0.000
_reflns_Friedel_fraction_full      .
_reflns_Friedel_fraction_max       .
_reflns_number_gt                  3911
_reflns_number_total               5254
_reflns_odcompleteness_completeness  99.88
_reflns_odcompleteness_iscentric   1
_reflns_odcompleteness_theta       26.32
_reflns_special_details
;
 Reflections were merged by SHELXL according to the crystal
 class for the calculation of statistics and refinement.
 
 _reflns_Friedel_fraction is defined as the number of unique
 Friedel pairs measured divided by the number that would be
 possible theoretically, ignoring centric projections and
 systematic absences.
;
_reflns_threshold_expression       'I > 2\s(I)'
_computing_cell_refinement         'CrysAlisPro 1.171.42.74a (Rigaku OD, 2022)'
_computing_data_collection         'CrysAlisPro 1.171.42.74a (Rigaku OD, 2022)'
_computing_data_reduction          'CrysAlisPro 1.171.42.74a (Rigaku OD, 2022)'
_computing_molecular_graphics      'Olex2 1.3 (Dolomanov et al., 2009)'
_computing_publication_material    'Olex2 1.3 (Dolomanov et al., 2009)'
_computing_structure_refinement    'SHELXL 2018/3 (Sheldrick, 2015)'
_computing_structure_solution      'SHELXT 2018/2 (Sheldrick, 2018)'
_refine_diff_density_max           0.225
_refine_diff_density_min           -0.273
_refine_diff_density_rms           0.044
_refine_ls_extinction_coef         .
_refine_ls_extinction_method       none
_refine_ls_goodness_of_fit_ref     1.031
_refine_ls_hydrogen_treatment      mixed
_refine_ls_matrix_type             full
_refine_ls_number_parameters       307
_refine_ls_number_reflns           5254
_refine_ls_number_restraints       0
_refine_ls_R_factor_all            0.0683
_refine_ls_R_factor_gt             0.0469
_refine_ls_restrained_S_all        1.031
_refine_ls_shift/su_max            0.001
_refine_ls_shift/su_mean           0.000
_refine_ls_structure_factor_coef   Fsqd
_refine_ls_weighting_details      
 'w=1/[\s^2^(Fo^2^)+(0.0510P)^2^+0.6351P] where P=(Fo^2^+2Fc^2^)/3'
_refine_ls_weighting_scheme        calc
_refine_ls_wR_factor_gt            0.1093
_refine_ls_wR_factor_ref           0.1268
_refine_special_details            ?
_olex2_refinement_description
;
1. Fixed Uiso
 At 1.2 times of:
  All C(H) groups, All C(H,H) groups
 At 1.5 times of:
  All C(H,H,H) groups
2.a Secondary CH2 refined with riding coordinates:
 C26(H26A,H26B)
2.b Aromatic/amide H refined with riding coordinates:
 C5(H5), C6(H6), C7(H7), C8(H8), C14(H14), C15(H15), C17(H17), C18(H18),
 C21(H21), C22(H22), C23(H23), C24(H24), C25(H25)
2.c Idealised Me refined as rotating group:
 C19(H19A,H19B,H19C)
;
_atom_sites_solution_hydrogens     mixed
_atom_sites_solution_primary       dual
_atom_sites_solution_secondary     ?
loop_
  _atom_site_label
  _atom_site_type_symbol
  _atom_site_fract_x
  _atom_site_fract_y
  _atom_site_fract_z
  _atom_site_U_iso_or_equiv
  _atom_site_adp_type
  _atom_site_occupancy
  _atom_site_site_symmetry_order
  _atom_site_calc_flag
  _atom_site_refinement_flags_posn
  _atom_site_refinement_flags_adp
  _atom_site_refinement_flags_occupancy
  _atom_site_disorder_assembly
  _atom_site_disorder_group
 N1 N 0.62197(10) 0.7539(2) 0.27261(6) 0.0349(3) Uani 1 1 d . . . . .
 S1 S 0.86668(4) 0.85598(7) 0.53641(2) 0.04440(15) Uani 1 1 d . . . . .
 O1 O 0.62367(10) 1.00021(17) 0.33824(6) 0.0406(3) Uani 1 1 d . . . . .
 H1 H 0.667(2) 1.053(4) 0.3205(12) 0.084(9) Uiso 1 1 d . . . . .
 C1 C 0.81857(12) 0.7769(2) 0.41381(7) 0.0320(4) Uani 1 1 d . . . . .
 O2 O 0.70861(10) 0.6475(2) 0.20485(5) 0.0497(4) Uani 1 1 d . . . . .
 N2 N 0.91571(11) 0.7230(2) 0.42054(6) 0.0359(3) Uani 1 1 d . . . . .
 H2 H 0.9301(15) 0.678(3) 0.3884(10) 0.050(6) Uiso 1 1 d . . . . .
 C2 C 0.78364(14) 0.8513(2) 0.46562(8) 0.0371(4) Uani 1 1 d . . . . .
 C3 C 0.98327(14) 0.7841(2) 0.52553(7) 0.0374(4) Uani 1 1 d . . . . .
 O3 O 0.87541(9) 0.63224(18) 0.30800(6) 0.0436(3) Uani 1 1 d . . . . .
 C4 C 0.99582(13) 0.7244(2) 0.47073(7) 0.0350(4) Uani 1 1 d . . . . .
 O4 O 0.69887(10) 0.9080(2) 0.46125(6) 0.0520(4) Uani 1 1 d . . . . .
 C5 C 1.09031(14) 0.6645(3) 0.46500(9) 0.0437(4) Uani 1 1 d . . . . .
 H5 H 1.098709 0.623786 0.428434 0.052 Uiso 1 1 calc R U . . .
 C6 C 1.17208(15) 0.6654(3) 0.51363(10) 0.0508(5) Uani 1 1 d . . . . .
 H6 H 1.235212 0.623928 0.509876 0.061 Uiso 1 1 calc R U . . .
 C7 C 1.15975(16) 0.7279(3) 0.56777(9) 0.0534(5) Uani 1 1 d . . . . .
 H7 H 1.214928 0.729575 0.600307 0.064 Uiso 1 1 calc R U . . .
 C8 C 1.06684(15) 0.7875(3) 0.57386(8) 0.0455(5) Uani 1 1 d . . . . .
 H8 H 1.059417 0.830360 0.610390 0.055 Uiso 1 1 calc R U . . .
 C9 C 0.64269(12) 0.8110(2) 0.33644(7) 0.0326(4) Uani 1 1 d . . . . .
 C10 C 0.75391(12) 0.7596(2) 0.35796(7) 0.0325(4) Uani 1 1 d . . . . .
 C11 C 0.78971(12) 0.6888(2) 0.30968(7) 0.0333(4) Uani 1 1 d . . . . .
 C12 C 0.70294(13) 0.6932(2) 0.25512(7) 0.0356(4) Uani 1 1 d . . . . .
 C13 C 0.57065(12) 0.7045(2) 0.36543(7) 0.0354(4) Uani 1 1 d . . . . .
 C14 C 0.49544(14) 0.7884(3) 0.38688(9) 0.0481(5) Uani 1 1 d . . . . .
 H14 H 0.488202 0.915384 0.384970 0.058 Uiso 1 1 calc R U . . .
 C15 C 0.43032(15) 0.6822(4) 0.41143(10) 0.0607(6) Uani 1 1 d . . . . .
 H15 H 0.380056 0.740262 0.426027 0.073 Uiso 1 1 calc R U . . .
 C16 C 0.43794(16) 0.4938(3) 0.41479(10) 0.0583(6) Uani 1 1 d . . . . .
 C17 C 0.51379(17) 0.4119(3) 0.39324(10) 0.0599(6) Uani 1 1 d . . . . .
 H17 H 0.521194 0.284939 0.395270 0.072 Uiso 1 1 calc R U . . .
 C18 C 0.57888(15) 0.5154(3) 0.36871(9) 0.0480(5) Uani 1 1 d . . . . .
 H18 H 0.629086 0.456966 0.354144 0.058 Uiso 1 1 calc R U . . .
 C19 C 0.3669(2) 0.3798(4) 0.44153(14) 0.0928(10) Uani 1 1 d . . . . .
 H19A H 0.375985 0.410771 0.482679 0.139 Uiso 1 1 calc R U . . .
 H19B H 0.381507 0.251894 0.437907 0.139 Uiso 1 1 calc R U . . .
 H19C H 0.298041 0.404361 0.421005 0.139 Uiso 1 1 calc R U . . .
 C20 C 0.44931(13) 0.6405(3) 0.21990(8) 0.0418(4) Uani 1 1 d . . . . .
 C21 C 0.47710(16) 0.4602(3) 0.21652(11) 0.0598(6) Uani 1 1 d . . . . .
 H21 H 0.545660 0.430395 0.223975 0.072 Uiso 1 1 calc R U . . .
 C22 C 0.4059(2) 0.3226(4) 0.20234(13) 0.0756(7) Uani 1 1 d . . . . .
 H22 H 0.426790 0.201461 0.200665 0.091 Uiso 1 1 calc R U . . .
 C23 C 0.3055(2) 0.3627(4) 0.19081(14) 0.0835(8) Uani 1 1 d . . . . .
 H23 H 0.257470 0.269458 0.181587 0.100 Uiso 1 1 calc R U . . .
 C24 C 0.27551(18) 0.5409(5) 0.19284(15) 0.0929(10) Uani 1 1 d . . . . .
 H24 H 0.206695 0.569214 0.184429 0.111 Uiso 1 1 calc R U . . .
 C25 C 0.34722(16) 0.6809(4) 0.20744(12) 0.0715(7) Uani 1 1 d . . . . .
 H25 H 0.326024 0.801954 0.208768 0.086 Uiso 1 1 calc R U . . .
 C26 C 0.52454(13) 0.7956(3) 0.23248(8) 0.0413(4) Uani 1 1 d . . . . .
 H26A H 0.537114 0.837239 0.195105 0.050 Uiso 1 1 calc R U . . .
 H26B H 0.493787 0.896934 0.249104 0.050 Uiso 1 1 calc R U . . .

loop_
  _atom_site_aniso_label
  _atom_site_aniso_U_11
  _atom_site_aniso_U_22
  _atom_site_aniso_U_33
  _atom_site_aniso_U_23
  _atom_site_aniso_U_13
  _atom_site_aniso_U_12
 N1 0.0337(7) 0.0409(8) 0.0299(7) -0.0021(6) 0.0069(6) 0.0002(7)
 S1 0.0515(3) 0.0530(3) 0.0299(2) -0.0040(2) 0.01196(19) -0.0049(2)
 O1 0.0457(7) 0.0353(7) 0.0442(7) -0.0007(6) 0.0171(6) 0.0022(6)
 C1 0.0345(9) 0.0301(8) 0.0332(8) -0.0013(7) 0.0113(7) -0.0054(7)
 O2 0.0482(8) 0.0711(9) 0.0303(6) -0.0088(6) 0.0102(6) 0.0083(7)
 N2 0.0337(8) 0.0419(8) 0.0313(7) -0.0055(6) 0.0058(6) 0.0001(7)
 C2 0.0393(10) 0.0407(10) 0.0334(9) -0.0016(7) 0.0128(7) -0.0067(8)
 C3 0.0455(10) 0.0304(9) 0.0344(9) 0.0026(7) 0.0054(7) -0.0056(8)
 O3 0.0339(7) 0.0569(8) 0.0410(7) -0.0111(6) 0.0109(5) 0.0047(6)
 C4 0.0382(9) 0.0291(8) 0.0356(9) 0.0010(7) 0.0043(7) -0.0045(7)
 O4 0.0420(8) 0.0735(10) 0.0433(7) -0.0097(7) 0.0160(6) -0.0009(7)
 C5 0.0423(10) 0.0425(10) 0.0436(10) -0.0035(8) 0.0048(8) 0.0015(9)
 C6 0.0415(11) 0.0463(11) 0.0580(12) 0.0014(10) -0.0015(9) 0.0040(9)
 C7 0.0558(12) 0.0480(12) 0.0451(11) 0.0033(9) -0.0110(9) -0.0011(10)
 C8 0.0582(12) 0.0413(10) 0.0324(9) 0.0018(8) 0.0013(8) -0.0030(9)
 C9 0.0333(8) 0.0351(9) 0.0310(8) -0.0032(7) 0.0107(7) 0.0011(7)
 C10 0.0328(8) 0.0351(9) 0.0312(8) -0.0014(7) 0.0104(7) -0.0027(7)
 C11 0.0312(8) 0.0367(9) 0.0333(8) -0.0034(7) 0.0102(7) -0.0018(7)
 C12 0.0354(9) 0.0412(10) 0.0313(8) -0.0016(7) 0.0099(7) 0.0008(8)
 C13 0.0311(8) 0.0427(10) 0.0328(8) 0.0004(7) 0.0086(7) -0.0009(8)
 C14 0.0412(10) 0.0523(12) 0.0553(12) -0.0001(10) 0.0203(9) 0.0043(9)
 C15 0.0405(11) 0.0837(17) 0.0656(14) -0.0022(12) 0.0280(10) -0.0017(11)
 C16 0.0535(13) 0.0720(15) 0.0540(12) 0.0000(11) 0.0220(10) -0.0208(12)
 C17 0.0691(15) 0.0500(12) 0.0659(14) 0.0045(11) 0.0261(12) -0.0140(11)
 C18 0.0475(11) 0.0465(11) 0.0562(12) 0.0002(9) 0.0245(9) -0.0014(9)
 C19 0.087(2) 0.110(2) 0.094(2) 0.0019(18) 0.0491(17) -0.0438(18)
 C20 0.0348(9) 0.0534(12) 0.0360(9) 0.0002(8) 0.0060(7) 0.0003(9)
 C21 0.0442(12) 0.0555(13) 0.0757(15) -0.0079(12) 0.0061(11) -0.0028(10)
 C22 0.0668(16) 0.0614(15) 0.0918(19) -0.0077(14) 0.0045(14) -0.0149(13)
 C23 0.0627(17) 0.091(2) 0.092(2) -0.0047(17) 0.0075(14) -0.0302(16)
 C24 0.0354(13) 0.117(3) 0.118(3) 0.003(2) 0.0033(14) -0.0117(15)
 C25 0.0415(12) 0.0741(16) 0.096(2) 0.0033(14) 0.0094(12) 0.0044(12)
 C26 0.0366(9) 0.0463(10) 0.0384(9) 0.0012(8) 0.0037(7) 0.0049(8)

_geom_special_details
;
 All esds (except the esd in the dihedral angle between two l.s. planes)
 are estimated using the full covariance matrix.  The cell esds are taken
 into account individually in the estimation of esds in distances, angles
 and torsion angles; correlations between esds in cell parameters are only
 used when they are defined by crystal symmetry.  An approximate (isotropic)
 treatment of cell esds is used for estimating esds involving l.s. planes.
;
loop_
  _geom_bond_atom_site_label_1
  _geom_bond_atom_site_label_2
  _geom_bond_distance
  _geom_bond_site_symmetry_2
  _geom_bond_publ_flag
 N1 C9 1.499(2) . ?
 N1 C12 1.331(2) . ?
 N1 C26 1.459(2) . ?
 S1 C2 1.7606(18) . ?
 S1 C3 1.7374(19) . ?
 O1 H1 0.88(3) . ?
 O1 C9 1.404(2) . ?
 C1 N2 1.347(2) . ?
 C1 C2 1.492(2) . ?
 C1 C10 1.390(2) . ?
 O2 C12 1.232(2) . ?
 N2 H2 0.88(2) . ?
 N2 C4 1.394(2) . ?
 C2 O4 1.202(2) . ?
 C3 C4 1.391(2) . ?
 C3 C8 1.395(2) . ?
 O3 C11 1.2411(19) . ?
 C4 C5 1.388(3) . ?
 C5 H5 0.9300 . ?
 C5 C6 1.384(3) . ?
 C6 H6 0.9300 . ?
 C6 C7 1.382(3) . ?
 C7 H7 0.9300 . ?
 C7 C8 1.369(3) . ?
 C8 H8 0.9300 . ?
 C9 C10 1.520(2) . ?
 C9 C13 1.521(2) . ?
 C10 C11 1.417(2) . ?
 C11 C12 1.513(2) . ?
 C13 C14 1.376(2) . ?
 C13 C18 1.382(3) . ?
 C14 H14 0.9300 . ?
 C14 C15 1.391(3) . ?
 C15 H15 0.9300 . ?
 C15 C16 1.376(3) . ?
 C16 C17 1.379(3) . ?
 C16 C19 1.509(3) . ?
 C17 H17 0.9300 . ?
 C17 C18 1.379(3) . ?
 C18 H18 0.9300 . ?
 C19 H19A 0.9600 . ?
 C19 H19B 0.9600 . ?
 C19 H19C 0.9600 . ?
 C20 C21 1.373(3) . ?
 C20 C25 1.377(3) . ?
 C20 C26 1.504(3) . ?
 C21 H21 0.9300 . ?
 C21 C22 1.376(3) . ?
 C22 H22 0.9300 . ?
 C22 C23 1.355(4) . ?
 C23 H23 0.9300 . ?
 C23 C24 1.363(4) . ?
 C24 H24 0.9300 . ?
 C24 C25 1.394(4) . ?
 C25 H25 0.9300 . ?
 C26 H26A 0.9700 . ?
 C26 H26B 0.9700 . ?

loop_
  _geom_angle_atom_site_label_1
  _geom_angle_atom_site_label_2
  _geom_angle_atom_site_label_3
  _geom_angle
  _geom_angle_site_symmetry_1
  _geom_angle_site_symmetry_3
  _geom_angle_publ_flag
 C12 N1 C9 114.53(13) . . ?
 C12 N1 C26 124.22(14) . . ?
 C26 N1 C9 120.33(14) . . ?
 C3 S1 C2 105.29(9) . . ?
 C9 O1 H1 105.6(17) . . ?
 N2 C1 C2 119.83(15) . . ?
 N2 C1 C10 117.90(15) . . ?
 C10 C1 C2 122.27(15) . . ?
 C1 N2 H2 114.5(13) . . ?
 C1 N2 C4 130.10(16) . . ?
 C4 N2 H2 115.4(13) . . ?
 C1 C2 S1 120.26(13) . . ?
 O4 C2 S1 117.51(13) . . ?
 O4 C2 C1 122.22(16) . . ?
 C4 C3 S1 122.41(13) . . ?
 C4 C3 C8 119.35(17) . . ?
 C8 C3 S1 118.23(15) . . ?
 C3 C4 N2 121.85(16) . . ?
 C5 C4 N2 118.29(16) . . ?
 C5 C4 C3 119.86(16) . . ?
 C4 C5 H5 120.0 . . ?
 C6 C5 C4 120.10(19) . . ?
 C6 C5 H5 120.0 . . ?
 C5 C6 H6 120.1 . . ?
 C7 C6 C5 119.9(2) . . ?
 C7 C6 H6 120.1 . . ?
 C6 C7 H7 119.8 . . ?
 C8 C7 C6 120.46(18) . . ?
 C8 C7 H7 119.8 . . ?
 C3 C8 H8 119.8 . . ?
 C7 C8 C3 120.32(18) . . ?
 C7 C8 H8 119.8 . . ?
 N1 C9 C10 101.45(12) . . ?
 N1 C9 C13 107.65(13) . . ?
 O1 C9 N1 107.96(13) . . ?
 O1 C9 C10 114.02(14) . . ?
 O1 C9 C13 110.24(14) . . ?
 C10 C9 C13 114.75(14) . . ?
 C1 C10 C9 130.15(15) . . ?
 C1 C10 C11 120.79(15) . . ?
 C11 C10 C9 109.04(14) . . ?
 O3 C11 C10 129.84(15) . . ?
 O3 C11 C12 122.06(15) . . ?
 C10 C11 C12 108.09(14) . . ?
 N1 C12 C11 106.68(14) . . ?
 O2 C12 N1 128.03(16) . . ?
 O2 C12 C11 125.29(16) . . ?
 C14 C13 C9 122.64(16) . . ?
 C14 C13 C18 118.61(17) . . ?
 C18 C13 C9 118.72(16) . . ?
 C13 C14 H14 120.2 . . ?
 C13 C14 C15 119.7(2) . . ?
 C15 C14 H14 120.2 . . ?
 C14 C15 H15 119.0 . . ?
 C16 C15 C14 122.1(2) . . ?
 C16 C15 H15 119.0 . . ?
 C15 C16 C17 117.6(2) . . ?
 C15 C16 C19 121.6(2) . . ?
 C17 C16 C19 120.8(2) . . ?
 C16 C17 H17 119.5 . . ?
 C16 C17 C18 121.1(2) . . ?
 C18 C17 H17 119.5 . . ?
 C13 C18 H18 119.5 . . ?
 C17 C18 C13 121.04(19) . . ?
 C17 C18 H18 119.5 . . ?
 C16 C19 H19A 109.5 . . ?
 C16 C19 H19B 109.5 . . ?
 C16 C19 H19C 109.5 . . ?
 H19A C19 H19B 109.5 . . ?
 H19A C19 H19C 109.5 . . ?
 H19B C19 H19C 109.5 . . ?
 C21 C20 C25 117.9(2) . . ?
 C21 C20 C26 123.14(17) . . ?
 C25 C20 C26 118.86(19) . . ?
 C20 C21 H21 119.2 . . ?
 C20 C21 C22 121.6(2) . . ?
 C22 C21 H21 119.2 . . ?
 C21 C22 H22 119.8 . . ?
 C23 C22 C21 120.4(3) . . ?
 C23 C22 H22 119.8 . . ?
 C22 C23 H23 120.3 . . ?
 C22 C23 C24 119.4(2) . . ?
 C24 C23 H23 120.3 . . ?
 C23 C24 H24 119.8 . . ?
 C23 C24 C25 120.5(2) . . ?
 C25 C24 H24 119.8 . . ?
 C20 C25 C24 120.3(3) . . ?
 C20 C25 H25 119.9 . . ?
 C24 C25 H25 119.9 . . ?
 N1 C26 C20 116.03(15) . . ?
 N1 C26 H26A 108.3 . . ?
 N1 C26 H26B 108.3 . . ?
 C20 C26 H26A 108.3 . . ?
 C20 C26 H26B 108.3 . . ?
 H26A C26 H26B 107.4 . . ?

loop_
  _geom_hbond_atom_site_label_D
  _geom_hbond_atom_site_label_H
  _geom_hbond_atom_site_label_A
  _geom_hbond_distance_DH
  _geom_hbond_distance_HA
  _geom_hbond_distance_DA
  _geom_hbond_angle_DHA
  _geom_hbond_site_symmetry_A
  _geom_hbond_publ_flag
 O1 H1 O2 0.88(3) 2.03(3) 2.8932(19) 166(2) 2_655 yes
 N2 H2 O3 0.88(2) 1.87(2) 2.6229(19) 143.1(18) . yes

loop_
  _geom_torsion_atom_site_label_1
  _geom_torsion_atom_site_label_2
  _geom_torsion_atom_site_label_3
  _geom_torsion_atom_site_label_4
  _geom_torsion
  _geom_torsion_site_symmetry_1
  _geom_torsion_site_symmetry_2
  _geom_torsion_site_symmetry_3
  _geom_torsion_site_symmetry_4
  _geom_torsion_publ_flag
 N1 C9 C10 C1 -179.60(17) . . . . ?
 N1 C9 C10 C11 2.10(17) . . . . ?
 N1 C9 C13 C14 -114.46(18) . . . . ?
 N1 C9 C13 C18 63.4(2) . . . . ?
 S1 C3 C4 N2 1.7(2) . . . . ?
 S1 C3 C4 C5 -178.51(13) . . . . ?
 S1 C3 C8 C7 178.42(15) . . . . ?
 O1 C9 C10 C1 64.6(2) . . . . ?
 O1 C9 C10 C11 -113.67(16) . . . . ?
 O1 C9 C13 C14 3.1(2) . . . . ?
 O1 C9 C13 C18 -179.04(16) . . . . ?
 C1 N2 C4 C3 1.4(3) . . . . ?
 C1 N2 C4 C5 -178.39(17) . . . . ?
 C1 C10 C11 O3 1.1(3) . . . . ?
 C1 C10 C11 C12 -178.12(15) . . . . ?
 N2 C1 C2 S1 -3.9(2) . . . . ?
 N2 C1 C2 O4 176.91(17) . . . . ?
 N2 C1 C10 C9 -178.64(16) . . . . ?
 N2 C1 C10 C11 -0.5(2) . . . . ?
 N2 C4 C5 C6 179.38(17) . . . . ?
 C2 S1 C3 C4 -4.67(17) . . . . ?
 C2 S1 C3 C8 175.17(14) . . . . ?
 C2 C1 N2 C4 -0.2(3) . . . . ?
 C2 C1 C10 C9 1.7(3) . . . . ?
 C2 C1 C10 C11 179.81(15) . . . . ?
 C3 S1 C2 C1 5.65(16) . . . . ?
 C3 S1 C2 O4 -175.11(15) . . . . ?
 C3 C4 C5 C6 -0.4(3) . . . . ?
 O3 C11 C12 N1 177.65(16) . . . . ?
 O3 C11 C12 O2 -2.0(3) . . . . ?
 C4 C3 C8 C7 -1.7(3) . . . . ?
 C4 C5 C6 C7 -0.7(3) . . . . ?
 C5 C6 C7 C8 0.7(3) . . . . ?
 C6 C7 C8 C3 0.6(3) . . . . ?
 C8 C3 C4 N2 -178.15(16) . . . . ?
 C8 C3 C4 C5 1.7(3) . . . . ?
 C9 N1 C12 O2 -175.71(18) . . . . ?
 C9 N1 C12 C11 4.7(2) . . . . ?
 C9 N1 C26 C20 -100.45(19) . . . . ?
 C9 C10 C11 O3 179.59(17) . . . . ?
 C9 C10 C11 C12 0.36(19) . . . . ?
 C9 C13 C14 C15 178.22(17) . . . . ?
 C9 C13 C18 C17 -178.38(18) . . . . ?
 C10 C1 N2 C4 -179.85(16) . . . . ?
 C10 C1 C2 S1 175.78(13) . . . . ?
 C10 C1 C2 O4 -3.4(3) . . . . ?
 C10 C9 C13 C14 133.44(18) . . . . ?
 C10 C9 C13 C18 -48.7(2) . . . . ?
 C10 C11 C12 N1 -3.05(19) . . . . ?
 C10 C11 C12 O2 177.33(17) . . . . ?
 C12 N1 C9 O1 115.81(16) . . . . ?
 C12 N1 C9 C10 -4.35(18) . . . . ?
 C12 N1 C9 C13 -125.19(16) . . . . ?
 C12 N1 C26 C20 91.1(2) . . . . ?
 C13 C9 C10 C1 -63.9(2) . . . . ?
 C13 C9 C10 C11 117.83(16) . . . . ?
 C13 C14 C15 C16 -0.4(3) . . . . ?
 C14 C13 C18 C17 -0.4(3) . . . . ?
 C14 C15 C16 C17 0.6(3) . . . . ?
 C14 C15 C16 C19 180.0(2) . . . . ?
 C15 C16 C17 C18 -0.6(3) . . . . ?
 C16 C17 C18 C13 0.6(3) . . . . ?
 C18 C13 C14 C15 0.3(3) . . . . ?
 C19 C16 C17 C18 179.9(2) . . . . ?
 C20 C21 C22 C23 0.5(4) . . . . ?
 C21 C20 C25 C24 1.0(4) . . . . ?
 C21 C20 C26 N1 -34.2(3) . . . . ?
 C21 C22 C23 C24 0.6(5) . . . . ?
 C22 C23 C24 C25 -0.9(5) . . . . ?
 C23 C24 C25 C20 0.1(5) . . . . ?
 C25 C20 C21 C22 -1.3(4) . . . . ?
 C25 C20 C26 N1 150.02(19) . . . . ?
 C26 N1 C9 O1 -53.68(19) . . . . ?
 C26 N1 C9 C10 -173.83(14) . . . . ?
 C26 N1 C9 C13 65.32(19) . . . . ?
 C26 N1 C12 O2 -6.7(3) . . . . ?
 C26 N1 C12 C11 173.70(15) . . . . ?
 C26 C20 C21 C22 -177.1(2) . . . . ?
 C26 C20 C25 C24 177.0(2) . . . . ?

_shelx_res_file
;
TITL psu-1669(lea-229)_a.res in P2(1)/n
    psu-1669(lea-229).res
    created by SHELXL-2018/3 at 00:06:27 on 22-Sep-2023
REM Old TITL PSU-1669(LEA-229) in P2(1)/n
REM SHELXT solution in P2(1)/n: R1 0.150, Rweak 0.302, Alpha 0.030
REM <I/s> 0.775 for 374 systematic absences, Orientation as input
REM Formula found by SHELXT: C26 N2 O4 S
CELL 0.71073 13.5479 7.2804 23.1879 90 103.495 90
ZERR 4 0.0021 0.0011 0.0035 0 0.015 0
LATT 1
SYMM 0.5-X,0.5+Y,0.5-Z
SFAC C H N O S
UNIT 104 80 8 16 4
EQIV $1 1.5-X,0.5+Y,0.5-Z

L.S. 10
PLAN  25
SIZE 0.2 0.3 0.6
TEMP 22(2)
CONF
HTAB O1 O2_$1
HTAB N2 O3
BOND
list 4
fmap 2
acta 52
MORE -1
BOND $H
REM <olex2.extras>
REM <HklSrc "%.\\PSU-1669(LEA-229).hkl">
REM </olex2.extras>

WGHT    0.051000    0.635100
FVAR       0.49353
N1    3    0.621966    0.753879    0.272613    11.00000    0.03373    0.04093 =
         0.02987   -0.00206    0.00694    0.00016
S1    5    0.866682    0.855979    0.536411    11.00000    0.05145    0.05304 =
         0.02992   -0.00396    0.01196   -0.00487
O1    4    0.623675    1.000211    0.338242    11.00000    0.04567    0.03531 =
         0.04418   -0.00074    0.01706    0.00216
H1    2    0.666816    1.053018    0.320514    11.00000    0.08359
C1    1    0.818570    0.776893    0.413814    11.00000    0.03451    0.03006 =
         0.03315   -0.00127    0.01130   -0.00539
O2    4    0.708606    0.647498    0.204847    11.00000    0.04822    0.07110 =
         0.03035   -0.00879    0.01023    0.00831
N2    3    0.915705    0.723028    0.420542    11.00000    0.03372    0.04188 =
         0.03130   -0.00553    0.00585    0.00010
H2    2    0.930089    0.678128    0.388377    11.00000    0.05033
C2    1    0.783638    0.851339    0.465618    11.00000    0.03925    0.04074 =
         0.03337   -0.00160    0.01278   -0.00674
C3    1    0.983271    0.784096    0.525533    11.00000    0.04552    0.03042 =
         0.03441    0.00263    0.00538   -0.00559
O3    4    0.875407    0.632242    0.308004    11.00000    0.03394    0.05688 =
         0.04096   -0.01108    0.01090    0.00474
C4    1    0.995823    0.724387    0.470726    11.00000    0.03816    0.02912 =
         0.03555    0.00098    0.00429   -0.00449
O4    4    0.698868    0.908048    0.461252    11.00000    0.04196    0.07353 =
         0.04333   -0.00966    0.01595   -0.00089
C5    1    1.090311    0.664530    0.465000    11.00000    0.04230    0.04249 =
         0.04362   -0.00353    0.00476    0.00155
AFIX  43
H5    2    1.098709    0.623786    0.428434    11.00000   -1.20000
AFIX   0
C6    1    1.172083    0.665376    0.513633    11.00000    0.04146    0.04628 =
         0.05804    0.00139   -0.00152    0.00401
AFIX  43
H6    2    1.235212    0.623928    0.509876    11.00000   -1.20000
AFIX   0
C7    1    1.159747    0.727914    0.567774    11.00000    0.05583    0.04797 =
         0.04508    0.00328   -0.01098   -0.00108
AFIX  43
H7    2    1.214928    0.729575    0.600307    11.00000   -1.20000
AFIX   0
C8    1    1.066839    0.787463    0.573860    11.00000    0.05821    0.04134 =
         0.03237    0.00180    0.00132   -0.00296
AFIX  43
H8    2    1.059417    0.830360    0.610390    11.00000   -1.20000
AFIX   0
C9    1    0.642690    0.811042    0.336436    11.00000    0.03334    0.03515 =
         0.03097   -0.00317    0.01070    0.00109
C10   1    0.753908    0.759565    0.357955    11.00000    0.03277    0.03510 =
         0.03117   -0.00137    0.01042   -0.00273
C11   1    0.789706    0.688805    0.309681    11.00000    0.03124    0.03673 =
         0.03335   -0.00336    0.01017   -0.00180
C12   1    0.702941    0.693236    0.255119    11.00000    0.03539    0.04117 =
         0.03133   -0.00160    0.00985    0.00082
C13   1    0.570653    0.704542    0.365432    11.00000    0.03115    0.04270 =
         0.03283    0.00039    0.00859   -0.00087
C14   1    0.495443    0.788352    0.386881    11.00000    0.04116    0.05233 =
         0.05527   -0.00008    0.02034    0.00427
AFIX  43
H14   2    0.488202    0.915384    0.384970    11.00000   -1.20000
AFIX   0
C15   1    0.430322    0.682151    0.411429    11.00000    0.04054    0.08372 =
         0.06559   -0.00224    0.02795   -0.00168
AFIX  43
H15   2    0.380056    0.740262    0.426027    11.00000   -1.20000
AFIX   0
C16   1    0.437941    0.493785    0.414793    11.00000    0.05349    0.07197 =
         0.05401    0.00004    0.02201   -0.02080
C17   1    0.513792    0.411933    0.393239    11.00000    0.06909    0.04998 =
         0.06585    0.00448    0.02615   -0.01395
AFIX  43
H17   2    0.521194    0.284939    0.395270    11.00000   -1.20000
AFIX   0
C18   1    0.578878    0.515392    0.368708    11.00000    0.04747    0.04648 =
         0.05616    0.00022    0.02449   -0.00137
AFIX  43
H18   2    0.629086    0.456966    0.354144    11.00000   -1.20000
AFIX   0
C19   1    0.366908    0.379839    0.441528    11.00000    0.08748    0.11046 =
         0.09415    0.00194    0.04908   -0.04379
AFIX 137
H19A  2    0.375985    0.410771    0.482679    11.00000   -1.50000
H19B  2    0.381507    0.251894    0.437907    11.00000   -1.50000
H19C  2    0.298041    0.404361    0.421005    11.00000   -1.50000
AFIX   0
C20   1    0.449310    0.640512    0.219903    11.00000    0.03476    0.05345 =
         0.03602    0.00017    0.00600    0.00026
C21   1    0.477101    0.460248    0.216516    11.00000    0.04418    0.05546 =
         0.07574   -0.00789    0.00610   -0.00278
AFIX  43
H21   2    0.545660    0.430395    0.223975    11.00000   -1.20000
AFIX   0
C22   1    0.405894    0.322623    0.202340    11.00000    0.06676    0.06142 =
         0.09176   -0.00766    0.00446   -0.01491
AFIX  43
H22   2    0.426790    0.201461    0.200665    11.00000   -1.20000
AFIX   0
C23   1    0.305494    0.362698    0.190808    11.00000    0.06266    0.09093 =
         0.09176   -0.00467    0.00753   -0.03019
AFIX  43
H23   2    0.257470    0.269458    0.181587    11.00000   -1.20000
AFIX   0
C24   1    0.275507    0.540850    0.192842    11.00000    0.03542    0.11746 =
         0.11844    0.00319    0.00329   -0.01170
AFIX  43
H24   2    0.206695    0.569214    0.184429    11.00000   -1.20000
AFIX   0
C25   1    0.347221    0.680851    0.207441    11.00000    0.04148    0.07406 =
         0.09579    0.00329    0.00942    0.00435
AFIX  43
H25   2    0.326024    0.801954    0.208768    11.00000   -1.20000
AFIX   0
C26   1    0.524538    0.795638    0.232483    11.00000    0.03659    0.04628 =
         0.03841    0.00118    0.00367    0.00486
AFIX  23
H26A  2    0.537114    0.837239    0.195105    11.00000   -1.20000
H26B  2    0.493787    0.896934    0.249104    11.00000   -1.20000
AFIX   0
HKLF 4


REM  psu-1669(lea-229)_a.res in P2(1)/n
REM wR2 = 0.1268, GooF = S = 1.031, Restrained GooF = 1.031 for all data
REM R1 = 0.0469 for 3911 Fo > 4sig(Fo) and 0.0683 for all 5254 data
REM 307 parameters refined using 0 restraints

END

WGHT      0.0510      0.6351

REM Highest difference peak  0.225,  deepest hole -0.273,  1-sigma level  0.044
Q1    1   0.7486  0.6756  0.2815  11.00000  0.05    0.22
Q2    1   0.9591  0.7444  0.4496  11.00000  0.05    0.20
Q3    1   0.7706  0.7292  0.3407  11.00000  0.05    0.19
Q4    1   0.7700  0.7366  0.3815  11.00000  0.05    0.19
Q5    1   0.8022  0.8346  0.4372  11.00000  0.05    0.19
Q6    1   0.9413  0.7791  0.5316  11.00000  0.05    0.19
Q7    1   0.5819  0.7693  0.2570  11.00000  0.05    0.18
Q8    1   0.3233  0.2892  0.4077  11.00000  0.05    0.18
Q9    1   1.1316  0.6896  0.4920  11.00000  0.05    0.17
Q10   1   1.0200  0.8159  0.5452  11.00000  0.05    0.17
Q11   1   0.6244  0.7768  0.3035  11.00000  0.05    0.17
Q12   1   0.2177  0.5855  0.2308  11.00000  0.05    0.17
Q13   1   0.8716  0.6886  0.5327  11.00000  0.05    0.16
Q14   1   0.8528  1.0294  0.5334  11.00000  0.05    0.16
Q15   1   0.8164  0.8872  0.5005  11.00000  0.05    0.16
Q16   1   0.5992  0.7827  0.3514  11.00000  0.05    0.16
Q17   1   0.4117  0.2634  0.4754  11.00000  0.05    0.16
Q18   1   0.8621  0.7357  0.4267  11.00000  0.05    0.15
Q19   1   1.0443  0.7807  0.4581  11.00000  0.05    0.15
Q20   1   0.3231  0.6119  0.2287  11.00000  0.05    0.15
Q21   1   1.0055  0.7105  0.5338  11.00000  0.05    0.15
Q22   1   0.7062  0.7948  0.3537  11.00000  0.05    0.15
Q23   1   0.9422  0.9085  0.5259  11.00000  0.05    0.15
Q24   1   0.5191  0.9619  0.2280  11.00000  0.05    0.15
Q25   1   0.7652  1.0898  0.5094  11.00000  0.05    0.15
;
_shelx_res_checksum                60412
_shelx_hkl_file
;
   0   0   3    0.23    0.29
   0   0   4 1228.70   31.25
   0   0   5    0.36    0.24
   0   0   6  157.45    5.77
   0   0   7    0.64    0.49
   0   0   7    0.11    0.45
   0   0   8 1873.61   48.96
   0   0   8 1905.15   47.81
   0   0   9    2.65    0.85
   0   0   9    2.81    0.76
   0   0  10   49.37    2.84
   0   0  10   47.77    3.38
   0   0  11   -0.29    0.47
   0   0  11   -0.26    0.36
   0   0  12  855.02   24.67
   0   0  12  930.65   26.46
   0   0  12  899.82   24.66
   0   0  13    1.79    0.79
   0   0  13    2.73    1.18
   0   0  13    1.15    0.69
   0   0  14  100.96    5.24
   0   0  14  114.70    6.48
   0   0  14  113.83    5.40
   0   0  15    0.04    0.56
   0   0  15    0.43    0.56
   0   0  16  557.64   18.11
   0   0  16  620.93   18.51
   0   0  17    1.37    0.67
   0   0  17    1.83    1.02
   0   0  18  648.86   20.51
   0   0  18  665.89   20.76
   0   0  19    2.72    1.15
   0   0  19    2.93    1.23
   0   0  20   76.99    5.07
   0   0  20   73.19    5.09
   0   0  21    0.32    0.55
   0   0  21    0.42    0.71
   0   0  22   -0.26    0.60
   0   0  22   -0.48    1.01
   0   0  23    0.12    0.56
   0   0  23   -1.08    1.00
   0   0  24   59.00    4.65
   0   0  24   49.50    4.69
   0   0  25    0.72    0.82
   0   0  26  166.48    9.67
   0   0  27    0.25    0.89
   0   0  28   30.38    4.20
   0   0  29   -2.87    1.75
   0   0  30   54.68    5.89
   0  -1   0    3.44    0.43
   0   1   0    2.70    0.39
   0  -1   0    3.44    0.46
   0  -1   1   41.82    1.78
   0   1  -1   42.75    1.85
   0   1   1   46.50    1.78
   0  -1  -1   44.80    1.75
   0  -1   1   44.18    2.04
   0  -1   1   44.50    1.88
   0   1  -1   46.30    1.89
   0   1  -2 2257.76   55.63
   0  -1   2 2242.15   55.56
   0   1  -2 2311.39   55.89
   0  -1   2 2207.88   55.85
   0   1  -3  256.37    7.50
   0  -1   3  256.48    7.48
   0  -1   3  252.26    7.82
   0   1  -3  255.85    7.82
   0   1  -4  701.89   18.94
   0   1  -4  714.64   19.39
   0  -1   4  696.26   19.36
   0  -1  -4  742.51   18.91
   0   1  -5 3652.50   89.37
   0   1  -5 3551.02   89.82
   0  -1  -5 3643.70   89.06
   0   1   5 3571.25   89.17
   0  -1   5 3644.14   89.92
   0   1   6  661.63   17.78
   0  -1  -6  628.62   17.45
   0  -1   6  653.44   18.50
   0   1   7  131.49    5.13
   0  -1   7  131.85    5.69
   0  -1  -7  126.04    4.80
   0   1   8    0.90    0.29
   0  -1   8    0.74    0.49
   0  -1  -8    0.73    0.46
   0  -1   9  169.68    7.29
   0   1   9  169.90    6.65
   0  -1  -9  166.04    6.19
   0   1   9  169.68    6.45
   0   1  10   86.73    4.42
   0  -1  10  100.13    5.35
   0   1  10   93.33    4.72
   0  -1  11  345.59   12.49
   0  -1  11  391.37   13.52
   0   1  11  376.24   12.61
   0   1  11  374.68   12.09
   0  -1  12   18.95    2.20
   0   1  12   20.90    1.64
   0   1  12   25.83    2.52
   0   1  12   22.85    2.20
   0  -1  12   27.94    2.91
   0   1  13  124.98    5.01
   0  -1  13  118.44    6.26
   0   1  13  137.04    6.78
   0  -1  13  146.06    7.45
   0   1  13  139.29    6.25
   0   1  14   13.33    1.40
   0  -1  14   11.84    1.87
   0   1  14   13.49    1.85
   0   1  14   12.54    2.01
   0  -1  15  250.28   10.66
   0   1  15  270.41    9.17
   0   1  15  309.18   11.87
   0   1  15  291.55   10.78
   0  -1  16    3.86    1.19
   0   1  16    3.81    0.90
   0   1  16    5.29    1.36
   0  -1  17  118.88    6.75
   0   1  17  128.58    5.58
   0  -1  17  120.50    6.16
   0   1  17  124.95    6.70
   0   1  18    4.32    1.11
   0  -1  18    4.98    1.48
   0   1  18    3.76    1.25
   0  -1  18    7.08    1.50
   0   1  19   73.20    4.15
   0  -1  19   65.74    5.10
   0  -1  19   72.09    4.71
   0   1  19   64.14    4.91
   0   1  20  208.12    8.08
   0  -1  20  188.68    9.56
   0  -1  20  188.07    8.77
   0   1  20  196.89    9.59
   0  -1  21   52.63    4.73
   0   1  21   58.36    3.81
   0  -1  21   54.66    4.33
   0   1  21   55.57    4.82
   0   1  22    6.48    1.13
   0  -1  22    7.87    1.92
   0   1  22    3.64    1.52
   0  -1  22    7.27    1.69
   0  -1  23   16.28    2.57
   0   1  23   20.12    2.91
   0  -1  23   17.38    2.61
   0  -1  24    5.50    1.71
   0   1  24    4.14    1.48
   0  -1  24    3.83    1.26
   0  -1  25   36.37    4.07
   0   1  25   37.64    4.37
   0  -1  25   38.04    4.02
   0  -1  26    6.12    1.70
   0   1 -26   12.30    3.03
   0   1  26   10.73    2.48
   0  -1  26    5.62    1.81
   0   1 -27   15.88    3.49
   0  -1  27   19.79    3.14
   0   1 -28    5.74    2.32
   0  -1  28    4.35    1.63
   0  -1  29   17.84    3.17
   0  -1  30    9.42    2.36
   0  -2   0 9387.07  230.11
   0  -2   0 9368.75  230.38
   0  -2   0 9825.82  229.67
   0   2   0 9190.33  229.64
   0  -2   1  449.23   12.93
   0   2  -1  461.86   13.06
   0  -2  -1  448.40   12.99
   0  -2  -1  465.07   13.00
   0  -2   1  459.92   13.43
   0  -2  -1  478.23   12.25
   0   2   1  445.68   12.21
   0  -2   1  473.60   12.84
   0   2  -1  470.51   12.87
   0  -2   2  187.67    6.20
   0   2  -2  184.62    6.31
   0  -2  -2  190.15    6.03
   0  -2   2  193.19    6.82
   0   2   2  182.00    5.37
   0  -2   2  185.31    6.36
   0   2  -2  193.87    6.39
   0   2  -3  187.00    6.43
   0  -2   3  185.81    6.29
   0  -2  -3  186.38    5.79
   0  -2   3  188.16    7.00
   0  -2   3  190.40    6.65
   0   2   3  187.55    5.37
   0   2  -3  187.46    6.63
   0   2  -4  498.85   14.59
   0  -2   4  507.38   14.42
   0  -2   4  512.06   15.32
   0  -2  -4  517.42   13.42
   0  -2   4  494.15   14.96
   0   2  -4  512.68   14.97
   0  -2   5  136.87    5.28
   0   2  -5  129.87    5.26
   0  -2   5  128.31    5.80
   0  -2   5  135.15    5.70
   0   2  -5  126.97    5.62
   0  -2   6  680.42   20.45
   0   2  -6  681.97   19.70
   0  -2  -6  726.79   19.80
   0  -2   6  722.08   20.45
   0   2  -6  694.30   20.39
   0  -2   7  318.43   11.46
   0   2  -7  323.73   10.82
   0  -2   7  341.23   11.57
   0   2  -7  332.53   11.52
   0  -2  -7  345.80   10.84
   0  -2   8    5.65    1.22
   0   2  -8    4.03    0.90
   0  -2  -8    4.62    0.89
   0  -2   8    3.81    0.98
   0  -2   9   43.44    3.45
   0   2  -9   43.40    3.14
   0  -2   9   47.40    3.61
   0  -2  -9   49.42    3.06
   0  -2  10    1.09    0.56
   0   2 -10    2.34    0.87
   0  -2  10    2.48    0.86
   0  -2 -10    2.76    0.75
   0  -2  11  224.61    9.72
   0   2 -11  224.99    9.30
   0   2  11  243.53    8.90
   0  -2  11  245.30   10.30
   0  -2 -11  261.32    9.05
   0  -2  12    2.27    0.71
   0   2 -12    2.26    0.91
   0  -2 -12    3.25    0.90
   0   2  12    2.15    0.77
   0  -2  12    2.89    1.11
   0  -2  13   27.49    2.93
   0   2 -13   28.58    2.90
   0   2  13   32.54    2.88
   0  -2  14   10.52    1.88
   0   2 -14    7.25    1.54
   0   2  14    9.55    1.59
   0  -2  15    1.26    0.96
   0   2  15    0.63    0.22
   0   2 -15    1.32    0.84
   0   2  15    0.01    0.67
   0  -2  16    9.87    1.90
   0   2  16   12.08    0.85
   0   2 -16   10.64    2.01
   0   2  16   11.95    2.00
   0   2  17   24.41    1.36
   0  -2  17   20.87    2.86
   0   2 -17   23.89    3.08
   0   2  17   27.03    3.17
   0  -2  18  198.27   10.26
   0   2  18  227.02    6.61
   0   2 -18  211.31   10.53
   0  -2  19  167.87    9.39
   0   2 -19  175.49    9.47
   0  -2  20   47.50    4.74
   0   2 -20   51.72    4.98
   0  -2  21   68.21    5.79
   0   2 -21   70.72    5.93
   0  -2  22    1.12    1.03
   0   2 -22    1.24    1.02
   0  -2  22    1.51    0.84
   0  -2  23   49.74    5.11
   0   2 -23   56.30    5.64
   0  -2  23   49.45    4.39
   0  -2  24    7.24    2.15
   0   2 -24    8.91    2.44
   0  -2  24    8.20    1.90
   0  -2  25   10.48    2.43
   0   2 -25    6.96    2.53
   0  -2  25   11.92    2.20
   0  -2  26   24.87    3.80
   0   2 -26   29.81    4.51
   0  -2  26   24.70    3.30
   0  -2  27    3.87    1.64
   0   2 -27    8.19    2.26
   0  -2  27    6.95    1.96
   0  -2  28    6.59    2.02
   0  -2  29    1.31    1.11
   0  -3   0    0.06    0.41
   0  -3   0   -0.05    0.29
   0  -3   0   -0.17    0.38
   0   3   0   -0.26    0.24
   0  -3  -1   93.13    4.33
   0  -3   1   91.49    4.24
   0   3  -1   91.15    4.38
   0  -3   1   90.57    4.58
   0  -3  -1   94.52    4.40
   0   3   1   90.42    3.66
   0  -3   1  100.59    4.15
   0  -3  -1   94.88    3.66
   0   3  -1   87.53    4.05
   0  -3  -2  743.55   20.38
   0   3  -2  706.37   20.36
   0  -3   2  705.55   20.02
   0  -3  -2  724.34   20.02
   0  -3   2  727.21   20.96
   0   3   2  701.44   18.88
   0  -3   2  703.47   20.08
   0  -3  -2  733.27   18.85
   0   3  -2  736.25   20.15
   0   3  -3   42.75    2.91
   0  -3   3   48.69    2.87
   0  -3   3   46.92    3.28
   0  -3  -3   43.40    2.57
   0  -3   3   46.11    2.94
   0   3   3   44.97    2.06
   0   3  -3   47.90    2.98
   0  -3   4    2.48    0.71
   0  -3   4    2.86    0.90
   0  -3  -4    3.27    0.66
   0   3  -4    3.31    0.81
   0   3   4    3.40    0.48
   0   3  -4    3.22    0.86
   0  -3   4    3.09    0.78
   0  -3   5    0.34    0.41
   0  -3   5    1.36    0.76
   0  -3  -5    0.28    0.34
   0   3  -5    0.61    0.39
   0   3   5    0.20    0.21
   0  -3   5   -0.16    0.38
   0   3  -5   -0.20    0.54
   0   3  -6  124.67    5.77
   0  -3   6  136.31    5.70
   0  -3   6  121.98    6.25
   0  -3   6  123.82    6.17
   0   3   6  122.14    4.26
   0   3  -6  126.76    6.11
   0   3  -7   38.23    3.05
   0  -3   7   41.82    3.02
   0  -3   7   41.87    3.44
   0  -3   7   40.30    3.27
   0   3  -7   39.99    3.25
   0   3  -8   52.64    3.64
   0  -3   8   55.84    4.16
   0  -3   8   62.19    4.23
   0  -3  -8   56.68    3.70
   0   3  -8   54.12    4.06
   0  -3   9    9.26    1.67
   0  -3  -9   11.09    1.74
   0   3  -9   10.99    1.64
   0  -3   9   11.91    1.81
   0   3 -10   39.13    3.31
   0  -3  10   43.03    3.81
   0  -3  10   38.10    3.63
   0  -3  11  176.87    8.79
   0   3 -11  195.40    8.48
   0  -3  12    1.32    0.84
   0   3 -12    0.62    0.70
   0   3  12    1.03    0.59
   0  -3  13  180.47    9.51
   0   3 -13  204.29    9.37
   0  -3  14   49.85    4.51
   0   3 -14   50.37    4.25
   0   3  14   56.52    3.97
   0  -3  15   36.40    3.92
   0   3 -15   37.19    3.69
   0   3  15   46.31    3.68
   0  -3  16    0.16    0.96
   0   3 -16    1.15    0.67
   0   3  16    0.85    0.72
   0  -3  17  170.01    9.74
   0   3 -17  177.33    9.39
   0   3  17  203.40    9.20
   0  -3  18   16.73    3.01
   0   3 -18   18.82    2.93
   0   3  18   23.48    3.00
   0  -3  19    1.72    1.24
   0   3 -19    5.69    1.84
   0  -3  20   17.94    3.11
   0   3 -20   19.25    3.12
   0  -3  21   30.08    4.07
   0   3 -21   33.64    4.16
   0  -3  22    6.12    2.04
   0   3 -22    5.79    1.73
   0  -3  23   51.23    5.51
   0   3 -23   47.85    5.33
   0  -3  24    3.67    1.65
   0   3 -24    1.07    1.27
   0  -3  25   17.73    3.55
   0   3 -25   21.90    3.67
   0  -3  25   18.34    2.87
   0  -3  26    2.27    1.54
   0   3 -26    3.08    1.51
   0  -3  26    1.25    1.06
   0  -3  27   12.08    2.80
   0   3 -27   16.81    3.51
   0  -3  27   17.99    2.91
   0  -3  28   -0.69    1.15
   0  -3  28    1.14    0.84
   0  -4   0   36.98    2.78
   0  -4   0   36.53    2.99
   0  -4   0   38.81    2.51
   0   4   0   37.96    2.51
   0  -4  -1  187.66    7.48
   0  -4   1  187.88    7.43
   0  -4  -1  177.04    7.52
   0  -4   1  184.38    7.95
   0  -4   1  193.65    7.12
   0  -4  -1  190.49    6.55
   0   4  -1  182.68    7.06
   0   4   1  178.81    6.54
   0  -4   2   61.01    3.69
   0  -4  -2   66.25    3.94
   0   4  -2   62.41    3.99
   0  -4  -2   60.35    3.73
   0  -4   2   62.80    4.20
   0  -4  -2   64.24    2.98
   0   4   2   60.82    3.02
   0  -4   2   65.40    3.74
   0   4  -2   62.40    3.70
   0   4  -3   98.51    5.21
   0  -4  -3   98.32    5.08
   0  -4   3   92.07    4.80
   0  -4  -3   91.82    4.67
   0  -4   3   93.81    5.45
   0  -4   3   97.17    4.98
   0   4   3   92.09    3.72
   0   4  -3   90.85    4.93
   0   4  -4  833.25   24.44
   0  -4   4  884.59   23.92
   0  -4  -4  837.10   23.36
   0  -4   4  824.21   25.16
   0   4   4  796.04   21.73
   0  -4   4  882.27   24.40
   0   4  -4  838.02   24.35
   0  -4   5  536.86   15.76
   0   4  -5  490.88   16.11
   0  -4   5  477.36   16.72
   0  -4  -5  493.77   14.73
   0  -4   5  533.80   16.35
   0   4   5  469.03   13.37
   0   4  -5  505.85   16.21
   0   4  -6  190.72    8.35
   0  -4   6  214.21    8.11
   0  -4   6  186.95    8.86
   0   4   6  186.19    5.98
   0  -4   6  212.49    8.73
   0   4  -6  180.53    8.39
   0   4  -7   48.11    3.79
   0  -4   7   50.25    3.53
   0  -4   7   45.51    4.01
   0  -4   7   51.55    3.96
   0   4   7   46.02    2.23
   0   4  -7   47.77    3.93
   0   4  -8  164.34    7.83
   0  -4   8  184.91    7.77
   0  -4   8  159.38    8.33
   0  -4   8  183.74    8.50
   0   4   8  165.01    5.57
   0   4  -8  155.78    8.00
   0   4  -9   12.79    2.00
   0   4   9   15.11    1.30
   0  -4   9   14.92    2.37
   0  -4  10   30.17    3.40
   0   4 -10   32.93    3.24
   0  -4  11   90.29    6.32
   0   4 -11   91.64    5.89
   0  -4  12  533.75   20.07
   0   4 -12  569.94   19.57
   0   4  12  589.59   17.01
   0  -4  13    3.05    1.50
   0   4 -13    3.38    1.39
   0   4  13    3.04    0.90
   0  -4  14  318.75   14.16
   0   4 -14  331.49   13.63
   0   4  14  325.97   11.49
   0  -4  15   -0.45    1.20
   0   4 -15    1.86    1.28
   0   4  15    0.84    0.69
   0  -4  16    2.15    1.02
   0   4 -16    5.80    1.59
   0   4  16    4.00    1.15
   0  -4  17    0.47    0.89
   0   4 -17    1.34    0.73
   0   4  17    2.08    0.78
   0  -4  18    1.69    1.41
   0   4 -18    2.02    1.24
   0  -4  19  106.51    8.01
   0   4 -19  110.50    7.79
   0  -4  20   44.97    5.24
   0   4 -20   47.51    5.05
   0  -4  21   25.89    4.07
   0   4 -21   27.14    4.00
   0  -4  22    0.61    1.36
   0   4 -22    0.57    0.96
   0  -4  23   30.41    4.46
   0   4 -23   29.69    4.29
   0  -4  24   10.56    2.80
   0   4 -24   10.39    2.69
   0  -4  25    2.17    1.51
   0   4 -25    5.92    1.91
   0  -4  26   10.33    2.81
   0   4 -26   10.16    2.88
   0  -4  27    7.90    2.61
   0  -4  28   22.48    4.24
   0  -5   0   -0.03    0.53
   0  -5   0   -0.28    0.59
   0  -5   0   -0.43    0.48
   0   5   0    0.12    0.32
   0  -5  -1   18.69    2.15
   0  -5   1   16.54    2.00
   0  -5   1   16.76    2.33
   0  -5  -1   16.09    2.10
   0  -5   1   16.71    1.86
   0  -5  -1   18.55    1.73
   0   5   1   19.38    1.86
   0   5  -1   17.67    1.96
   0  -5  -2   54.12    3.82
   0  -5   2   48.30    3.55
   0  -5   2   44.91    3.87
   0  -5  -2   45.93    3.58
   0  -5  -2   46.87    2.70
   0  -5   2   47.16    3.42
   0   5  -2   43.61    3.42
   0   5   2   43.62    2.73
   0   5  -3  130.90    6.94
   0  -5   3  137.85    6.53
   0  -5  -3  142.07    6.90
   0  -5   3  127.03    7.21
   0  -5  -3  128.36    6.42
   0  -5   3  147.75    6.77
   0   5  -3  140.16    6.67
   0   5   3  132.41    5.18
   0  -5   4   17.35    2.18
   0  -5  -4   20.43    2.40
   0   5  -4   22.90    2.70
   0  -5  -4   19.20    2.17
   0  -5   4   19.60    2.71
   0  -5   4   24.11    2.55
   0   5   4   20.82    1.57
   0   5  -4   21.14    2.43
   0  -5   5    0.25    0.54
   0  -5  -5   -0.25    0.45
   0  -5   5    0.88    0.55
   0  -5  -5    0.24    0.62
   0   5  -5   -1.08    0.78
   0  -5   5    0.02    0.69
   0   5   5    0.27    0.26
   0   5  -5   -0.01    0.58
   0   5  -6   41.92    3.81
   0  -5   6   41.75    3.38
   0  -5   6   40.92    4.01
   0  -5   6   44.28    3.77
   0   5   6   41.30    2.06
   0   5  -6   38.88    3.62
   0  -5   7   11.48    2.26
   0   5  -7   10.66    1.92
   0   5   7    9.52    0.87
   0   5  -7   10.18    1.88
   0  -5   8    0.36    0.97
   0   5  -8    0.45    0.73
   0   5   8    0.19    0.21
   0   5   9   14.87    1.12
   0   5  -9   19.30    2.78
   0  -5   9   13.61    2.56
   0   5 -10  295.16   12.55
   0  -5  10  272.82   13.00
   0   5  10  290.03    8.52
   0   5 -11   83.70    5.93
   0  -5  11   80.71    6.34
   0   5  11   88.76    3.30
   0   5 -12   51.72    4.68
   0  -5  12   47.51    4.87
   0   5  12   49.67    2.52
   0   5 -13    6.75    1.80
   0  -5  13    4.62    1.69
   0   5  13    6.00    0.93
   0   5  13    2.91    0.75
   0   5 -14   15.54    2.61
   0   5  14   16.73    1.63
   0  -5  14   13.09    2.67
   0  -5  15    0.34    0.91
   0   5 -15    1.97    1.19
   0  -5  16   -1.10    1.11
   0   5 -16    0.43    0.91
   0  -5  17    1.61    1.20
   0   5 -17    0.46    1.04
   0  -5  18   33.74    4.63
   0   5 -18   39.04    4.74
   0  -5  19   95.84    8.02
   0   5 -19  100.61    7.81
   0  -5  20   13.63    3.07
   0   5 -20    6.95    2.38
   0  -5  21   22.98    4.09
   0   5 -21   28.74    4.31
   0  -5  22   24.67    4.31
   0   5 -22   29.60    4.42
   0  -5  23    5.37    2.38
   0   5 -23    7.88    2.51
   0  -5  24    4.33    1.98
   0   5 -24    3.47    1.61
   0  -5  25   -2.10    1.64
   0   5 -25   -0.89    1.25
   0  -6   0  190.72    9.52
   0  -6   0  212.43    8.20
   0   6   0  214.86    8.42
   0  -6   1   20.65    2.78
   0  -6  -1   21.31    2.79
   0  -6  -1   24.26    2.17
   0  -6   1   23.90    2.40
   0   6   1   23.62    2.25
   0   6  -1   23.59    2.49
   0  -6   2   10.40    1.97
   0  -6  -2   10.82    1.90
   0  -6   2   11.69    1.79
   0   6   2   13.27    1.57
   0   6  -2    9.79    1.73
   0  -6  -3   24.84    2.83
   0  -6   3   23.53    3.10
   0  -6   3   24.95    2.66
   0   6  -3   28.30    2.94
   0   6   3   27.84    2.11
   0  -6  -4   33.40    3.17
   0  -6   4   27.04    3.33
   0  -6   4   32.20    3.16
   0   6   4   34.94    2.20
   0   6  -5    0.04    0.65
   0  -6   5    0.22    0.92
   0  -6  -5   -0.68    1.06
   0  -6   5   -0.84    1.18
   0   6   5    1.11    0.43
   0  -6   6  114.75    7.31
   0   6  -6  130.04    7.39
   0  -6   7   -0.65    1.00
   0   6  -7    0.19    0.68
   0   6  -8   22.75    3.18
   0  -6   8   21.93    3.27
   0  -6   9    5.80    1.79
   0   6  -9    5.92    1.82
   0  -6  10   -0.80    0.84
   0   6 -10    0.78    1.00
   0   6 -11    5.64    1.85
   0  -6  11    6.63    2.09
   0  -6  12   18.52    3.26
   0   6 -12   17.78    3.10
   0  -6  13    3.64    1.61
   0   6 -13    7.18    2.11
   0   6 -14   29.53    4.01
   0  -6  14   23.19    3.78
   0   6 -15    1.06    1.01
   0  -6  15    1.49    1.36
   0   6 -16    3.58    1.49
   0  -6  16    4.87    2.12
   0  -6  17   80.82    7.48
   0   6 -17   95.39    7.66
   0   6 -18    2.64    1.63
   0  -6  18    6.91    2.47
   0   6 -19   -2.05    1.71
   0  -6  19   -1.54    1.50
   0  -6  20    6.32    2.15
   0   6 -20    5.15    1.70
   0  -6  21   -0.08    1.40
   0   6 -21    0.44    1.19
   0   6 -22    3.20    1.57
   0   6 -23   -3.32    1.87
   0  -7   0   -0.64    1.21
   0  -7   1   17.07    2.80
   0  -7  -1   18.45    2.81
   0  -7   2    2.26    1.20
   0  -7  -2    2.01    1.06
   0  -7  -3    1.70    0.93
   0  -7   3    1.19    1.16
   0  -7   4    3.45    1.46
   0  -7  -4    0.96    0.85
   0  -7   5   31.04    3.96
   0  -7   6    0.69    0.92
   0  -7   7    9.40    2.20
   0   7  -7    5.55    1.77
   0  -7   8    0.66    0.98
   0   7  -8   -1.18    1.17
   0   7  -9    5.12    1.82
   0  -7   9    6.75    2.04
   0  -7  10    2.27    1.36
   0   7 -10    0.22    1.17
   0  -7  11   40.07    5.05
   0   7 -11   51.25    5.34
   0  -7  12    2.77    1.14
   0   7 -12    2.67    1.75
   0  -7  13    9.21    2.46
   0   7 -13    8.67    2.52
   0   7 -14    5.91    2.23
   0  -7  14    5.59    2.11
   0   7 -15   29.20    4.40
   0  -7  15   21.86    4.03
   0   7 -16    4.59    1.79
   0  -7  16    3.83    1.71
   0   7 -17    3.93    1.85
   0  -7  17    3.74    2.13
   0  -7  18   -1.32    1.37
   0   7 -18    2.73    1.81
   0   7 -19    0.67    1.17
   0   7 -20    4.66    2.43
   0   7 -21   -0.23    1.23
   0  -8   0    8.58    2.19
   0  -8   1    8.68    2.13
   0  -8  -1   12.23    2.47
   0  -8   2    9.62    2.26
   0  -8  -2   10.38    2.09
   0  -8   3   -0.74    1.15
   0  -8  -3    1.93    1.45
   0  -8   4   -2.17    1.37
   0  -8   5   -0.30    1.06
   0  -8   6    2.14    1.00
   0  -8   7   -1.61    1.64
   0  -8   8   -0.24    0.92
   0  -8   9    1.06    1.14
   0   8 -10    5.72    2.03
   0  -8  10    4.47    1.91
   0   8 -11    2.09    1.68
   0  -8  11    4.55    2.13
   0   8 -12    5.94    2.24
   0  -8  12    2.93    1.64
   0  -8  13    1.53    1.40
   0   8 -13    3.38    1.76
   0   8 -14    0.57    1.31
   0   8 -15    8.00    2.72
   0   8 -16    7.20    2.49
   0   8 -17   20.94    4.22
   0   8 -18   -2.28    1.69
   0  -9   0   -0.05    0.92
   0  -9   1    0.25    1.21
   0  -9  -1    1.77    1.30
   0  -9   2    0.55    0.87
   0  -9   3    1.17    1.07
   0  -9   4    1.98    1.33
   0  -9   5    0.94    1.36
   0  -9   6    3.74    1.46
   0  -9   7    4.08    2.05
   0  -9   8    4.72    1.74
   0 -10   2   -2.04    1.30
  -1   0  29    3.52    1.66
  -1   0  28   -1.43    1.64
  -1   0  27  134.34    8.63
  -1   0  26   -1.15    1.31
  -1   0  25   32.88    3.59
  -1   0  25   31.08    3.76
  -1   0  24    0.73    0.69
  -1   0  24   -0.95    1.02
  -1   0  23    1.04    0.93
  -1   0  23    0.49    0.65
  -1   0  22   -0.09    0.66
  -1   0  22    0.67    0.75
  -1   0  21    1.61    1.10
  -1   0  21    1.83    0.93
  -1   0  20   -0.41    0.74
  -1   0  20   -0.07    0.60
  -1   0  19  149.94    7.51
  -1   0  19  154.13    7.43
  -1   0  18   -6.38    1.42
  -1   0  18   -0.07    0.51
  -1   0  17   59.70    4.00
  -1   0  16   -0.04    0.53
  -1   0  15   67.61    4.04
  -1   0  14    0.17    0.56
  -1   0  14    0.19    0.56
  -1   0  13  176.06    6.88
  -1   0  13  186.63    8.37
  -1   0  12   -0.05    0.59
  -1   0  12    1.13    0.69
  -1   0  11  540.32   15.51
  -1   0  10    0.65    0.53
  -1   0   9  145.51    5.23
  -1   0   8    1.42    0.78
  -1   0   7 4043.10   99.13
  -1   0   6    1.62    0.46
  -1   0   5 5637.57  137.14
  -1   0   4    0.26    0.17
   1   0  -4    0.14    0.13
   1   0  -3 2889.92   72.56
  -1   0   3 3092.22   72.63
   1   0  -2    0.38    0.15
  -1   0   2    0.65    0.18
  -1   0  -1  353.19    9.37
  -1   0  -2    2.78    0.34
  -1   0  -2    1.88    0.35
   1   0   2    1.69    0.34
   1   0   3  980.58   24.62
  -1   0  -3  974.51   24.63
   1   0   3  971.90   25.11
  -1   0  -3  984.09   25.10
  -1   0  -4    2.49    0.43
   1   0   4    1.72    0.38
   1   0   4    1.81    0.54
  -1   0  -4    3.75    0.62
  -1   0  -5 9999.00  238.49
   1   0   5 9616.43  238.43
  -1   0  -5 9922.48  239.23
   1   0   5 9739.21  239.29
   1   0   6    0.03    0.23
   1   0   6    0.73    0.49
  -1   0  -6    0.02    0.35
   1   0   7 2048.02   53.44
  -1   0  -7 2189.49   54.53
   1   0   7 2207.22   54.72
   1   0   8    0.95    0.81
  -1   0  -8    0.25    0.40
   1   0   8    1.04    0.69
   1   0   9   54.04    2.98
   1   0   9   60.25    3.77
   1   0  10    0.13    0.31
   1   0  10    0.86    0.59
   1   0  11   76.38    4.05
   1   0  11   87.41    5.09
   1   0  11   90.11    4.38
   1   0  12    0.54    0.69
   1   0  12    0.23    0.44
   1   0  12   -0.38    0.38
   1   0  13  265.22    9.88
   1   0  13  289.84   10.33
   1   0  14    0.43    0.58
   1   0  14    0.21    0.67
   1   0  14    0.21    0.55
   1   0  15   58.56    3.88
   1   0  15   72.28    4.36
   1   0  16    0.08    0.55
   1   0  16    1.03    0.83
   1   0  17  774.69   23.48
   1   0  17  804.27   24.04
   1   0  18    3.01    1.21
   1   0  18    2.92    1.27
   1   0  19  197.86    8.66
   1   0  19  189.46    8.93
   1   0  20    1.16    0.57
   1   0  20   -0.06    0.68
   1   0  21   93.35    5.69
   1   0  21   85.19    5.94
   1   0  22    1.01    0.68
   1   0  22    1.53    0.78
   1   0  23    5.97    1.43
   1   0  23    7.18    1.82
   1   0  24   -0.55    0.80
   1   0  24   -1.64    1.19
   1   0  25    5.82    1.82
   1   0  26   -0.09    0.97
   1   0  27   32.20    4.15
   1   0  28   -0.20    1.23
   1   0  29   18.05    3.42
  -1  -1  30   -2.20    1.36
  -1  -1  29   -0.20    1.29
   1   1 -28    2.40    1.86
  -1  -1  28    3.75    1.50
  -1  -1  27   16.77    2.91
  -1  -1  27   17.84    2.94
   1   1 -27   21.38    3.84
  -1  -1  26    3.28    1.53
   1   1 -26    2.79    1.66
  -1  -1  26    4.34    1.54
  -1  -1  25    6.00    1.83
  -1  -1  25    7.12    1.68
   1   1 -25    9.50    2.61
  -1  -1  24    5.96    1.80
   1   1 -24    4.48    1.76
  -1  -1  24    8.81    1.88
  -1  -1  23    8.18    1.90
  -1   1  23   10.46    1.73
  -1  -1  23   13.48    2.22
   1   1 -23   11.65    2.51
  -1   1  23    9.00    1.87
  -1  -1  22    0.21    1.05
  -1   1  22    1.24    0.72
   1   1 -22    0.88    0.95
  -1   1  22   -0.69    0.78
  -1  -1  22    0.69    0.72
  -1   1  21    7.16    1.39
  -1  -1  21    3.41    1.15
  -1   1  21    7.70    1.83
  -1  -1  21    8.55    1.61
  -1   1  20   15.97    1.98
  -1  -1  20   11.43    1.98
  -1   1  20   16.64    2.39
  -1  -1  20   16.73    2.21
  -1   1  19   17.14    1.97
  -1  -1  19   12.03    2.13
  -1   1  19   14.62    2.25
  -1  -1  19   17.48    2.16
  -1   1  18  138.05    6.14
  -1  -1  18  121.20    7.07
  -1   1  18  127.94    6.81
  -1  -1  18  124.24    6.20
  -1  -1  17  199.86    8.29
  -1   1  17  227.34    9.34
  -1  -1  16   84.08    4.56
  -1   1  16   86.62    5.14
  -1  -1  15  151.08    6.45
  -1   1  15  164.13    8.01
  -1   1  15  153.57    7.09
  -1   1  14  257.88    9.73
  -1   1  13   92.61    4.90
  -1  -1  13   97.98    5.86
  -1   1  12  679.89   20.34
  -1  -1  12  730.91   22.02
  -1   1  11  503.06   15.63
   1  -1 -11  537.57   15.46
  -1  -1  11  536.94   17.13
  -1   1  10    6.18    0.97
  -1  -1  10    5.73    1.19
   1  -1 -10    5.47    0.92
   1   1  -9  229.26    8.45
   1  -1  -9  226.78    7.68
  -1  -1   9  235.39    8.87
   1   1  -8  196.53    7.43
  -1  -1   8  199.66    7.75
   1  -1  -8  206.66    6.88
   1   1  -7  236.37    8.12
  -1  -1   7  229.69    8.33
   1  -1  -7  241.60    7.58
   1   1  -6 1133.32   30.17
   1  -1  -6 1161.47   29.78
   1   1  -5  662.01   18.45
  -1  -1   5  691.11   18.48
  -1  -1   4  725.60   19.36
   1   1  -4  727.01   19.42
   1   1  -3  254.64    7.72
  -1  -1   3  251.34    7.61
   1   1  -2   14.33    1.13
  -1  -1   2   13.85    1.05
  -1  -1   1 4563.60  116.25
   1   1  -1 4773.47  116.34
   1  -1  -1 4919.67  116.03
  -1   1   1 4793.51  116.07
  -1   1   1 4706.22  116.07
  -1  -1   0 1684.94   42.27
  -1   1   0 1683.06   42.21
   1  -1   0 1753.25   42.21
   1  -1   0 1691.75   42.08
  -1   1   0 1706.43   42.12
   1  -1   1    7.08    0.52
  -1   1  -1    6.97    0.52
  -1   1  -1    6.56    0.75
   1  -1   1    7.60    0.83
   1  -1   1    7.66    0.78
  -1   1  -1    7.27    0.77
  -1  -1  -1    7.45    0.67
  -1   1  -2   15.01    0.94
   1  -1   2   14.63    1.23
  -1   1  -2   15.34    1.24
   1  -1   2   14.55    1.23
  -1   1  -2   13.96    1.21
   1   1   2   20.25    1.23
  -1  -1  -2   15.30    1.07
  -1   1  -3   86.56    3.66
   1  -1   3   80.25    3.57
  -1   1  -3   85.48    3.69
   1   1   3   85.58    2.79
   1  -1   3   87.37    3.72
  -1  -1  -3   87.85    2.76
  -1  -1  -3   83.85    3.24
   1   1   3   86.27    3.38
   1  -1   4  822.26   22.33
  -1   1  -4  830.41   22.37
   1  -1   4  854.79   22.63
  -1  -1  -4  835.90   21.67
   1   1   4  842.62   21.88
  -1   1  -4  825.30   22.55
   1   1   4  814.29   21.28
   1  -1   5   31.73    2.22
  -1   1  -5   35.65    2.34
   1  -1   5   35.00    2.43
  -1   1  -5   31.69    2.33
   1   1   5   34.58    1.89
  -1  -1  -5   32.93    1.97
   1   1   5   33.91    2.05
   1  -1   6  370.12   11.66
   1  -1   6  390.89   12.19
   1   1   6  365.87   11.22
   1   1   6  376.93   11.06
  -1  -1  -6  380.26   11.11
  -1   1  -6  377.73   12.02
   1  -1   7  209.30    7.78
   1  -1   7  213.86    8.25
   1   1   7  213.73    7.37
  -1   1  -7  214.44    8.18
   1   1   7  217.74    7.42
  -1  -1  -7  221.73    7.28
   1   1   8   23.12    1.19
   1  -1   8   25.96    2.27
   1  -1   8   26.64    2.49
  -1   1  -8   25.84    2.39
   1   1   8   25.48    2.11
   1   1   8   27.07    2.13
   1   1   9 1173.23   30.56
   1  -1   9 1225.44   33.05
   1   1   9 1276.67   32.99
  -1   1  -9 1225.56   33.74
   1  -1   9 1269.78   34.05
   1   1   9 1240.38   32.54
   1   1  10  223.00    7.09
   1  -1  10  243.22    9.12
  -1   1 -10  240.40    9.62
   1   1  10  252.27    8.78
   1   1  10  257.29    9.15
   1  -1  10  272.25   10.18
   1  -1  11  335.67   11.92
   1   1  11  319.66    9.76
   1   1  11  359.87   11.62
   1   1  11  359.94   12.14
   1  -1  11  371.66   13.11
   1   1  12   17.95    1.44
   1  -1  12   16.94    2.12
   1  -1  12   23.78    2.74
   1   1  12   20.57    2.28
   1   1  12   17.60    2.07
   1   1  13    4.14    0.73
   1  -1  13    3.73    1.08
   1   1  13    5.05    1.16
   1   1  13    5.06    1.06
   1  -1  13    4.47    1.40
   1   1  14    8.93    1.11
   1  -1  14    8.33    1.58
   1   1  14    8.72    1.57
   1   1  14    8.51    1.70
   1  -1  15  376.08   14.20
   1   1  15  402.91   12.26
   1   1  15  410.27   14.20
   1  -1  16    4.90    1.35
   1   1  16    6.08    1.07
   1   1  16    6.35    1.48
   1  -1  17    1.87    1.03
   1   1  17    1.72    0.60
   1   1  17    0.93    0.81
   1   1  18    6.83    1.14
   1  -1  18    4.89    1.38
   1   1  18    5.27    1.53
   1  -1  18    7.52    1.57
   1   1  19  245.83    8.74
   1  -1  19  212.92   10.36
   1   1  19  239.69   10.74
   1  -1  19  236.05   10.07
   1  -1  20   61.26    5.05
   1   1  20   67.94    3.94
   1   1  20   65.59    5.15
   1  -1  20   62.63    4.73
   1   1  21  136.66    6.04
   1  -1  21  127.91    7.64
   1   1  21  131.00    7.83
   1  -1  21  126.55    7.20
   1  -1  22   39.23    4.06
   1   1  22   36.07    2.91
   1   1  22   36.97    4.08
   1  -1  22   36.66    3.80
   1  -1  23   28.77    3.61
   1   1  23   32.78    3.92
   1  -1  23   34.60    3.73
   1  -1  24    6.87    1.84
   1   1  24    4.11    1.63
   1  -1  24    7.56    1.79
   1  -1  25   26.41    3.61
   1   1  25   34.74    4.35
   1  -1  25   37.82    4.08
   1   1  26   15.64    3.03
   1  -1  26   16.39    2.82
   1   1  27   33.45    4.37
   1  -1  27   34.93    4.17
   1  -1  28   18.69    3.19
   1   1  28   23.22    3.79
   1  -1  29    3.01    1.47
   1  -1  30    1.03    1.39
  -1  -2  28   36.91    4.79
  -1  -2  28   49.11    4.74
  -1  -2  27    4.45    1.89
   1   2 -27    5.04    2.37
  -1  -2  27    3.91    1.37
  -1  -2  26    1.15    0.93
   1   2 -26    1.79    1.30
  -1  -2  26    1.13    0.91
  -1  -2  25    6.26    1.88
   1   2 -25   11.92    2.71
  -1  -2  25   13.44    2.31
  -1  -2  24    4.12    1.64
   1   2 -24    1.49    1.19
  -1  -2  24    2.97    1.24
  -1  -2  23    1.43    0.91
   1   2 -23    2.57    1.29
  -1  -2  23    1.57    1.14
  -1  -2  22    4.21    1.45
   1   2 -22    6.03    1.83
  -1  -2  22    7.83    1.57
  -1   2  21   21.43    1.74
  -1  -2  21   17.91    3.01
   1   2 -21   17.76    2.99
  -1  -2  21   20.02    2.43
  -1  -2  20   77.77    6.12
  -1   2  20   89.56    4.01
   1   2 -20   83.04    6.37
  -1  -2  20   85.04    5.11
  -1   2  19   98.50    4.18
  -1  -2  19   77.89    6.08
   1   2 -19   93.18    6.57
  -1   2  18   67.61    3.24
  -1  -2  18   59.95    5.11
   1   2 -18   70.38    5.46
  -1  -2  17    1.52    0.89
  -1   2  17    2.13    0.78
  -1  -2  16  870.47   28.61
   1   2 -16  900.15   28.60
   1   2 -15   18.14    2.61
   1   2 -14  348.42   13.18
   1   2 -13    1.22    0.78
   1  -2 -13    0.90    0.61
   1   2 -12   15.30    2.05
  -1  -2  12   20.58    2.56
   1  -2 -12   21.64    2.14
   1   2 -11    9.85    1.56
   1  -2 -11   12.46    1.61
  -1  -2  11   12.89    1.92
   1   2 -10  184.89    7.94
   1  -2 -10  198.81    7.55
  -1  -2  10  201.08    8.53
   1   2  -9  650.95   20.07
   1  -2  -9  694.88   19.69
  -1  -2   9  688.01   20.73
   1   2  -8  604.63   18.27
   1  -2  -8  623.06   17.93
  -1  -2   8  614.83   18.67
  -1  -2   7  677.40   19.30
   1   2  -7  649.94   19.34
  -1  -2   7  676.16   19.65
  -1   2   6 1169.30   30.72
   1   2  -6 1219.74   32.64
  -1  -2   6 1287.17   32.45
  -1  -2   6 1261.09   32.75
  -1   2   5  228.80    6.96
  -1  -2   5  225.35    7.86
   1   2  -5  236.38    8.19
  -1  -2   5  233.40    8.11
  -1   2   4 1435.02   37.25
  -1  -2   4 1520.53   38.16
   1   2  -4 1474.71   38.41
  -1  -2   4 1486.73   38.14
   1   2  -3  343.49   10.69
  -1  -2   3  355.39   10.59
  -1   2   3  344.64   10.08
  -1   2   3  353.65    9.88
  -1  -2   3  324.99   10.28
   1   2  -2 8008.60  194.06
  -1  -2   2 7844.65  193.81
  -1   2   2 7818.04  193.51
   1  -2  -2 7955.91  193.44
  -1   2   2 7979.82  193.13
   1  -2  -2 8109.51  193.07
  -1  -2   2 7763.53  193.17
   1  -2  -1 6386.13  157.25
   1   2  -1 6306.09  158.30
  -1  -2   1 6567.01  158.23
   1  -2  -1 6701.90  158.16
  -1   2   1 6367.96  158.14
   1  -2  -1 6715.88  157.65
  -1   2   1 6415.08  157.64
  -1  -2   1 6273.52  157.19
  -1  -2   0  320.63    9.73
  -1   2   0  305.71    8.88
   1  -2   0  294.68    8.73
  -1   2   0  313.83    9.37
   1  -2   0  324.63    9.37
  -1  -2   0  308.06    8.44
   1  -2   0  312.59    9.70
  -1   2   0  318.77    9.80
  -1   2  -1  379.96   10.87
   1  -2   1  390.07   10.77
   1  -2   1  395.60   11.53
  -1   2  -1  386.72   11.50
   1  -2   1  391.72   11.85
  -1   2  -1  399.04   11.96
   1  -2   2  703.23   18.54
  -1   2  -2  698.40   18.67
   1  -2   2  709.94   19.49
  -1   2  -2  688.50   19.49
   1  -2   2  688.94   19.74
  -1   2  -2  739.62   20.02
  -1   2  -3  104.69    4.13
   1  -2   3  113.61    4.15
   1  -2   3  105.91    4.92
  -1   2  -3  112.02    5.05
  -1   2  -3  106.19    4.75
   1  -2   3  109.20    4.76
   1  -2   4    7.34    1.21
  -1  -2  -4    8.42    0.67
  -1  -2  -4    7.56    1.01
  -1   2  -4    9.15    1.00
  -1   2  -4    7.74    1.17
   1  -2   4    7.49    1.14
  -1   2  -5   42.59    2.52
   1  -2   5   43.73    3.09
   1  -2   5   40.79    2.94
  -1  -2  -5   41.24    2.57
   1   2   5   42.50    1.82
  -1   2  -5   43.75    3.00
  -1   2  -6  370.25   11.53
   1  -2   6  369.73   12.51
   1  -2   6  375.38   12.62
  -1   2  -6  367.17   12.53
   1   2   6  375.40   10.48
  -1  -2  -6  383.45   11.60
   1  -2   7   11.94    1.67
  -1   2  -7   12.59    1.45
   1  -2   7   13.89    1.82
  -1  -2  -7   12.94    1.50
   1   2   7   14.86    1.27
  -1   2  -7   13.54    1.78
   1  -2   8    3.75    0.94
  -1   2  -8    3.70    0.89
  -1  -2  -8    3.05    0.74
   1  -2   8    2.30    0.79
   1   2   8    3.85    0.74
  -1   2  -8    3.70    0.95
   1  -2   9    3.08    1.01
  -1   2  -9    1.83    0.81
   1   2   9    2.25    0.78
  -1   2  -9    1.64    0.96
  -1  -2  -9    1.56    0.66
   1  -2   9    1.74    0.80
  -1   2 -10  919.93   27.12
   1  -2  10  896.12   27.86
   1  -2  10 1009.46   28.82
   1   2  10  965.83   26.54
  -1  -2 -10 1023.70   26.92
  -1   2 -10  956.60   28.47
   1   2  10  971.23   27.38
  -1   2 -11  190.72    8.32
   1  -2  11  196.17    8.94
   1  -2  11  222.04    9.73
  -1  -2 -11  201.29    8.00
   1   2  11  211.67    8.62
  -1   2 -11  207.31    9.32
   1   2  11  220.90    8.22
   1  -2  12  366.87   13.90
   1   2  12  382.85   13.39
   1   2  12  390.49   13.08
   1  -2  13    1.25    0.98
   1   2  13   -0.47    0.59
   1   2  13    0.25    0.66
   1  -2  14  114.11    6.76
   1   2  14  126.16    6.55
   1   2  14  118.11    6.45
   1  -2  15   72.97    5.43
   1   2  15   78.44    5.29
   1   2  15   91.61    5.62
   1  -2  16  236.31   11.12
   1   2  16  270.37   11.24
   1   2  16  253.88   10.93
   1   2  17  493.43   17.51
   1   2  17  523.26   18.09
   1  -2  18   72.14    5.76
   1   2  18   88.91    6.02
   1  -2  19   73.53    5.79
  -1   2 -19   70.93    5.73
   1   2  19   72.13    5.65
   1  -2  20    8.89    2.03
  -1   2 -20    6.14    1.59
   1   2  20    7.00    1.88
   1  -2  21   10.29    2.26
  -1   2 -21   12.65    2.53
   1  -2  22  117.48    8.02
  -1   2 -22  114.94    8.19
   1  -2  23   15.86    2.91
  -1   2 -23   12.45    2.68
   1  -2  23   19.49    2.77
   1  -2  24  145.62    9.30
  -1   2 -24  141.06    9.56
   1  -2  24  151.35    8.44
   1  -2  25   27.67    4.01
  -1   2 -25   33.26    4.64
   1  -2  25   37.77    4.04
   1  -2  26   63.97    6.35
  -1   2 -26   77.63    7.25
   1  -2  27    1.22    1.18
  -1   2 -27    1.85    1.53
   1  -2  27    2.34    1.21
   1  -2  28   11.47    2.46
   1  -2  29    1.71    1.27
  -1  -3  29   14.93    3.37
  -1  -3  28    0.27    1.44
  -1  -3  27    6.38    2.34
   1   3 -27    9.91    2.69
  -1  -3  27   11.60    2.18
  -1  -3  26    0.83    1.46
   1   3 -26   -0.17    1.32
  -1  -3  26    0.09    0.83
  -1  -3  25   19.91    3.67
   1   3 -25   20.28    3.58
  -1  -3  25   19.66    2.78
  -1  -3  24   24.33    3.90
   1   3 -24   29.17    4.25
  -1  -3  24   35.55    3.58
  -1  -3  23   18.96    3.40
   1   3 -23   19.00    3.36
  -1  -3  22    4.33    1.65
   1   3 -22    5.31    1.97
  -1  -3  21   33.60    4.25
   1   3 -21   33.74    4.24
  -1  -3  20   31.89    4.07
   1   3 -20   31.50    3.97
  -1  -3  19   44.67    4.80
   1   3 -19   49.69    4.84
  -1  -3  18   10.31    2.40
   1   3 -18   17.70    2.69
  -1  -3  17   -1.23    1.35
   1   3 -17   -0.92    1.14
  -1   3  17   -0.61    0.97
  -1  -3  16   26.36    3.45
   1   3 -16   31.31    3.52
  -1  -3  15    2.83    1.14
   1   3 -15    2.76    0.97
  -1  -3  14    0.03    1.15
   1   3 -14    1.96    1.02
  -1  -3  13  152.40    8.36
   1   3 -13  165.15    8.16
  -1   3  12  137.52    4.18
   1   3 -12  129.73    7.00
  -1   3  11    4.99    0.59
   1   3 -11    4.08    1.25
  -1   3  10   56.99    2.46
   1   3 -10   46.90    3.78
   1  -3 -10   61.42    4.01
  -1  -3  10   59.28    4.34
  -1   3   9  107.26    4.03
   1   3  -9  100.33    5.68
  -1  -3   9  122.54    5.87
  -1  -3   9  116.38    6.13
   1  -3  -9  114.00    5.68
  -1   3   8  109.60    4.29
   1   3  -8  118.57    5.97
  -1  -3   8  122.24    5.76
  -1  -3   8  118.85    6.07
  -1   3   7   52.29    2.71
   1   3  -7   53.68    3.71
  -1  -3   7   51.64    3.49
  -1  -3   7   57.17    3.80
  -1  -3   6  126.17    5.61
   1   3  -6  121.25    5.84
  -1   3   6  116.01    4.68
  -1   3   6  113.03    4.50
  -1  -3   6  120.82    5.71
   1   3  -5   26.37    2.43
  -1  -3   5   29.41    2.43
  -1   3   5   28.19    2.03
  -1   3   5   28.45    1.88
  -1  -3   5   28.87    2.44
  -1  -3   4  190.26    7.45
   1   3  -4  197.61    7.84
  -1   3   4  198.94    6.58
  -1  -3   4  194.10    7.40
  -1   3   4  205.00    7.15
   1   3  -3  696.30   20.61
  -1  -3   3  722.86   20.30
  -1  -3   3  720.46   19.92
  -1   3   3  698.38   19.27
  -1   3   3  697.76   20.03
   1  -3  -3  734.96   19.90
   1   3  -2   16.65    1.81
  -1  -3   2   18.09    1.79
   1  -3  -2   18.60    1.59
  -1   3   2   17.54    1.51
  -1  -3   2   18.95    1.61
   1  -3  -2   19.29    1.53
   1  -3  -2   18.96    1.82
  -1   3   2   17.80    1.77
   1  -3  -1  138.42    5.27
  -1  -3   1  147.04    5.97
  -1  -3   1  141.83    5.11
  -1   3   1  134.68    5.36
   1  -3  -1  145.34    5.42
  -1   3   1  144.73    6.10
   1  -3  -1  145.50    5.99
   1  -3   0   25.67    1.85
  -1  -3   0   25.31    2.21
   1  -3   0   29.10    2.09
  -1  -3   0   27.71    1.65
  -1   3   0   25.99    2.05
  -1   3   0   31.56    2.55
   1  -3   0   28.10    2.37
  -1   3  -1  950.32   26.29
   1  -3   1  980.77   26.01
  -1  -3  -1  997.90   27.27
  -1   3  -1  974.85   26.76
  -1  -3  -1  986.56   24.99
   1  -3   1 1043.58   26.87
  -1   3  -1 1069.65   28.02
   1  -3   1  953.63   27.35
  -1  -3  -1  958.70   26.64
   1  -3   2  125.85    4.96
  -1   3  -2  126.87    5.22
  -1   3  -2  132.73    5.70
   1  -3   2  132.61    5.63
   1  -3   2  134.14    6.07
  -1  -3  -2  130.86    5.18
  -1   3  -3  353.82   11.32
   1  -3   3  381.61   11.16
  -1  -3  -3  350.90   10.84
   1  -3   3  361.72   12.44
   1  -3   3  380.58   12.13
  -1   3  -3  356.30   12.04
  -1   3  -4   32.89    2.41
   1  -3   4   34.97    2.35
   1  -3   4   36.55    3.10
  -1  -3  -4   34.10    2.06
   1  -3   4   37.80    2.87
  -1   3  -4   32.94    2.74
   1  -3   5    1.35    0.72
  -1  -3  -5    1.87    0.50
   1  -3   5    2.50    0.71
  -1   3  -5    2.65    0.77
  -1   3  -5    1.61    0.83
   1  -3   5    1.79    0.75
  -1   3  -6  238.13    8.70
   1  -3   6  237.31    9.73
  -1  -3  -6  233.90    7.02
   1  -3   6  260.45    9.81
  -1   3  -6  234.54    9.50
  -1  -3  -6  257.40    9.05
   1   3   6  234.33    6.58
  -1   3  -7  263.57    9.58
   1  -3   7  267.52   10.75
   1  -3   7  281.66   10.69
  -1  -3  -7  271.91    9.77
  -1   3  -7  268.09   10.51
   1   3   7  261.77    7.67
   1  -3   8    1.72    0.92
  -1  -3  -8    2.90    0.92
  -1   3  -8    1.85    0.70
  -1   3  -8    0.63    0.58
   1   3   8    2.32    0.52
   1  -3   8    1.65    0.82
  -1   3  -9  228.27    9.24
   1  -3   9  238.55   10.33
   1  -3   9  267.21   10.74
  -1   3  -9  235.06   10.29
  -1  -3  -9  245.99    9.35
   1   3   9  244.98    7.90
   1  -3  10   25.79    2.97
  -1   3 -10   25.74    2.62
  -1   3 -10   25.35    3.05
   1   3  10   30.05    2.16
   1  -3  11   29.26    3.26
  -1   3 -11   29.26    2.86
   1   3  11   29.59    2.32
  -1   3 -11   30.50    3.37
   1  -3  12   -0.03    0.77
  -1   3 -12    1.06    0.83
  -1   3 -12    0.72    0.79
   1   3  12    0.42    0.54
   1  -3  13  231.54   11.00
  -1   3 -13  233.70   10.19
   1   3  13  260.68    9.50
   1  -3  14    3.63    1.34
  -1   3 -14    3.21    1.04
   1   3  14    4.75    1.05
   1  -3  15   25.28    3.29
  -1   3 -15   24.14    2.97
   1   3  15   27.88    2.84
   1  -3  16   81.15    6.32
  -1   3 -16   83.50    5.87
   1   3  16   94.62    5.69
   1  -3  17    7.46    1.90
  -1   3 -17    9.32    1.97
   1   3  17    6.06    1.54
   1  -3  18    1.34    0.92
  -1   3 -18    0.36    0.75
   1   3  18    0.42    0.68
   1  -3  19   49.70    5.08
  -1   3 -19   48.38    4.81
   1  -3  20   10.39    2.41
  -1   3 -20    8.42    2.09
   1  -3  21    1.49    1.17
  -1   3 -21    3.15    1.28
   1  -3  22    6.97    2.10
  -1   3 -22    2.60    1.04
   1  -3  23   12.60    2.80
  -1   3 -23   17.72    3.18
   1  -3  24    3.51    1.84
  -1   3 -24    1.99    1.59
   1  -3  25    1.02    1.48
  -1   3 -25    0.45    1.07
   1  -3  25   -0.17    0.76
   1  -3  26    0.92    1.22
  -1   3 -26    0.88    1.43
   1  -3  26    3.70    1.33
   1  -3  27    6.41    1.90
   1  -3  27   10.69    2.26
   1  -3  28   21.44    3.90
   1  -3  28   30.25    3.86
  -1  -4  28   -1.46    1.44
  -1  -4  27    3.15    1.85
  -1  -4  26    0.49    1.22
   1   4 -26    6.86    2.27
  -1  -4  25   16.45    3.51
   1   4 -25   14.05    3.13
  -1  -4  24    9.70    2.69
   1   4 -24   10.21    2.50
  -1  -4  23   21.78    3.80
   1   4 -23   16.11    3.28
  -1  -4  22   26.42    4.02
   1   4 -22   25.25    4.07
  -1  -4  21   75.12    6.81
   1   4 -21   85.02    7.07
  -1  -4  20    4.69    1.65
   1   4 -20    5.53    2.06
  -1  -4  19    1.75    1.05
   1   4 -19    3.42    1.57
  -1  -4  18    0.34    0.93
   1   4 -18    0.77    1.06
  -1  -4  17    0.38    0.84
   1   4 -17    0.24    0.82
  -1   4  17    1.53    0.78
  -1  -4  16   92.27    7.14
   1   4 -16  108.01    7.22
  -1   4  16  107.23    5.99
   1   4 -15   60.46    5.16
  -1  -4  15   55.79    5.28
   1   4 -14    0.32    0.82
  -1  -4  14    0.34    0.93
   1   4 -13   24.04    3.11
  -1  -4  13   20.90    3.00
   1   4 -12   26.79    3.13
  -1  -4  12   23.10    3.08
   1   4 -11   13.50    2.18
  -1  -4  11   13.89    2.38
   1   4 -10    1.51    0.70
  -1  -4  10    1.24    0.75
   1   4  -9   36.95    3.51
  -1  -4   9   38.67    3.31
  -1   4   9   36.93    2.43
  -1  -4   9   42.04    3.70
  -1  -4   9   31.47    3.58
   1   4  -8  150.49    7.54
  -1  -4   8  151.15    7.08
  -1  -4   8  161.55    7.63
  -1   4   8  138.66    5.53
  -1  -4   8  142.46    7.77
  -1  -4   7   48.84    3.57
   1   4  -7   45.35    3.72
  -1  -4   7   52.34    3.87
  -1   4   7   48.67    2.75
  -1  -4   7   43.84    3.93
   1   4  -6  270.29   10.87
  -1  -4   6  297.17   10.54
  -1  -4   6  296.62   10.77
  -1   4   6  272.62    8.89
  -1  -4   6  261.38   11.16
  -1  -4   5  130.76    6.08
   1   4  -5  125.67    6.42
  -1  -4   5  113.59    6.48
  -1   4   5  113.83    4.80
  -1  -4   5  129.32    6.05
  -1  -4   4    8.17    1.51
  -1  -4   4   11.90    2.07
   1  -4  -4    6.80    1.36
   1   4  -4    8.52    1.70
  -1   4   4    6.39    1.03
  -1  -4   4    6.89    1.30
  -1  -4   3  944.61   25.57
   1  -4  -3  901.63   24.91
   1   4  -3  875.70   26.00
  -1  -4   3  931.61   24.97
  -1   4   3  842.64   24.03
  -1  -4   3  857.39   26.10
   1  -4  -3  880.87   25.13
  -1  -4   2  587.52   17.79
   1  -4  -2  583.51   17.06
  -1   4   2  548.28   16.58
   1  -4  -2  590.07   16.51
  -1  -4   2  561.80   16.79
   1  -4  -2  597.79   17.82
  -1  -4   2  559.98   18.15
   1  -4  -1   46.02    2.96
  -1  -4   1   48.98    3.42
  -1  -4   1   47.70    3.50
   1  -4  -1   46.08    3.39
  -1   4   1   42.91    2.88
  -1  -4   1   48.82    2.81
   1  -4  -1   47.88    2.93
  -1  -4   0    3.28    0.97
  -1  -4   0    2.89    0.75
   1  -4   0    2.04    0.60
   1  -4   0    3.20    0.93
   1  -4   0    2.03    0.55
  -1  -4   0    3.44    0.60
  -1   4   0    3.35    0.84
   1  -4   1  408.23   12.91
  -1  -4  -1  441.48   14.17
  -1  -4  -1  391.36   13.42
   1  -4   1  411.62   14.31
  -1   4  -1  424.84   13.57
  -1  -4  -1  427.54   11.86
   1  -4   1  435.63   13.54
  -1   4  -2  141.15    6.18
   1  -4   2  137.14    5.74
  -1  -4  -2  141.62    6.57
   1  -4   2  133.40    6.72
  -1  -4  -2  128.01    5.88
  -1  -4  -2  135.08    4.37
   1  -4   2  146.12    6.37
  -1   4  -2  126.33    6.12
   1  -4   3    6.00    1.04
  -1   4  -3    6.52    1.19
   1  -4   3    6.99    1.33
  -1  -4  -3    7.42    1.25
  -1  -4  -3    6.85    1.13
   1  -4   3    5.89    1.17
  -1   4  -3    4.55    0.99
   1  -4   4   13.82    1.63
   1  -4   4   11.97    1.94
  -1  -4  -4   14.02    1.54
  -1   4  -4   13.71    1.73
   1  -4   4   10.64    1.64
  -1   4  -4   13.59    1.96
   1  -4   5  215.90    8.08
  -1   4  -5  206.57    8.34
  -1  -4  -5  197.13    7.22
   1  -4   5  209.26    9.36
   1  -4   5  212.70    9.01
  -1   4  -5  198.63    8.77
   1  -4   6  117.37    5.46
  -1   4  -6  110.00    5.71
   1  -4   6  107.88    6.42
  -1  -4  -6  104.61    4.50
   1  -4   6  120.80    6.36
  -1   4  -6  103.09    6.09
   1  -4   7    5.15    1.46
  -1  -4  -7    6.71    0.87
  -1   4  -7    5.93    1.30
   1  -4   7    7.28    1.55
  -1   4  -7    5.50    1.42
   1  -4   8   16.93    2.48
  -1   4  -8   16.93    2.15
  -1   4  -8   14.21    2.28
   1  -4   8   18.29    2.45
  -1   4  -9   78.23    5.01
   1  -4   9   81.63    5.75
   1   4   9   79.24    2.86
   1   4   9   73.50    2.90
  -1   4  -9   82.29    5.72
  -1   4 -10   82.47    5.30
   1  -4  10   85.92    6.06
   1   4  10   83.32    3.44
  -1   4 -10   87.67    6.02
   1  -4  11  337.14   14.13
  -1   4 -11  339.49   13.08
  -1   4 -11  340.46   14.19
   1   4  11  336.68   10.35
   1  -4  12    4.76    1.60
  -1   4 -12    6.32    1.62
   1   4  12    4.82    0.93
  -1   4 -12    7.34    1.96
   1  -4  13   63.19    5.51
  -1   4 -13   64.94    4.97
   1   4  13   64.08    3.68
   1  -4  14    0.42    0.88
  -1   4 -14    1.15    0.97
   1   4  14   -0.09    0.66
   1  -4  15   -0.63    0.74
  -1   4 -15   -0.18    0.76
   1   4  15   -0.11    0.43
  -1   4 -16   92.08    6.49
   1   4  16   83.58    5.15
   1  -4  16   97.65    7.22
  -1   4 -17    9.14    2.12
   1  -4  17    8.94    2.44
  -1   4 -18   42.02    4.51
   1  -4  18   43.93    4.97
  -1   4 -19   -0.42    0.91
   1  -4  19    1.32    1.37
  -1   4 -20   28.28    4.00
   1  -4  20   23.63    3.75
  -1   4 -21   11.65    2.59
   1  -4  21   10.65    2.54
  -1   4 -22   63.00    6.19
   1  -4  22   65.58    6.46
  -1   4 -23    5.72    2.00
   1  -4  23    8.46    2.29
  -1   4 -24   32.75    4.84
   1  -4  24   34.44    4.92
  -1   4 -25    2.30    1.85
   1  -4  25    3.19    2.05
  -1   4 -26   12.16    3.09
   1  -4  26    8.59    2.57
   1  -4  27    3.74    1.96
   1  -4  28    1.01    1.39
   1   5 -25   15.76    3.47
  -1  -5  25   25.48    4.50
   1   5 -24   -0.80    1.50
  -1  -5  24   -0.18    1.33
   1   5 -23   16.07    3.24
  -1  -5  23   12.22    2.95
   1   5 -22    0.50    1.39
  -1  -5  22    0.79    1.39
   1   5 -21   25.01    4.04
  -1  -5  21   18.69    3.65
   1   5 -20    0.41    1.17
  -1  -5  20    6.16    2.32
   1   5 -19   17.46    3.27
  -1  -5  19   17.77    3.56
   1   5 -18  139.26    9.24
  -1  -5  18  129.93    9.16
   1   5 -17   22.42    3.49
  -1  -5  17   22.59    3.71
   1   5 -16    6.48    1.94
  -1  -5  16    6.23    1.93
   1   5 -15    6.74    1.99
  -1  -5  15    6.20    2.07
   1   5 -14  173.06    9.79
  -1   5  14  188.73    7.30
  -1   5  13   33.11    2.55
  -1  -5  13   34.84    4.17
   1   5 -13   30.93    3.82
  -1   5  12    2.11    0.58
  -1  -5  12    0.32    1.00
   1   5 -12    0.92    0.76
  -1   5  11    2.85    0.75
  -1  -5  11    0.30    1.07
   1   5 -11    1.35    0.99
  -1   5  10   15.81    1.55
  -1  -5  10   12.15    2.25
   1   5 -10   11.43    2.12
   1   5  -9   51.37    4.55
  -1  -5   9   47.01    4.50
  -1   5   9   50.99    2.94
   1   5  -8    5.63    1.59
  -1  -5   8    6.09    1.70
  -1   5   8    5.59    0.91
   1   5  -7    0.22    0.57
  -1  -5   7    2.09    1.15
  -1   5   7    0.93    0.44
  -1  -5   7    1.55    0.60
   1   5  -6   84.47    5.73
  -1   5   6   82.58    3.97
  -1  -5   6   81.40    5.17
  -1  -5   6   76.17    5.61
   1  -5  -5   64.68    4.18
   1   5  -5   57.35    4.62
  -1  -5   5   60.79    4.24
  -1  -5   5   54.41    4.58
  -1  -5   5   57.86    4.07
  -1   5   5   53.77    3.18
  -1  -5   4   17.08    2.21
   1  -5  -4   14.68    1.87
   1   5  -4   15.20    2.25
  -1  -5   4   19.34    2.56
   1  -5  -4   17.85    2.13
  -1   5   4   15.91    1.67
  -1  -5   4   15.94    2.00
  -1  -5   3  167.51    7.64
   1  -5  -3  169.36    7.28
  -1  -5   3  152.41    7.87
   1  -5  -3  154.84    7.32
  -1   5   3  156.05    6.44
  -1  -5   3  156.81    7.04
  -1  -5   2    7.15    1.50
  -1  -5   2    7.80    1.67
   1  -5  -2    6.53    1.42
   1  -5  -2    8.19    1.37
   1  -5  -2    8.22    1.24
  -1  -5   2    7.95    1.29
  -1   5   2    8.34    1.27
  -1  -5   1   10.76    1.71
   1  -5  -1    9.50    1.64
  -1  -5   1    9.28    1.66
   1  -5  -1   10.03    1.54
   1  -5  -1   11.26    1.49
  -1  -5   1   10.07    1.37
  -1   5   1   11.25    1.53
   1  -5   0    8.06    1.34
  -1  -5   0    7.10    1.47
  -1  -5   0    7.64    1.52
   1  -5   0    7.56    1.57
  -1  -5   0    7.85    1.09
   1  -5   0    8.48    1.33
  -1   5   0    7.02    1.27
   1  -5   1    1.31    0.60
  -1  -5  -1   -0.27    0.61
   1  -5   1    1.01    0.65
  -1  -5  -1    1.56    0.62
  -1  -5  -1    0.88    0.37
   1  -5   1    1.38    0.71
  -1   5  -1    0.46    0.42
   1  -5   2    1.19    0.62
  -1  -5  -2    0.13    0.46
  -1  -5  -2    0.63    0.41
   1  -5   2    0.06    0.50
  -1  -5  -2    0.45    0.28
   1  -5   2    0.71    0.43
  -1   5  -2    0.47    0.62
   1  -5   3   32.97    2.70
  -1  -5  -3   32.35    3.16
  -1   5  -3   29.69    2.89
   1  -5   3   27.41    3.07
  -1  -5  -3   28.75    2.66
   1  -5   3   30.50    2.91
  -1   5  -3   27.45    2.91
   1  -5   4    1.62    0.72
   1  -5   4    0.53    0.78
  -1   5  -4    1.30    0.86
  -1  -5  -4    0.87    0.47
  -1  -5  -4    1.39    0.86
   1  -5   4    1.51    0.81
  -1   5  -4    0.68    0.55
  -1   5  -5   24.17    2.67
   1  -5   5   24.77    2.44
   1  -5   5   22.41    2.97
  -1  -5  -5   20.90    2.11
   1  -5   5   21.86    2.68
  -1   5  -5   19.34    2.62
   1  -5   6   11.84    2.17
  -1   5  -6   12.61    1.98
  -1  -5  -6   12.61    1.56
   1  -5   6   12.16    1.83
  -1   5  -6   10.06    1.96
  -1   5  -7    8.42    1.68
  -1  -5  -7    6.66    1.14
   1  -5   7    8.02    1.95
   1  -5   7    6.96    1.33
  -1   5  -7    5.77    1.51
   1  -5   8   11.28    2.26
  -1   5  -8   13.13    2.24
  -1   5  -8   11.41    2.22
   1  -5   9  114.13    7.49
  -1   5  -9  121.27    6.97
  -1   5  -9  112.70    7.20
   1  -5  10  100.18    7.13
  -1   5 -10   95.48    6.25
  -1   5 -10   98.00    6.85
   1  -5  11   39.02    4.46
  -1   5 -11   44.51    4.18
  -1   5 -11   46.94    4.67
  -1   5 -12    9.35    2.16
   1  -5  12    7.46    2.08
   1   5  12    6.33    0.57
  -1   5 -13  122.90    7.14
   1   5  13  121.10    3.39
   1  -5  13  103.80    7.33
  -1   5 -14    2.30    1.40
   1   5  14    1.83    0.50
   1  -5  14    3.39    1.62
  -1   5 -15  123.81    7.95
   1  -5  15  116.78    8.47
  -1   5 -16   26.87    3.66
   1  -5  16   28.44    4.11
  -1   5 -17   33.21    4.26
   1  -5  17   29.55    4.18
  -1   5 -18   18.15    3.23
   1  -5  18   15.71    3.15
  -1   5 -19    3.83    1.60
   1  -5  19    4.53    1.48
  -1   5 -20    0.02    1.07
   1  -5  20   -1.17    1.53
  -1   5 -21    0.74    0.95
   1  -5  21    6.32    2.40
  -1   5 -22   20.54    3.59
   1  -5  22   17.79    3.62
  -1   5 -23    8.18    2.57
   1  -5  23   16.08    3.53
  -1   5 -24   -0.90    1.48
   1  -5  24    2.35    1.84
   1   6 -23    1.39    1.89
   1   6 -22    5.11    2.20
  -1  -6  22    2.66    1.93
   1   6 -21   67.50    7.12
  -1  -6  21   86.49    8.08
   1   6 -20   33.40    4.76
  -1  -6  20   29.54    4.64
  -1  -6  19   24.41    4.32
   1   6 -19   27.35    4.27
  -1  -6  18   25.78    4.24
   1   6 -18   30.23    4.65
   1   6 -17    5.09    1.98
  -1  -6  17    9.90    2.60
  -1  -6  16   11.72    2.91
   1   6 -16   16.07    3.11
   1   6 -15   17.47    3.29
  -1  -6  15   22.14    3.69
   1   6 -14   89.83    7.17
  -1  -6  14   86.03    7.26
   1   6 -13   21.94    3.53
  -1  -6  13   21.88    3.66
   1   6 -12   69.72    6.15
  -1  -6  12   73.84    6.50
   1   6 -11   46.84    5.00
  -1  -6  11   42.74    4.83
  -1   6  11   48.32    2.66
  -1  -6  10   -0.74    0.99
   1   6 -10    1.10    0.98
  -1   6  10    0.49    0.50
  -1  -6   9   18.04    3.09
   1   6  -9   20.55    3.11
  -1   6   9   23.42    1.77
   1   6  -8    0.00    0.80
  -1  -6   8    0.60    0.78
  -1   6   8    1.19    0.54
  -1  -6   7   10.68    2.22
   1   6  -7   15.90    2.73
  -1   6   7   14.33    1.48
  -1  -6   6    7.23    1.71
   1   6  -6   11.35    2.19
  -1  -6   6    9.47    1.87
  -1   6   6   10.15    1.29
  -1  -6   5   -0.42    1.14
   1  -6  -5   -0.50    0.85
   1   6  -5   -0.07    0.66
  -1  -6   5   -0.59    1.08
  -1   6   5    0.21    0.45
   1  -6  -4   -0.71    0.88
   1  -6  -4   -0.60    0.64
  -1  -6   4   -1.47    1.44
  -1  -6   4    0.14    0.58
  -1   6   4   -0.29    0.44
   1  -6  -3   12.02    1.85
   1  -6  -3   10.53    1.87
  -1  -6   3    9.77    1.96
  -1  -6   3   12.57    1.80
  -1   6   3   11.22    1.52
   1  -6  -2   68.37    4.52
   1  -6  -2   60.19    4.73
  -1  -6   2   66.08    5.13
   1  -6  -2   72.15    4.05
  -1  -6   2   67.99    4.19
  -1   6   2   66.84    4.11
   1  -6  -1    0.60    0.62
   1  -6  -1   -0.54    0.64
  -1  -6   1    0.08    0.87
   1  -6  -1    1.53    0.74
  -1  -6   1   -0.24    0.61
  -1   6   1    0.30    0.50
   1  -6   0    3.06    0.94
   1  -6   0    1.98    0.66
  -1  -6   0    4.24    1.08
  -1  -6   0    4.36    0.86
   1  -6   0    3.53    0.95
  -1   6   0    4.53    1.14
   1  -6   1    3.69    0.84
   1  -6   1    3.65    1.08
  -1  -6  -1    4.90    1.33
  -1  -6  -1    5.48    0.89
   1  -6   1    5.55    1.25
  -1   6  -1    4.82    1.25
   1  -6   2   18.55    2.17
  -1  -6  -2   18.11    2.41
   1  -6   2   18.96    2.79
   1  -6   2   20.80    2.49
  -1   6  -2   20.84    2.46
   1  -6   3  100.39    5.48
   1  -6   3   91.65    6.46
  -1  -6  -3   93.92    5.67
   1  -6   3   94.54    5.81
  -1   6  -3   95.27    5.95
   1  -6   4  121.16    7.61
  -1  -6  -4  125.90    6.50
   1  -6   4  109.29    5.97
  -1   6  -4  118.85    6.86
   1  -6   5  282.25   13.00
  -1  -6  -5  287.16   11.12
  -1   6  -5  311.55   12.63
  -1   6  -5  292.68   12.45
   1  -6   6   17.36    3.00
  -1  -6  -6   22.69    2.48
  -1   6  -6   21.21    3.21
  -1   6  -6   19.32    2.88
   1  -6   7   32.15    3.98
  -1   6  -7   33.46    3.69
  -1   6  -7   27.87    3.46
   1  -6   8   40.07    4.54
  -1   6  -8   47.78    4.52
  -1   6  -8   43.23    4.52
   1  -6   9   38.81    4.59
  -1   6  -9   42.03    4.31
  -1   6  -9   39.81    4.45
   1  -6  10  119.34    8.36
  -1   6 -10  135.62    8.16
  -1   6 -11   24.59    3.40
   1  -6  11   23.80    3.57
   1  -6  12   -0.22    1.05
  -1   6 -12    2.28    1.50
   1  -6  13  130.28    9.22
  -1   6 -13  156.01    9.34
   1  -6  14    4.25    1.86
  -1   6 -14    6.09    1.79
   1  -6  15   -0.18    1.20
  -1   6 -15    0.00    0.96
  -1   6 -16    0.92    1.21
   1  -6  16    0.22    1.29
   1  -6  17    7.24    2.18
  -1   6 -17    5.74    1.92
   1  -6  18   -2.12    1.80
  -1   6 -18    0.68    1.13
   1  -6  19    1.29    1.26
  -1   6 -19    3.62    1.49
   1  -6  20    0.92    1.14
  -1   6 -20    4.38    1.95
   1  -6  21    7.40    2.63
  -1   6 -21    7.59    2.41
  -1   6 -22   -1.62    1.83
  -1   6 -23    0.89    1.37
   1   7 -21    0.29    1.13
   1   7 -20    2.18    1.81
   1   7 -19   -0.70    1.36
   1   7 -18    4.32    2.15
  -1  -7  18    5.40    2.10
   1   7 -17   19.04    3.66
  -1  -7  17   15.65    3.45
   1   7 -16    1.37    1.26
  -1  -7  16    2.01    1.46
   1   7 -15    0.85    1.00
  -1  -7  15    0.81    1.21
  -1  -7  14    4.63    2.05
   1   7 -14    4.83    1.99
   1   7 -13    1.07    1.18
  -1  -7  13    4.72    2.10
  -1  -7  12   37.27    4.82
   1   7 -12   43.00    5.09
   1   7 -11   -0.51    1.00
  -1  -7  11    0.98    1.43
  -1  -7  10   19.07    3.49
   1   7 -10   19.37    3.31
   1   7  -9    2.06    0.84
  -1  -7   9    2.11    1.53
   1   7  -8    5.74    1.81
  -1  -7   8    6.03    1.86
  -1  -7   7    0.47    1.19
  -1  -7   6   24.46    3.57
  -1  -7   5    2.71    1.13
  -1  -7   4    1.87    1.21
  -1   7   4    0.77    0.48
   1  -7  -3    1.27    0.73
  -1  -7   3    1.84    1.04
  -1   7   3    2.08    0.62
  -1  -7   2   -0.80    0.77
   1  -7  -2    0.98    0.73
  -1   7   2    0.77    0.57
   1  -7  -1    1.81    0.95
  -1  -7   1    1.05    0.85
  -1   7   1    1.58    0.60
  -1  -7   0   17.64    2.84
   1  -7   0   20.89    3.01
  -1   7   0   20.25    2.54
  -1  -7  -1    8.87    1.94
   1  -7   1   12.89    2.60
  -1   7  -1   13.12    2.01
   1  -7   2    7.17    1.92
  -1  -7  -2   11.32    2.24
  -1   7  -2   11.02    1.93
  -1  -7  -3   41.06    4.04
   1  -7   3   41.00    4.57
  -1   7  -3   48.12    4.21
   1  -7   4   43.79    4.76
  -1  -7  -4   41.65    3.93
  -1   7  -4   49.14    4.42
  -1  -7  -5    8.99    1.71
   1  -7   5    4.31    1.58
  -1   7  -5    7.17    1.61
  -1  -7  -6    2.32    0.92
   1  -7   6    1.47    1.08
  -1   7  -6    1.35    0.77
   1  -7   7    1.43    1.43
  -1   7  -7    0.82    0.86
   1  -7   8    3.12    1.76
  -1   7  -8    0.23    0.91
   1  -7   9    9.59    2.32
  -1   7  -9   10.56    2.29
   1  -7  10   -0.82    0.81
  -1   7 -10   -1.04    1.07
   1  -7  11    5.81    2.07
  -1   7 -11    9.24    2.47
   1  -7  12    9.58    2.70
  -1   7 -12    9.24    2.28
   1  -7  13   13.91    3.06
  -1   7 -13   15.13    3.15
   1  -7  14    3.59    1.74
  -1   7 -14    4.70    1.96
   1  -7  15    2.70    1.66
  -1   7 -15   -0.29    0.90
   1  -7  16    6.40    2.54
  -1   7 -16    8.90    2.82
   1  -7  17    1.83    1.44
  -1   7 -17    2.45    1.67
  -1   7 -18    0.76    1.23
  -1   7 -19    3.82    1.82
  -1   7 -20   16.96    3.58
  -1   7 -21    0.61    1.50
   1   8 -19    4.07    2.14
   1   8 -18    2.10    1.68
   1   8 -17    4.10    2.30
   1   8 -16   12.43    3.19
   1   8 -15    3.69    2.12
   1   8 -14   24.99    4.34
  -1  -8  14   18.42    3.77
  -1  -8  13   26.16    4.52
   1   8 -13   25.16    4.60
   1   8 -12   20.21    3.76
  -1  -8  12   17.21    3.49
  -1  -8  11    1.21    1.33
   1   8 -11    3.18    1.51
  -1  -8  10    5.06    2.21
   1   8 -10    6.23    2.09
  -1  -8   9    6.48    2.18
  -1  -8   8    1.54    1.31
  -1  -8   7   -2.23    1.37
  -1  -8   6    4.40    1.69
  -1  -8   5    7.51    2.27
  -1  -8   4    2.33    1.23
  -1  -8   3    3.14    1.60
  -1  -8   2    3.31    1.60
   1  -8  -2    4.39    1.69
  -1  -8   1    4.54    1.61
   1  -8  -1    4.69    1.49
  -1  -8   0    1.42    1.12
   1  -8   0    0.63    0.77
  -1  -8  -1    0.91    0.94
   1  -8   1   -0.35    0.83
   1  -8   2   35.28    4.48
  -1  -8  -2   35.25    4.05
  -1  -8  -3    1.08    1.08
   1  -8   3    2.60    1.39
  -1  -8  -4   25.68    3.28
   1  -8   4   25.78    3.97
  -1  -8  -5    3.56    1.08
   1  -8   5    3.76    1.81
   1  -8   6   -0.36    1.19
   1  -8   7    5.30    2.03
   1  -8   8   -1.53    1.77
   1  -8   9    3.78    1.89
   1  -8  10    5.01    2.00
  -1   8 -10    2.10    1.08
   1  -8  11    0.05    1.27
  -1   8 -11    0.97    0.87
   1  -8  12   -0.38    1.39
  -1   8 -12    1.46    1.21
   1  -8  13   -1.39    1.80
  -1   8 -13   -0.51    1.08
  -1   8 -14    0.02    0.90
  -1  -9   9    0.11    1.58
  -1  -9   8    1.65    1.59
  -1  -9   7   -2.72    1.57
  -1  -9   6    0.70    1.22
  -1  -9   5   -1.14    1.16
  -1  -9   4    5.82    2.17
  -1  -9   3    7.72    2.18
  -1  -9   2   12.01    2.76
  -1  -9   1    4.69    1.79
  -1  -9   0    3.80    1.53
   1  -9   1    9.56    2.37
  -1  -9  -1    8.18    2.34
  -1  -9  -2   -2.56    1.32
   1  -9   2    1.51    1.14
   1  -9   3    4.32    1.88
   1  -9   4    2.37    1.68
   1  -9   5    1.60    1.51
   1  -9   6    0.91    1.10
   1  -9   7    1.42    1.67
   1  -9   8    1.54    0.98
  -1 -10   3    4.94    1.87
   2   0 -28    6.01    2.56
   2   0 -27    2.87    1.83
  -2   0  26    3.37    1.25
  -2   0  26    3.72    1.38
   2   0 -26    3.10    1.26
  -2   0  25    1.22    0.62
  -2   0  25   -0.82    1.12
  -2   0  24    1.93    0.88
  -2   0  24   -0.57    1.12
  -2   0  23    0.67    1.11
  -2   0  23   -0.14    0.91
  -2   0  22  150.50    8.04
  -2   0  22  149.78    7.89
  -2   0  21    0.39    0.64
  -2   0  20   88.17    5.46
  -2   0  19    2.58    1.14
  -2   0  18  670.34   20.45
  -2   0  17    1.02    0.79
  -2   0  16  297.75   10.54
  -2   0  15    0.35    0.46
  -2   0  14    0.68    0.53
  -2   0  13    0.40    0.46
  -2   0  12  136.11    5.45
  -2   0  11    1.37    0.85
  -2   0  10 2543.86   63.59
  -2   0   9    0.46    0.45
  -2   0   8  438.68   12.13
  -2   0   7    0.26    0.22
   2   0  -7    0.49    0.26
   2   0  -6 4407.01  105.48
   2   0  -6 4218.40  104.23
   2   0  -5    0.62    0.34
   2   0  -5    0.14    0.15
  -2   0   4 1162.04   29.50
   2   0  -4 1159.70   29.54
   2   0  -3    0.00    0.17
  -2   0   3   -0.01    0.12
   2   0  -2   46.70    1.91
  -2   0   2   44.49    1.87
  -2   0   1    0.26    0.14
   2   0  -1    1.00    0.25
  -2   0   0  173.30    5.43
   2   0   0  172.49    5.39
  -2   0  -1    0.11    0.25
   2   0   1    0.10    0.20
   2   0   2  741.17   19.74
  -2   0  -2  757.47   19.82
   2   0   3   -0.03    0.31
  -2   0  -3   -0.17    0.30
  -2   0  -4 5511.25  129.18
  -2   0  -4 5103.18  129.68
   2   0   4 5147.13  129.67
  -2   0  -5    0.53    0.24
  -2   0  -5    1.13    0.52
   2   0   5    0.26    0.32
  -2   0  -6  471.00   13.39
   2   0   6  480.21   14.33
  -2   0  -6  474.40   14.21
   2   0   7    0.17    0.30
  -2   0  -7   -0.18    0.38
  -2   0  -7    0.37    0.36
   2   0   7   -0.02    0.45
   2   0   8 5681.40  145.71
  -2   0  -8 5900.76  145.83
  -2   0  -8 6040.01  147.11
   2   0   9    1.58    1.06
  -2   0  -9    0.47    0.78
   2   0   9    1.02    1.07
   2   0  10 2969.70   76.76
   2   0  10 3174.69   78.78
  -2   0 -10 3081.88   78.37
  -2   0 -11    0.40    0.55
   2   0  11    1.77    0.84
   2   0  12   18.73    1.91
   2   0  12   19.91    2.41
   2   0  13    0.00    0.39
   2   0  13    0.11    0.61
   2   0  13    1.17    0.76
   2   0  14   46.40    3.31
   2   0  14   50.46    4.32
   2   0  14   57.14    3.92
   2   0  15    0.69    0.72
   2   0  15   -0.21    0.68
   2   0  16  937.64   27.80
   2   0  16 1023.87   28.78
   2   0  17    3.06    1.29
   2   0  17    2.11    1.15
   2   0  18   71.64    4.63
   2   0  18   68.29    4.95
   2   0  19    0.25    0.55
   2   0  19   -0.66    0.94
   2   0  20  359.36   13.24
   2   0  20  355.69   14.07
   2   0  21    2.31    1.26
   2   0  21    1.36    1.21
   2   0  22  130.89    7.05
   2   0  22  123.81    7.67
   2   0  23   -1.68    1.27
   2   0  24   34.44    4.03
   2   0  25   -0.53    0.83
   2   0  26    8.16    2.23
   2   0  27   -4.26    1.78
   2   0  28   13.22    2.97
  -2  -1  29    8.85    2.19
  -2  -1  28   22.81    3.35
   2   1 -28   24.59    4.20
  -2  -1  27   10.74    2.41
   2   1 -27   10.94    2.83
  -2  -1  27   14.20    2.57
  -2  -1  26    7.96    2.08
  -2  -1  26    8.77    1.97
  -2  -1  25   -0.41    1.06
  -2  -1  25    0.41    0.74
   2   1 -25    2.04    1.45
  -2  -1  24   13.54    2.53
  -2   1  24   16.16    2.26
  -2  -1  24   16.77    2.49
   2   1 -24   15.48    2.92
  -2  -1  23    2.02    1.08
  -2   1  23    3.15    1.27
  -2  -1  23    4.30    1.32
   2   1 -23    3.08    1.59
  -2   1  22   89.22    5.34
  -2  -1  22   74.53    5.93
   2   1 -22   83.42    6.55
  -2  -1  22   83.00    5.28
   2   1 -21    0.64    1.04
  -2  -1  21    0.91    0.67
   2   1 -20   46.39    4.69
  -2  -1  20   54.96    3.90
   2   1 -19   55.97    4.98
  -2  -1  19   56.51    3.83
   2   1 -18   88.76    6.20
  -2  -1  18   94.83    5.04
   2   1 -17  277.33   11.89
  -2  -1  17  277.69    9.88
   2   1 -16  308.67   12.50
  -2  -1  16  314.09   10.58
   2   1 -15    6.09    1.60
  -2  -1  15    7.52    1.16
   2   1 -14   28.87    2.93
  -2  -1  14   27.47    2.12
   2   1 -13   13.21    2.01
  -2  -1  13   13.30    1.46
   2  -1 -13   13.57    1.59
   2   1 -12  157.82    7.19
   2  -1 -12  159.15    6.22
  -2  -1  12  153.51    5.65
   2   1 -11    1.34    0.81
   2  -1 -11   10.75    1.24
   2   1 -10  298.48   10.64
   2  -1 -10  298.11    9.52
   2   1  -9  286.10   10.09
   2  -1  -9  292.44    9.16
   2   1  -8   13.96    1.64
   2  -1  -8   13.82    1.32
   2   1  -7 1485.23   39.01
  -2  -1   7 1515.06   38.89
   2  -1  -7 1479.25   38.10
   2   1  -6   15.91    1.56
  -2  -1   6   16.91    1.55
  -2  -1   5  160.41    5.94
   2   1  -5  177.95    6.21
   2   1  -4  321.06    9.83
  -2  -1   4  322.92    9.69
  -2  -1   3    0.24    0.20
   2   1  -3    0.24    0.26
  -2  -1   2  357.34   10.50
   2   1  -2  361.32   10.60
  -2   1   2  367.58   10.52
  -2  -1   1 5083.72  128.68
   2   1  -1 5226.11  128.76
  -2   1   1 5294.70  128.76
   2  -1  -1 5284.46  128.65
  -2  -1   1 5296.05  127.51
   2  -1   0  290.11    8.81
  -2   1   0  285.24    8.87
  -2  -1   0  290.90    7.92
   2   1   0  295.58    8.07
  -2   1  -1   80.27    3.40
  -2  -1  -1   80.03    2.67
   2  -1   1   74.12    3.38
  -2   1  -1   75.01    3.43
   2   1   1   75.80    2.86
  -2  -1  -1   76.75    2.79
  -2   1  -2  257.80    8.24
  -2   1  -2  255.92    8.38
  -2  -1  -2  264.45    7.21
   2   1   2  258.69    7.15
   2  -1   2  255.53    8.33
   2   1   2  255.98    7.58
  -2  -1  -2  244.91    7.46
   2  -1   3  195.41    6.67
  -2   1  -3  197.04    6.76
   2  -1   3  185.12    6.81
  -2   1  -3  187.85    6.84
   2   1   3  193.18    5.78
  -2  -1  -3  190.75    5.78
   2   1   3  183.95    6.09
  -2  -1  -3  194.02    6.07
  -2   1  -4    6.76    0.99
   2  -1   4    6.43    0.98
   2   1   4    5.33    0.69
  -2   1  -4    5.18    0.98
  -2  -1  -4    5.14    0.65
   2   1   4    4.31    0.74
   2  -1   4    5.35    0.95
   2  -1   5  338.84   10.92
  -2   1  -5  358.41   11.01
   2  -1   5  354.78   11.35
  -2   1  -5  338.31   11.26
   2   1   5  337.46   10.10
  -2  -1  -5  343.22   10.08
   2   1   5  341.93   10.35
  -2  -1  -6   47.55    1.96
  -2   1  -6   46.54    2.92
   2  -1   6   47.10    3.00
   2   1   6   45.47    2.60
   2  -1   6   46.89    3.18
  -2  -1  -6   46.47    2.54
   2   1   6   47.27    2.81
  -2   1  -6   46.59    3.18
   2  -1   7 1588.98   41.88
  -2  -1  -7 1569.47   39.68
  -2   1  -7 1610.34   41.88
   2   1   7 1599.68   41.34
   2  -1   7 1650.29   42.77
   2   1   7 1648.39   41.40
  -2  -1  -7 1577.00   41.10
  -2   1  -7 1569.16   42.52
   2  -1   8  376.42   12.30
  -2   1  -8  378.73   12.37
  -2  -1  -8  368.60   10.33
   2  -1   8  395.29   13.15
   2   1   8  376.28   11.96
  -2  -1  -8  373.40   11.73
   2   1   8  375.80   11.88
  -2   1  -8  371.79   12.87
   2  -1   9    0.19    0.61
   2  -1   9    0.93    0.69
   2   1   9    0.58    0.52
  -2   1  -9    1.66    0.93
   2   1   9    0.77    0.73
   2  -1  10  194.37    8.16
   2   1  10  203.98    8.22
   2  -1  10  218.71    9.24
  -2   1 -10  207.53    8.96
   2   1  10  219.84    8.13
   2  -1  11    0.86    0.75
   2   1  11    0.81    0.69
   2   1  11    0.17    0.48
  -2   1 -11    0.63    0.54
   2  -1  11   -0.19    0.73
   2  -1  12    0.49    0.55
   2   1  12   -0.76    0.77
   2  -1  12    0.27    0.54
   2   1  12    0.43    0.57
  -2   1 -12    0.34    0.57
   2  -1  13  354.58   13.14
   2   1  13  393.59   13.90
  -2   1 -13  357.28   14.13
   2   1  13  392.01   13.28
   2  -1  14  389.20   14.67
   2   1  14  425.40   14.66
   2  -1  15   11.38    1.88
   2   1  15   15.18    2.15
   2   1  15   16.72    2.45
   2  -1  16   17.69    2.49
   2   1  16   16.48    2.43
   2  -1  17   -0.20    0.78
   2   1  17    1.10    0.92
   2  -1  18  184.07    9.15
   2   1  18  201.08    9.47
   2  -1  19    2.37    1.02
   2   1  19    2.61    1.11
   2  -1  19    1.86    1.08
   2  -1  20   66.63    5.19
   2  -1  20   61.05    4.87
   2   1  20   73.50    5.60
   2  -1  21   33.57    3.66
   2   1  21   32.86    3.83
   2  -1  21   32.38    3.63
   2  -1  22    4.62    1.48
   2   1  22    2.43    1.22
   2  -1  22    4.58    1.46
   2  -1  23   23.76    3.27
   2   1  23   25.56    3.58
   2  -1  23   25.71    3.37
   2  -1  24   19.69    3.02
   2   1  24   22.69    3.46
   2  -1  24   18.54    2.94
   2  -1  25   30.51    3.78
   2  -1  25   36.44    4.20
   2   1  25   42.65    4.89
   2  -1  26   54.10    5.25
   2   1  26   54.86    5.82
   2  -1  27    6.71    1.89
   2   1  27    7.11    1.87
   2   1  28    1.11    1.38
   2  -1  28    1.34    1.29
  -2  -2  28   -1.01    1.12
   2   2 -28    1.90    1.88
  -2  -2  27    9.37    2.49
   2   2 -27   15.10    3.30
  -2  -2  27   13.76    2.33
  -2  -2  26   13.54    2.96
   2   2 -26   24.16    3.88
  -2  -2  26   21.99    2.89
  -2  -2  25    0.36    0.90
  -2  -2  25    0.72    0.69
   2   2 -25    1.01    1.54
  -2  -2  24    7.06    1.99
   2   2 -24   15.03    2.96
  -2  -2  24   12.74    2.07
  -2  -2  23   20.91    3.38
   2   2 -23   26.48    3.74
  -2  -2  23   24.04    2.72
  -2  -2  22    5.94    1.81
  -2   2  22    7.18    1.24
   2   2 -22    5.46    2.10
  -2  -2  22    6.71    1.41
  -2  -2  21  113.40    7.76
  -2   2  21  123.17    5.52
   2   2 -21  121.92    8.14
  -2  -2  21  112.23    6.00
   2   2 -20   29.43    3.80
  -2  -2  20   30.39    2.80
   2   2 -19   16.90    2.77
  -2  -2  19   16.57    1.98
   2   2 -18   32.33    3.61
   2   2 -17   31.77    3.58
   2   2 -16   31.01    3.42
   2   2 -15   42.32    3.84
   2   2 -14   38.51    3.60
   2  -2 -14   44.65    3.25
   2  -2 -13    0.13    0.44
   2   2 -13    0.17    0.67
   2   2 -12   31.90    3.07
   2  -2 -12   32.31    2.67
  -2  -2  12   31.56    3.18
   2   2 -11 1047.06   31.41
  -2  -2  11 1138.38   32.06
   2  -2 -11 1152.33   30.66
   2   2 -10  783.18   24.15
  -2  -2  10  814.35   24.45
  -2  -2   9  266.68    9.70
   2   2  -9  253.09    9.77
  -2  -2   9  268.33    9.96
   2  -2  -9  258.75    9.20
  -2  -2   8    3.21    0.84
   2   2  -8    4.62    1.00
  -2  -2   8    4.00    1.05
   2   2  -7 1042.44   29.51
  -2  -2   7 1096.65   29.21
   2   2  -6  118.85    5.53
  -2  -2   6  131.11    5.51
   2   2  -5  181.31    7.08
  -2  -2   5  178.54    6.81
   2   2  -4  952.02   25.57
  -2  -2   4  909.49   25.20
  -2   2   4  919.28   24.67
  -2  -2   3 6717.38  164.19
   2   2  -3 6684.43  164.50
  -2   2   3 6679.82  163.71
  -2   2   3 6650.76  163.69
   2   2  -2 2261.41   59.07
  -2  -2   2 2302.91   58.87
  -2   2   2 2334.53   58.51
   2  -2  -2 2352.38   58.39
  -2   2   2 2342.17   58.65
  -2  -2   1   93.67    4.40
   2  -2  -1   98.42    3.14
   2  -2  -1   99.82    4.21
  -2   2   1   98.54    4.26
  -2   2   1  101.95    4.41
  -2   2   0    8.39    0.69
   2  -2   0    8.81    0.66
  -2   2   0    8.00    1.07
   2  -2   0    9.80    1.16
  -2   2   0    9.59    1.20
   2  -2   0    8.16    1.13
  -2  -2   0    7.49    1.03
   2  -2   1 1593.67   39.90
  -2   2  -1 1536.91   39.97
  -2   2  -1 1611.41   41.88
   2  -2   1 1620.12   41.83
  -2   2  -1 1571.27   41.70
   2  -2   1 1643.28   41.68
  -2   2  -2    8.58    0.82
  -2   2  -2    7.81    1.20
   2  -2   2    8.86    1.25
   2  -2   2    8.56    1.20
  -2   2  -2    7.96    1.20
  -2  -2  -2   10.30    1.10
  -2   2  -3  145.78    5.01
   2  -2   3  151.23    6.33
  -2   2  -3  149.32    6.31
   2  -2   3  155.75    6.30
  -2   2  -3  144.76    6.20
  -2  -2  -3  150.03    5.49
  -2   2  -4   66.39    3.05
   2  -2   4   66.22    3.92
  -2   2  -4   69.36    3.99
  -2   2  -4   64.13    3.91
   2  -2   4   69.29    3.96
  -2  -2  -4   71.02    3.40
  -2   2  -5  171.09    6.19
   2  -2   5  177.25    7.31
  -2   2  -5  183.06    7.42
   2   2   5  172.18    5.31
  -2   2  -5  167.81    7.32
   2  -2   5  195.24    7.62
  -2  -2  -5  186.46    6.53
  -2   2  -6   99.09    4.45
   2  -2   6  102.70    5.29
  -2   2  -6  110.03    5.49
   2  -2   6  105.37    5.47
   2   2   6   97.54    3.74
  -2   2  -6  103.57    5.50
  -2  -2  -6  111.09    4.66
   2   2   6  105.68    4.86
  -2   2  -7   92.99    5.09
   2  -2   7   83.40    4.84
   2   2   7   85.75    3.65
   2  -2   7   92.02    5.20
   2   2   7   87.73    4.54
  -2   2  -7   82.63    4.97
  -2  -2  -7   90.75    4.33
   2  -2   8    1.01    0.78
   2   2   8    1.19    0.56
  -2   2  -8    0.89    0.44
   2  -2   8    0.59    0.59
   2   2   8    0.48    0.28
  -2  -2  -8    2.08    0.79
   2  -2   9  256.11   10.33
   2   2   9  268.69    9.06
   2  -2   9  279.63   11.02
   2   2   9  269.97   10.05
  -2   2  -9  252.21   10.67
  -2  -2  -9  269.07    9.42
   2  -2  10  434.08   15.30
   2  -2  10  471.61   16.14
   2   2  10  449.37   13.94
  -2  -2 -10  423.18   14.02
   2   2  10  476.53   15.04
  -2   2 -10  417.56   15.53
   2  -2  11  504.02   17.60
   2   2  11  549.10   16.55
  -2   2 -11  509.56   18.16
   2   2  11  543.86   17.46
   2  -2  12   22.56    2.70
   2   2  12   25.86    2.56
   2   2  12   23.58    2.65
  -2   2 -12   25.85    3.20
   2  -2  13   53.96    4.37
   2   2  13   56.16    4.05
   2   2  13   60.63    4.41
  -2   2 -13   57.76    4.85
   2  -2  14   70.71    5.32
   2   2  14   82.07    5.22
   2   2  14   91.24    5.67
  -2   2 -14   80.02    5.94
   2  -2  15  402.68   15.65
   2   2  15  438.26   15.44
   2   2  15  423.54   15.68
   2  -2  16  124.75    7.65
   2   2  16  146.24    7.77
   2   2  16  148.02    7.97
   2  -2  17    6.66    1.72
   2   2  17   14.10    2.36
   2  -2  18   10.03    2.13
   2   2  18    9.29    2.18
   2  -2  19   16.85    2.77
   2   2  19   21.87    3.15
   2  -2  20   98.00    7.21
   2   2  20  104.55    7.22
   2  -2  21   39.92    4.59
   2   2  21   48.67    4.89
   2  -2  22    0.46    0.89
   2   2  22    2.51    1.35
   2  -2  23   32.19    4.10
   2   2  23   30.08    4.04
  -2   2 -23   33.81    4.42
   2  -2  23   36.11    3.96
   2  -2  24   -0.43    1.12
   2   2  24   -0.28    1.08
  -2   2 -24    1.17    1.19
   2  -2  24   -0.04    0.81
   2  -2  25    6.07    2.11
  -2   2 -25    4.67    1.99
   2  -2  25    6.08    1.87
   2  -2  26    1.93    1.24
  -2   2 -26    2.70    1.50
   2  -2  26    0.95    0.87
  -2   2 -27   19.49    3.77
   2  -2  27   28.33    3.89
   2  -2  28    0.36    1.04
  -2  -3  30    7.24    2.50
  -2  -3  29   12.04    3.26
  -2  -3  28    9.63    2.73
  -2  -3  27    2.32    1.33
   2   3 -27    1.86    1.33
  -2  -3  26    2.66    1.59
   2   3 -26    0.12    1.13
  -2  -3  25    1.23    1.66
   2   3 -25    4.45    1.94
  -2  -3  25    4.49    1.37
  -2  -3  24   13.98    2.96
   2   3 -24   16.84    3.27
  -2  -3  24   22.09    2.68
  -2  -3  23    2.10    1.18
   2   3 -23    6.31    2.11
  -2  -3  23    5.96    1.36
  -2  -3  22    8.53    2.20
   2   3 -22    8.86    2.36
  -2  -3  21   16.99    3.01
   2   3 -21   20.01    3.34
  -2  -3  20    1.95    1.32
   2   3 -20    2.42    1.54
  -2  -3  19    7.96    2.01
   2   3 -19    9.77    2.16
   2   3 -18    0.19    1.02
   2   3 -17   74.74    5.81
   2   3 -16   44.59    4.33
   2   3 -15   77.70    5.62
   2   3 -14   39.55    3.84
   2   3 -13   42.52    3.90
   2   3 -12   23.60    2.82
  -2   3  11   60.12    2.94
   2   3 -11   59.27    4.46
  -2  -3  11   62.95    4.63
  -2   3  10   18.10    1.53
  -2  -3  10   22.41    2.40
   2   3 -10   18.99    2.40
  -2  -3  10   18.20    2.31
  -2   3   9   20.69    1.67
   2   3  -9   21.50    2.48
  -2  -3   9   21.08    2.35
  -2  -3   9   20.23    2.35
  -2   3   8   46.41    2.69
  -2  -3   8   46.78    3.37
   2   3  -8   45.86    3.58
  -2  -3   8   44.22    3.47
  -2   3   7  189.07    6.76
   2   3  -7  177.93    7.97
  -2  -3   7  193.39    7.74
  -2  -3   7  173.88    7.64
  -2  -3   6    0.52    0.49
  -2   3   6    0.38    0.28
   2   3  -6    0.28    0.47
  -2   3   6    0.35    0.44
  -2  -3   6    0.64    0.57
   2   3  -5  437.37   14.75
  -2  -3   5  456.76   14.49
  -2   3   5  451.33   13.62
  -2   3   5  454.51   13.53
  -2  -3   5  449.61   13.95
  -2  -3   4  781.19   22.09
   2   3  -4  769.01   22.58
  -2   3   4  765.30   21.52
  -2   3   4  753.63   21.23
  -2  -3   4  762.38   21.30
  -2   3   3    1.35    0.72
  -2  -3   3    1.68    0.67
   2   3  -3    1.02    0.62
  -2   3   3    0.43    0.37
  -2  -3   3    1.95    0.67
   2  -3  -2  185.20    6.18
   2   3  -2  180.35    7.65
  -2  -3   2  182.68    7.53
  -2   3   2  198.04    7.55
   2  -3  -2  200.20    7.00
  -2   3   2  180.81    7.00
  -2  -3   2  195.68    6.47
  -2  -3   1  476.83   14.73
   2  -3  -1  461.41   12.88
  -2   3   1  491.96   14.85
   2  -3  -1  449.52   14.37
  -2   3   1  453.79   14.11
   2  -3  -1  475.88   14.06
  -2  -3   1  452.81   12.83
   2  -3   0  128.34    4.60
  -2  -3   0  136.58    6.02
  -2  -3   0  127.55    4.28
  -2   3   0  125.21    5.67
   2  -3   0  134.88    5.67
   2  -3   0  144.01    6.14
  -2   3   0  134.15    6.15
  -2  -3  -1  145.64    6.36
  -2   3  -1  134.91    5.09
   2  -3   1  139.75    4.90
  -2   3  -1  130.40    5.95
  -2  -3  -1  141.00    4.08
   2  -3   1  137.29    5.97
   2  -3   1  143.47    6.44
  -2   3  -1  140.53    6.42
  -2   3  -2  276.64    9.04
   2  -3   2  296.26    8.87
   2  -3   2  298.51   10.76
  -2   3  -2  313.70   10.96
  -2   3  -2  270.19   10.23
   2  -3   2  310.76   10.45
   2  -3   3    1.28    0.39
  -2   3  -3    1.29    0.51
  -2   3  -3    1.60    0.82
   2  -3   3    1.86    0.70
   2  -3   3    1.04    0.60
  -2   3  -3    0.80    0.49
  -2   3  -4   88.15    4.15
   2  -3   4   88.72    5.20
  -2   3  -4   91.71    5.35
  -2   3  -4   88.26    5.03
   2  -3   4  101.00    5.23
  -2  -3  -4   97.60    4.66
  -2   3  -5   39.93    2.68
   2  -3   5   40.69    3.37
  -2   3  -5   45.06    3.63
   2  -3   5   44.18    3.42
  -2   3  -5   41.92    3.42
  -2  -3  -5   38.55    2.81
  -2   3  -6   44.83    2.92
   2  -3   6   39.72    3.47
  -2  -3  -6   40.95    1.96
   2  -3   6   48.11    3.73
  -2   3  -6   41.91    3.53
  -2  -3  -6   45.06    3.07
  -2   3  -7  532.52   15.94
   2  -3   7  529.84   17.58
  -2  -3  -7  500.25   13.45
   2  -3   7  577.29   17.86
   2   3   7  513.13   13.57
  -2   3  -7  527.84   17.58
  -2  -3  -7  597.97   16.51
   2  -3   8    1.14    0.78
  -2  -3  -8    0.52    0.47
  -2   3  -8    0.39    0.51
  -2   3  -8    0.50    0.51
   2  -3   8    0.98    0.77
   2   3   8    0.61    0.31
   2  -3   9    2.86    1.06
  -2   3  -9    1.82    0.81
   2   3   9    1.33    0.40
  -2   3  -9    0.73    0.68
  -2   3 -10   86.90    5.01
   2  -3  10   90.57    5.92
   2   3  10   85.62    3.96
  -2   3 -10   83.69    5.79
  -2   3 -11  483.76   16.30
   2  -3  11  481.98   17.65
   2   3  11  518.32   15.03
  -2   3 -11  484.73   17.97
  -2   3 -12  109.41    6.08
   2  -3  12  109.10    6.89
   2   3  12  114.50    5.32
  -2   3 -12  109.12    7.11
   2  -3  13    0.81    0.73
  -2   3 -13    0.65    0.83
  -2   3 -13   -0.13    0.79
   2   3  13    0.94    0.60
   2  -3  14    1.42    0.92
  -2   3 -14    0.10    0.73
   2   3  14    1.31    0.61
  -2   3 -14    0.39    0.81
   2  -3  15    1.83    1.18
  -2   3 -15    2.28    1.18
   2   3  15   -0.06    0.59
  -2   3 -16   35.50    3.73
   2   3  16   33.68    3.26
   2  -3  16   35.53    4.07
  -2   3 -17   42.43    4.27
   2   3  17   43.46    3.88
   2  -3  17   49.61    4.98
   2  -3  18   20.18    3.17
  -2   3 -18   18.24    2.77
   2  -3  19   13.85    2.77
  -2   3 -19   14.25    2.60
   2  -3  20   11.56    2.56
  -2   3 -20   17.99    2.86
   2  -3  21   15.11    2.90
  -2   3 -21   17.19    3.09
   2  -3  22    7.18    2.05
  -2   3 -22   10.24    2.40
   2  -3  23    3.15    1.75
  -2   3 -23    6.04    2.02
   2  -3  24    3.45    1.64
  -2   3 -24    5.06    1.88
   2  -3  25   30.09    4.55
  -2   3 -25   41.83    5.22
   2  -3  26    9.46    2.36
  -2   3 -26    9.75    2.71
   2  -3  26   13.59    2.64
   2  -3  27    3.69    1.86
   2  -3  27    5.15    1.88
   2  -3  28    1.58    1.15
  -2  -4  28    1.07    1.06
  -2  -4  27   -0.35    1.40
   2   4 -26    4.55    2.10
  -2  -4  26    0.36    1.14
   2   4 -25    1.43    1.52
  -2  -4  25   -0.48    0.96
   2   4 -24    2.29    1.55
  -2  -4  24    0.46    0.97
   2   4 -23    5.76    2.30
  -2  -4  23    2.62    1.43
   2   4 -22  143.74    9.68
  -2  -4  22  121.07    9.00
   2   4 -21    6.63    2.07
  -2  -4  21    4.56    1.96
   2   4 -20  162.01    9.99
  -2  -4  20  141.10    9.50
   2   4 -19   -0.67    0.98
  -2  -4  19    1.18    1.23
   2   4 -18  124.85    8.23
  -2  -4  18  106.04    7.89
   2   4 -17    6.42    1.92
  -2  -4  17    5.24    1.74
   2   4 -16   11.15    2.23
  -2  -4  16    8.02    2.06
   2   4 -15   12.88    2.40
  -2  -4  15   10.26    2.49
  -2   4  15   13.38    1.07
   2   4 -14    4.91    1.61
  -2   4  14    6.44    0.85
   2   4 -13    9.87    2.11
  -2   4  13   10.04    1.12
   2   4 -12    8.40    1.88
  -2   4  12   13.92    1.39
   2   4 -11  186.42    9.43
  -2   4  11  202.38    7.19
   2   4 -10    0.92    0.78
  -2   4  10    1.27    0.51
  -2   4  10    0.80    0.59
   2   4  -9    8.33    1.66
  -2   4   9    7.74    1.16
  -2   4   9    5.92    1.06
  -2  -4   9    8.40    1.56
  -2  -4   8    5.51    1.32
  -2   4   8    6.22    1.17
   2   4  -8    5.16    1.32
  -2   4   8    6.88    1.14
  -2  -4   8    7.08    1.51
   2   4  -7   71.36    5.01
  -2  -4   7   73.38    4.62
  -2   4   7   78.00    4.28
  -2   4   7   67.66    3.83
  -2  -4   7   78.97    4.76
   2   4  -6  183.80    8.71
  -2  -4   6  199.68    8.39
  -2   4   6  214.24    8.05
  -2   4   6  186.16    7.31
  -2  -4   6  197.45    8.24
   2   4  -5   52.97    4.11
  -2  -4   5   47.03    3.69
  -2   4   5   45.40    3.06
  -2  -4   5   50.09    3.44
  -2   4   5   57.58    3.71
  -2  -4   4 2118.23   54.02
   2  -4  -4 1986.97   52.31
   2   4  -4 1979.73   54.58
  -2  -4   4 2062.18   52.89
  -2   4   4 1962.09   52.54
  -2   4   4 2173.27   53.88
  -2  -4   3 1456.53   39.20
   2   4  -3 1401.16   39.69
   2  -4  -3 1377.36   37.35
   2  -4  -3 1479.86   37.94
  -2  -4   3 1422.20   37.73
  -2   4   3 1333.05   37.89
  -2  -4   2  150.50    6.87
   2  -4  -2  126.45    5.32
   2  -4  -2  139.18    5.94
  -2  -4   2  134.79    5.47
  -2   4   2  134.43    6.09
   2  -4  -2  140.21    6.54
  -2   4   2  153.90    7.02
   2  -4  -1  109.04    4.74
  -2  -4   1  122.95    6.12
  -2   4   1  109.45    5.44
  -2  -4   1  114.99    4.58
   2  -4  -1  113.94    5.38
   2  -4  -1  117.43    5.97
  -2   4   1  133.27    6.48
   2  -4   0  353.87   11.22
  -2  -4   0  388.30   13.21
   2  -4   0  371.61   12.40
  -2  -4   0  369.08   10.62
  -2   4   0  338.88   12.42
   2  -4   0  373.68   13.15
  -2  -4  -1   53.74    3.89
   2  -4   1   53.70    2.95
  -2   4  -1   49.18    3.62
  -2  -4  -1   52.79    2.20
   2  -4   1   54.88    3.67
   2  -4   1   57.10    4.10
  -2   4  -1   63.87    4.49
  -2   4  -2   95.87    4.67
   2  -4   2   95.90    4.32
  -2  -4  -2  101.54    5.58
   2  -4   2   90.93    5.57
  -2  -4  -2   91.78    4.77
  -2   4  -2  115.93    6.32
  -2   4  -2   92.03    5.31
   2  -4   2  100.40    5.38
   2  -4   3    0.23    0.32
  -2  -4  -3    1.26    0.42
   2  -4   3    0.65    0.76
  -2   4  -3    0.00    0.42
  -2  -4  -3   -0.31    0.70
   2  -4   3    0.58    0.55
  -2   4  -3    0.11    0.46
   2  -4   4  445.36   13.51
  -2   4  -4  451.25   14.01
   2  -4   4  447.10   15.72
  -2  -4  -4  406.48   13.16
   2  -4   4  472.53   15.39
  -2   4  -4  417.35   15.01
  -2  -4  -5    3.93    1.09
   2  -4   5    3.68    1.18
  -2  -4  -5    3.34    0.71
  -2   4  -5    3.38    0.89
   2  -4   5    3.99    1.09
  -2   4  -5    3.35    0.98
  -2   4  -6   50.60    3.51
   2  -4   6   46.77    4.10
  -2  -4  -6   45.92    2.63
   2  -4   6   51.51    4.14
  -2   4  -6   45.80    3.98
  -2  -4  -7    2.31    0.52
   2  -4   7    1.64    0.75
  -2   4  -7    0.74    0.67
  -2   4  -7    1.96    0.60
   2  -4   8   10.62    1.94
  -2  -4  -8    9.76    0.88
  -2   4  -8    8.18    1.43
  -2   4  -8    9.89    1.85
   2  -4   9    0.71    0.99
  -2   4  -9    1.93    0.86
  -2   4  -9    0.87    0.85
  -2   4 -10    6.72    1.55
   2  -4  10    6.81    1.75
   2   4  10    5.36    0.62
  -2   4 -10    6.51    1.72
  -2   4 -11  245.17   10.17
   2  -4  11  251.84   11.67
   2   4  11  224.78    7.24
  -2   4 -11  251.46   11.61
  -2   4 -12  102.19    6.14
   2  -4  12   99.04    6.96
   2   4  12   92.05    4.05
  -2   4 -12  106.94    7.24
  -2   4 -13   73.24    5.22
   2  -4  13   76.74    6.16
   2   4  13   66.07    3.56
  -2   4 -13   72.88    6.08
  -2   4 -14   35.39    3.67
   2  -4  14   40.35    4.53
   2   4  14   31.12    2.51
  -2   4 -14   39.70    4.64
  -2   4 -15  282.99   12.01
   2  -4  15  280.59   13.04
  -2   4 -16   13.56    2.44
   2  -4  16   14.99    2.88
  -2   4 -17    4.01    1.23
   2  -4  17    3.50    1.44
  -2   4 -18    2.71    1.36
   2  -4  18   -1.96    1.65
  -2   4 -19   13.54    2.68
   2  -4  19   10.53    2.51
  -2   4 -20   12.79    2.61
   2  -4  20   10.45    2.56
  -2   4 -21   40.20    4.71
   2  -4  21   33.32    4.65
  -2   4 -22   30.72    4.23
   2  -4  22   27.97    4.30
  -2   4 -23   22.55    3.86
   2  -4  23   15.86    3.44
  -2   4 -24   40.10    5.16
   2  -4  24   31.59    4.88
  -2   4 -25    0.62    1.07
   2  -4  25    0.08    1.32
   2  -4  26   16.59    3.65
   2  -4  27   15.17    3.50
   2   5 -25   -1.97    1.19
  -2  -5  25   -2.75    1.70
   2   5 -24    1.61    1.65
  -2  -5  24    3.99    2.12
   2   5 -23    5.84    2.40
  -2  -5  23    7.02    2.26
   2   5 -22    5.65    2.24
  -2  -5  22    2.81    1.38
   2   5 -21   38.33    4.94
  -2  -5  21   30.29    4.58
   2   5 -20    1.93    1.29
  -2  -5  20    3.06    1.67
   2   5 -19    1.57    1.30
  -2  -5  19    1.50    1.17
   2   5 -18    4.43    1.76
  -2  -5  18    0.02    1.13
   2   5 -17   51.03    5.33
  -2  -5  17   48.88    5.27
   2   5 -16   76.75    6.53
  -2  -5  16   60.09    5.93
   2   5 -15   50.26    5.17
  -2   5  15   51.09    3.71
  -2  -5  15   44.26    5.11
   2   5 -14   37.05    4.35
  -2   5  14   38.93    3.15
  -2  -5  14   36.01    4.28
   2   5 -13  169.76    9.72
  -2   5  13  174.78    7.31
  -2  -5  13  148.69    9.32
   2   5 -12  122.93    8.07
  -2   5  12  139.33    6.21
  -2  -5  12  128.32    8.25
   2   5 -11   61.76    5.34
  -2   5  11   61.79    3.79
  -2  -5  11   53.24    5.08
   2   5 -10   30.74    3.69
  -2   5  10   32.79    2.63
  -2  -5  10   27.88    3.58
   2   5  -9   73.93    5.71
  -2  -5   9   68.52    5.58
  -2   5   9   76.16    4.19
   2   5  -8   12.20    2.34
  -2  -5   8   12.55    2.41
  -2   5   8   11.13    1.46
  -2  -5   8   13.46    2.11
  -2  -5   7    9.99    2.05
   2   5  -7    9.31    2.02
  -2   5   7   14.29    1.96
  -2   5   7   11.52    1.51
  -2  -5   7   11.19    1.86
  -2   5   6    6.11    1.41
  -2  -5   6    3.99    1.58
   2   5  -6    4.86    1.56
   2  -5  -6    4.79    1.10
  -2   5   6    5.71    1.13
  -2  -5   6    4.41    1.18
   2   5  -5   97.82    6.44
   2  -5  -5  105.87    5.38
  -2  -5   5  108.29    5.73
  -2   5   5   99.74    5.16
  -2  -5   5   97.10    6.27
  -2   5   5  123.96    6.40
   2  -5  -4   20.38    2.11
  -2  -5   4   20.02    2.17
  -2   5   4   23.55    2.29
  -2  -5   4   18.41    2.63
   2   5  -4   20.03    2.73
   2  -5  -3   46.81    3.16
  -2  -5   3   41.92    3.88
  -2   5   3   39.38    3.13
  -2  -5   3   45.89    3.16
  -2  -5   2    1.26    0.86
   2  -5  -2    1.06    0.99
   2  -5  -2    0.13    0.61
   2  -5  -2    0.58    0.57
  -2  -5   2    0.14    0.53
  -2   5   2    0.32    0.42
   2  -5  -1   10.91    1.89
  -2  -5   1   11.57    1.99
   2  -5  -1   10.02    1.38
  -2  -5   1   12.05    1.35
   2  -5  -1   10.86    1.57
  -2   5   1   11.97    1.71
   2  -5   0  120.86    5.38
  -2   5   0  108.24    5.98
  -2  -5   0  120.34    4.59
   2  -5   0  125.04    6.10
   2  -5   0  106.49    6.37
  -2  -5   0  105.95    6.06
   2  -5   1   62.94    3.64
  -2  -5  -1   62.08    4.25
   2  -5   1   62.56    4.84
  -2  -5  -1   64.12    2.68
  -2   5  -1   60.33    4.30
   2  -5   1   65.10    4.31
   2  -5   2    0.23    0.47
   2  -5   2    1.80    0.98
  -2  -5  -2    1.47    0.77
   2  -5   2    0.53    0.46
  -2   5  -2    1.11    0.84
   2  -5   3   -0.16    0.36
   2  -5   3    0.92    0.81
  -2  -5  -3    0.17    0.42
  -2   5  -3    0.69    0.64
   2  -5   3    0.88    0.80
  -2   5  -3   -0.35    0.55
  -2   5  -4   98.20    5.47
   2  -5   4  104.10    5.11
   2  -5   4   94.29    6.29
  -2  -5  -4   98.29    5.11
   2  -5   4   96.76    5.97
  -2   5  -4   85.72    5.77
   2  -5   5   -0.33    0.81
  -2   5  -5    0.35    0.57
  -2  -5  -5    2.23    0.79
   2  -5   5    0.41    0.41
  -2   5  -5    1.02    0.61
   2  -5   6   38.10    4.03
  -2  -5  -6   37.55    2.70
  -2   5  -6   36.27    3.28
  -2   5  -6   36.32    3.77
  -2  -5  -7    1.03    0.49
   2  -5   7    1.07    0.81
  -2   5  -7    2.71    1.04
  -2   5  -7    2.07    1.10
   2  -5   8   -1.09    1.07
  -2   5  -8    0.44    0.55
  -2  -5  -8    1.00    0.59
  -2   5  -8    0.27    0.81
   2  -5   9   52.15    5.00
  -2   5  -9   57.15    4.50
  -2   5  -9   56.27    5.15
   2  -5  10   55.15    5.18
  -2   5 -10   56.82    4.54
  -2   5 -10   53.49    5.06
   2  -5  11    5.73    1.64
  -2   5 -11    3.84    1.28
  -2   5 -11    3.87    1.50
   2  -5  12  100.65    7.42
  -2   5 -12  103.33    6.64
  -2   5 -12   96.91    7.35
   2  -5  13   16.06    2.96
  -2   5 -13   14.20    2.46
  -2   5 -13   15.81    3.07
   2  -5  14    9.16    2.33
  -2   5 -14   14.34    2.51
  -2   5 -14   13.62    2.89
  -2   5 -15   24.24    3.35
   2  -5  15   24.16    3.69
  -2   5 -16   -1.14    1.37
   2  -5  16   -0.91    1.52
  -2   5 -17    1.07    0.76
   2  -5  17    0.66    1.37
  -2   5 -18    3.29    1.59
   2  -5  18    3.06    1.07
  -2   5 -19   45.97    5.11
   2  -5  19   38.43    5.10
  -2   5 -20    7.50    2.17
   2  -5  20    7.35    2.44
  -2   5 -21    7.77    2.55
   2  -5  21    7.22    2.25
  -2   5 -22   29.56    4.41
   2  -5  22   30.26    4.86
  -2   5 -23   21.03    3.86
   2  -5  23   26.01    4.48
  -2   5 -24    0.82    1.44
   2  -5  24    0.54    1.93
   2   6 -23   10.16    3.07
   2   6 -22   79.60    7.90
  -2  -6  22   81.00    8.03
  -2  -6  21    2.90    1.59
   2   6 -21    0.53    1.23
   2   6 -20   -0.18    1.32
  -2  -6  20    2.03    1.81
  -2  -6  19    2.38    1.43
   2   6 -19    3.60    2.20
  -2  -6  18   12.79    3.01
   2   6 -18   14.31    3.09
  -2  -6  17   30.80    4.64
   2   6 -17   33.92    4.69
   2   6 -16    1.37    1.13
  -2  -6  16    1.81    1.20
   2   6 -15  154.67   10.10
  -2  -6  15  129.76    9.28
  -2  -6  14   22.39    3.67
   2   6 -14   26.63    4.00
  -2   6  13   -0.13    0.39
  -2  -6  13   -0.27    1.02
   2   6 -13   -0.50    1.16
  -2   6  12    2.92    0.78
  -2  -6  12    3.10    1.15
   2   6 -12    2.61    1.57
  -2   6  11    2.99    0.73
  -2  -6  11    2.02    1.17
   2   6 -11    4.42    1.55
  -2   6  10    4.17    0.96
  -2  -6  10    2.77    1.29
   2   6 -10    3.88    1.50
   2   6  -9   39.70    4.52
  -2   6   9   47.07    3.18
  -2  -6   9   38.56    4.53
   2   6  -8   70.94    6.00
  -2  -6   8   67.81    5.85
  -2   6   8   79.48    4.33
  -2  -6   7   19.73    2.92
   2  -6  -7   22.43    2.57
   2   6  -7   24.50    3.44
  -2   6   7   24.17    2.29
  -2  -6   6   15.70    2.56
   2  -6  -6   20.06    2.35
   2   6  -6   18.87    2.97
  -2  -6   6   19.16    2.43
  -2   6   6   16.52    1.96
  -2  -6   5    4.56    1.59
   2  -6  -5    3.33    1.02
  -2  -6   5    1.76    0.62
  -2   6   5    4.99    1.16
   2  -6  -4   56.21    3.92
  -2  -6   4   48.28    3.65
  -2   6   4   49.61    3.63
  -2  -6   4   43.26    4.24
   2  -6  -3   23.00    2.45
  -2   6   3   23.78    2.48
  -2  -6   3   23.29    2.34
  -2  -6   3   18.06    2.68
   2  -6  -2   78.77    4.64
  -2  -6   2   88.69    4.60
  -2   6   2   80.93    4.99
   2  -6  -2   80.97    4.79
  -2  -6   2   78.00    5.62
   2  -6  -2   84.26    5.71
   2  -6  -1  100.50    5.25
   2  -6  -1   88.51    6.09
  -2  -6   1   78.57    5.70
  -2   6   1  104.29    5.85
   2  -6  -1   96.50    5.43
  -2  -6   1  106.30    4.78
   2  -6   0    4.25    0.94
  -2  -6   0    5.95    1.57
   2  -6   0    5.31    1.51
  -2  -6   0    6.55    0.97
   2  -6   0    4.72    1.14
  -2   6   0    6.97    1.56
   2  -6   1   -0.62    0.73
  -2  -6  -1    2.03    0.99
   2  -6   1    0.32    0.91
  -2  -6  -1    1.28    0.44
   2  -6   1    1.38    0.63
  -2   6  -1    1.61    0.89
   2  -6   2   90.01    4.94
   2  -6   2   86.34    6.30
  -2  -6  -2   75.90    5.17
   2  -6   2   76.66    5.28
  -2   6  -2   82.45    5.62
   2  -6   3  392.19   15.83
  -2  -6  -3  372.84   13.89
   2  -6   3  400.83   13.41
  -2   6  -3  390.83   14.91
   2  -6   4   14.44    2.66
  -2  -6  -4   14.21    2.13
   2  -6   4   12.53    1.81
  -2   6  -4   11.03    1.95
  -2  -6  -5    0.47    0.59
   2  -6   5   -0.27    1.00
  -2   6  -5    0.85    0.77
   2  -6   5   -0.18    0.70
  -2   6  -5   -0.31    1.26
  -2  -6  -6   -0.29    0.46
   2  -6   6   -0.57    0.71
  -2   6  -6    1.40    0.97
   2  -6   6   -0.78    0.58
  -2   6  -6   -0.38    0.95
   2  -6   7    2.31    1.36
  -2   6  -7    2.90    1.18
  -2  -6  -7    2.04    0.81
  -2   6  -7    3.00    1.41
   2  -6   8   69.80    6.12
  -2   6  -8   68.16    5.23
  -2   6  -8   56.44    5.34
   2  -6   9    7.35    2.07
  -2   6  -9   10.81    2.29
  -2   6  -9    6.41    1.89
   2  -6  10   33.63    4.34
  -2   6 -10   29.00    3.51
  -2   6 -10   31.86    4.08
   2  -6  11   15.63    2.99
  -2   6 -11   19.83    2.95
  -2   6 -11   15.39    2.93
   2  -6  12   -0.83    1.88
  -2   6 -12    1.35    0.80
  -2   6 -12    1.62    1.03
   2  -6  13   -0.43    1.02
  -2   6 -13    1.46    1.22
   2  -6  14   22.94    3.67
  -2   6 -14   27.86    3.71
   2  -6  15   -2.13    1.97
  -2   6 -15    0.31    1.20
   2  -6  16    2.07    0.95
  -2   6 -16    2.88    1.34
   2  -6  17   -0.38    1.61
  -2   6 -17   -0.73    1.09
   2  -6  18    6.20    2.40
  -2   6 -18    7.01    2.04
   2  -6  19   -1.09    1.53
  -2   6 -19   -0.35    1.08
   2  -6  20    0.14    1.26
  -2   6 -20    0.99    1.37
   2  -6  21   18.69    3.93
  -2   6 -21   15.29    3.31
  -2   6 -22    2.81    1.95
  -2   6 -23    0.72    1.49
   2   7 -21   18.39    4.12
   2   7 -20    2.03    2.31
   2   7 -19   10.42    2.95
   2   7 -18   17.58    3.81
  -2  -7  18   15.14    3.62
  -2  -7  17    4.84    2.15
   2   7 -17    5.34    2.05
  -2  -7  16    6.11    2.22
   2   7 -16    4.32    1.92
  -2  -7  15    0.61    1.30
   2   7 -15    1.98    1.30
  -2  -7  14    3.89    1.88
   2   7 -14    5.36    2.38
   2   7 -13    4.82    1.96
  -2  -7  13    5.03    1.81
  -2  -7  12    1.73    1.23
   2   7 -12    2.26    1.57
  -2  -7  11    2.91    1.47
   2   7 -11    2.75    1.36
   2   7 -10   11.40    2.84
  -2  -7  10    8.80    2.38
  -2  -7   9   -0.17    1.05
   2   7  -9   -0.78    1.56
  -2  -7   8    3.80    1.63
   2   7  -8    3.17    1.47
  -2  -7   7   13.84    2.72
  -2  -7   6    0.31    0.74
  -2   7   6    1.49    0.88
  -2  -7   5    9.11    2.18
  -2   7   5   10.29    1.63
  -2  -7   4    4.88    1.63
  -2   7   4    4.65    1.09
  -2  -7   3   10.00    2.19
  -2   7   3   15.29    2.10
  -2  -7   2   10.68    2.16
  -2   7   2    9.37    1.84
   2  -7  -1   29.52    3.59
  -2  -7   1   26.24    3.39
  -2   7   1   33.31    3.31
   2  -7   0    8.47    2.17
  -2  -7   0   11.49    2.17
  -2   7   0    7.57    1.62
  -2  -7  -1    7.89    1.88
   2  -7   1    7.77    1.96
  -2   7  -1    7.85    1.68
  -2  -7  -2    7.37    1.83
   2  -7   2   11.21    2.40
  -2   7  -2    7.71    1.79
  -2  -7  -3    2.44    1.02
   2  -7   3   -0.78    1.29
  -2   7  -3    0.92    0.88
  -2  -7  -4    1.14    0.74
   2  -7   4   -0.37    0.72
  -2   7  -4    1.03    1.01
  -2  -7  -5    1.26    1.04
   2  -7   5    1.54    1.16
  -2   7  -5   -0.41    0.69
  -2  -7  -6   21.76    2.58
   2  -7   6   15.63    2.89
  -2   7  -6   20.61    3.24
   2  -7   7   30.88    4.22
  -2   7  -7   29.85    3.55
  -2  -7  -7   26.28    2.75
  -2   7  -7   28.93    3.81
   2  -7   8    4.53    1.77
  -2   7  -8    2.20    1.13
  -2   7  -8    1.18    0.96
   2  -7   9   10.59    2.54
  -2   7  -9   11.21    2.31
  -2   7  -9   11.72    2.48
   2  -7  10    6.72    2.08
  -2   7 -10    9.36    2.28
  -2   7 -10    8.27    2.12
   2  -7  11   -0.68    1.44
  -2   7 -11   -1.26    1.23
  -2   7 -12    5.18    1.89
   2  -7  12    2.56    1.30
   2  -7  13   37.76    5.15
  -2   7 -13   43.48    5.01
   2  -7  14   -2.99    1.73
  -2   7 -14    0.75    1.04
   2  -7  15    4.76    2.04
  -2   7 -15    2.28    1.66
   2  -7  16    2.75    1.46
  -2   7 -16    1.96    1.24
   2  -7  17    3.35    1.87
  -2   7 -17    0.15    0.90
  -2   7 -18   -0.89    1.45
  -2   7 -19    6.47    2.24
  -2   7 -20    0.91    1.70
   2   8 -18    2.72    2.05
   2   8 -17   11.84    3.29
   2   8 -16   12.87    3.41
   2   8 -15   44.80    6.02
   2   8 -14   14.67    3.77
  -2  -8  14   16.46    3.62
   2   8 -13    9.86    2.82
  -2  -8  13    3.85    1.97
  -2  -8  12    9.43    2.60
   2   8 -12    4.71    2.15
  -2  -8  11    8.72    2.80
   2   8 -11    8.71    2.77
  -2  -8  10    7.83    2.34
  -2  -8   9   -0.11    1.30
  -2  -8   8    3.03    1.41
  -2  -8   7   11.69    2.64
  -2  -8   6   -1.39    1.43
  -2  -8   5   -0.74    0.96
  -2  -8   4    0.44    0.95
  -2  -8   3    6.73    2.10
  -2  -8   2    0.27    0.73
  -2  -8   1   16.49    2.87
  -2  -8   0    2.07    1.27
  -2  -8  -1   42.31    4.49
   2  -8   1   35.73    4.56
  -2  -8  -2    2.54    1.40
   2  -8   2    3.55    1.68
  -2   8  -2    5.21    1.87
  -2  -8  -3   63.72    5.33
   2  -8   3   48.55    5.45
  -2   8  -3   58.24    5.17
   2  -8   4    6.34    2.18
  -2  -8  -4    6.64    1.89
  -2   8  -4    3.99    1.58
   2  -8   5   14.27    3.02
  -2   8  -5   12.75    2.53
   2  -8   6    3.61    1.58
  -2   8  -6    2.18    1.20
   2  -8   7   12.25    3.07
   2  -8   8    0.74    1.34
   2  -8   9    7.30    2.40
   2  -8  10   10.09    2.97
   2  -8  11   10.48    2.91
   2  -8  12    2.49    1.67
  -2  -9   9    1.94    1.64
  -2  -9   8   -0.29    1.10
  -2  -9   7    4.18    2.22
  -2  -9   6   -0.75    1.62
  -2  -9   5    1.83    1.43
  -2  -9   4   -0.79    0.87
  -2  -9   3    1.38    1.32
  -2  -9   2    4.91    1.69
  -2  -9   1    4.30    1.53
  -2  -9   0   10.91    2.51
  -2  -9  -1    0.44    0.89
   2  -9   3    0.24    1.20
   2  -9   4    1.74    1.50
   2  -9   5   -0.15    0.98
   2  -9   6   12.56    3.24
   2  -9   7    0.58    1.21
   3   0 -29   42.10    5.55
   3   0 -28    0.74    1.37
   3   0 -27   -1.31    1.21
  -3   0  26    0.71    0.66
   3   0 -26    2.38    1.87
  -3   0  25   24.08    3.27
   3   0 -25   23.72    3.75
   3   0 -24    0.62    0.85
   3   0 -23   21.49    3.28
   3   0 -22    0.14    0.94
  -3   0  21    9.63    1.58
   3   0 -21    9.36    2.06
  -3   0  20    1.27    0.89
  -3   0  19  523.31   16.85
  -3   0  18    1.25    0.73
  -3   0  17  646.75   19.34
  -3   0  16    0.68    0.71
  -3   0  15  450.18   13.92
  -3   0  14    1.62    0.78
  -3   0  13 1144.26   30.35
  -3   0  12    1.13    0.58
   3   0 -12    2.63    1.33
   3   0 -11 3712.66   93.73
   3   0 -10    0.35    0.76
   3   0  -9  995.74   26.76
   3   0  -9  962.37   24.95
   3   0  -8    0.15    0.35
   3   0  -8    0.75    0.32
   3   0  -7  113.60    4.72
   3   0  -7  112.55    3.69
   3   0  -6    0.03    0.26
   3   0  -6    0.21    0.17
   3   0  -5 2558.32   62.54
  -3   0   5 2453.36   62.40
  -3   0   4    0.00    0.25
   3   0  -4    0.21    0.26
  -3   0   3    0.14    0.21
   3   0  -3    0.17    0.20
  -3   0   2    0.44    0.20
   3   0  -2    0.80    0.32
  -3   0   1 1040.25   27.12
  -3   0   1 1092.20   27.73
  -3   0   0    0.11    0.25
   3   0   0    0.25    0.26
  -3   0  -1 1220.62   31.36
   3   0   1 1189.99   31.18
   3   0   2    0.46    0.25
  -3   0  -2    0.07    0.27
   3   0   3  488.51   14.30
  -3   0  -3  500.49   14.45
   3   0   4    0.48    0.57
  -3   0  -4    1.08    0.62
  -3   0  -5 3999.54   95.86
   3   0   5 3861.09   96.59
  -3   0  -5 3803.93   96.61
  -3   0  -6    0.24    0.31
   3   0   6   -0.02    0.39
  -3   0  -6    0.54    0.58
  -3   0  -7 1316.98   34.56
   3   0   7 1349.79   35.81
  -3   0  -7 1299.39   35.65
  -3   0  -8    0.04    0.35
  -3   0  -8   -0.64    0.72
   3   0   8   -0.36    0.57
  -3   0  -9   58.03    3.33
   3   0   9   60.60    4.09
  -3   0  -9   64.67    4.11
  -3   0 -10    0.35    0.45
   3   0  10   -0.36    0.59
  -3   0 -10    0.65    0.62
   3   0  11    1.10    0.46
  -3   0 -11    1.01    0.53
  -3   0 -12    0.39    0.70
   3   0  12    0.50    0.79
   3   0  13  897.77   27.01
  -3   0 -13  807.57   25.87
   3   0  15  252.83   10.32
   3   0  16   -0.04    0.59
   3   0  17    0.25    0.79
   3   0  18   -0.22    0.59
   3   0  19  235.60   10.75
   3   0  20    0.88    0.76
   3   0  21   63.77    5.33
   3   0  22    1.47    1.09
   3   0  23   42.93    4.50
   3   0  24    0.57    1.19
   3   0  25   13.18    2.71
   3   0  26   -2.66    1.14
   3   0  27   82.68    7.14
   3  -1 -29    3.47    1.59
  -3  -1  28    7.82    2.13
  -3  -1  28    7.49    1.95
   3  -1 -28    7.51    2.25
   3   1 -28    7.84    2.26
  -3  -1  27    4.28    1.85
  -3  -1  27    7.20    1.77
   3   1 -27    5.49    2.07
  -3  -1  26    0.43    0.92
   3   1 -26    3.43    1.55
  -3  -1  26    3.75    1.23
  -3  -1  25   -1.29    1.43
  -3  -1  25    0.88    0.69
   3   1 -25   -0.38    0.96
  -3  -1  24    3.50    1.29
   3   1 -24    1.76    1.24
   3   1 -23  166.13   10.19
  -3  -1  23  174.88    8.31
  -3  -1  22   16.78    2.30
   3   1 -22   17.65    3.08
   3   1 -21   24.99    3.35
  -3  -1  21   27.30    2.73
   3   1 -20   21.72    3.04
  -3  -1  20   25.72    2.53
   3   1 -19   17.05    2.77
  -3  -1  19   16.59    1.92
   3   1 -18  133.49    7.71
  -3  -1  18  133.64    5.99
   3   1 -17  137.86    7.63
  -3  -1  17  127.54    5.66
   3   1 -16   14.29    2.32
  -3  -1  16   12.10    1.45
   3   1 -15    2.66    0.94
  -3  -1  15    3.34    0.82
   3  -1 -15    3.52    0.96
   3   1 -14  307.28   11.87
   3  -1 -14  324.47   10.34
  -3  -1  14  284.17    9.42
   3   1 -13   -0.08    0.73
  -3  -1  13    0.39    0.36
   3  -1 -13    0.11    0.27
   3   1 -12  121.54    6.25
  -3  -1  12  121.67    4.57
   3  -1 -12  133.35    5.33
   3   1 -11   80.92    4.72
   3  -1 -11   84.53    3.91
  -3  -1  11   76.64    3.18
   3   1 -10  698.01   20.40
   3  -1 -10  702.33   18.95
  -3  -1  10  660.58   17.69
   3   1  -9  299.72   10.39
  -3  -1   9  285.23    8.09
   3  -1  -9  305.44    9.35
  -3  -1   8    1.71    0.58
   3   1  -8    1.49    0.68
  -3  -1   8    0.70    0.25
   3   1  -7  434.16   13.17
  -3  -1   7  438.29   12.95
  -3  -1   7  412.37   10.66
  -3  -1   6    6.76    0.99
   3   1  -6    6.57    1.06
   3   1  -5   32.75    2.34
  -3  -1   5   37.47    2.38
  -3  -1   4  166.75    6.25
   3   1  -4  173.26    6.43
   3  -1  -4  180.82    5.31
  -3  -1   3    0.86    0.35
   3  -1  -3    0.67    0.19
  -3  -1   2   52.31    2.85
   3   1  -2   56.93    2.98
  -3   1   2   56.11    2.98
   3   1  -2   55.57    1.96
  -3  -1   1   12.48    1.29
  -3   1   1   13.65    1.43
   3  -1  -1   12.55    1.31
   3   1  -1   13.52    0.87
  -3   1   0  131.11    5.34
   3  -1   0  134.01    5.27
  -3  -1   0  137.33    4.62
   3   1   0  129.48    4.26
   3  -1   1    0.58    0.28
  -3  -1  -1    0.69    0.31
  -3   1  -1    0.03    0.37
   3   1   1    0.56    0.28
  -3   1  -2    2.95    0.63
  -3   1  -2    3.46    0.83
   3  -1   2    3.93    0.81
   3   1   2    2.78    0.51
  -3  -1  -2    3.55    0.60
   3   1   2    2.80    0.56
  -3   1  -3   92.31    4.29
  -3   1  -3   85.17    4.36
   3   1   3   84.83    3.51
   3  -1   3   93.96    4.43
  -3  -1  -3   86.04    3.58
   3   1   3   87.22    3.63
  -3   1  -4  178.12    6.67
  -3   1  -4  167.89    6.84
   3  -1   4  165.04    6.76
  -3  -1  -4  162.96    5.83
   3   1   4  161.05    5.76
   3   1   4  170.87    5.98
  -3   1  -5 1285.57   33.77
   3   1   5 1225.98   32.78
   3  -1   5 1304.90   34.37
  -3  -1  -5 1266.98   32.88
  -3   1  -5 1253.44   34.31
   3   1   5 1248.42   32.96
  -3   1  -6  333.88   11.15
  -3   1  -6  345.82   11.79
   3   1   6  318.84   10.47
   3  -1   6  339.06   11.72
   3   1   6  344.26   10.64
  -3  -1  -6  324.84   10.48
  -3  -1  -7  177.29    5.89
  -3   1  -7  182.23    7.30
   3  -1   7  176.31    7.11
  -3   1  -7  169.75    7.61
   3  -1   7  182.80    7.78
   3   1   7  170.93    6.79
   3   1   7  186.73    6.91
  -3  -1  -7  175.90    6.76
  -3  -1  -8    6.86    0.85
  -3   1  -8    7.23    1.26
   3  -1   8    6.78    1.32
   3   1   8    6.71    1.14
   3  -1   8    6.74    1.32
  -3   1  -8    8.00    1.48
   3   1   8    7.10    1.25
  -3  -1  -8    5.45    1.05
   3  -1   9  634.83   19.64
  -3  -1  -9  635.18   17.75
  -3   1  -9  662.35   19.73
   3   1   9  673.22   19.61
   3  -1   9  683.92   20.90
   3   1   9  697.17   19.50
  -3   1  -9  643.28   20.58
  -3  -1  -9  635.20   19.28
   3  -1  10  751.39   22.90
  -3  -1 -10  750.56   20.90
  -3   1 -10  835.27   23.40
   3  -1  10  832.27   24.56
   3   1  10  818.08   23.22
  -3  -1 -10  752.41   22.68
   3   1  10  815.54   22.85
  -3   1 -10  754.01   23.97
   3  -1  11   11.36    1.84
   3   1  11   13.79    1.88
  -3   1 -11   11.44    2.02
   3   1  11   11.63    1.78
   3  -1  11   13.25    2.10
  -3  -1 -11   11.43    1.67
   3  -1  12   83.91    5.05
   3   1  12   89.17    5.35
  -3   1 -12   88.08    5.82
   3   1  12   83.13    4.92
   3  -1  13    1.56    0.79
   3   1  13    2.56    1.05
   3   1  13    3.56    1.17
  -3   1 -13    2.57    0.98
   3  -1  14   23.22    2.64
   3   1  14   28.97    3.17
   3   1  14   29.17    2.91
  -3   1 -14   25.78    3.26
   3  -1  15    2.60    1.02
   3   1  15    2.03    0.82
  -3   1 -15    3.33    1.42
   3  -1  16   -0.08    0.86
   3   1  16    0.72    0.92
   3  -1  17   76.30    5.33
   3   1  17   88.60    5.80
   3  -1  18    1.19    0.71
   3   1  18    3.50    1.10
   3  -1  19   -1.42    1.11
   3   1  19    1.71    0.98
   3  -1  20   27.97    3.27
   3   1  20   24.88    3.33
   3  -1  20   23.66    3.17
   3  -1  21    6.55    1.68
   3   1  21    2.67    1.23
   3  -1  21    4.82    1.44
   3  -1  22   13.32    2.34
   3   1  22   16.60    2.84
   3  -1  22   15.30    2.60
   3   1  23   11.52    2.52
   3  -1  23   10.67    2.23
   3   1  24    9.50    2.43
   3  -1  24    4.79    1.57
   3   1  25    0.35    1.12
   3  -1  25    3.40    1.37
   3   1  26    8.90    2.55
   3  -1  26   11.48    2.58
   3   1  27    3.08    1.53
   3  -1  27   14.04    2.97
  -3  -2  29   -1.13    1.29
  -3  -2  28    1.10    1.13
   3   2 -28    2.19    1.10
  -3  -2  27    0.64    0.96
   3   2 -27   -1.10    1.34
  -3  -2  26   -0.94    1.09
   3   2 -26    0.36    1.08
  -3  -2  26    1.13    0.82
  -3  -2  25   13.44    2.85
   3   2 -25   18.81    3.33
  -3  -2  25   15.37    2.26
  -3  -2  24   54.54    5.54
   3   2 -24   59.58    5.98
  -3  -2  24   69.57    4.74
  -3  -2  23    9.84    1.68
   3   2 -23    8.03    2.12
   3   2 -22   11.52    2.59
  -3  -2  22   14.88    1.97
   3   2 -21   36.54    4.29
  -3  -2  21   33.45    2.93
   3   2 -20  102.19    7.15
  -3  -2  20   96.37    5.09
   3   2 -19    4.06    1.59
  -3  -2  19    4.33    1.02
   3   2 -18  149.37    8.46
  -3  -2  18  142.99    6.14
   3   2 -17   34.39    3.75
  -3  -2  17   33.32    2.49
   3   2 -16   84.85    5.85
   3   2 -15   11.69    1.99
   3   2 -14   13.47    2.14
   3  -2 -14   15.96    1.93
   3   2 -13   26.35    2.91
   3  -2 -13   28.34    2.49
   3  -2 -12    0.26    0.48
   3   2 -12    0.92    0.77
   3   2 -11  312.01   11.99
   3  -2 -11  330.47   11.13
   3   2 -10    0.98    0.87
  -3  -2  10    0.84    0.78
  -3  -2   9   33.82    2.83
   3   2  -9   33.34    2.99
   3   2  -8  132.61    6.37
  -3  -2   8  135.46    6.08
   3   2  -7  160.68    7.13
  -3  -2   7  169.20    6.88
   3   2  -6 1667.76   44.17
  -3  -2   6 1659.42   43.71
   3   2  -5  551.65   16.78
  -3  -2   5  543.89   16.43
  -3  -2   4  659.88   18.90
   3   2  -4  659.67   19.22
  -3   2   4  639.20   18.64
  -3  -2   3  370.48   11.67
   3   2  -3  345.45   11.69
  -3   2   3  353.32   11.39
  -3  -2   2  451.32   13.57
   3   2  -2  414.19   13.57
   3  -2  -2  441.18   13.24
  -3   2   2  430.23   13.35
  -3  -2   1 1036.48   27.25
  -3   2   1 1003.17   27.03
  -3   2   1  975.77   27.06
   3  -2  -1  997.62   26.87
  -3  -2   1  960.34   25.44
  -3  -2   0   68.37    3.82
  -3   2   0   71.04    3.86
  -3   2   0   66.08    3.78
   3  -2   0   70.02    3.74
  -3  -2   0   67.13    2.93
  -3  -2  -1    4.30    0.69
  -3   2  -1    3.88    0.45
  -3   2  -1    4.05    0.96
  -3   2  -1    3.67    0.93
  -3  -2  -1    4.49    0.53
   3  -2   1    4.17    0.86
  -3   2  -2    5.88    0.63
  -3   2  -2    6.70    1.17
  -3  -2  -2    6.22    0.61
   3  -2   2    6.89    1.18
  -3   2  -2    6.99    1.27
  -3  -2  -2    5.68    0.81
  -3   2  -3   29.97    1.73
   3  -2   3   29.14    2.49
  -3   2  -3   36.47    2.81
   3  -2   3   33.93    2.70
  -3   2  -3   29.15    2.61
  -3  -2  -3   32.78    1.56
   3   2   3   30.87    2.20
  -3  -2  -3   30.07    2.02
  -3   2  -4   28.60    2.57
   3  -2   4   28.09    2.46
  -3   2  -4   24.55    2.45
   3  -2   4   28.43    2.52
   3   2   4   24.95    1.41
  -3  -2  -4   27.83    1.51
  -3  -2  -4   27.45    1.99
   3   2   4   27.05    2.17
   3  -2   5  166.36    7.41
  -3   2  -5  192.93    7.77
   3  -2   5  182.54    7.73
   3   2   5  163.49    5.51
  -3   2  -5  168.31    7.62
   3   2   5  177.85    6.92
  -3  -2  -5  188.25    6.55
  -3  -2  -5  170.53    5.57
   3  -2   6  710.63   21.16
  -3   2  -6  752.80   21.46
   3  -2   6  733.29   21.62
  -3   2  -6  681.44   21.46
   3   2   6  667.54   18.68
  -3  -2  -6  679.97   18.66
   3   2   6  707.86   20.32
  -3  -2  -6  722.78   19.83
   3  -2   7  506.83   16.57
  -3   2  -7  540.83   16.69
  -3   2  -7  492.49   16.86
   3   2   7  474.81   14.27
   3  -2   7  538.75   17.12
   3   2   7  503.43   15.67
  -3  -2  -7  491.05   14.21
  -3  -2  -7  525.32   15.28
  -3  -2  -8  130.70    4.14
   3  -2   8  148.49    7.03
  -3   2  -8  141.55    6.88
   3   2   8  130.86    5.37
   3  -2   8  146.91    7.28
   3   2   8  129.97    6.16
  -3   2  -8  133.53    7.05
   3  -2   9  277.30   11.08
  -3  -2  -9  264.16    7.54
  -3   2  -9  328.01   11.62
   3  -2   9  308.05   11.80
   3   2   9  284.73    9.53
  -3   2  -9  286.67   11.58
   3   2   9  285.38   10.44
   3  -2  10   -0.70    0.75
   3   2  10    0.04    0.53
  -3   2 -10   -0.65    1.05
   3   2  10    0.43    0.35
   3  -2  11   11.60    2.00
   3   2  11   18.41    2.25
  -3   2 -11   12.68    2.23
   3   2  11   14.05    1.76
   3  -2  12   23.44    2.99
   3   2  12   27.94    2.66
  -3   2 -12   28.61    3.39
   3   2  12   24.68    2.76
   3  -2  13   38.12    3.84
   3   2  13   43.93    3.59
  -3   2 -13   41.87    4.21
   3   2  13   43.28    3.75
   3  -2  14  206.27   10.18
   3   2  14  230.99    9.75
   3   2  14  231.61   10.07
  -3   2 -14  216.19   10.92
   3  -2  15  197.68    9.95
   3   2  15  228.26    9.96
   3   2  15  209.22    9.81
  -3   2 -15  210.62   10.93
   3  -2  16  133.60    8.08
   3   2  16  165.49    8.42
  -3   2 -16  146.39    9.00
   3   2  16  149.85    8.24
   3  -2  17    0.34    0.92
   3   2  17    1.67    0.99
   3  -2  18   69.86    5.83
   3   2  18   80.65    6.09
   3  -2  19  174.09    9.76
   3   2  19  190.94   10.16
   3  -2  20   46.36    4.85
   3   2  20   57.27    5.37
   3  -2  21    8.10    2.18
   3   2  21   11.66    2.55
   3  -2  22   11.40    2.54
   3   2  22   18.93    3.34
   3  -2  23    6.05    1.68
   3   2  23    9.88    2.30
   3  -2  24    0.46    1.17
   3   2  24    2.78    1.30
   3  -2  24    3.04    1.47
   3  -2  25    2.21    1.85
  -3   2 -25   -1.65    1.57
   3   2  25    1.48    1.33
   3  -2  25   -0.01    0.81
  -3   2 -26    3.26    1.16
   3  -2  26    2.11    1.45
   3  -2  27   14.77    3.05
  -3  -3  30   16.62    3.79
  -3  -3  29   -0.49    1.07
  -3  -3  28   11.57    3.15
  -3  -3  27   -0.59    1.42
   3   3 -27    1.87    1.86
  -3  -3  26    5.43    2.03
   3   3 -26    5.35    2.15
  -3  -3  25   -0.87    1.21
   3   3 -25    0.83    1.09
  -3  -3  24   11.34    2.63
   3   3 -24   16.66    3.36
  -3  -3  24   16.07    2.25
  -3  -3  23    1.65    1.10
   3   3 -23    1.57    1.32
  -3  -3  23    1.46    1.01
   3   3 -22   30.42    4.23
  -3  -3  22   26.63    2.63
   3   3 -21   47.59    5.16
  -3  -3  21   36.58    3.03
   3   3 -20    1.44    1.08
   3   3 -19   32.26    3.99
   3   3 -18  170.74    9.60
   3   3 -17   16.29    2.85
   3   3 -16   55.60    4.91
   3   3 -15   25.82    3.22
   3   3 -14   76.78    5.66
   3   3 -13   25.61    3.06
   3   3 -12   72.03    5.21
   3   3 -11  135.35    7.37
  -3  -3  11  142.10    7.25
  -3  -3  10    1.71    0.84
   3   3 -10    0.93    0.99
  -3  -3  10    1.43    0.89
   3   3  -9   36.40    3.36
  -3  -3   9   38.09    3.18
  -3  -3   9   36.61    3.16
   3   3  -8    0.50    0.57
  -3  -3   8    0.43    0.57
  -3  -3   8    0.91    0.53
  -3  -3   7    9.63    1.49
  -3   3   7    9.60    1.29
   3   3  -7    8.76    1.56
  -3   3   7    9.78    1.40
  -3  -3   7    9.82    1.43
   3   3  -6   67.14    4.46
  -3  -3   6   68.20    4.18
  -3   3   6   69.75    3.81
  -3   3   6   61.05    3.70
  -3  -3   6   61.75    3.79
  -3  -3   5    2.02    0.86
   3   3  -5    3.98    1.08
  -3   3   5    1.50    0.63
  -3   3   5    1.08    0.62
  -3  -3   5    2.01    0.68
  -3   3   4    2.18    0.71
   3   3  -4    2.13    0.87
  -3  -3   4    2.26    0.91
  -3   3   4    2.89    0.72
  -3  -3   3  485.48   15.26
   3   3  -3  465.45   15.48
   3  -3  -3  462.18   12.72
  -3   3   3  459.04   14.69
  -3   3   3  499.49   15.10
   3  -3  -2   90.37    3.28
  -3  -3   2   93.90    5.05
  -3   3   2   93.82    4.84
   3  -3  -2   99.02    4.74
  -3   3   2   98.94    5.04
   3  -3  -1   -0.01    0.17
  -3   3   1    0.12    0.42
  -3  -3   1    0.29    0.76
   3  -3  -1   -0.47    0.63
  -3   3   1    0.06    0.50
  -3  -3   0  620.96   18.59
   3  -3   0  601.72   15.55
  -3   3   0  650.02   18.72
  -3   3   0  565.47   18.09
   3  -3   0  631.56   18.14
  -3  -3   0  561.21   15.53
  -3  -3  -1    2.82    0.76
   3  -3   1    2.28    0.98
  -3   3  -1    1.40    0.40
  -3   3  -1    3.95    1.15
  -3  -3  -1    1.72    0.67
   3  -3   1    1.30    0.53
  -3  -3  -1    2.09    0.34
  -3   3  -1    2.07    0.81
  -3   3  -2  374.99   11.13
  -3   3  -2  434.80   13.89
   3  -3   2  359.14   13.18
   3  -3   2  398.23   13.25
  -3   3  -2  363.67   13.08
  -3  -3  -2  403.52   12.24
  -3   3  -3   55.07    2.89
   3  -3   3   62.12    4.24
  -3   3  -3   68.46    4.55
  -3   3  -3   59.26    4.13
   3  -3   3   64.69    4.21
  -3  -3  -3   62.86    3.49
  -3   3  -4  318.33   10.21
   3  -3   4  331.30   12.27
  -3   3  -4  364.02   12.74
  -3   3  -4  316.18   12.15
   3  -3   4  341.11   12.22
  -3  -3  -4  338.18   10.97
  -3   3  -5   27.32    2.10
   3  -3   5   32.30    3.16
  -3   3  -5   33.68    3.17
  -3   3  -5   29.97    3.01
   3  -3   5   29.66    2.91
  -3  -3  -5   27.41    2.39
  -3   3  -6  661.20   19.70
   3  -3   6  684.33   22.02
  -3   3  -6  756.83   22.51
   3  -3   6  718.05   22.13
  -3   3  -6  655.03   21.89
  -3  -3  -6  729.34   20.40
  -3   3  -7   12.75    1.55
   3  -3   7   17.95    2.48
  -3   3  -7   15.17    2.27
   3   3   7   12.89    0.93
   3  -3   7   16.65    2.38
  -3   3  -7   13.37    2.20
  -3  -3  -7   15.09    1.77
  -3   3  -8    4.49    0.97
   3  -3   8    5.52    1.43
   3   3   8    5.11    0.67
  -3   3  -8    5.83    1.40
  -3   3  -9    3.18    0.95
   3  -3   9    2.80    0.94
   3   3   9    2.35    0.55
  -3   3  -9    2.15    0.76
  -3   3 -10  160.76    7.44
   3  -3  10  183.39    9.11
   3   3  10  181.22    6.45
  -3   3 -10  169.91    9.05
  -3   3 -11  131.46    6.69
   3  -3  11  149.10    8.11
   3   3  11  139.96    5.84
  -3   3 -11  142.71    8.19
  -3   3 -12  140.69    7.19
   3  -3  12  163.88    8.69
   3   3  12  149.60    6.39
  -3   3 -12  145.12    8.52
   3  -3  13    4.98    1.45
  -3   3 -13    4.97    1.38
   3   3  13    3.82    1.03
  -3   3 -13    3.86    1.64
  -3   3 -14   54.33    4.41
   3  -3  14   55.16    5.05
   3   3  14   59.16    4.04
  -3   3 -14   60.80    5.50
  -3   3 -15   26.70    3.18
   3  -3  15   30.77    3.90
   3   3  15   29.93    2.88
  -3   3 -15   35.07    4.26
  -3   3 -16   95.29    6.44
   3  -3  16  112.26    7.56
   3   3  16  101.29    6.00
  -3   3 -16  111.23    7.92
   3  -3  17   22.51    3.38
  -3   3 -17   22.37    3.10
   3   3  17   20.30    2.68
   3  -3  18   15.12    2.84
  -3   3 -18    9.99    2.16
   3  -3  19   21.64    3.51
  -3   3 -19   20.49    3.14
   3  -3  20   27.23    3.89
  -3   3 -20   23.73    3.49
   3  -3  21   -0.14    1.10
  -3   3 -21    0.57    0.83
   3  -3  22   17.24    3.40
  -3   3 -22   18.41    3.21
   3  -3  23   17.71    3.38
  -3   3 -23   15.11    2.99
   3  -3  24   59.26    6.27
  -3   3 -24   61.64    6.26
   3  -3  25   -0.34    1.10
  -3   3 -25    1.07    1.31
   3  -3  26    8.84    2.53
  -3   3 -26    4.59    1.96
   3  -3  26    9.00    2.41
   3  -3  27    0.93    1.06
  -3  -4  28   -1.27    1.34
  -3  -4  27    6.23    2.47
   3   4 -26    2.05    1.54
  -3  -4  26    1.37    1.30
   3   4 -25    3.84    2.05
  -3  -4  25    1.52    1.18
   3   4 -24    6.50    2.42
  -3  -4  24    3.74    1.89
   3   4 -23  101.32    8.32
  -3  -4  23   80.28    7.43
   3   4 -22    2.50    1.18
  -3  -4  22   -1.07    1.42
   3   4 -21   85.77    7.19
  -3  -4  21   64.42    6.28
   3   4 -20   11.10    2.83
  -3  -4  20   13.68    2.79
   3   4 -19    4.93    1.70
   3   4 -18   16.55    3.08
   3   4 -17  185.36   10.44
   3   4 -16    2.80    1.44
  -3   4  16    0.88    0.42
   3   4 -15   55.45    5.19
  -3   4  15   61.77    3.33
   3   4 -14   49.77    4.79
  -3   4  14   60.32    3.35
   3   4 -13  177.89    9.73
  -3   4  13  205.38    7.51
  -3   4  12   12.32    1.53
   3   4 -12   14.20    2.44
  -3   4  11   21.44    2.07
   3   4 -11   18.86    2.85
  -3   4  10   11.97    1.57
   3   4 -10   10.88    2.16
  -3   4  10   11.52    1.64
   3   4  -9  140.89    7.79
  -3   4   9  149.92    6.40
  -3   4   9  132.03    6.34
  -3  -4   9  150.23    7.32
  -3   4   8   -0.16    0.53
   3   4  -8   -0.12    0.87
  -3   4   8    0.19    0.56
  -3  -4   8    1.06    0.69
   3   4  -7  178.64    8.77
  -3   4   7  179.43    7.73
  -3   4   7  175.86    7.44
  -3  -4   7  181.84    7.85
   3   4  -6   40.91    3.85
  -3  -4   6   48.57    3.83
  -3   4   6   47.53    3.58
  -3   4   6   43.58    3.26
  -3  -4   6   51.65    3.57
  -3  -4   5 1983.24   51.41
   3   4  -5 1852.28   51.98
  -3   4   5 1838.48   50.23
  -3  -4   5 1796.05   49.93
  -3  -4   4  881.43   25.02
   3  -4  -4  786.02   22.29
   3   4  -4  811.70   25.40
  -3   4   4  903.17   25.08
  -3   4   4  798.19   23.93
  -3  -4   4  833.07   23.25
  -3  -4   3   40.56    3.51
   3  -4  -3   38.36    2.29
  -3   4   3   43.70    3.58
  -3   4   3   35.00    3.00
   3  -4  -3   41.22    3.12
  -3  -4   3   37.88    2.60
   3  -4  -2   30.06    1.92
  -3  -4   2   38.62    3.30
  -3   4   2   39.93    3.41
  -3   4   2   33.21    2.94
   3  -4  -2   34.48    2.80
  -3  -4   2   35.60    2.31
  -3  -4   1  848.09   24.58
   3  -4  -1  772.73   21.37
  -3  -4   1  797.71   21.46
   3  -4  -1  829.70   23.63
  -3   4   1  753.10   23.62
  -3  -4   0  170.49    7.77
   3  -4   0  148.28    5.47
   3  -4   0  163.46    7.23
  -3  -4   0  155.60    5.15
  -3   4   0  149.49    7.21
   3  -4   1    0.38    0.30
   3  -4   1   -0.10    0.83
  -3   4  -1    0.46    0.94
  -3  -4  -1   -0.38    0.98
  -3  -4  -1    0.43    0.22
   3  -4   1    0.22    0.60
  -3   4  -1   -0.21    0.49
   3  -4   2   28.15    1.96
  -3  -4  -2   30.87    3.02
  -3   4  -2   29.28    2.18
   3  -4   2   26.99    2.92
  -3   4  -2   33.07    3.32
  -3   4  -2   26.64    2.80
   3  -4   2   31.17    2.92
  -3  -4  -2   29.46    2.56
  -3   4  -3   50.95    3.11
   3  -4   3   49.63    4.16
  -3   4  -3   46.54    3.95
   3  -4   3   50.25    3.95
  -3  -4  -3   55.20    3.63
  -3  -4  -4    0.17    0.49
  -3   4  -4    1.15    0.63
   3  -4   4    1.89    1.12
   3  -4   4   -0.22    0.49
  -3   4  -4    0.57    0.57
  -3   4  -5  102.83    5.07
   3  -4   5  111.80    6.66
  -3   4  -5   99.17    6.24
   3  -4   5  106.54    6.27
  -3  -4  -6    0.20    0.37
   3  -4   6   -0.23    0.59
  -3   4  -6   -0.22    0.43
  -3   4  -6   -1.00    1.06
   3  -4   7   49.78    4.46
  -3  -4  -7   49.84    2.57
  -3   4  -7   51.27    3.58
  -3   4  -7   53.09    4.58
   3  -4   8   14.71    2.42
  -3  -4  -8   13.42    1.07
  -3   4  -8   13.87    1.89
  -3   4  -8   15.06    2.40
   3  -4   9   82.58    6.13
  -3   4  -9   79.50    4.83
  -3   4  -9   71.69    5.76
   3  -4  10   42.55    4.31
  -3   4 -10   41.76    3.52
  -3   4 -10   39.72    4.26
  -3   4 -11   56.73    4.21
   3  -4  11   56.57    5.05
   3   4  11   48.58    2.27
  -3   4 -11   58.73    5.25
  -3   4 -12   25.80    2.95
   3  -4  12   27.60    3.54
   3   4  12   20.68    1.58
  -3   4 -12   29.39    3.80
  -3   4 -13   37.80    3.66
   3  -4  13   40.40    4.41
   3   4  13   32.61    2.27
  -3   4 -13   40.38    4.55
  -3   4 -14  141.92    7.63
   3  -4  14  149.33    8.96
  -3   4 -14  145.19    9.17
   3  -4  15  130.39    8.75
  -3   4 -15  129.99    7.65
  -3   4 -15  135.14    9.16
   3  -4  16   48.57    5.39
  -3   4 -16   54.97    4.83
  -3   4 -16   46.87    5.39
  -3   4 -17    0.22    0.78
   3  -4  17   -1.56    1.33
  -3   4 -18    8.72    2.22
   3  -4  18    7.69    2.16
  -3   4 -19   13.30    2.64
   3  -4  19    9.14    2.39
  -3   4 -20    1.02    0.95
   3  -4  20   -1.41    1.30
  -3   4 -21   39.35    4.69
   3  -4  21   35.19    4.92
  -3   4 -22    6.16    1.87
   3  -4  22    2.09    1.37
  -3   4 -23   14.57    2.92
   3  -4  23   16.99    3.56
  -3   4 -24    1.22    1.41
   3  -4  24    2.84    1.67
  -3   4 -25    9.47    2.80
   3  -4  25   13.00    3.03
   3  -4  26    7.35    2.36
   3  -4  27    2.40    1.50
  -3  -5  25   -1.75    1.26
   3   5 -24   11.79    3.29
  -3  -5  24    8.23    2.50
   3   5 -23   19.88    3.79
  -3  -5  23   15.02    3.41
   3   5 -22   10.59    2.91
  -3  -5  22    7.22    2.17
   3   5 -21    4.65    1.91
  -3  -5  21    2.59    1.22
   3   5 -20   -0.53    1.47
  -3  -5  20   -0.96    1.48
   3   5 -19   57.30    5.97
  -3  -5  19   43.48    5.37
   3   5 -18    1.21    0.96
  -3  -5  18    2.80    1.78
  -3  -5  17    2.63    1.61
   3   5 -17    2.56    1.33
   3   5 -16   41.42    4.76
  -3  -5  16   40.70    4.77
  -3   5  15    3.39    1.12
   3   5 -15    5.20    2.02
   3   5 -14  102.31    7.57
  -3   5  14  113.47    6.08
   3   5 -13   65.78    5.85
  -3   5  13   65.76    4.39
  -3   5  13   61.55    3.83
   3   5 -12   79.28    6.38
  -3   5  12   82.78    4.90
  -3   5  12   80.17    4.60
  -3   5  11   20.52    2.28
   3   5 -11   22.32    3.37
  -3   5  11   25.32    2.54
   3   5 -10  122.53    8.12
  -3   5  10  132.68    6.47
  -3   5  10  139.90    6.59
   3   5  -9  116.93    7.57
  -3   5   9  125.45    6.28
  -3   5   9  113.08    5.89
  -3   5   8   19.10    2.34
   3   5  -8   15.97    2.53
  -3   5   8   15.77    1.99
  -3  -5   8   17.16    2.38
  -3   5   7   22.96    2.45
  -3  -5   7   22.18    2.56
  -3   5   7   31.99    3.10
   3   5  -7   25.42    3.30
   3  -5  -6  325.31   11.35
   3   5  -6  319.72   13.83
  -3   5   6  331.42   12.04
  -3  -5   6  344.50   12.36
   3   5  -5   35.41    3.94
   3  -5  -5   39.00    2.84
  -3   5   5   45.26    3.80
  -3  -5   5   37.92    3.13
  -3   5   5   36.57    3.17
  -3   5   4    8.92    1.73
   3  -5  -4    6.48    1.08
  -3   5   4    5.54    1.38
  -3  -5   4    7.64    1.38
   3  -5  -3  132.87    5.64
  -3   5   3  120.57    6.52
  -3  -5   3  138.34    5.98
   3  -5  -2   40.64    2.67
  -3   5   2   39.94    3.44
   3  -5  -2   44.12    3.40
  -3  -5   2   43.60    2.80
   3  -5  -1   45.33    2.84
  -3   5   1   44.54    3.70
  -3  -5   1   49.41    2.77
   3  -5  -1   53.48    3.86
   3  -5   0    0.62    0.40
   3  -5   0    1.60    1.06
  -3  -5   0    1.01    0.34
   3  -5   0    1.80    0.75
  -3   5   0    1.08    0.70
   3  -5   1    1.94    0.60
   3  -5   1    2.25    0.99
   3  -5   1    2.09    0.80
  -3   5  -1    1.83    0.86
   3  -5   2    1.28    0.52
  -3  -5  -2    1.16    0.58
   3  -5   2    1.00    0.98
   3  -5   2    1.76    0.79
  -3   5  -2    1.05    0.78
  -3  -5  -3    4.50    0.99
   3  -5   3    5.56    1.52
  -3   5  -3    4.55    1.04
   3  -5   3    3.88    0.88
  -3   5  -3    4.15    1.24
  -3  -5  -4    7.52    1.27
  -3   5  -4    9.03    1.54
   3  -5   4    6.60    1.72
  -3   5  -4    4.79    1.45
   3  -5   5   42.17    4.26
  -3  -5  -5   39.43    2.90
  -3   5  -5   39.48    3.29
  -3   5  -5   36.34    3.84
  -3  -5  -6   13.17    1.60
  -3   5  -6   12.94    1.90
   3  -5   6   14.53    2.60
  -3   5  -6    9.94    2.02
  -3   5  -7    5.49    1.36
  -3  -5  -7    3.94    0.85
   3  -5   7    4.16    1.50
  -3   5  -7    3.18    1.33
   3  -5   8   64.40    5.70
  -3  -5  -8   73.70    3.51
  -3   5  -8   79.72    5.10
  -3   5  -8   69.44    5.76
   3  -5   9   17.02    3.01
  -3  -5  -9   25.26    1.61
  -3   5  -9   23.77    2.78
  -3   5  -9   17.98    3.00
   3  -5  10    7.57    1.93
  -3   5 -10    9.34    1.73
  -3   5 -10    5.18    1.76
   3  -5  11   -2.41    1.63
  -3   5 -11    0.74    0.83
  -3   5 -11   -0.80    1.19
   3  -5  12   -0.88    1.08
  -3   5 -12   -0.59    0.88
  -3   5 -12    0.52    0.86
   3  -5  13    1.99    1.36
  -3   5 -13    2.95    1.13
  -3   5 -13    0.76    0.95
   3  -5  14    0.11    1.22
  -3   5 -14    0.85    1.10
  -3   5 -14   -0.75    1.21
   3  -5  15    9.62    2.29
  -3   5 -15   13.92    2.57
  -3   5 -15    8.49    2.14
   3  -5  16   12.19    2.69
  -3   5 -16   13.19    2.48
  -3   5 -16   12.41    2.79
  -3   5 -17   11.60    2.43
   3  -5  17    9.10    2.50
  -3   5 -18    9.51    2.25
   3  -5  18    5.43    2.09
  -3   5 -19    0.09    0.94
   3  -5  19    0.65    1.12
  -3   5 -20    4.76    1.75
   3  -5  20    5.92    2.28
  -3   5 -21    1.87    1.37
   3  -5  21    1.09    1.34
  -3   5 -22    4.97    2.34
   3  -5  22    4.19    1.97
  -3   5 -23    8.60    2.57
   3  -5  23    9.33    2.92
  -3   5 -24    5.47    2.20
   3   6 -23    4.52    2.19
   3   6 -22   18.70    3.73
  -3  -6  22   17.67    3.85
   3   6 -21    2.88    1.73
  -3  -6  21    6.97    2.49
   3   6 -20   -1.88    1.71
  -3  -6  20   -0.83    1.40
   3   6 -19   49.49    6.02
  -3  -6  19   33.98    4.83
  -3  -6  18    1.19    1.58
   3   6 -18    0.01    1.10
   3   6 -17   45.03    5.37
  -3  -6  17   38.97    5.14
   3   6 -16   18.03    3.53
  -3  -6  16   11.45    2.69
   3   6 -15    1.34    1.41
  -3  -6  15    2.31    1.40
  -3   6  14   37.27    3.27
  -3  -6  14   35.83    4.60
   3   6 -14   34.79    4.60
   3   6 -13   50.84    5.51
  -3   6  13   43.73    3.50
  -3  -6  13   35.32    4.83
   3   6 -12  111.88    8.27
  -3   6  12  125.09    6.26
  -3   6  11   -0.03    0.57
  -3  -6  11    1.28    1.43
   3   6 -11   -0.97    1.02
  -3   6  10    4.18    1.12
   3   6 -10    3.77    1.52
  -3  -6  10    3.91    1.80
  -3   6   9    9.05    1.51
   3   6  -9    8.59    2.34
  -3  -6   9    7.75    2.24
   3  -6  -8   31.69    2.94
   3   6  -8   32.85    4.09
  -3  -6   8   33.35    4.11
  -3   6   8   35.03    3.13
   3  -6  -7   -0.83    1.00
   3   6  -7    2.55    1.57
  -3  -6   7    3.45    1.79
  -3   6   7    0.06    0.82
  -3  -6   7    1.09    1.03
   3  -6  -6   71.42    4.35
   3   6  -6   72.14    6.12
  -3   6   6   69.69    4.69
  -3  -6   6   67.17    4.76
  -3  -6   6   67.13    5.71
   3  -6  -5  748.27   21.91
  -3  -6   5  758.37   22.62
  -3   6   5  749.63   22.75
   3  -6  -4  375.45   12.53
  -3   6   4  366.91   13.45
  -3  -6   4  381.12   12.94
  -3  -6   4  341.75   14.57
   3  -6  -3   77.49    4.39
  -3  -6   3   82.42    5.94
  -3   6   3   73.72    5.05
  -3  -6   3   90.56    4.70
   3  -6  -2   -0.40    0.86
  -3  -6   2    3.49    1.38
  -3  -6   2    4.07    0.94
   3  -6  -2    2.58    1.05
  -3   6   2    0.85    0.66
   3  -6  -1  113.99    5.35
  -3  -6   1  121.06    4.87
  -3   6   1  119.99    6.78
   3  -6  -1  108.99    6.26
  -3  -6   1  106.55    6.64
   3  -6   0   49.01    3.23
  -3  -6   0   46.77    4.11
  -3   6   0   45.78    4.11
   3  -6   0   40.47    3.69
  -3  -6   0   48.72    2.32
  -3  -6  -1    9.92    1.82
   3  -6   1    7.65    1.94
   3  -6   1    8.17    1.29
  -3   6  -1    7.95    1.62
   3  -6   2   77.83    4.35
  -3  -6  -2   75.98    5.10
   3  -6   2   85.13    6.20
  -3   6  -2   81.53    5.78
   3  -6   3   81.24    6.21
  -3  -6  -3   80.02    5.13
   3  -6   3   79.03    4.43
  -3   6  -3   83.25    5.99
   3  -6   4   84.13    6.40
  -3  -6  -4   75.81    4.89
  -3   6  -4   80.16    5.97
  -3  -6  -5    8.46    1.53
  -3   6  -5   13.49    2.12
   3  -6   5   10.58    2.33
  -3   6  -5    5.92    1.63
  -3   6  -6    3.68    1.22
  -3  -6  -6    6.22    1.22
   3  -6   6    4.67    1.66
  -3   6  -6    4.85    1.47
  -3  -6  -7   21.75    2.17
  -3   6  -7   22.64    2.80
   3  -6   7   15.58    2.91
  -3   6  -7   21.36    3.27
  -3  -6  -8   24.70    2.23
   3  -6   8   24.98    3.65
  -3   6  -8   33.81    3.58
  -3   6  -8   23.90    3.45
  -3   6  -9   24.40    3.10
   3  -6   9   23.33    3.68
  -3   6  -9   23.83    3.62
  -3   6 -10    4.55    1.64
   3  -6  10    4.68    1.84
  -3   6 -10    4.71    1.67
   3  -6  11  101.49    8.05
  -3   6 -11  117.99    7.47
  -3   6 -11  100.27    7.92
  -3   6 -12   11.36    2.20
  -3   6 -12    7.43    2.37
   3  -6  13   94.38    7.98
  -3   6 -13  106.13    7.22
  -3   6 -13   88.36    7.65
  -3   6 -14   32.50    4.00
   3  -6  14   28.71    4.40
  -3   6 -14   28.92    4.40
   3  -6  15    2.13    1.51
  -3   6 -15    0.55    1.11
   3  -6  16   -0.80    1.30
  -3   6 -16   -0.36    1.34
   3  -6  17   10.08    2.85
  -3   6 -17    6.73    2.17
   3  -6  18    3.93    1.92
  -3   6 -18    8.50    2.44
   3  -6  19    0.56    0.91
  -3   6 -19   -0.62    1.08
   3  -6  20   31.62    5.03
  -3   6 -20   28.59    4.40
  -3   6 -21   17.85    3.53
  -3   6 -22    3.61    2.08
  -3   6 -23    1.59    1.44
   3   7 -20    0.30    1.15
   3   7 -19    2.10    1.59
  -3  -7  18    9.28    2.65
   3   7 -18    5.55    2.50
   3   7 -17    2.05    1.79
  -3  -7  17    2.06    1.41
   3   7 -16    6.72    2.63
  -3  -7  16    6.75    2.06
   3   7 -15    1.22    1.52
  -3  -7  15    5.01    2.10
  -3  -7  14   45.10    5.56
   3   7 -14   55.37    6.12
   3   7 -13    0.57    1.36
  -3  -7  13    2.30    1.59
  -3  -7  12   17.02    3.29
   3   7 -12   18.11    3.58
  -3  -7  11   -0.86    0.94
   3   7 -11    0.64    1.12
  -3  -7  10    3.97    1.92
   3   7 -10   -0.21    1.14
  -3  -7   9    2.41    1.64
   3   7  -9   -1.19    1.27
  -3  -7   8   17.33    3.08
  -3   7   8   18.02    2.23
  -3  -7   7   42.96    4.78
  -3   7   7   43.77    3.67
  -3  -7   6   67.84    6.02
  -3   7   6   62.81    4.52
  -3  -7   5   12.80    2.58
  -3   7   5    9.21    1.73
  -3  -7   4    3.33    1.49
  -3   7   4    3.73    1.04
  -3  -7   3    3.70    1.46
  -3   7   3    2.75    1.11
  -3  -7   2   22.79    3.20
  -3   7   2   29.21    3.18
  -3  -7   1    1.30    1.04
  -3   7   1    1.01    0.90
  -3  -7   0    7.31    1.77
  -3   7   0    7.55    1.81
  -3  -7  -1    0.71    1.07
  -3   7  -1    1.37    1.13
  -3  -7  -2   50.88    4.51
   3  -7   2   45.53    4.97
  -3   7  -2   52.73    4.81
  -3  -7  -3    5.29    1.51
   3  -7   3    6.13    1.88
  -3   7  -3    2.88    1.31
   3  -7   4    9.46    2.29
  -3  -7  -4   14.56    2.28
  -3   7  -4    9.94    2.18
  -3  -7  -5   34.11    3.33
   3  -7   5   33.18    4.33
  -3   7  -5   35.14    4.21
  -3  -7  -6   15.57    2.14
   3  -7   6   14.22    3.01
  -3   7  -6   15.93    2.99
   3  -7   7   48.18    5.41
  -3   7  -7   49.98    4.59
  -3   7  -7   42.34    4.77
  -3   7  -8   20.35    3.06
   3  -7   8   19.94    3.76
  -3   7  -8   18.57    3.21
  -3   7  -9    4.31    1.34
   3  -7   9    7.28    2.24
  -3   7  -9    3.92    1.70
  -3   7 -10   33.60    3.99
   3  -7  10   34.77    4.83
  -3   7 -10   31.38    4.53
  -3   7 -11   14.83    2.67
   3  -7  11   18.83    3.75
  -3   7 -11    9.50    2.62
   3  -7  12   72.35    7.19
  -3   7 -12   61.05    5.74
  -3   7 -12   75.24    7.08
  -3   7 -13    4.01    1.81
   3  -7  13    1.35    1.36
  -3   7 -13    0.52    1.23
  -3   7 -14    3.49    1.59
   3  -7  14    1.70    1.96
  -3   7 -15    6.91    2.13
   3  -7  15   13.84    3.36
  -3   7 -16   -0.13    1.09
   3  -7  16    2.63    1.65
   3   8 -17    2.52    1.43
   3   8 -16    6.99    2.78
   3   8 -15   -0.24    1.30
  -3  -8  14    1.78    1.92
   3   8 -14    0.46    1.36
  -3  -8  13   13.66    3.18
   3   8 -13    4.30    1.85
  -3  -8  12   16.56    3.57
   3   8 -12   15.67    3.25
  -3  -8  11    2.05    1.64
   3   8 -11    2.80    1.31
  -3  -8  10    8.11    2.46
  -3  -8   9    1.43    1.47
  -3  -8   8    8.98    2.42
  -3  -8   7    0.38    1.05
  -3  -8   6   14.37    2.95
  -3  -8   5    1.76    1.55
  -3  -8   4   24.49    3.59
  -3  -8   3   21.16    3.38
  -3  -8   2    1.40    0.94
  -3  -8   1    1.19    1.16
  -3  -8   0   17.19    2.96
  -3   8   0   15.37    2.67
  -3  -8  -1   21.10    3.13
  -3   8  -1   12.13    2.54
  -3  -8  -2   71.00    5.80
  -3   8  -2   55.63    5.31
  -3  -8  -3    3.36    1.38
  -3   8  -3    4.46    1.59
   3  -8   4   16.55    3.35
  -3   8  -4   13.54    2.46
   3  -8   5    4.08    1.89
  -3   8  -5    0.41    0.96
   3  -8   6   -0.97    1.20
  -3   8  -6    0.07    1.08
   3  -8   7    3.24    2.04
  -3   8  -7    0.73    0.93
   3  -8   8   -1.01    1.51
  -3   8  -8    2.61    1.13
   3  -8   9   18.04    3.76
  -3   8  -9   19.19    3.45
   3  -8  10    1.86    0.93
  -3   8 -10    2.66    2.09
   3  -8  11    2.19    1.28
  -3  -9   9   -1.52    1.44
  -3  -9   8    5.58    2.17
  -3  -9   7   29.42    4.60
  -3  -9   6    5.73    2.26
  -3  -9   5    2.55    1.53
  -3  -9   4    3.62    1.76
  -3  -9   3   -0.40    0.89
  -3  -9   2    1.69    0.91
  -3  -9   1    1.30    1.04
  -3  -9   0   -0.34    0.81
   4   0 -29    1.60    1.42
   4   0 -28   19.11    3.59
   4   0 -27    3.10    1.98
   4   0 -26   22.59    3.69
   4   0 -25    2.69    1.67
   4   0 -24  214.99   11.84
   4   0 -23    3.77    1.84
   4   0 -22   36.60    4.23
   4   0 -21   -0.23    1.05
   4   0 -20    7.20    1.87
   4   0 -19   -0.46    0.95
   4   0 -18    0.25    0.77
   4   0 -17   -0.60    0.73
   4   0 -16   34.50    3.41
   4   0 -15    1.67    0.97
   4   0 -14   87.28    5.26
   4   0 -13    0.02    0.54
   4   0 -12  119.12    6.00
   4   0 -11    0.57    0.66
   4   0 -11    0.53    0.32
   4   0 -10   25.91    2.33
   4   0 -10   26.28    1.55
   4   0  -9    0.91    0.65
   4   0  -9    0.04    0.21
   4   0  -8 1105.52   29.46
   4   0  -8 1082.87   27.56
   4   0  -7    0.42    0.50
  -4   0   7    0.27    0.33
  -4   0   6   85.63    3.79
   4   0  -6   85.43    3.96
   4   0  -5    0.00    0.32
  -4   0   5    0.06    0.24
   4   0  -4  444.02   12.77
  -4   0   4  442.80   12.60
  -4   0   3    0.09    0.22
   4   0  -3    0.74    0.33
  -4   0   2  368.13   10.70
  -4   0   1   -0.20    0.30
  -4   0   1   -0.28    0.40
  -4   0   0  539.08   15.57
   4   0   0  525.18   15.39
  -4   0  -1    0.22    0.40
   4   0   1   -0.09    0.23
  -4   0  -2   89.25    4.35
   4   0   2   87.62    4.18
  -4   0  -3    0.57    0.61
   4   0   3    0.17    0.30
   4   0   4  313.94   10.48
  -4   0  -4  308.28   10.61
   4   0   5    0.53    0.43
  -4   0  -5    0.02    0.43
  -4   0  -6   43.48    2.81
  -4   0  -6   45.42    3.27
   4   0   6   38.46    2.96
  -4   0  -7   -0.38    0.41
   4   0   7   -0.36    0.45
  -4   0  -7    0.11    0.40
  -4   0  -8 1051.05   28.64
   4   0   8 1083.37   30.02
  -4   0  -8 1010.60   29.76
  -4   0  -9    0.22    0.46
   4   0   9    0.61    0.82
  -4   0  -9   -0.04    0.61
  -4   0 -10 1252.18   34.45
   4   0  10 1335.11   36.41
  -4   0 -10 1248.58   35.92
  -4   0 -11   -0.24    0.57
  -4   0 -11   -0.45    0.64
   4   0  11   -0.49    0.76
  -4   0 -12   17.42    2.02
  -4   0 -12   18.98    2.49
   4   0  12   13.20    2.21
  -4   0 -13    0.04    0.60
  -4   0 -14   77.15    5.56
  -4   0 -15   -1.16    1.04
   4   0  16  172.84    8.50
   4   0  17    0.38    0.80
   4   0  18    1.90    1.07
   4   0  19    0.14    0.81
   4   0  20   46.13    4.53
   4   0  21   -0.17    0.64
   4   0  22    2.43    1.45
   4   0  23    1.28    1.15
   4   0  24    1.28    0.99
   4   0  25    2.50    1.50
   4   0  26   69.07    6.54
   4  -1 -29    7.74    2.62
  -4  -1  28   -1.77    1.22
   4   1 -28   -1.96    1.41
   4  -1 -28   -1.88    1.40
   4  -1 -27    1.55    1.01
   4   1 -27    3.40    1.85
   4   1 -26    2.70    1.63
   4  -1 -26    4.08    1.76
   4   1 -25   54.53    5.71
   4  -1 -25   47.26    5.50
   4   1 -24   28.96    4.04
   4  -1 -24   24.64    3.64
  -4  -1  24   27.35    2.89
   4   1 -23    1.92    1.42
  -4  -1  23   -0.22    0.50
   4   1 -22    7.69    2.01
  -4  -1  22    4.35    1.14
   4   1 -21    0.09    1.10
  -4  -1  21    0.28    0.51
   4   1 -20   74.29    5.91
  -4  -1  20   72.71    4.40
   4   1 -19   14.20    2.58
  -4  -1  19   14.08    1.70
   4   1 -18  176.72    9.20
  -4  -1  18  174.23    6.97
   4   1 -17   14.94    2.43
  -4  -1  17   14.68    1.62
  -4  -1  16    2.73    0.73
   4   1 -16    3.43    1.25
   4  -1 -16    4.41    0.99
   4   1 -15   33.66    3.38
   4  -1 -15   35.01    2.57
  -4  -1  15   31.33    2.15
   4   1 -14  153.77    7.59
   4  -1 -14  149.43    6.10
  -4  -1  14  144.42    5.37
   4   1 -13   44.03    3.59
   4  -1 -13   38.72    2.62
  -4  -1  13   39.23    2.18
   4   1 -12   54.44    4.05
   4  -1 -12   61.52    3.31
  -4  -1  12   61.95    2.70
   4   1 -11   28.76    2.76
   4  -1 -11   29.04    2.12
  -4  -1  11   24.92    1.47
   4   1 -10   40.96    3.22
   4  -1 -10   38.77    2.46
   4  -1  -9  743.93   21.55
  -4  -1   9  813.02   22.26
   4   1  -9  749.37   22.55
   4   1  -8 1165.13   32.08
   4  -1  -8 1212.42   30.94
  -4  -1   8 1123.15   31.55
  -4  -1   7   10.39    1.39
   4   1  -7   10.80    1.45
   4  -1  -7   11.34    1.19
   4  -1  -6   83.38    3.47
   4   1  -6   78.88    4.27
  -4  -1   6   86.15    4.14
   4   1  -5    0.49    0.46
  -4  -1   5    0.06    0.35
   4  -1  -5    0.55    0.28
   4  -1  -4  667.14   17.31
   4   1  -4  659.62   18.96
  -4  -1   4  655.40   18.75
  -4  -1   3  175.46    6.80
   4  -1  -3  186.62    5.56
   4   1  -3  187.86    7.04
  -4   1   3  189.48    5.45
  -4   1   3  196.38    7.25
   4   1  -3  190.64    5.23
  -4   1   2    3.60    0.43
  -4  -1   2    3.47    0.73
   4   1  -2    3.76    0.77
  -4   1   2    3.88    0.87
   4   1  -2    4.89    0.49
  -4   1   1    6.02    0.59
  -4  -1   1    9.25    1.21
   4  -1  -1    5.52    1.00
  -4   1   1    6.93    1.17
   4   1  -1    8.11    0.74
  -4  -1   0   73.88    3.41
  -4   1   0   78.70    4.15
   4  -1   0   72.72    3.87
   4   1   0   72.45    2.97
  -4   1  -1    2.12    0.67
   4  -1   1    3.50    0.79
  -4  -1  -1    3.15    0.72
   4   1   1    2.74    0.56
   4  -1   2   39.45    2.82
  -4   1  -2   36.39    2.86
   4   1   2   38.36    2.30
  -4  -1  -2   39.25    2.42
   4   1   2   41.10    2.30
  -4   1  -3  352.76   11.37
  -4  -1  -3  327.09   10.48
  -4   1  -3  347.16   11.72
   4  -1   3  348.86   11.53
   4   1   3  330.61   10.34
   4   1   3  326.46   10.30
  -4   1  -4 1605.48   41.38
   4   1   4 1506.90   40.18
  -4  -1  -4 1534.02   40.42
   4  -1   4 1599.81   41.74
  -4   1  -4 1538.23   41.79
   4   1   4 1579.83   40.24
  -4   1  -5  189.51    7.48
   4  -1   5  180.78    7.65
  -4   1  -5  166.77    7.57
   4   1   5  174.81    6.68
  -4  -1  -5  178.22    6.80
   4   1   5  184.73    6.78
  -4   1  -6   33.03    2.73
  -4  -1  -6   33.24    2.51
  -4   1  -6   32.92    2.97
   4  -1   6   31.00    2.86
   4   1   6   31.46    2.41
   4   1   6   34.08    2.49
  -4   1  -7  924.58   25.53
   4  -1   7  940.50   26.41
  -4  -1  -7  856.37   24.80
   4   1   7  860.06   24.75
  -4   1  -7  870.77   26.22
   4   1   7  876.89   24.76
  -4  -1  -8  870.65   23.76
  -4   1  -8  919.49   25.68
   4  -1   8  924.21   26.65
   4   1   8  870.30   25.07
  -4   1  -8  870.90   26.41
   4   1   8  894.80   24.97
  -4  -1  -8  842.59   24.97
  -4  -1  -9   12.50    1.34
  -4   1  -9   13.00    1.83
   4  -1   9   14.14    2.15
   4   1   9   13.76    1.77
  -4   1  -9   12.69    2.00
  -4  -1  -9   13.67    1.69
   4   1   9   12.84    1.78
  -4  -1 -10  132.77    5.47
  -4   1 -10  153.81    7.01
   4   1  10  141.98    6.86
   4  -1  10  153.97    7.84
   4   1  10  140.77    6.64
  -4   1 -10  135.54    7.48
  -4  -1 -10  140.51    6.68
  -4   1 -11    4.66    1.25
  -4  -1 -11    4.77    0.85
   4   1  11    4.90    1.25
  -4   1 -11    3.95    1.27
   4   1  11    6.49    1.31
  -4  -1 -11    5.00    1.14
  -4  -1 -12  145.24    5.94
  -4   1 -12  158.01    7.65
   4   1  12  153.94    7.64
  -4  -1 -12  143.89    7.27
   4   1  12  154.70    7.24
  -4   1 -12  145.70    8.09
  -4  -1 -13    5.34    1.43
   4   1  13    4.88    1.29
   4   1  13    4.00    1.19
  -4   1 -13    5.08    1.66
   4   1  14   60.26    4.78
   4   1  14   55.01    4.38
  -4   1 -14   56.46    4.95
   4   1  15  450.77   16.06
  -4   1 -15  439.88   17.39
   4   1  16    3.37    1.21
  -4   1 -16    2.95    1.08
   4   1  17    0.86    0.91
  -4   1 -17    0.90    0.96
   4   1  18    3.04    1.18
   4   1  19    0.64    0.77
   4   1  20    7.06    1.92
   4   1  21    5.40    1.88
   4  -1  21    9.01    1.99
   4  -1  22   87.98    6.51
   4   1  22   89.33    6.91
   4   1  23    2.88    1.52
   4  -1  23    4.55    1.60
   4   1  24    6.41    1.86
   4  -1  24    2.98    1.56
   4   1  25    3.51    1.47
   4  -1  25    6.26    1.93
   4  -1  26   72.11    6.55
   4   1  26   72.23    6.90
  -4  -2  29   12.33    2.85
   4  -2 -29   12.18    2.91
  -4  -2  28   -0.06    1.00
   4   2 -28   -0.91    0.94
  -4  -2  27    1.18    1.13
   4   2 -27    0.66    1.25
   4   2 -26    3.58    1.84
   4   2 -25   34.10    4.63
  -4  -2  25   34.90    3.32
   4   2 -24   39.95    4.94
  -4  -2  24   35.19    3.22
   4   2 -23   38.11    4.68
  -4  -2  23   38.08    3.16
   4   2 -22   28.66    3.97
  -4  -2  22   27.27    2.61
   4   2 -21  160.30    9.60
  -4  -2  21  161.59    6.92
   4   2 -20   24.15    3.56
  -4  -2  20   27.44    2.42
   4   2 -19  211.97   10.69
  -4  -2  19  194.92    7.46
   4   2 -18    3.05    1.48
  -4  -2  18    0.47    0.53
   4   2 -17   41.03    4.17
  -4  -2  17   37.73    2.48
   4   2 -16   11.61    2.11
  -4  -2  16   11.65    1.26
   4   2 -15  129.05    7.42
  -4  -2  15  120.23    4.75
   4  -2 -15  145.58    6.51
   4   2 -14   13.72    2.22
   4  -2 -14   17.81    2.02
  -4  -2  14   13.89    1.23
   4   2 -13  218.75   10.10
   4  -2 -13  245.81    9.15
   4   2 -12   71.85    5.05
   4  -2 -12   78.49    4.43
   4   2 -11  929.53   28.19
  -4  -2  11  974.00   27.76
   4   2 -10  139.06    7.15
  -4  -2  10  156.70    7.04
   4   2  -9  177.33    8.07
  -4  -2   9  186.75    7.78
   4   2  -8  111.79    5.95
  -4  -2   8  120.53    5.77
   4   2  -7   60.40    4.05
  -4  -2   7   62.21    3.85
   4   2  -6  159.02    7.20
  -4  -2   6  170.20    7.00
  -4  -2   5   59.77    3.61
   4   2  -5   54.64    3.72
  -4   2   5   51.76    3.45
  -4  -2   5   52.82    1.98
  -4  -2   4  253.94    9.11
   4   2  -4  241.46    9.26
   4  -2  -4  243.69    6.60
  -4   2   4  241.76    8.99
  -4  -2   4  240.24    6.83
  -4  -2   3 1386.74   35.61
   4   2  -3 1311.71   35.77
  -4   2   3 1355.03   35.66
  -4  -2   3 1283.98   32.90
  -4  -2   2    0.44    0.50
   4  -2  -2    0.15    0.45
  -4   2   2    0.05    0.47
  -4  -2   2    0.33    0.22
  -4  -2   1  339.75   11.29
   4  -2  -1  339.62   11.09
  -4   2   1  326.32   11.29
  -4  -2   1  306.30    9.18
  -4   2   0    3.49    0.98
  -4  -2   0    2.52    0.66
   4  -2   0    2.20    0.72
  -4   2   0    2.84    0.83
  -4  -2   0    2.16    0.47
  -4   2  -1   45.54    3.22
   4  -2   1   41.11    3.06
  -4   2  -1   41.82    3.26
  -4  -2  -1   39.17    2.14
  -4  -2  -1   41.46    2.29
   4   2   1   42.54    2.51
  -4   2  -2   97.80    5.14
  -4   2  -2   87.93    5.02
  -4  -2  -2   86.06    3.57
   4  -2   2   92.40    4.93
   4   2   2   88.02    4.12
  -4  -2  -2   92.21    3.89
   4   2   3    0.50    0.50
  -4   2  -3    0.10    0.35
   4  -2   3   -0.54    0.58
  -4  -2  -3    0.07    0.23
  -4   2  -3   -0.14    0.67
  -4  -2  -3    0.07    0.34
  -4   2  -4  101.13    5.44
  -4  -2  -4   94.46    3.86
  -4   2  -4   90.62    5.35
   4   2   4   93.33    3.75
   4  -2   4   98.00    5.40
   4   2   4   95.14    4.57
  -4   2  -5 1182.66   31.37
   4  -2   5 1159.69   31.53
  -4  -2  -5 1075.96   28.58
  -4   2  -5 1083.96   31.46
   4   2   5 1063.30   28.41
   4   2   5 1066.46   29.75
  -4   2  -6  757.91   21.85
  -4   2  -6  698.94   21.99
   4   2   6  678.12   19.06
   4  -2   6  753.16   22.13
  -4  -2  -6  665.37   19.10
   4   2   6  683.02   20.31
  -4   2  -7   49.34    3.83
   4   2   7   43.58    2.67
   4  -2   7   48.96    4.01
  -4   2  -7   39.48    3.71
   4   2   7   46.38    3.33
  -4  -2  -7   44.52    2.73
  -4   2  -8  442.14   16.39
   4  -2   8  489.67   16.72
   4   2   8  461.66   14.05
   4   2   8  452.81   15.01
  -4  -2  -8  446.92   13.95
  -4  -2  -9  102.24    3.85
  -4   2  -9  104.72    6.06
   4  -2   9   97.31    5.85
   4   2   9   99.09    4.86
  -4   2  -9   97.95    6.29
   4   2   9   96.33    5.41
  -4  -2  -9   97.50    4.78
  -4  -2 -10   30.70    1.77
  -4   2 -10   36.12    3.44
   4  -2  10   30.38    3.15
   4   2  10   30.70    2.63
   4   2  10   34.70    3.12
  -4   2 -10   34.92    3.68
  -4  -2 -10   32.08    2.62
   4   2  11   16.23    2.19
   4  -2  11   13.96    2.20
  -4  -2 -11   11.58    1.01
   4   2  11   11.69    1.67
  -4   2 -11   13.29    2.34
   4  -2  12   72.99    5.45
   4   2  12   81.48    4.88
   4   2  12   77.48    5.13
  -4   2 -12   75.89    5.87
   4  -2  13   11.16    2.11
   4   2  13   15.72    2.31
  -4   2 -13   16.70    2.77
   4   2  13   15.20    2.07
   4  -2  14   74.44    5.72
   4   2  14   90.03    5.58
   4   2  14   79.20    5.53
  -4   2 -14   86.18    6.54
   4  -2  15   22.35    3.20
   4   2  15   24.20    3.01
   4   2  15   26.18    3.04
  -4   2 -15   23.15    3.41
   4  -2  16    8.85    1.93
   4   2  16   12.33    2.23
  -4   2 -16    9.32    2.15
   4  -2  17   43.28    4.30
  -4   2 -17   38.16    4.69
   4   2  17   42.03    4.33
   4  -2  18   30.28    3.89
   4   2  18   39.24    4.21
  -4   2 -18   35.75    4.55
   4  -2  19   61.81    5.44
   4   2  19   66.20    5.68
   4   2  20    1.65    1.11
   4   2  21   69.96    6.20
   4   2  22    2.64    1.17
   4   2  23    4.68    1.97
   4   2  24    0.75    1.26
   4  -2  24    2.06    1.49
   4   2  25   29.30    4.49
   4  -2  25   42.23    4.66
   4  -2  26   11.58    2.66
  -4  -3  30    3.51    1.69
  -4  -3  29    5.11    2.20
  -4  -3  28    2.64    1.44
  -4  -3  27    2.23    1.50
   4   3 -27    6.55    2.40
  -4  -3  26   -0.21    1.28
   4   3 -26    4.52    2.32
   4   3 -25   46.19    5.56
   4   3 -24    2.83    1.82
   4   3 -23   11.06    2.79
  -4  -3  23    8.91    1.53
   4   3 -22  116.22    8.43
  -4  -3  22  103.86    5.30
   4   3 -21   12.10    2.72
  -4  -3  21   10.24    1.47
   4   3 -20   20.21    3.20
  -4  -3  20   23.68    2.17
   4   3 -19   23.21    3.46
  -4  -3  19   26.03    2.19
   4   3 -18    1.59    0.81
   4   3 -17    9.42    2.17
   4   3 -16   21.97    3.13
   4   3 -15   40.36    4.25
   4   3 -14   80.49    5.90
   4   3 -13   67.04    5.19
   4   3 -12    1.83    1.01
   4   3 -11  115.17    6.83
   4   3 -10   29.42    3.26
  -4  -3   9    5.14    1.25
   4   3  -9    4.94    1.40
   4   3  -8   37.43    3.46
  -4  -3   8   34.24    3.13
  -4   3   8   30.76    2.79
   4   3  -7  347.19   13.01
  -4  -3   7  359.59   12.48
  -4   3   7  324.66   11.84
  -4  -3   6  270.30   10.30
   4   3  -6  256.98   10.52
  -4   3   6  249.39    9.74
  -4  -3   5  181.75    8.01
   4   3  -5  181.29    8.33
  -4   3   5  174.88    7.70
  -4   3   5  202.07    7.89
  -4  -3   4   59.55    4.14
   4   3  -4   52.59    4.08
  -4   3   4   58.93    3.97
  -4  -3   3   75.45    4.64
   4   3  -3   70.47    4.70
  -4   3   3   67.69    4.36
  -4   3   3   83.22    4.66
  -4  -3   2    0.43    0.32
  -4  -3   2   -0.30    0.67
  -4   3   2   -0.13    0.33
  -4   3   2    0.67    0.61
   4  -3  -2    1.00    0.50
  -4   3   1   13.99    1.95
  -4  -3   1   14.70    1.95
   4  -3  -1   15.00    1.84
  -4   3   1   15.85    2.04
  -4  -3   1   15.51    1.45
  -4  -3   0  104.20    5.91
  -4   3   0  122.69    6.12
  -4   3   0  104.22    5.74
   4  -3   0  109.43    5.64
  -4  -3   0  110.36    4.61
  -4   3  -1   76.04    2.86
  -4  -3  -1   83.47    4.99
  -4   3  -1   90.98    5.22
  -4   3  -1   80.49    4.94
   4  -3   1   82.44    4.80
  -4  -3  -1   69.64    2.86
  -4  -3  -1   78.78    3.75
  -4   3  -2   99.63    3.78
  -4   3  -2  109.79    6.01
   4  -3   2  110.04    5.81
  -4  -3  -2   99.16    3.43
  -4   3  -2   95.55    5.70
  -4  -3  -2  109.47    4.70
  -4   3  -3  236.90    7.58
  -4   3  -3  227.40    9.91
  -4  -3  -3  233.50    6.70
   4  -3   3  259.59   10.12
  -4  -3  -3  243.51    8.41
  -4   3  -4   75.53    3.50
  -4   3  -4   89.04    5.45
  -4   3  -4   75.95    5.12
  -4  -3  -4   78.46    2.68
   4  -3   4   80.64    5.14
  -4  -3  -4   72.35    3.98
  -4   3  -5    7.53    1.05
  -4   3  -5    7.91    1.72
   4  -3   5    7.36    1.64
   4  -3   5    8.42    1.63
  -4  -3  -5    6.79    1.16
  -4  -3  -5    7.89    0.68
  -4   3  -5    7.91    1.62
  -4   3  -6  209.02    7.54
   4  -3   6  216.14    9.67
   4  -3   6  228.90    9.85
  -4   3  -6  202.45    9.63
  -4  -3  -6  192.49    7.86
  -4   3  -7   50.66    3.26
   4  -3   7   53.08    4.47
  -4   3  -7   54.43    4.61
   4   3   7   53.14    2.42
  -4   3  -8   -0.20    0.35
   4  -3   8    1.38    0.96
   4   3   8    0.10    0.23
  -4   3  -8   -0.22    0.92
  -4   3  -9   10.82    1.57
   4  -3   9    9.14    1.78
   4   3   9    9.32    1.11
  -4   3  -9    7.66    1.76
  -4   3 -10   88.20    4.94
   4  -3  10   77.64    5.74
   4   3  10   78.49    3.88
  -4   3 -10   79.71    6.02
  -4   3 -11   61.40    4.27
   4  -3  11   64.65    5.34
   4   3  11   68.59    3.79
   4   3  11   76.16    5.20
  -4   3 -11   69.55    5.70
  -4   3 -12  115.40    6.44
   4  -3  12  137.96    7.98
   4   3  12  123.91    5.74
   4   3  12  128.57    7.24
  -4   3 -12  120.93    8.04
   4   3  13    8.67    1.95
  -4   3 -13    8.54    1.73
   4  -3  13    9.75    2.23
   4   3  13    7.04    1.29
  -4   3 -13    9.65    2.19
  -4   3 -14  105.89    6.40
   4  -3  14  112.57    7.43
   4   3  14  102.76    5.70
   4   3  14  115.73    7.13
  -4   3 -14  107.80    7.70
  -4   3 -15   57.26    4.67
   4  -3  15   63.60    5.64
   4   3  15   51.14    4.02
   4   3  15   61.80    5.18
  -4   3 -15   63.00    5.87
  -4   3 -16   31.86    3.61
   4  -3  16   32.33    4.10
   4   3  16   25.90    2.95
   4   3  16   41.15    4.26
  -4   3 -16   34.79    4.51
   4  -3  17   -0.73    1.13
   4   3  17   -0.56    0.83
  -4   3 -17    1.18    1.00
  -4   3 -17    0.77    1.25
   4  -3  18    0.70    0.94
   4   3  18    0.04    0.86
  -4   3 -18    1.00    1.19
  -4   3 -18    2.01    1.76
  -4   3 -19    0.20    0.75
   4  -3  19    0.35    0.85
  -4   3 -20    0.15    0.93
   4  -3  20    0.95    0.97
  -4   3 -21   -0.21    0.83
   4  -3  21    2.64    1.62
  -4   3 -22   -0.04    0.93
   4  -3  22    1.96    0.97
  -4   3 -23   15.96    3.18
  -4   3 -24   -0.21    1.51
  -4   3 -25    1.49    1.71
  -4  -4  28   27.75    4.60
  -4  -4  27    0.31    1.11
   4   4 -26    6.01    2.35
  -4  -4  26    1.03    1.20
   4   4 -25    4.26    1.90
  -4  -4  25    3.84    1.82
   4   4 -24    5.95    2.20
  -4  -4  24    7.50    2.30
   4   4 -23    2.07    1.39
  -4  -4  23    4.03    1.53
   4   4 -22    2.76    1.40
   4   4 -21   27.58    4.29
   4   4 -20   27.26    3.96
   4   4 -19   40.01    4.80
   4   4 -18  123.97    8.53
   4   4 -17   25.78    3.68
   4   4 -16    1.00    0.92
  -4   4  16    0.97    0.42
  -4   4  15   16.11    1.84
   4   4 -15   19.26    3.14
   4   4 -14   46.91    4.75
  -4   4  14   49.56    3.35
   4   4 -13    2.04    1.17
  -4   4  13    3.30    0.97
   4   4 -12  231.71   11.37
  -4   4  12  240.71    9.15
  -4   4  11   27.31    2.53
   4   4 -11   24.91    3.27
  -4   4  11   20.49    2.42
  -4   4  10   20.01    2.15
   4   4 -10   14.41    2.42
  -4   4  10   13.50    1.96
   4   4  -9    3.13    1.08
  -4   4   9    5.21    1.25
  -4   4   9    3.69    1.03
  -4  -4   9    3.11    1.02
   4   4  -8  143.77    7.99
  -4   4   8  152.66    7.03
  -4   4   8  140.26    6.89
  -4  -4   8  139.64    6.90
   4   4  -7   52.39    4.55
  -4   4   7   64.48    4.23
  -4   4   7   55.90    4.05
  -4  -4   7   52.38    3.74
   4   4  -6  219.42   10.31
  -4   4   6  234.80    9.70
  -4   4   6  211.01    9.14
  -4  -4   6  233.76    8.85
   4  -4  -5   80.70    3.47
   4   4  -5   84.74    5.70
  -4   4   5   93.54    5.30
  -4   4   5   73.62    4.81
  -4  -4   5   78.99    4.31
   4  -4  -4  101.71    3.89
   4   4  -4  108.61    6.54
  -4   4   4  103.75    5.75
  -4  -4   4   99.49    4.83
   4  -4  -3  334.46    9.87
  -4   4   3  351.54   12.91
   4  -4  -3  373.63   12.72
  -4  -4   3  357.24   11.18
   4  -4  -2  151.02    4.93
  -4   4   2  174.09    8.05
   4  -4  -2  170.13    7.42
  -4   4   2  143.00    7.30
  -4  -4   2  156.55    5.80
   4  -4  -1   46.79    2.13
  -4   4   1   55.49    4.28
  -4   4   1   47.71    3.88
   4  -4  -1   52.33    3.82
  -4  -4   1   49.50    2.53
  -4   4   0  125.97    6.76
  -4   4   0   99.65    5.99
   4  -4   0  105.51    5.87
  -4  -4   0  111.24    5.16
  -4  -4   0  100.08    3.76
  -4   4  -1  191.92    8.96
  -4  -4  -1  179.09    5.45
  -4  -4  -1  202.89    5.61
   4  -4   1  214.23    8.99
  -4  -4  -1  215.67    7.96
  -4   4  -2  197.19    6.83
  -4   4  -2  174.78    8.86
   4  -4   2  202.86    9.03
  -4  -4  -2  210.90    7.95
  -4   4  -3   56.98    3.12
   4  -4   3   58.67    4.44
  -4   4  -3   48.90    4.28
  -4  -4  -3   56.36    3.63
  -4   4  -4   96.00    4.47
  -4   4  -4   90.48    6.07
   4  -4   4   94.15    6.11
  -4   4  -5  199.39    7.54
   4  -4   5  199.32    9.70
  -4   4  -5  195.17    9.67
   4  -4   6    5.51    1.66
  -4   4  -6    5.53    1.06
  -4   4  -6    3.57    1.28
   4  -4   7   20.47    2.87
  -4   4  -7   22.26    2.26
  -4   4  -7   20.96    3.02
   4  -4   8   28.41    3.50
  -4   4  -8   36.64    2.97
  -4   4  -8   32.83    3.81
  -4  -4  -9   16.69    1.10
   4  -4   9   14.37    2.42
  -4   4  -9   17.80    2.13
  -4   4  -9   16.04    2.73
   4  -4  10    0.41    0.91
  -4   4 -10    0.64    0.65
  -4   4 -10   -1.19    1.33
  -4   4 -11   10.55    1.84
   4  -4  11   11.20    2.35
   4   4  11    8.59    0.82
  -4   4 -11    9.70    2.42
  -4   4 -12  144.17    7.13
   4  -4  12  131.75    8.31
  -4   4 -12  138.59    8.69
  -4   4 -13   68.49    4.91
   4  -4  13   64.12    5.79
  -4   4 -13   64.86    5.92
   4  -4  14  168.21   10.20
  -4   4 -14  183.57    9.13
  -4   4 -14  178.55   10.77
   4  -4  15    5.05    1.82
  -4   4 -15    6.65    1.62
  -4   4 -15    5.33    1.72
   4  -4  16   11.73    2.64
  -4   4 -16   13.74    2.55
  -4   4 -16   13.09    2.92
   4  -4  17    0.77    1.02
  -4   4 -17    0.56    1.02
  -4   4 -17   -2.35    1.70
   4  -4  18   60.00    6.33
  -4   4 -18   66.72    5.66
  -4   4 -18   71.82    7.03
  -4   4 -19    2.85    1.37
   4  -4  19    2.25    1.42
  -4   4 -20    1.34    1.20
   4  -4  20    1.54    1.00
  -4   4 -21    9.62    2.45
   4  -4  21   10.54    2.67
  -4   4 -22    1.06    1.15
   4  -4  22    0.46    1.31
  -4   4 -23    1.35    1.57
   4  -4  23   -0.40    1.59
  -4   4 -24   -0.74    1.05
   4  -4  24   -1.02    1.61
  -4   4 -25   11.57    2.91
  -4  -5  25    9.38    2.71
   4   5 -24    5.59    2.21
  -4  -5  24    4.35    2.02
   4   5 -23    5.60    1.98
  -4  -5  23    9.06    2.79
   4   5 -22   24.80    4.09
  -4  -5  22   23.05    4.16
  -4  -5  21   -1.14    1.49
   4   5 -21    0.60    0.98
   4   5 -20   43.21    5.38
  -4  -5  20   35.09    5.15
   4   5 -19    7.06    2.41
   4   5 -18   12.44    2.96
   4   5 -17   -2.12    1.88
   4   5 -16   63.84    6.27
  -4   5  16   71.33    5.11
  -4   5  15    2.75    1.01
   4   5 -15    3.14    1.50
  -4   5  14    9.75    1.87
   4   5 -14   10.64    2.72
   4   5 -13  188.46   10.61
  -4   5  13  183.47    8.56
  -4   5  13  172.14    7.75
  -4   5  12    0.54    0.76
   4   5 -12    1.61    1.28
  -4   5  12    1.57    0.61
  -4   5  11    0.27    0.70
   4   5 -11   -0.59    1.10
  -4   5  11    0.49    0.53
  -4   5  10    0.94    0.68
   4   5 -10    0.63    0.83
  -4   5  10    0.15    0.53
   4   5  -9   74.77    6.05
  -4   5   9   86.10    5.34
  -4   5   9   84.96    5.30
   4   5  -8    3.50    1.43
  -4   5   8    3.58    1.14
  -4   5   8    1.85    0.76
  -4  -5   8    3.70    1.20
   4   5  -7   51.08    5.05
   4  -5  -7   58.18    3.46
  -4   5   7   63.40    4.63
  -4   5   7   54.56    4.16
  -4  -5   7   58.16    4.20
   4  -5  -6   69.63    3.69
   4   5  -6   71.82    5.79
  -4   5   6   78.76    5.29
  -4   5   6   72.54    4.90
  -4  -5   6   71.69    4.59
   4  -5  -5  644.75   18.36
   4   5  -5  655.50   22.72
  -4   5   5  653.15   20.94
  -4  -5   5  673.53   19.93
   4  -5  -4  202.31    7.11
  -4   5   4  205.71    9.28
  -4  -5   4  216.10    8.22
   4  -5  -3   59.97    3.00
  -4   5   3   59.35    4.56
  -4  -5   3   68.82    3.79
   4  -5  -2  104.88    4.24
  -4   5   2  100.23    6.19
  -4  -5   2  114.04    4.82
   4  -5  -2  109.55    6.04
   4  -5  -1   -0.44    0.38
   4  -5  -1    0.83    0.86
  -4  -5   1    0.12    0.28
  -4   5   1   -0.22    0.56
   4  -5   0   12.12    1.25
   4  -5   0   15.28    2.21
  -4  -5   0   13.30    1.07
  -4   5   0   13.79    2.21
  -4   5  -1    9.69    1.93
  -4   5  -2  115.64    7.07
  -4   5  -3  120.91    5.49
  -4   5  -3  111.27    7.13
  -4   5  -4  120.35    5.60
   4  -5   4  109.33    7.24
  -4   5  -4  100.87    6.81
  -4   5  -5    0.46    0.50
   4  -5   5   -0.87    0.65
  -4   5  -5   -0.47    1.19
  -4   5  -6   45.02    3.42
   4  -5   6   36.90    4.14
  -4  -5  -6   41.59    2.94
  -4   5  -6   34.57    4.07
  -4   5  -7    1.99    0.94
  -4  -5  -7    1.02    0.48
   4  -5   7   -0.46    1.20
  -4   5  -7    1.43    0.87
   4  -5   8   57.71    5.43
  -4  -5  -8   53.45    2.99
  -4   5  -8   61.66    4.35
  -4   5  -8   49.12    4.97
  -4  -5  -9   20.50    1.50
   4  -5   9   22.73    3.53
  -4   5  -9   20.91    2.54
  -4   5  -9   19.57    3.24
   4  -5  10  135.36    8.93
  -4   5 -10  154.30    7.76
  -4   5 -10  138.82    9.13
   4  -5  11    4.82    1.64
  -4   5 -11    5.73    1.52
  -4   5 -11    4.13    1.54
   4  -5  12   21.30    3.52
  -4   5 -12   25.75    3.10
  -4   5 -12   23.25    3.68
   4  -5  13   12.95    2.96
  -4   5 -13   13.77    2.46
  -4   5 -13   13.65    2.97
   4  -5  14   96.27    7.81
  -4   5 -14  101.92    6.80
  -4   5 -14   90.47    7.78
   4  -5  15   14.24    3.12
  -4   5 -15   13.32    2.45
  -4   5 -15    8.00    2.41
   4  -5  16   22.23    3.86
  -4   5 -16   22.44    3.28
  -4   5 -16   26.59    4.29
   4  -5  17   16.83    3.36
  -4   5 -17   19.35    3.13
  -4   5 -17   17.00    3.68
  -4   5 -18    1.60    1.23
   4  -5  18   -0.44    0.98
  -4   5 -19   26.12    3.72
   4  -5  19   25.41    4.17
  -4   5 -20   13.65    2.84
   4  -5  20   10.79    3.06
  -4   5 -21    5.21    1.98
   4  -5  21    4.73    2.13
  -4   5 -22    7.33    2.32
   4  -5  22    7.65    2.62
  -4   5 -23    2.59    1.51
  -4   5 -24    2.02    1.51
  -4  -6  22    7.89    2.58
   4   6 -22    3.04    1.55
   4   6 -21    1.13    1.19
  -4  -6  21   -1.01    1.13
   4   6 -20    2.66    2.05
  -4  -6  20    6.08    2.24
  -4  -6  19   38.69    5.39
   4   6 -19   42.44    5.55
   4   6 -18    6.79    2.53
  -4  -6  18    2.47    1.51
  -4  -6  17    3.66    1.71
   4   6 -17    3.01    1.75
  -4   6  16   16.79    2.59
   4   6 -16   16.31    3.43
  -4  -6  16   13.16    3.18
  -4   6  15   21.82    2.77
  -4  -6  15   24.65    3.92
   4   6 -15   24.30    4.14
   4   6 -14   88.77    7.63
  -4   6  14   86.16    5.66
  -4   6  13    1.02    0.82
   4   6 -13    0.52    1.03
  -4   6  12    2.63    1.14
   4   6 -12    1.87    1.25
  -4   6  11    0.51    0.78
   4   6 -11   -0.90    1.01
  -4   6  10    1.58    0.82
   4   6 -10    0.99    1.10
  -4   6   9   25.32    2.90
   4   6  -9   18.94    3.64
   4  -6  -9   23.25    2.41
   4   6  -8   44.35    5.15
   4  -6  -8   39.66    3.14
  -4   6   8   46.11    4.04
   4  -6  -7  775.94   21.96
   4   6  -7  765.70   26.71
  -4   6   7  785.23   23.95
   4  -6  -6  227.96    8.56
  -4  -6   6  225.81    9.66
  -4   6   6  250.07   10.58
   4  -6  -5   60.29    3.57
  -4   6   5   59.92    4.74
  -4  -6   5   53.86    3.87
   4  -6  -4   20.67    1.85
  -4  -6   4   21.47    2.28
  -4   6   4   20.31    2.78
   4  -6  -3   10.86    1.32
  -4   6   3   11.29    2.08
  -4  -6   3   11.16    1.53
   4  -6  -2   44.87    2.84
  -4   6   2   43.91    4.11
  -4  -6   2   53.03    3.06
   4  -6  -1    0.00    0.53
  -4  -6   1    0.72    0.44
  -4   6   1    1.09    0.92
   4  -6   0  178.29    6.70
  -4  -6   0  164.26    8.60
  -4   6   0  176.67    9.22
  -4  -6  -1   12.37    2.15
   4  -6   1    8.93    1.19
  -4   6  -1   12.37    2.39
  -4  -6  -2   22.03    2.70
  -4   6  -2   23.04    3.21
  -4  -6  -3    3.31    1.07
  -4   6  -3    5.13    1.61
   4  -6   4    0.76    0.91
  -4  -6  -4    2.26    0.82
  -4   6  -4    0.36    0.76
  -4  -6  -5   13.46    1.91
   4  -6   5   13.25    2.59
  -4   6  -5   14.11    2.02
  -4   6  -5   13.09    2.48
  -4  -6  -6   20.46    2.21
   4  -6   6   12.46    2.67
  -4   6  -6   16.87    2.24
  -4   6  -6   13.90    2.66
  -4  -6  -7    7.68    1.36
  -4   6  -7    9.56    1.73
   4  -6   7    7.73    2.17
  -4   6  -7    6.86    2.04
  -4  -6  -8   19.87    1.97
  -4   6  -8   20.82    2.74
   4  -6   8   18.26    3.19
  -4   6  -8   14.07    2.79
   4  -6   9   34.07    4.50
  -4   6  -9   41.97    3.97
  -4   6  -9   36.93    4.53
   4  -6  10  102.80    8.02
  -4   6 -10  113.92    7.03
  -4   6 -10   98.53    7.93
   4  -6  11   78.22    7.08
  -4   6 -11   89.61    6.35
  -4   6 -11   79.30    7.20
   4  -6  12   40.71    5.23
  -4   6 -12   43.49    4.44
  -4   6 -12   42.55    5.35
   4  -6  13  110.86    8.89
  -4   6 -13  117.06    7.75
  -4   6 -13  128.96    9.50
   4  -6  14    3.77    1.97
  -4   6 -14    5.60    1.74
  -4   6 -14    3.28    1.84
   4  -6  15    1.38    1.39
  -4   6 -15    0.24    0.89
  -4   6 -15   -1.12    1.54
   4  -6  16   31.60    4.83
  -4   6 -16   25.80    3.63
  -4   6 -16   39.10    5.39
  -4   6 -17    2.68    1.66
   4  -6  17    2.04    1.37
  -4   6 -18   -0.54    1.02
   4  -6  18   -2.38    1.64
  -4   6 -19   10.46    2.46
   4  -6  19   13.94    3.23
  -4   6 -20    4.25    1.92
  -4   6 -21   12.58    3.09
   4   7 -20   -0.69    1.53
   4   7 -19   -0.33    1.54
  -4  -7  18   -0.68    1.10
   4   7 -18    0.68    1.12
  -4  -7  17    6.54    2.48
   4   7 -17   10.47    2.97
   4   7 -16    3.55    2.05
  -4  -7  16    3.55    2.05
  -4  -7  15    8.13    2.70
   4   7 -15   11.21    3.04
  -4  -7  14    0.64    0.90
   4   7 -14    1.78    1.52
   4   7 -13   28.33    4.76
  -4  -7  13   29.97    4.49
   4   7 -12   14.37    3.23
  -4  -7  12   15.25    3.32
   4   7 -11    9.13    2.64
  -4  -7  11    5.79    2.11
   4   7 -10    2.52    1.75
  -4  -7  10    4.56    2.15
  -4  -7   9   49.40    5.28
  -4   7   9   47.77    4.18
  -4  -7   8   68.38    6.27
  -4   7   8   79.19    5.40
  -4  -7   7   24.38    3.78
  -4   7   7   25.65    3.06
  -4  -7   6    8.71    2.34
  -4   7   6    8.41    1.96
  -4  -7   5   14.04    2.72
  -4   7   5   12.23    2.17
  -4  -7   4    4.52    1.46
  -4   7   4    3.80    1.18
  -4  -7   3    7.06    1.91
  -4   7   3    6.85    1.71
  -4  -7   2    2.23    1.27
  -4   7   2    3.88    1.27
  -4  -7   1   24.79    3.28
  -4   7   1   25.73    3.34
  -4  -7   0   18.44    2.87
  -4   7   0   20.47    3.04
  -4  -7  -1   12.93    2.25
  -4   7  -1   12.44    2.49
  -4  -7  -2    1.32    1.02
  -4   7  -2   -0.91    1.39
  -4  -7  -3    7.81    1.75
  -4   7  -3    7.53    1.86
  -4  -7  -4    0.45    0.73
  -4   7  -4    0.28    1.17
  -4  -7  -5    0.96    0.84
  -4   7  -5   -1.26    1.27
   4  -7   6    1.56    1.45
  -4   7  -6    1.94    1.06
   4  -7   7    1.75    1.10
  -4   7  -7    1.45    0.87
  -4   7  -7    1.22    0.80
   4  -7   8    4.19    1.70
  -4   7  -8    9.59    1.85
  -4   7  -8    6.62    2.15
   4  -7   9    1.83    1.38
  -4   7  -9    2.51    1.33
  -4   7  -9    3.13    1.43
   4  -7  10    1.20    1.33
  -4   7 -10   -2.03    1.79
   4  -7  11    4.93    2.13
  -4   7 -11    5.67    2.04
   4  -7  12   28.82    4.53
  -4   7 -12   30.44    4.64
   4  -7  13   16.30    3.70
  -4   7 -13   11.10    3.13
   4  -7  14   -1.56    1.12
  -4   7 -14   -0.82    1.68
   4  -7  15    8.27    2.62
  -4   7 -15    3.35    1.96
   4   8 -17   -2.73    1.87
   4   8 -16    3.71    2.45
   4   8 -15    3.14    2.25
  -4  -8  14    1.18    1.68
   4   8 -14   -2.86    1.89
  -4  -8  13    2.63    1.62
   4   8 -13    2.07    1.64
  -4  -8  12   12.15    3.12
   4   8 -12   12.13    3.08
  -4  -8  11    0.81    1.11
  -4  -8  10    2.94    1.92
  -4  -8   9   34.17    4.72
  -4  -8   8   12.28    3.07
  -4  -8   7  140.41    9.56
  -4  -8   6    9.68    2.66
  -4  -8   5  114.44    8.36
  -4  -8   4    5.34    2.10
  -4  -8   3   13.06    2.85
  -4  -8   2    0.37    0.79
  -4  -8   1    1.37    1.23
  -4   8   1   -0.51    0.79
  -4  -8   0   26.60    3.62
  -4   8   0   16.01    2.91
  -4  -8  -1    3.26    1.60
  -4   8  -1    3.61    1.57
  -4  -8  -2    4.11    1.48
  -4   8  -2    1.86    1.22
  -4  -8  -3    0.97    0.62
  -4   8  -3    2.38    1.31
  -4   8  -4    6.13    1.91
  -4   8  -5    1.55    1.05
  -4   8  -6   -3.76    1.66
  -4   8  -7    0.98    1.13
  -4   8  -8    3.18    1.78
  -4   8  -9   17.24    3.52
   4  -8  10    0.87    1.62
  -4   8 -10   -0.01    1.28
  -4   8 -11   25.42    4.59
  -4   8 -12    3.97    2.03
  -4  -9   9   -0.12    1.35
  -4  -9   8   33.65    5.02
  -4  -9   7    3.87    1.90
  -4  -9   6    4.67    2.03
  -4  -9   5    8.54    2.48
  -4  -9   4    9.41    2.60
  -4  -9   3    3.16    1.65
  -4  -9   2   18.41    3.44
  -4  -9   1    3.02    1.59
   5   0 -29    1.55    1.36
   5   0 -28    3.84    1.89
   5   0 -27  232.50   13.14
   5   0 -26    3.32    2.07
   5   0 -25  143.49    9.48
   5   0 -24    3.58    1.86
   5   0 -23   11.14    2.61
   5   0 -22   -0.28    1.05
   5   0 -21   92.23    6.76
   5   0 -20    1.36    1.21
   5   0 -19  271.38   12.10
   5   0 -18    0.49    0.67
   5   0 -17   -0.26    0.57
   5   0 -16    0.19    0.68
   5   0 -15   22.36    2.67
   5   0 -14    0.57    0.68
   5   0 -13    3.06    1.00
   5   0 -12    0.01    0.47
   5   0 -12   -0.24    0.24
   5   0 -11  136.38    6.36
   5   0 -11  132.68    4.58
   5   0 -10   -0.21    0.28
   5   0 -10   -0.01    0.33
   5   0  -9 1569.66   41.75
   5   0  -9 1578.37   39.48
   5   0  -8    0.45    0.47
  -5   0   8    0.07    0.29
  -5   0   7    1.21    0.57
   5   0  -7    1.00    0.53
  -5   0   6    0.96    0.49
   5   0  -6    0.30    0.32
   5   0  -5 2001.69   50.78
  -5   0   5 1977.99   50.55
  -5   0   4   -0.33    0.40
   5   0  -4   -0.30    0.31
  -5   0   3   40.67    2.41
   5   0  -3   38.27    2.40
  -5   0   2   -0.14    0.28
  -5   0   2    0.89    0.51
  -5   0   1    2.19    0.59
  -5   0   1    1.66    0.57
  -5   0   0    0.88    0.48
   5   0   0    0.26    0.31
  -5   0  -1  317.24   10.88
   5   0   1  314.33   10.58
   5   0   2   -0.28    0.40
  -5   0  -2    0.36    0.49
   5   0   3 2003.91   51.69
  -5   0  -3 1964.92   51.99
  -5   0  -4    0.75    0.53
   5   0   4    0.44    0.37
   5   0   5  365.59   12.62
  -5   0  -5  378.96   12.93
   5   0   6    0.07    0.47
  -5   0  -6   -0.36    0.81
  -5   0  -7   -0.08    0.48
   5   0   7   -0.04    0.34
  -5   0  -7    0.18    0.74
  -5   0  -8    0.17    0.46
   5   0   8    0.13    0.60
  -5   0  -8    0.16    0.50
  -5   0  -9  140.37    6.47
  -5   0  -9  133.66    7.12
   5   0   9  152.14    7.45
  -5   0 -10    0.47    0.59
   5   0  10    1.08    0.69
  -5   0 -10   -0.14    0.67
  -5   0 -11   35.96    3.03
   5   0  11   37.44    3.70
  -5   0 -11   35.56    3.49
  -5   0 -12    0.22    0.37
  -5   0 -12   -0.69    0.80
  -5   0 -13  514.89   16.57
  -5   0 -13  491.34   18.08
  -5   0 -14    0.96    0.82
  -5   0 -14    1.65    1.27
  -5   0 -15  140.94    8.31
   5   0  16   -0.27    0.90
  -5   0 -16   -1.42    1.34
   5   0  17   15.23    2.42
  -5   0 -17   15.21    2.71
   5   0  18    0.80    0.80
   5   0  19  103.49    6.94
   5   0  20    0.47    0.70
   5   0  21   17.61    3.00
   5   0  22   -1.56    1.04
   5   0  23    1.54    1.03
   5   0  24    0.64    0.93
   5   0  25    6.66    2.33
   5  -1 -29   -1.18    1.47
   5  -1 -28    2.03    1.74
   5   1 -28   -2.28    1.58
   5  -1 -27    5.81    2.18
   5   1 -27    3.11    1.92
   5  -1 -26    8.97    2.28
   5   1 -26    8.88    2.51
   5  -1 -25   56.34    5.66
   5   1 -25   56.60    5.92
   5   1 -24   26.18    3.86
   5  -1 -24   20.66    3.38
   5   1 -23   29.08    3.94
   5  -1 -23   28.75    3.80
   5  -1 -22   98.97    7.11
   5   1 -22  107.78    7.64
   5  -1 -21  139.69    8.38
   5   1 -21  137.82    8.67
   5  -1 -20   58.77    5.14
   5   1 -20   65.40    5.63
   5   1 -19    1.15    0.74
   5  -1 -19   -0.91    0.97
   5   1 -18    2.98    1.41
   5  -1 -18    2.49    0.97
   5  -1 -17   66.67    5.09
   5   1 -17   68.90    5.38
   5  -1 -17   78.25    4.21
   5   1 -16    6.14    1.70
   5  -1 -16    7.07    1.68
   5  -1 -16    7.98    1.28
   5  -1 -15  149.11    7.34
   5   1 -15  151.80    7.95
   5  -1 -15  147.97    6.12
   5  -1 -14    1.48    0.47
   5   1 -14    3.33    1.19
   5  -1 -14    1.36    0.76
   5  -1 -13   24.93    2.51
   5   1 -13   24.52    2.76
   5  -1 -13   23.33    1.98
   5  -1 -12  396.72   13.74
   5   1 -12  413.61   14.70
   5  -1 -12  440.06   13.03
  -5  -1  11    0.87    0.73
   5  -1 -11    0.26    0.46
   5   1 -11    0.94    0.74
   5   1 -10  174.53    7.89
  -5  -1  10  176.59    7.55
   5  -1 -10  174.55    6.97
   5   1  -9    1.46    0.75
  -5  -1   9    1.38    0.73
   5  -1  -9    1.40    0.59
   5   1  -8   81.52    4.67
  -5  -1   8   77.85    4.34
   5  -1  -8   86.96    4.04
   5   1  -7  698.55   20.30
  -5  -1   7  698.35   19.85
   5  -1  -7  657.51   18.70
   5  -1  -6  333.02   10.09
   5   1  -6  335.49   11.47
  -5  -1   6  344.70   11.21
   5  -1  -5    6.70    0.84
   5   1  -5    6.45    1.11
  -5  -1   5    4.82    0.95
  -5   1   5    6.00    0.74
  -5  -1   4  576.92   16.60
   5   1  -4  566.73   16.82
   5  -1  -4  533.93   14.94
  -5   1   4  560.92   14.84
  -5   1   4  552.93   17.08
   5   1  -4  555.77   14.15
  -5  -1   3   60.63    3.46
   5   1  -3   55.95    3.45
  -5   1   3   58.59    2.44
  -5   1   3   54.94    3.60
  -5   1   2 1107.35   28.18
  -5  -1   2 1101.59   30.09
  -5   1   2 1125.39   30.81
  -5   1   1    5.38    0.66
  -5  -1   1    6.22    1.11
  -5   1   1    5.89    1.28
   5  -1  -1    6.48    1.20
  -5  -1   1    6.26    1.04
  -5  -1   0   65.12    3.53
  -5   1   0   67.73    4.19
   5  -1   0   64.28    3.90
   5  -1   1  426.01   13.87
  -5  -1  -1  425.02   13.14
  -5   1  -1  426.93   14.19
   5   1   2  378.11   11.89
  -5   1  -2  390.32   13.32
   5  -1   2  393.87   13.03
  -5  -1  -2  372.80   12.12
   5   1   3  223.85    8.10
  -5  -1  -3  224.57    8.35
  -5   1  -3  237.90    9.44
   5  -1   3  240.03    9.19
   5   1   4  393.20   12.96
  -5  -1  -4  403.65   13.21
  -5   1  -4  414.67   14.43
   5  -1   4  433.61   14.30
  -5   1  -5  416.72   13.42
  -5  -1  -5  363.67   12.48
   5   1   5  377.22   12.36
   5  -1   5  397.07   13.60
  -5   1  -5  378.43   13.68
  -5   1  -6   32.28    2.88
  -5   1  -6   30.18    3.03
   5  -1   6   28.51    2.85
   5   1   6   26.95    2.38
  -5  -1  -6   30.71    2.64
  -5   1  -7  531.84   16.74
  -5   1  -7  487.79   17.12
   5  -1   7  533.99   17.30
  -5  -1  -7  487.82   15.95
   5   1   7  508.75   15.84
   5   1   7  473.10   15.51
  -5   1  -8  141.80    6.78
  -5  -1  -8  133.28    5.65
   5  -1   8  134.61    7.16
   5   1   8  130.12    6.31
  -5  -1  -8  123.08    6.22
  -5   1  -8  126.65    7.09
   5   1   8  131.04    6.14
  -5   1  -9    8.16    1.50
  -5  -1  -9    6.04    1.04
   5  -1   9    8.39    1.73
   5   1   9    7.79    1.46
  -5   1  -9    7.43    1.75
  -5  -1  -9    7.73    1.39
   5   1   9    7.88    1.47
  -5  -1 -10   57.54    3.45
  -5   1 -10   62.33    4.41
   5   1  10   57.60    4.20
   5   1  10   55.55    3.95
  -5   1 -10   56.34    4.67
  -5  -1 -10   53.26    4.02
  -5   1 -11    7.52    1.51
  -5  -1 -11    5.33    1.03
   5   1  11    6.49    1.38
  -5   1 -11    7.39    1.79
  -5  -1 -11    3.94    1.12
   5   1  11    6.22    1.34
  -5   1 -12   20.64    2.57
  -5  -1 -12   19.58    1.95
   5   1  12   17.97    2.49
   5   1  12   17.91    2.30
  -5   1 -12   16.61    2.61
  -5  -1 -12   16.44    2.27
  -5  -1 -13   43.06    3.02
  -5   1 -13   44.30    3.91
   5   1  13   42.18    3.94
   5   1  13   38.89    3.58
  -5   1 -13   39.47    4.24
  -5  -1 -13   42.67    3.85
   5   1  14   13.16    2.14
  -5  -1 -14   15.15    2.40
  -5   1 -14   11.48    2.31
  -5  -1 -15  179.81    9.13
   5   1  15  178.33    8.90
  -5   1 -15  175.16    9.96
  -5   1 -16    6.18    1.63
   5   1  16    7.02    1.71
   5   1  17   10.93    2.20
  -5   1 -17    9.65    2.26
   5   1  18   21.65    3.08
  -5   1 -18   22.22    3.63
   5   1  19   10.75    2.23
   5   1  20   70.21    5.94
   5   1  21   89.09    6.92
   5  -1  21   84.57    6.50
   5   1  22    5.48    1.86
   5  -1  22    6.97    2.08
   5   1  23   -0.44    0.92
   5  -1  23    2.26    1.20
   5   1  24    7.62    2.41
   5  -1  24   14.85    2.99
   5  -1  25   96.56    7.51
   5   1  25   86.83    7.60
  -5  -2  30   12.15    2.93
  -5  -2  29   -0.39    1.34
   5  -2 -29   -1.17    0.99
   5  -2 -28   26.43    4.15
   5   2 -28   23.06    4.24
   5  -2 -27    0.24    0.90
   5   2 -27    2.55    1.50
   5  -2 -26    3.59    1.67
   5   2 -26    4.94    2.12
   5   2 -25   37.86    4.86
   5  -2 -25   31.25    4.17
   5   2 -24   23.75    3.76
  -5  -2  23    8.25    1.35
   5   2 -23   11.29    2.51
   5   2 -22   21.91    3.58
  -5  -2  22   18.01    2.00
  -5  -2  21    2.03    0.76
   5   2 -21    2.17    1.24
   5   2 -20   63.65    5.80
  -5  -2  20   70.40    3.83
   5   2 -19  135.94    8.51
  -5  -2  19  141.62    5.74
   5   2 -18   -0.61    0.83
  -5  -2  18    0.38    0.29
   5   2 -17    0.19    0.65
  -5  -2  17    0.33    0.44
   5   2 -16  103.26    6.79
  -5  -2  16   97.71    3.92
   5  -2 -15    7.88    1.36
   5   2 -15    6.77    1.80
  -5  -2  15    7.73    0.84
   5  -2 -14   15.15    1.89
   5   2 -14   16.13    2.45
  -5  -2  14   12.97    1.01
   5   2 -13   69.26    5.14
  -5  -2  13   59.54    2.35
   5  -2 -13   64.37    4.01
   5   2 -12   77.99    5.32
  -5  -2  12   75.47    2.54
   5   2 -11   51.80    4.20
  -5  -2  11   49.38    3.77
   5   2 -10  154.75    7.71
  -5  -2  10  160.87    7.41
   5  -2  -9   12.39    1.44
  -5  -2   9   16.99    2.05
   5   2  -9   12.00    1.83
   5   2  -8  245.42    9.74
   5  -2  -8  209.27    7.42
  -5  -2   8  228.58    9.06
   5  -2  -7    2.17    0.54
  -5  -2   7    0.82    0.37
   5   2  -7    1.29    0.61
  -5  -2   6  528.18   16.84
   5   2  -6  538.65   17.35
   5  -2  -6  536.84   14.33
  -5   2   6  517.66   16.86
   5  -2  -5   20.93    1.18
  -5  -2   5   20.20    2.19
   5   2  -5   20.23    2.32
  -5   2   5   19.73    2.24
  -5  -2   4   82.14    4.76
   5   2  -4   85.88    5.00
  -5   2   4   82.21    4.82
  -5  -2   3  301.81   10.68
   5   2  -3  290.78   10.81
  -5   2   3  279.02   10.79
  -5  -2   2  163.55    7.27
   5  -2  -2  179.04    7.45
  -5   2   2  160.88    7.46
  -5  -2   1  548.81   16.97
   5  -2  -1  557.57   16.94
  -5   2   1  516.10   17.16
   5   2  -1  518.10   14.85
  -5  -2   0   70.26    4.39
  -5  -2   0   64.34    3.32
   5  -2   0   72.67    4.39
  -5   2   0   65.65    4.42
   5   2   0   68.43    3.35
  -5   2  -1  110.28    5.63
   5  -2   1   96.76    5.30
  -5  -2  -1   92.43    4.15
  -5   2  -1   93.53    5.45
   5   2   1   87.02    4.14
  -5   2  -2  217.70    9.38
   5  -2   2  229.72    9.21
  -5  -2  -2  207.03    7.45
   5   2   2  211.49    7.68
  -5   2  -3  170.55    7.61
  -5  -2  -3  144.02    5.75
   5  -2   3  162.76    7.45
  -5   2  -3  153.05    7.56
   5   2   3  144.53    6.06
  -5   2  -4   67.63    4.51
   5  -2   4   61.01    4.35
  -5  -2  -4   57.77    3.22
  -5   2  -4   60.94    4.47
   5   2   4   59.62    3.11
   5   2   4   59.34    3.57
  -5   2  -5  254.74   10.01
  -5   2  -5  207.28    9.66
   5   2   5  222.56    7.73
  -5  -2  -5  220.16    7.90
   5  -2   5  232.03    9.83
   5   2   5  226.37    8.50
  -5   2  -6   51.84    4.04
  -5  -2  -6   47.20    3.01
   5   2   6   44.77    2.84
  -5   2  -6   47.96    4.17
   5  -2   6   49.15    4.10
   5   2   6   46.83    3.33
   5   2   7   14.50    1.88
  -5   2  -7   13.58    2.02
   5   2   7   12.30    1.47
  -5  -2  -7    9.70    1.41
  -5   2  -7   13.08    2.17
  -5   2  -8   80.20    5.27
   5   2   8   66.33    3.84
  -5   2  -8   70.43    5.36
   5   2   8   65.89    4.27
  -5  -2  -8   65.35    3.91
   5   2   9   21.31    2.14
  -5   2  -9   27.21    3.25
  -5  -2  -9   23.09    2.27
   5   2   9   28.59    2.77
  -5  -2 -10   32.99    2.20
   5   2  10   32.60    2.82
   5   2  10   33.97    3.23
  -5   2 -10   32.21    3.61
  -5  -2 -10   35.94    2.93
   5   2  11    5.05    1.27
  -5  -2 -11    4.34    0.78
   5   2  11    3.34    0.96
  -5   2 -11    3.21    1.02
  -5  -2 -11    3.83    1.06
   5   2  12    1.21    0.80
  -5  -2 -12    0.74    0.29
   5   2  12    0.94    0.61
  -5   2 -12    0.11    0.93
  -5  -2 -12    1.73    0.71
   5   2  13    2.30    0.92
   5   2  13    3.78    1.13
  -5   2 -13    1.55    0.99
   5   2  14   65.27    4.79
  -5   2 -14   55.05    5.38
   5   2  14   61.56    4.95
   5   2  15   31.12    3.34
  -5   2 -15   28.05    3.90
   5   2  15   31.84    3.57
   5   2  16   -0.06    0.72
  -5   2 -16    0.50    1.03
   5   2  17    9.54    2.07
  -5   2 -17   12.88    2.92
   5   2  18   26.39    3.52
  -5   2 -18   22.88    3.63
   5   2  19    3.23    1.56
  -5   2 -19    1.92    1.06
   5   2  20   16.42    2.95
   5   2  21   15.14    2.91
   5   2  22   -0.54    0.99
   5   2  23   -2.51    1.92
   5   2  24   44.18    5.53
   5  -2  24   61.14    5.71
   5  -2  25   12.84    2.69
  -5  -3  30    3.64    1.86
  -5  -3  29   24.59    4.39
   5  -3 -29   30.67    4.51
  -5  -3  28   -0.49    1.12
   5   3 -27    1.32    2.07
   5   3 -26   18.58    3.71
   5   3 -25    3.33    1.49
   5   3 -24   13.81    3.15
   5   3 -23   22.02    3.86
   5   3 -22   37.11    4.81
   5   3 -21   27.64    3.97
  -5  -3  21   24.05    2.09
   5   3 -20   11.44    2.67
  -5  -3  20   15.38    1.60
   5   3 -19    2.38    1.54
  -5  -3  19    1.94    0.65
   5   3 -18  221.42   11.38
  -5  -3  18  183.71    6.57
   5   3 -17   23.51    3.38
  -5  -3  17   20.14    1.57
   5   3 -16   17.78    2.85
   5   3 -15    7.85    1.99
   5   3 -14   19.68    2.93
   5   3 -13   19.89    2.88
   5   3 -12   95.48    6.42
   5   3 -11   20.00    2.81
   5   3 -10   89.85    6.02
   5   3  -9   51.84    4.41
  -5   3   9   47.51    3.81
   5   3  -8  192.58    9.13
  -5   3   8  176.60    8.10
  -5  -3   7   15.36    2.08
   5   3  -7   16.80    2.42
  -5   3   7   18.09    2.16
  -5  -3   6  104.03    5.90
   5   3  -6  107.49    6.29
  -5   3   6  102.86    5.78
  -5  -3   6  106.06    3.82
   5  -3  -5   15.31    0.85
  -5  -3   5   16.58    2.17
   5   3  -5   17.74    2.35
  -5   3   5   15.88    2.14
  -5  -3   5   17.40    1.30
  -5  -3   4   22.08    2.62
   5   3  -4   25.47    2.84
  -5   3   4   25.19    2.65
  -5  -3   4   24.37    1.62
  -5  -3   3   91.62    5.42
  -5   3   3  105.46    5.63
  -5   3   3   87.68    5.38
  -5  -3   3   87.15    3.66
  -5  -3   2   46.05    3.72
  -5   3   2   51.83    3.92
  -5   3   2   42.56    3.65
   5  -3  -2   48.89    3.62
  -5  -3   2   43.95    2.45
  -5  -3   1   90.10    5.43
  -5   3   1   98.31    5.70
   5  -3  -1   91.29    5.21
  -5   3   1   90.85    5.50
  -5  -3   1   81.61    3.74
  -5   3   0   21.98    2.55
  -5  -3   0   15.00    2.16
  -5   3   0   17.69    2.41
   5  -3   0   20.90    2.37
  -5  -3   0   17.60    1.47
  -5  -3   0   16.52    1.58
  -5   3  -1  177.39    5.18
  -5  -3  -1  186.77    8.67
  -5  -3  -1  167.58    5.98
  -5   3  -1  176.76    8.56
   5  -3   1  187.54    8.31
  -5  -3  -1  174.37    6.53
  -5   3  -2  136.95    4.58
  -5   3  -2  159.40    7.72
   5  -3   2  146.57    7.24
  -5   3  -2  130.12    7.23
  -5  -3  -2  132.64    4.92
  -5  -3  -2  137.07    5.59
  -5   3  -3   12.98    1.16
  -5   3  -3   17.18    2.37
  -5  -3  -3   12.97    1.18
   5  -3   3   13.13    1.98
  -5  -3  -3   13.34    1.54
  -5   3  -3   15.42    2.25
  -5   3  -4    9.54    1.06
  -5  -3  -4    9.20    0.97
   5  -3   4    8.85    1.74
  -5  -3  -4    9.22    1.32
  -5   3  -4    9.87    1.86
  -5   3  -5    0.64    0.31
  -5  -3  -5    0.85    0.36
  -5  -3  -5    0.49    0.63
  -5   3  -5    0.93    0.97
  -5   3  -6  399.28   12.83
  -5   3  -6  426.66   16.14
  -5  -3  -6  432.86   12.16
  -5   3  -7  233.11    8.74
   5   3   7  246.09    7.85
  -5   3  -7  242.74   11.38
   5   3   7  244.97    9.98
  -5  -3  -7  254.71    8.03
  -5   3  -8  127.81    7.84
   5   3   8  130.59    5.08
   5   3   8  131.43    6.87
  -5  -3  -8  128.35    5.17
   5   3   9   59.45    3.27
  -5   3  -9   61.43    5.34
   5   3   9   61.23    4.58
   5   3  10    6.88    1.64
  -5  -3 -10    5.56    0.69
   5   3  10    3.60    0.75
  -5   3 -10    4.30    1.44
   5   3  11   11.49    2.03
  -5  -3 -11    7.89    0.73
   5   3  11    8.39    1.31
  -5   3 -11    9.80    2.38
   5   3  12   30.91    2.68
   5   3  12   32.38    3.48
  -5   3 -12   29.06    3.84
   5   3  13   75.36    4.59
   5   3  13   83.63    6.01
  -5   3 -13   88.09    6.94
   5   3  14   25.70    3.29
   5   3  14   20.62    2.47
  -5   3 -14   24.51    3.66
   5   3  15   24.84    3.32
   5   3  15   18.35    2.32
  -5   3 -15   19.72    3.39
   5   3  16    0.01    1.00
  -5   3 -16   -0.39    0.82
   5   3  17    9.35    2.27
  -5   3 -17   14.24    3.08
   5   3  18    0.42    0.84
  -5   3 -18   -0.17    0.95
   5   3  19   18.17    3.12
  -5   3 -19   14.98    2.70
  -5   3 -19   18.79    3.66
   5   3  20   17.95    3.25
  -5   3 -20   20.31    3.34
   5   3  21   -1.30    1.31
  -5   3 -21   -1.10    1.09
  -5   3 -22   -1.93    1.63
  -5   3 -23   -0.45    1.44
  -5   3 -24   26.08    4.05
  -5   3 -25    0.63    1.06
  -5  -4  28    3.60    2.02
  -5  -4  27   -0.93    1.20
   5   4 -26   10.82    3.14
  -5  -4  26   13.11    3.24
   5   4 -25   12.37    3.18
   5   4 -24    5.02    2.16
   5   4 -23   70.25    6.93
   5   4 -22   20.18    3.77
   5   4 -21   16.75    3.44
   5   4 -20   20.50    3.53
   5   4 -19    5.35    1.94
   5   4 -18    1.66    1.30
   5   4 -17   36.54    4.50
   5   4 -16   19.56    3.33
   5   4 -15  102.63    7.52
   5   4 -14   33.22    4.10
   5   4 -13   93.00    6.96
  -5   4  12   14.70    2.27
   5   4 -12   16.34    2.87
   5   4 -11   99.86    6.95
  -5   4  11  110.16    5.89
  -5   4  11   89.55    5.71
   5   4 -10    1.02    0.72
  -5   4  10    0.73    0.61
  -5   4  10    1.06    0.86
  -5   4   9   24.50    2.67
   5   4  -9   23.01    3.20
  -5   4   9   18.74    2.48
  -5  -4   9   27.05    2.84
  -5   4   8    5.57    1.36
   5   4  -8    7.37    1.81
  -5   4   8    6.72    1.39
   5   4  -7   45.77    4.35
  -5   4   7   43.27    3.80
  -5   4   7   51.02    4.11
   5   4  -6   76.38    5.65
   5  -4  -6   70.81    2.99
  -5   4   6   73.59    5.02
   5  -4  -5   44.20    1.88
   5   4  -5   46.53    4.27
  -5   4   5   45.60    3.94
  -5   4   5   39.47    3.62
  -5   4   4  174.23    8.48
  -5  -4   4  176.13    6.68
  -5   4   3  100.94    6.08
   5  -4  -3   96.51    5.61
  -5  -4   3   91.28    4.31
   5  -4  -2   74.19    4.81
  -5   4   2   66.89    4.93
  -5  -4   2   69.71    3.76
   5  -4  -1  161.84    7.81
  -5   4   1  150.71    7.98
  -5  -4   1  162.18    6.41
  -5   4   0  173.74    8.79
   5  -4   0  185.23    8.55
  -5  -4   0  174.06    6.89
  -5  -4  -1  287.81    8.38
  -5   4  -1  298.89   12.36
  -5  -4  -1  296.01   10.15
  -5  -4  -2    1.05    0.69
  -5   4  -2    0.34    0.29
  -5  -4  -2    0.21    0.20
  -5   4  -2   -0.19    0.62
  -5   4  -3   39.92    2.38
  -5   4  -3   38.62    3.90
  -5  -4  -3   37.94    2.94
  -5   4  -4  301.70    9.67
  -5   4  -4  287.42   12.73
  -5   4  -5  344.22   11.05
  -5   4  -5  326.26   14.10
  -5   4  -6    1.60    0.65
  -5   4  -6    2.57    1.35
  -5   4  -7  115.01    5.56
  -5   4  -7  113.64    7.54
  -5   4  -8   85.15    4.80
  -5   4  -8   85.88    6.65
  -5   4  -9    0.51    0.53
  -5   4  -9   -0.18    1.12
  -5   4 -10    0.77    0.71
  -5   4 -10    1.21    1.16
  -5   4 -11   40.93    3.49
  -5   4 -11   40.50    4.63
  -5   4 -12   19.84    2.55
   5  -4  12   15.24    2.88
   5   4  12   11.12    1.16
  -5   4 -12   15.98    3.00
   5  -4  13    0.24    0.96
  -5   4 -13    0.67    1.34
   5  -4  14   19.05    3.41
  -5   4 -14   19.54    2.73
  -5   4 -14   16.64    3.32
   5  -4  15  101.29    7.94
  -5   4 -15   95.02    6.45
  -5   4 -15   96.91    8.01
  -5   4 -16   40.81    4.33
  -5   4 -16   46.10    5.56
  -5   4 -17   96.60    6.92
  -5   4 -17   93.28    8.20
  -5   4 -18    1.14    1.13
  -5   4 -18    1.51    1.25
  -5   4 -19   35.97    4.35
  -5   4 -19   39.76    5.52
  -5   4 -20   12.24    2.69
  -5   4 -21    3.20    1.62
  -5   4 -22   -0.26    0.94
  -5   4 -23   16.25    3.19
  -5   4 -24   16.61    3.43
  -5  -5  25    4.59    2.34
   5   5 -24   38.19    5.52
  -5  -5  24   34.67    5.35
   5   5 -23    3.12    1.99
  -5  -5  23    2.18    1.80
   5   5 -22    0.97    1.37
   5   5 -21    0.36    1.15
   5   5 -20    5.53    1.76
   5   5 -19   24.45    4.07
   5   5 -18    0.02    1.10
   5   5 -17   86.98    7.62
  -5   5  17   84.43    6.02
  -5   5  16   13.35    2.25
   5   5 -16   11.49    2.64
  -5   5  15   20.46    2.81
   5   5 -15   18.16    3.24
  -5   5  14   27.24    3.18
   5   5 -14   26.94    3.94
  -5   5  13   21.03    2.73
  -5   5  13   20.34    2.44
   5   5 -13   18.42    3.15
  -5   5  12   32.98    3.45
  -5   5  12   33.15    3.18
   5   5 -12   28.09    3.81
  -5   5  11   28.32    3.17
  -5   5  11   29.76    3.23
   5   5 -11   30.16    3.99
   5   5 -10  185.40   10.57
  -5   5  10  192.84    8.95
  -5   5  10  189.73    9.17
   5   5  -9   32.16    4.04
  -5   5   9   31.30    3.35
   5   5  -8  111.98    7.68
   5  -5  -8  110.31    4.83
  -5   5   8  105.68    6.46
  -5  -5   8  109.52    6.22
   5  -5  -7   53.31    2.86
   5   5  -7   49.67    4.91
  -5   5   7   49.16    4.20
  -5  -5   7   46.34    3.76
   5  -5  -6    0.63    0.42
   5   5  -6    1.44    1.40
  -5   5   6    0.80    0.84
  -5  -5   6    0.45    0.47
   5  -5  -5    0.08    0.38
  -5  -5   5    0.63    0.44
   5  -5  -4  255.18    7.52
  -5   5   4  247.70   11.09
  -5  -5   4  266.02    9.43
   5  -5  -3   63.39    2.48
  -5   5   3   59.83    4.84
  -5  -5   3   64.21    3.64
  -5  -5   2    0.89    0.57
  -5   5   2    0.12    0.64
  -5  -5   2    1.15    0.60
  -5  -5   1   13.77    1.78
  -5  -5   1   14.56    1.32
  -5   5   1   11.57    2.10
  -5   5   0    3.75    1.30
  -5  -5   0    4.97    0.69
  -5   5  -1  295.95   12.84
  -5   5  -2   62.48    5.30
  -5   5  -3   50.54    2.98
  -5   5  -3   36.02    4.04
  -5   5  -4    7.83    1.26
  -5   5  -4    7.73    2.03
  -5   5  -5    0.15    0.43
  -5   5  -5   -1.37    1.44
  -5   5  -6    0.29    0.44
  -5   5  -6   -6.13    1.84
  -5   5  -7    2.88    0.91
  -5   5  -7    2.21    0.99
  -5  -5  -8   34.95    2.46
  -5   5  -8   38.51    3.31
  -5   5  -8   28.56    3.93
  -5  -5  -9  130.15    4.95
  -5   5  -9  131.75    6.84
  -5   5  -9  126.38    8.72
   5  -5  10   18.47    3.38
  -5   5 -10   19.28    2.49
  -5   5 -10   19.11    3.35
   5  -5  11    0.30    1.23
  -5   5 -11    0.91    0.78
  -5   5 -11    0.65    1.16
   5  -5  12   38.93    4.86
  -5   5 -12   42.85    3.96
  -5   5 -12   29.92    4.27
   5  -5  13   89.13    7.44
  -5   5 -13   93.71    6.28
  -5   5 -13   79.53    7.36
   5  -5  14   -0.10    1.25
  -5   5 -14    0.93    0.99
  -5   5 -14   -1.60    1.61
   5  -5  15   11.58    2.95
  -5   5 -15   10.25    2.26
  -5   5 -15    8.73    2.52
   5  -5  16   48.23    5.93
  -5   5 -16   57.04    5.18
  -5   5 -16   61.74    6.88
  -5   5 -17   11.21    2.47
  -5   5 -17   13.34    3.20
  -5   5 -18    1.34    1.04
  -5   5 -18   -0.07    1.13
  -5   5 -19    2.08    1.41
  -5   5 -19    2.16    2.10
  -5   5 -20    4.11    1.58
  -5   5 -21   11.06    2.63
  -5   5 -22    7.61    2.32
  -5   5 -23    3.53    1.74
   5   6 -22    5.41    2.43
  -5  -6  21   17.31    3.57
   5   6 -21   18.73    3.63
  -5  -6  20    1.85    1.42
   5   6 -20    5.47    2.41
   5   6 -19    0.22    1.00
  -5  -6  19   -1.25    1.17
   5   6 -18    4.11    2.01
  -5   6  17    1.21    0.96
   5   6 -17    2.54    1.55
  -5   6  16   20.21    2.93
   5   6 -16   23.95    4.14
  -5   6  15    3.51    1.76
   5   6 -15    1.60    1.66
   5   6 -14  168.85   11.03
  -5   6  14  164.57    8.74
  -5   6  13    5.12    1.39
   5   6 -13    6.11    2.27
   5   6 -12   41.52    5.19
  -5   6  12   34.83    3.66
   5   6 -11  114.03    8.66
  -5   6  11  102.85    6.61
  -5   6  10    5.04    1.52
   5   6 -10    5.52    2.37
  -5   6   9    0.07    0.95
   5   6  -9    0.45    1.41
   5   6  -8  188.36   11.30
  -5   6   8  201.43    9.79
  -5   6   7   18.00    2.80
  -5  -6   7    1.53    0.74
  -5   6   6   38.95    4.00
  -5  -6   6   35.42    3.31
  -5   6   5   19.31    2.81
  -5  -6   5   14.74    2.03
   5  -6  -4   41.15    2.32
  -5  -6   4   41.93    3.15
  -5   6   4   31.77    3.63
   5  -6  -3   64.00    2.93
  -5   6   3   61.10    5.15
  -5  -6   3   64.12    3.71
   5  -6  -2   66.04    3.06
  -5   6   2   73.04    5.69
  -5  -6   2   80.69    3.77
  -5  -6   1    3.51    0.61
  -5   6   1    3.07    1.18
  -5   6   0   50.09    4.84
  -5   6  -1   12.08    2.45
  -5   6  -2    0.31    1.00
  -5   6  -3   13.23    2.50
  -5  -6  -4   27.61    2.90
  -5   6  -4   24.58    3.63
  -5   6  -5   91.09    5.09
  -5  -6  -5   82.80    5.08
  -5   6  -5   76.61    6.56
  -5   6  -6    0.51    0.59
  -5  -6  -6    0.08    0.68
  -5   6  -6    0.30    1.08
  -5  -6  -7    1.44    0.62
  -5   6  -7    0.86    0.67
  -5   6  -7   -0.66    1.19
  -5   6  -8   33.12    3.31
  -5   6  -8   25.37    3.89
  -5   6  -9    4.61    1.58
  -5   6  -9    1.57    1.21
  -5   6 -10   80.83    5.75
  -5   6 -10   70.19    6.82
  -5   6 -11    2.58    1.25
  -5   6 -11   -0.14    1.01
  -5   6 -12  141.45    8.20
  -5   6 -12  110.30    9.04
   5  -6  13    5.08    1.90
  -5   6 -13    7.51    2.03
  -5   6 -13   11.54    3.10
   5  -6  14    2.87    1.94
  -5   6 -14    2.22    1.25
  -5   6 -14   -1.45    1.13
  -5   6 -15   18.44    3.07
  -5   6 -15   38.60    5.32
  -5   6 -16    9.60    2.53
  -5   6 -16    6.73    2.83
  -5   6 -17   -0.20    0.99
  -5   6 -18    1.45    1.64
   5   7 -19    1.21    1.39
  -5  -7  18    5.47    2.14
   5   7 -18    1.08    1.39
  -5  -7  17    0.83    1.47
   5   7 -17    1.97    1.72
  -5  -7  16    0.92    1.36
   5   7 -16    0.24    1.54
   5   7 -15    0.42    1.23
  -5  -7  15    2.69    1.52
  -5  -7  14    1.51    1.40
   5   7 -14   -0.04    1.53
  -5  -7  13   -1.57    1.27
   5   7 -13    0.13    0.97
  -5  -7  12    3.33    1.63
   5   7 -12    6.25    2.15
  -5  -7  11    4.39    1.87
   5   7 -11    2.42    1.87
  -5  -7  10   34.44    4.59
   5   7 -10   32.68    4.75
  -5   7  10   32.79    3.62
  -5  -7   9   17.02    3.33
  -5   7   9   20.23    2.87
  -5  -7   8    2.47    1.59
  -5   7   8    1.32    1.23
  -5  -7   7    5.74    2.18
  -5   7   7    5.94    2.03
  -5  -7   6  123.74    8.58
  -5   7   6  132.25    7.88
  -5  -7   5    8.50    2.16
  -5   7   5    6.47    1.75
  -5  -7   4   15.64    2.81
  -5   7   4   18.65    2.95
  -5  -7   3    0.21    0.68
  -5   7   3   -0.83    1.00
  -5  -7   2    0.86    1.05
  -5   7   2   -0.06    1.09
  -5  -7   1    0.55    0.87
  -5   7   1    0.35    0.95
  -5  -7   0    6.30    1.75
  -5   7   0    3.90    1.23
  -5  -7  -1    1.49    1.25
  -5   7  -1    4.04    1.72
  -5  -7  -2   51.71    4.57
  -5   7  -2   53.53    5.44
  -5  -7  -3   15.66    2.38
  -5   7  -3   13.68    2.73
  -5  -7  -4   13.34    2.13
  -5   7  -4   10.88    2.62
  -5  -7  -5    5.10    1.36
  -5   7  -5    6.46    2.01
  -5   7  -6    1.70    1.37
  -5   7  -7    7.72    2.22
  -5   7  -8   29.64    4.42
  -5   7  -9    0.73    1.40
  -5   7 -10   18.92    3.72
  -5   7 -11    2.75    1.19
  -5   7 -12   69.18    7.31
  -5   7 -13    7.77    2.47
  -5   7 -14    0.89    1.15
  -5   7 -15    1.80    1.47
   5   8 -15    4.29    2.12
   5   8 -14   11.10    3.17
  -5  -8  13   12.78    3.07
   5   8 -13   10.55    3.18
  -5  -8  12    3.63    1.77
  -5  -8  11    0.80    1.25
  -5  -8  10   39.55    5.26
  -5  -8   9   18.79    3.60
  -5  -8   8   88.45    7.63
  -5  -8   7    9.02    2.61
  -5  -8   6   50.30    5.42
  -5  -8   5    0.96    0.82
  -5  -8   4   31.28    4.13
  -5  -8   3    5.73    1.83
  -5   8   3    4.78    1.83
  -5  -8   2    8.31    2.24
  -5   8   2    3.73    1.59
  -5  -8   1   -0.60    0.89
  -5   8   1    0.52    0.89
  -5  -8   0   -1.39    1.05
  -5   8   0   -3.93    1.61
  -5  -8  -1    5.59    1.71
  -5   8  -1    6.39    1.97
  -5  -8  -2    0.28    0.74
  -5   8  -2    0.07    1.11
  -5   8  -3   14.72    2.90
  -5   8  -4   -0.04    0.85
  -5   8  -5   -1.90    0.95
  -5   8  -6    1.30    1.02
  -5   8  -7    9.76    2.67
  -5   8  -8   25.11    4.33
  -5   8  -9   10.46    3.17
  -5   8 -10   50.99    6.33
  -5   8 -11   11.61    3.38
  -5   8 -12   25.34    4.55
  -5  -9   8    5.16    2.11
  -5  -9   7    0.70    1.53
  -5  -9   6    0.91    1.13
  -5  -9   5   19.59    3.64
  -5  -9   4    2.68    1.52
  -5  -9   3    6.19    2.21
  -5  -9   2    7.16    2.31
   6   0 -29    1.84    1.77
   6   0 -28   -0.55    1.27
   6   0 -27    2.80    1.78
   6   0 -26   21.86    3.73
   6   0 -25    0.70    1.20
   6   0 -24  132.29    8.92
   6   0 -23    0.85    1.09
   6   0 -22  418.20   17.26
   6   0 -21    0.97    1.48
   6   0 -20   21.88    3.07
   6   0 -19    1.20    0.94
   6   0 -18    1.68    0.93
   6   0 -17   -0.31    0.61
   6   0 -16   99.13    6.17
   6   0 -15   -0.38    0.74
   6   0 -14    2.81    0.88
   6   0 -13    0.20    0.48
   6   0 -13    0.34    0.28
   6   0 -12   14.27    1.97
   6   0 -12   16.70    1.24
   6   0 -11   -0.10    0.22
   6   0 -11    0.59    0.51
   6   0 -10   29.53    2.79
   6   0 -10   31.28    1.72
   6   0  -9    1.08    0.67
  -6   0   9   -0.01    0.39
   6   0  -8  130.97    5.93
  -6   0   8  129.25    5.61
  -6   0   7    0.21    0.29
   6   0  -7   -0.15    0.34
   6   0  -6  218.06    8.06
  -6   0   6  224.61    7.89
  -6   0   5   -0.54    0.44
   6   0  -5    0.49    0.32
  -6   0   4  987.11   26.67
   6   0  -4  988.10   26.85
  -6   0   3   -0.50    0.40
  -6   0   3    0.22    0.34
  -6   0   2  896.13   24.73
  -6   0   2  922.26   25.99
  -6   0   1   -0.40    0.53
  -6   0   1   -0.33    0.69
  -6   0   0   62.24    4.03
   6   0   1   -0.31    0.58
  -6   0  -1   -0.18    0.48
  -6   0  -2  138.52    6.63
   6   0   2  135.97    6.30
   6   0   3    0.51    0.36
  -6   0  -3    0.45    0.66
   6   0   4  420.76   14.16
  -6   0  -4  418.81   14.52
   6   0   5    0.16    0.40
  -6   0  -5   -0.36    0.59
  -6   0  -6   31.75    3.11
   6   0   6   34.48    3.11
  -6   0  -7   -0.36    0.40
   6   0   7    0.00    0.57
  -6   0  -7   -0.20    0.61
  -6   0  -8   11.15    1.67
   6   0   8   11.79    1.87
  -6   0  -8   10.75    1.81
  -6   0  -9   -0.76    0.63
   6   0   9    0.25    0.61
  -6   0  -9   -0.49    0.67
  -6   0 -10    2.97    0.77
  -6   0 -10    1.67    0.77
  -6   0 -11   -0.28    0.45
  -6   0 -11    0.28    0.72
  -6   0 -12    3.10    0.89
  -6   0 -12    2.39    0.97
  -6   0 -13    0.26    0.66
  -6   0 -13   -0.43    1.26
  -6   0 -14  549.21   17.99
  -6   0 -14  510.47   19.59
  -6   0 -15    0.42    0.59
  -6   0 -15    0.90    0.98
   6   0  16    0.10    0.68
  -6   0 -16    1.06    0.70
   6   0  17    2.10    1.17
  -6   0 -17   -2.31    1.29
   6   0  18  185.84    9.82
  -6   0 -18  171.49   10.33
   6   0  19    0.60    1.10
   6   0  20   16.40    2.96
   6   0  21    0.41    0.74
   6   0  22    0.35    0.84
   6   0  23   -1.11    1.20
   6   0  24   17.04    3.14
   6  -1 -29    2.08    1.62
   6  -1 -28   49.10    5.77
   6   1 -28   43.85    5.56
   6  -1 -27   -0.84    1.24
   6   1 -27    1.97    1.47
   6  -1 -26   20.43    3.57
   6   1 -26   21.68    3.79
   6  -1 -25    2.57    1.30
   6   1 -25    0.75    1.04
   6  -1 -24   39.14    4.57
   6   1 -24   38.46    4.81
   6  -1 -23    2.91    1.45
   6   1 -23    2.23    1.07
   6  -1 -22    3.75    1.59
   6   1 -22    3.22    1.52
   6  -1 -21    6.37    1.81
   6   1 -21    6.54    1.93
   6  -1 -20  199.66   10.14
   6   1 -20  201.22   10.73
   6  -1 -19   73.52    5.53
   6   1 -19   75.23    5.95
   6  -1 -18  142.46    7.89
   6   1 -18  149.40    8.55
   6  -1 -18  148.64    6.41
   6   1 -17  101.32    6.69
   6  -1 -17  103.35    6.25
   6  -1 -17   98.24    4.88
   6  -1 -16   36.99    3.49
   6   1 -16   37.85    3.88
   6  -1 -16   36.51    2.69
   6  -1 -15   34.80    3.29
   6   1 -15   33.78    3.58
   6  -1 -15   32.85    2.46
   6  -1 -14   58.04    4.20
   6   1 -14   65.08    4.97
   6  -1 -14   61.82    3.47
   6  -1 -13    0.26    0.61
   6  -1 -13   -0.13    0.41
   6   1 -13    0.31    0.76
   6   1 -12   50.00    4.11
  -6  -1  12   43.73    3.56
   6  -1 -12   47.27    3.46
   6   1 -11   60.40    4.35
  -6  -1  11   59.56    4.07
   6  -1 -11   59.31    3.77
  -6  -1  10  179.85    7.61
   6   1 -10  170.89    7.91
   6  -1 -10  168.52    6.95
   6   1  -9   67.85    4.50
  -6  -1   9   68.13    4.14
   6  -1  -9   61.70    3.58
   6  -1  -8   34.46    2.44
   6   1  -8   34.75    3.04
  -6  -1   8   38.04    2.95
   6  -1  -7  179.67    6.61
   6   1  -7  185.20    7.81
  -6  -1   7  184.53    7.52
  -6  -1   6   50.44    3.41
   6  -1  -6   50.42    2.77
   6   1  -6   53.36    3.60
  -6   1   6   50.04    2.63
   6   1  -6   49.26    1.66
  -6  -1   5  116.17    5.56
   6  -1  -5  117.74    4.63
   6   1  -5  125.65    5.94
  -6   1   5  124.56    4.54
  -6   1   5  121.44    6.12
  -6  -1   4   41.44    3.04
   6   1  -4   38.91    3.04
   6  -1  -4   41.77    2.29
  -6   1   4   39.53    2.15
  -6   1   4   42.36    3.35
  -6   1   3   10.65    1.05
  -6   1   3   11.75    1.74
  -6  -1   3   12.27    1.57
  -6   1   2  536.03   15.10
  -6  -1   2  562.41   16.99
  -6   1   2  573.42   17.87
  -6  -1   2  555.16   16.83
  -6   1   1  446.36   13.12
  -6  -1   1  489.56   15.02
  -6   1   1  464.57   15.57
  -6  -1   1  459.93   14.54
   6  -1  -1  476.06   15.33
  -6  -1   0   71.31    4.25
  -6   1   0   68.89    4.58
   6  -1   0   73.83    4.49
  -6  -1   0   70.91    4.08
  -6   1  -1    9.76    1.64
  -6  -1  -1    8.72    1.39
   6  -1   1    9.60    1.52
  -6   1  -2  236.70    9.99
  -6  -1  -2  239.38    9.11
   6  -1   2  251.46    9.79
   6   1   2  236.08    8.81
  -6  -1  -3   60.57    3.90
   6  -1   3   64.57    4.35
  -6   1  -3   66.38    4.65
   6   1   3   56.28    3.57
  -6   1  -4  238.97   10.24
   6  -1   4  255.69   10.09
   6   1   4  232.76    8.87
  -6  -1  -4  235.21    9.24
  -6   1  -5    0.16    0.53
   6   1   5    0.71    0.54
   6  -1   5   -0.07    0.49
  -6   1  -5   -0.58    0.82
  -6  -1  -5    0.09    0.41
  -6   1  -6  128.07    6.54
   6   1   6  108.10    5.55
  -6   1  -6  104.23    6.36
   6  -1   6  116.09    6.48
  -6  -1  -6  101.18    5.62
  -6   1  -7  104.58    5.89
  -6   1  -7   92.27    6.07
   6   1   7   92.55    5.19
  -6  -1  -7   88.48    5.28
   6  -1   7   93.78    5.91
  -6   1  -8   -0.64    0.55
   6   1   8   -0.06    0.55
  -6   1  -8    0.03    0.68
   6   1   8    0.42    0.54
  -6  -1  -8   -0.30    0.48
  -6  -1  -9   58.20    3.75
  -6   1  -9   73.67    4.89
   6   1   9   62.64    4.44
  -6  -1  -9   60.57    4.41
  -6   1  -9   61.61    5.02
   6   1   9   58.72    4.17
  -6  -1 -10   17.28    2.01
  -6   1 -10   16.18    2.41
   6   1  10   20.08    2.51
  -6   1 -10   19.80    2.84
  -6  -1 -10   16.59    2.29
   6   1  10   17.87    2.27
  -6  -1 -11    8.60    1.37
   6   1  11    6.88    1.53
  -6   1 -11    7.22    1.68
   6   1  11    8.81    1.66
  -6  -1 -11    7.19    1.54
  -6  -1 -12  156.97    6.93
  -6  -1 -12  151.98    8.03
   6   1  12  151.75    7.72
  -6   1 -12  148.88    8.78
  -6  -1 -13   13.89    1.75
   6   1  13   16.69    2.48
  -6   1 -13   13.29    2.50
  -6  -1 -13   12.78    2.21
  -6  -1 -14   28.69    2.63
   6   1  14   30.07    3.33
  -6   1 -14   27.93    3.81
  -6  -1 -14   31.34    3.54
  -6   1 -15    1.41    0.88
  -6  -1 -15   -0.27    0.77
   6   1  15    2.58    1.15
  -6  -1 -16   93.60    6.66
   6   1  16   89.01    6.24
  -6   1 -16   98.71    7.50
   6   1  17    5.07    1.53
  -6   1 -17    1.40    0.96
   6   1  18   41.47    4.36
  -6   1 -18   38.10    4.83
   6   1  19    5.51    1.85
  -6   1 -19    4.38    1.80
   6   1  20    2.37    1.25
   6   1  21    2.43    1.50
   6  -1  21    2.63    1.50
   6   1  22   -0.44    1.37
   6  -1  22    1.95    1.56
   6  -1  23   73.49    6.43
   6   1  23   69.00    6.44
   6   1  24   26.49    4.06
   6  -1  24   27.53    3.92
   6  -2 -29   31.58    4.75
   6  -2 -28   -0.77    1.02
   6   2 -28   -0.61    1.21
   6  -2 -27   43.19    5.03
   6   2 -27   43.75    5.79
   6  -2 -26    4.65    1.85
   6   2 -26    8.59    2.76
   6  -2 -25   47.03    5.12
   6   2 -25   50.05    5.81
   6   2 -24    0.51    1.41
   6  -2 -24   -1.16    0.99
   6   2 -23   31.03    4.41
   6  -2 -23   29.11    3.77
   6   2 -22   29.51    4.19
   6  -2 -22   22.35    3.32
   6   2 -21   -0.37    0.79
   6  -2 -21   -0.16    0.87
   6  -2 -20   81.07    6.02
   6   2 -20   89.40    6.93
   6  -2 -19   52.35    4.61
   6   2 -19   57.14    5.55
   6   2 -18    0.02    0.72
   6  -2 -18    0.01    0.63
   6  -2 -17   57.60    4.55
   6   2 -17   60.21    5.31
   6   2 -16   19.38    2.99
   6  -2 -16   16.59    2.36
   6  -2 -16   23.26    2.41
   6   2 -15    6.77    1.84
   6  -2 -15    4.85    1.14
   6  -2 -15    4.53    1.17
   6   2 -14  156.11    8.56
   6  -2 -14  158.29    7.26
   6  -2 -14  156.35    7.09
   6   2 -13  239.18   10.80
   6  -2 -13  223.38    8.99
   6  -2 -12    9.56    1.40
   6   2 -12    9.56    1.97
   6   2 -11  127.75    7.19
   6  -2 -11  119.95    5.49
   6   2 -10  220.71    9.88
   6  -2 -10  208.71    7.70
   6   2  -9  227.27    9.84
   6  -2  -9  216.45    7.60
  -6  -2   9  216.80    9.22
   6   2  -8   49.66    4.04
   6  -2  -8   47.31    2.64
  -6  -2   8   55.18    3.92
   6  -2  -7  347.04   10.37
  -6  -2   7  378.62   12.99
   6   2  -7  364.49   13.30
  -6   2   7  346.27   13.00
  -6  -2   6  656.59   19.27
   6  -2  -6  591.39   16.19
   6   2  -6  638.42   19.75
  -6   2   6  589.55   19.37
  -6   2   5    1.60    0.82
  -6  -2   5    2.24    0.74
   6  -2  -5    2.02    0.36
   6   2  -5    2.89    1.06
   6   2  -4   20.89    2.45
  -6   2   4   17.79    2.30
  -6  -2   4   20.39    2.23
  -6  -2   3 1089.41   30.45
  -6   2   3 1039.93   30.77
  -6  -2   2  247.13    9.79
  -6   2   2  232.61   10.04
   6  -2  -2  263.91   10.09
   6   2  -2  240.60    7.81
  -6   2   1 1077.80   27.34
  -6  -2   1 1185.76   31.78
   6  -2  -1 1194.14   31.75
  -6  -2   1 1075.27   29.76
  -6   2   1 1171.96   32.29
   6   2  -1 1088.10   28.97
  -6  -2   0   40.65    3.45
   6  -2   0   46.11    3.59
  -6  -2   0   39.67    2.75
  -6   2   0   41.34    3.67
   6   2   0   37.75    2.47
   6   2   1    6.71    1.05
   6  -2   1    6.30    1.33
  -6  -2  -1    6.67    1.14
  -6   2  -1    5.38    1.42
  -6   2  -2   13.04    2.01
   6  -2   2   12.67    2.01
  -6   2  -2   12.67    2.04
  -6  -2  -2   11.44    1.47
   6   2   2   13.25    1.52
   6   2   3    0.86    0.58
  -6   2  -3    1.15    0.93
   6  -2   3    0.58    0.60
  -6  -2  -3    0.36    0.35
  -6   2  -3    0.35    0.54
  -6   2  -4  130.27    6.91
   6  -2   4  123.37    6.77
  -6  -2  -4  115.43    5.39
  -6   2  -4  112.86    6.80
   6   2   4  110.58    5.34
   6   2   5    0.29    0.42
  -6   2  -5   -0.40    0.51
   6   2   5   -0.54    0.57
  -6  -2  -5   -0.03    0.41
  -6   2  -5    1.18    0.82
  -6  -2  -6  185.18    7.59
  -6   2  -6  190.71    9.52
   6   2   6  185.07    7.29
   6   2   6  182.73    7.76
   6   2   7    4.43    1.18
   6   2   7    2.39    0.74
  -6   2  -7    1.95    0.92
  -6  -2  -7    2.10    0.75
   6   2   8  119.96    5.88
  -6   2  -8  125.76    7.67
  -6  -2  -8  119.13    6.00
   6   2   8  124.90    6.34
   6   2   9   13.25    2.01
   6   2   9   13.34    1.77
  -6  -2  -9    8.85    1.46
  -6   2  -9   10.66    2.20
  -6  -2 -10   29.61    2.32
   6   2  10   30.10    2.79
  -6   2 -10   24.71    3.37
   6   2  10   29.12    3.03
  -6  -2 -10   28.61    2.81
   6   2  11   13.03    2.11
  -6  -2 -11   11.93    1.40
   6   2  11   11.08    1.83
  -6   2 -11   11.29    2.16
  -6  -2 -11   13.09    1.98
   6   2  12    0.10    0.84
  -6  -2 -12   -0.47    0.45
   6   2  12    0.94    0.83
  -6   2 -12   -0.47    0.98
  -6  -2 -12    0.48    0.71
  -6  -2 -13  164.86    6.68
   6   2  13  180.51    8.75
   6   2  13  201.05    9.46
  -6   2 -13  191.84   10.68
  -6  -2 -13  196.61    8.89
  -6  -2 -14   23.30    2.01
   6   2  14   29.84    3.21
  -6  -2 -14   30.35    3.21
  -6   2 -14   30.40    4.08
   6   2  14   29.12    3.48
   6   2  15   19.30    2.94
  -6   2 -15   22.17    3.62
   6   2  16    3.42    1.28
  -6   2 -16    0.20    0.95
   6   2  17   64.53    5.63
  -6   2 -17   54.69    5.85
   6   2  18    7.13    1.86
  -6   2 -18    6.13    1.95
   6   2  19    4.16    1.76
  -6   2 -19    6.29    2.14
   6   2  20    5.44    2.05
  -6   2 -20    2.99    1.75
   6   2  21    0.45    0.90
   6   2  22    3.47    1.55
   6   2  23    2.01    1.26
  -6  -3  30    3.87    1.82
   6  -3 -29    0.13    0.99
   6  -3 -28    0.29    0.92
   6   3 -27    2.78    2.17
   6  -3 -27    0.58    1.23
   6   3 -26   15.38    3.56
   6  -3 -26   13.65    2.96
   6  -3 -25    6.84    2.03
   6   3 -25   11.50    2.84
   6  -3 -24   14.96    2.72
   6   3 -24   20.29    3.72
   6   3 -23   45.51    5.66
   6   3 -22   18.24    3.46
   6   3 -21    9.33    2.31
   6   3 -20   20.42    3.53
   6   3 -19  140.88    9.24
  -6  -3  19  141.65    5.12
   6   3 -18    5.19    1.86
  -6  -3  18    5.21    0.72
   6   3 -17   15.37    2.89
  -6  -3  17   16.42    1.14
   6   3 -16    1.89    0.96
  -6  -3  16    0.83    0.28
   6   3 -15  120.10    7.79
  -6  -3  15  103.80    3.30
   6   3 -14   37.23    4.14
  -6  -3  14   34.54    1.36
   6   3 -13  115.22    7.52
   6   3 -12  329.26   14.02
   6   3 -11  133.59    7.67
   6  -3 -11  105.02    5.10
   6   3 -10    6.56    1.78
   6  -3 -10    4.26    0.84
   6  -3  -9   20.88    1.70
   6   3  -9   23.12    3.02
  -6   3   9   23.85    2.85
  -6  -3   9   23.47    1.02
   6   3  -8   94.69    6.13
   6  -3  -8   91.54    3.63
  -6   3   8   85.63    5.49
  -6  -3   8   88.19    2.88
   6   3  -7   82.45    5.64
   6  -3  -7   79.22    2.99
  -6   3   7   75.25    5.17
  -6  -3   7   76.39    2.75
   6   3  -6  154.78    8.12
  -6   3   6  146.35    7.55
  -6  -3   6  148.08    4.72
   6   3  -5  216.32    9.95
  -6   3   5  208.45    9.52
  -6  -3   5  215.61    6.56
  -6   3   4    0.42    0.63
  -6  -3   4    1.77    0.45
  -6   3   3   29.87    3.15
  -6  -3   3   26.44    1.75
  -6   3   2   35.77    3.41
  -6   3   2   26.11    3.01
   6  -3  -2   28.82    2.94
  -6  -3   2   26.74    1.90
  -6   3   1  381.41   13.81
   6  -3  -1  355.53   13.15
  -6   3   1  342.36   13.62
  -6  -3   1  341.45   10.65
  -6   3   0  338.07   13.21
  -6  -3   0  305.01   10.18
   6  -3   0  339.88   12.60
  -6   3  -1   27.94    1.23
  -6  -3  -1   31.04    2.23
  -6   3  -1   32.05    3.42
  -6   3  -2    0.59    0.23
  -6   3  -2   -0.20    0.74
  -6  -3  -2    0.59    0.50
  -6   3  -3   55.27    2.62
  -6  -3  -3   54.16    3.06
  -6   3  -3   55.69    4.74
  -6   3  -4  165.65    5.97
  -6  -3  -4  172.34    6.39
  -6   3  -4  167.37    9.00
   6   3   4  172.54    7.56
  -6   3  -5  276.14   12.34
  -6  -3  -5  274.03    9.13
   6   3   5  277.57   10.65
   6   3   6    4.97    1.24
  -6   3  -6    5.01    1.51
  -6  -3  -6    5.91    1.05
  -6   3  -7   50.26    4.83
   6   3   7   45.37    3.77
  -6  -3  -7   47.63    2.98
   6   3   8   20.75    2.56
   6   3   8   21.48    1.87
  -6  -3  -8   22.52    2.03
  -6   3  -8   20.07    3.07
   6   3   9   38.37    2.71
  -6   3  -9   34.08    4.12
   6   3   9   40.54    3.76
  -6  -3  -9   42.15    2.95
   6   3  10    0.83    0.79
   6   3  10    0.11    0.59
  -6   3 -10    0.08    0.84
  -6  -3 -10    0.05    0.41
   6   3  11   18.64    2.71
  -6  -3 -11   17.93    1.48
   6   3  11   18.12    1.96
  -6   3 -11   22.02    3.32
   6   3  12    1.54    0.78
  -6  -3 -12    2.06    0.51
   6   3  12    1.69    0.76
  -6   3 -12    2.56    1.00
   6   3  13    6.31    1.63
   6   3  13    8.40    1.39
  -6   3 -13   10.72    2.45
   6   3  14    8.02    1.94
  -6   3 -14    9.89    2.30
   6   3  15    1.28    0.85
  -6   3 -15    3.00    1.66
   6   3  16   92.64    7.11
  -6   3 -16  103.84    8.46
   6   3  17    9.39    2.40
  -6   3 -17    9.29    2.82
   6   3  18   19.62    3.36
  -6   3 -18   19.26    3.72
   6   3  19   61.62    6.09
  -6   3 -19   69.96    7.19
   6   3  20    1.02    1.12
  -6   3 -20    0.51    1.80
   6   3  21   -9.29    2.63
  -6   3 -21    2.20    1.43
   6   3  22   -4.62    2.19
  -6   3 -22    0.15    1.05
  -6   3 -23   67.11    6.65
  -6   3 -24    0.67    1.53
   6  -4 -28    1.31    1.41
   6   4 -25    5.69    2.36
   6   4 -24    3.49    1.77
   6   4 -23    0.04    0.91
   6   4 -22    2.56    1.56
   6   4 -21   -0.88    1.50
   6   4 -20    8.43    2.28
   6   4 -19    7.18    2.39
   6   4 -18  102.16    8.01
   6   4 -17   -2.41    1.58
   6   4 -16   30.67    4.23
   6   4 -15   97.49    7.56
   6   4 -14    2.36    1.16
  -6   4  13   13.26    2.24
   6   4 -13   16.02    2.75
   6   4 -12   46.90    4.81
  -6   4  12   43.09    4.04
  -6   4  11    3.93    1.31
   6   4 -11    5.27    1.63
   6   4 -10   61.01    5.38
  -6   4  10   51.31    4.40
   6   4  -9   93.48    6.73
  -6   4   9   90.79    5.99
   6   4  -8  138.38    8.35
  -6   4   8  137.84    7.71
  -6  -4   8  142.75    5.12
   6   4  -7   88.27    6.25
  -6   4   7   88.06    5.80
  -6  -4   7   90.41    3.63
   6   4  -6   37.95    4.03
  -6   4   6   35.74    3.62
  -6  -4   6   39.71    2.36
  -6  -4   5    3.61    0.72
  -6   4   5    3.72    1.13
  -6  -4   4    5.58    0.91
  -6   4   4    3.97    1.41
  -6   4   3  105.99    6.65
  -6  -4   3  106.68    4.62
  -6   4   2   74.97    5.51
  -6  -4   2   70.41    3.65
  -6   4   1    8.79    1.86
  -6  -4   1    8.79    1.26
  -6   4   0   36.79    3.93
  -6  -4   0   30.88    2.10
  -6  -4   0   36.18    2.61
  -6   4  -1   10.13    2.19
  -6  -4  -1   12.13    1.19
  -6  -4  -1   10.32    1.42
  -6   4  -2   32.92    1.65
  -6  -4  -2   27.66    1.77
  -6  -4  -2   28.89    2.45
  -6   4  -2   23.62    3.20
  -6   4  -3   83.04    3.49
  -6   4  -3   77.36    6.01
  -6  -4  -3   75.66    3.06
  -6   4  -4  355.33   10.60
  -6   4  -4  337.67   14.61
  -6  -4  -4  335.20    9.42
  -6   4  -5    0.51    0.49
  -6  -4  -5   -0.10    0.20
  -6   4  -5   -0.19    0.75
  -6   4  -6    6.22    1.11
  -6   4  -6    7.11    1.92
  -6   4  -7    2.29    0.76
  -6   4  -7    1.01    0.84
  -6   4  -8   58.23    3.81
  -6   4  -8   52.71    5.35
  -6   4  -9    0.73    0.55
  -6   4  -9   -0.02    1.20
  -6   4 -10   81.36    4.99
  -6   4 -10   82.20    7.02
  -6   4 -11  134.85    6.91
  -6   4 -11  119.05    8.78
  -6   4 -12   23.08    2.81
  -6   4 -12   15.76    3.12
  -6   4 -13   64.89    4.87
  -6   4 -13   56.40    6.01
  -6   4 -14   62.79    5.02
  -6   4 -14   66.68    6.67
  -6   4 -15    7.02    1.71
  -6   4 -15    5.48    2.26
  -6   4 -16    2.08    1.10
  -6   4 -16   -0.90    1.15
  -6   4 -17   27.89    3.57
  -6   4 -17   22.13    3.97
  -6   4 -18    6.42    1.84
  -6   4 -18    7.66    2.70
  -6   4 -19    7.31    2.01
  -6   4 -19   10.51    3.09
  -6   4 -20    9.79    2.29
  -6   4 -20   11.92    3.29
  -6   4 -21    7.39    2.19
  -6   4 -22   37.98    4.85
  -6   4 -23   -2.75    1.56
  -6   4 -24    9.22    2.73
   6   5 -23    2.12    1.53
   6   5 -22   10.85    3.00
   6   5 -21    0.41    1.10
   6   5 -20    7.29    2.39
  -6   5  19   -0.83    0.85
   6   5 -19    1.68    1.39
  -6   5  18    1.22    1.04
   6   5 -18    1.84    1.47
  -6   5  17   20.65    3.01
   6   5 -17   21.31    3.87
  -6   5  16   -0.60    0.89
   6   5 -16    2.62    1.55
  -6   5  15    3.51    1.09
   6   5 -15    4.74    1.85
  -6   5  14   35.97    3.83
   6   5 -14   40.78    4.87
  -6   5  13   -0.94    0.66
   6   5 -13    1.96    1.30
   6   5 -12  183.49   10.91
  -6   5  12  181.46    9.40
  -6   5  11   41.83    4.12
   6   5 -11   39.18    4.69
  -6   5  10    8.64    1.87
   6   5 -10    9.30    2.50
   6   5  -9   67.36    6.33
  -6   5   9   71.26    5.41
   6  -5  -8   21.93    1.54
   6   5  -8   22.07    3.48
  -6   5   8   20.25    2.92
  -6  -5   8   19.46    2.49
   6  -5  -7    0.14    0.21
  -6   5   7    0.43    0.94
  -6  -5   7    0.10    0.81
  -6   5   6   42.18    4.25
  -6  -5   6   50.71    3.23
  -6  -5   6   53.39    3.82
  -6   5   5  176.56    9.43
  -6  -5   5  176.96    7.64
  -6  -5   5  195.20    7.46
  -6  -5   4    2.16    0.72
  -6   5   4    2.54    1.09
  -6  -5   4    1.61    0.65
  -6   5   3   36.74    3.99
  -6  -5   3   40.72    2.95
  -6  -5   3   43.77    2.92
  -6  -5   2    0.38    0.62
  -6   5   2   -0.82    1.00
  -6  -5   2    0.66    0.51
  -6   5   1   89.16    6.59
  -6  -5   1   91.31    4.90
  -6  -5   1  103.87    4.23
  -6  -5   0   83.49    3.47
  -6   5   0   93.39    6.75
  -6  -5   0   99.26    3.69
  -6   5  -1    8.84    2.07
  -6   5  -2   -0.88    1.34
  -6   5  -3   50.37    5.02
  -6   5  -4  113.07    4.81
  -6   5  -4   86.48    6.99
  -6   5  -5   21.24    2.01
  -6   5  -5   16.24    2.90
  -6   5  -6  122.59    5.75
  -6   5  -6  100.30    7.74
  -6   5  -7    5.66    1.22
  -6   5  -7    3.02    1.16
  -6   5  -8    2.09    0.86
  -6   5  -8    0.04    1.41
  -6   5  -9   -0.87    0.72
  -6   5  -9    0.02    0.79
  -6   5 -10   24.86    2.82
  -6   5 -10   18.67    3.48
  -6   5 -11   98.43    6.06
  -6   5 -11   91.10    7.84
  -6   5 -12    1.80    1.15
  -6   5 -12    1.05    1.31
  -6   5 -13    0.57    0.84
  -6   5 -13   -1.10    1.58
  -6   5 -14    8.09    1.66
  -6   5 -14    6.42    1.99
  -6   5 -15    0.32    0.81
  -6   5 -15    0.33    1.45
  -6   5 -16    5.64    1.79
  -6   5 -16    6.17    2.47
  -6   5 -17    1.35    1.09
  -6   5 -17   -0.63    1.26
  -6   5 -18   33.54    4.14
  -6   5 -18   33.40    5.38
  -6   5 -19    0.71    1.07
  -6   5 -19    0.95    1.92
  -6   5 -20   -0.46    1.13
  -6   5 -21    1.23    0.98
   6   6 -21    6.95    2.72
   6   6 -20    2.27    1.70
   6   6 -19    3.35    2.16
  -6   6  18   21.59    3.24
   6   6 -18   22.75    4.36
  -6   6  17   11.86    2.32
   6   6 -17   10.08    2.82
  -6   6  16    0.51    1.02
   6   6 -16    2.75    2.01
   6   6 -15   55.88    6.39
  -6   6  15   51.59    4.89
  -6   6  14    7.10    1.81
   6   6 -14    8.89    2.63
  -6   6  13    1.25    0.96
   6   6 -13    2.78    1.71
   6   6 -12   76.21    7.22
  -6   6  12   73.25    5.77
   6   6 -11    2.62    2.02
  -6   6  11    2.80    1.22
   6   6 -10    4.51    2.09
  -6   6  10    5.62    1.77
   6   6  -9   12.99    2.93
  -6   6   9    9.00    2.08
  -6   6   8  129.51    8.05
  -6   6   7   56.71    5.14
  -6   6   6  111.14    7.44
  -6   6   5    4.20    1.40
  -6   6   4   25.40    3.43
  -6   6   3   14.96    2.74
  -6   6   2   14.19    2.57
  -6  -6   1    0.28    0.31
  -6   6   1   -0.40    0.88
  -6   6   0   19.31    3.30
  -6   6  -1  140.40    8.96
  -6   6  -2  130.93    8.72
  -6   6  -3   95.36    7.43
  -6   6  -4    3.57    1.54
  -6   6  -5   -0.28    0.65
  -6   6  -5   -0.93    1.20
  -6  -6  -6    5.90    1.35
  -6   6  -6    3.91    1.02
  -6   6  -7    2.14    0.96
  -6   6  -7    1.04    1.12
  -6   6  -8   56.82    4.27
  -6   6  -8   44.65    5.50
  -6   6  -9   20.83    3.83
  -6   6 -10   -1.33    1.50
  -6   6 -11   61.90    6.63
  -6   6 -12    1.88    1.59
  -6   6 -13    4.49    2.03
  -6   6 -14    8.14    2.62
  -6   6 -15   15.57    3.59
  -6   6 -16    3.36    2.29
   6   7 -18    1.08    1.76
  -6  -7  17   15.17    3.59
   6   7 -17   13.46    3.50
   6   7 -16    1.61    1.65
   6   7 -15    7.63    2.88
   6   7 -14    5.59    2.53
   6   7 -13    1.62    1.71
   6   7 -12    4.55    1.94
   6   7 -11    3.01    1.36
  -6   7  11    3.76    1.42
  -6   7  10   11.55    2.35
  -6   7   9    7.64    2.05
  -6   7   8   15.47    2.92
  -6   7   7  117.25    7.86
  -6   7   6   68.15    5.86
  -6   7   5   21.87    3.46
  -6   7   4    0.48    0.90
  -6   7   3    5.51    1.75
  -6   7   2    0.99    1.11
  -6   7   1   14.72    2.92
  -6   7   0    5.00    1.91
  -6  -7  -1    3.75    1.61
  -6   7  -1    1.87    1.34
  -6  -7  -2    5.15    1.44
  -6   7  -2    8.91    2.43
  -6  -7  -3    1.21    0.87
  -6   7  -3   -0.61    1.30
  -6  -7  -4   10.66    2.00
  -6   7  -4    9.56    2.49
  -6   7  -5    3.45    1.23
  -6   7  -6    9.40    2.57
  -6   7  -7  126.16    9.56
  -6   7  -8   22.90    4.04
  -6   7  -9   48.23    5.92
  -6   7 -10    2.49    1.98
  -6   7 -11   51.66    6.34
  -6   7 -12    6.30    2.53
  -6   7 -13    4.39    2.46
  -6   7 -14    2.66    1.64
   6   8 -14    5.40    2.30
  -6  -8  13   -0.32    1.10
  -6  -8  12    3.05    1.76
  -6  -8  11    0.64    1.53
  -6  -8  10   17.93    3.59
  -6  -8   9   20.12    3.68
  -6  -8   8    2.30    1.60
  -6  -8   7   15.58    3.22
  -6  -8   6    1.35    0.97
  -6  -8   5    1.62    1.38
  -6  -8   4   16.11    3.10
  -6   8   4   14.61    2.95
  -6  -8   3    7.28    2.03
  -6   8   3    4.78    1.48
  -6  -8   2    3.34    1.49
  -6   8   2    1.65    0.96
  -6  -8   1    1.24    1.10
  -6   8   1   -3.00    1.50
  -6  -8   0    3.01    1.66
  -6   8   0    1.11    1.74
  -6  -8  -1    7.06    1.89
  -6   8  -1   12.71    3.03
  -6   8  -2    2.87    1.10
  -6   8  -3   15.58    3.19
  -6   8  -4   -0.32    1.61
  -6   8  -5    1.72    1.05
  -6   8  -6   -1.75    1.68
  -6   8  -7   14.23    3.46
  -6   8  -8   12.82    3.20
  -6   8  -9   21.49    4.33
  -6   8 -10    3.44    2.46
  -6   8 -11   24.73    4.82
  -6  -9   8   32.37    5.06
  -6  -9   7    2.81    1.45
  -6  -9   6   13.28    3.21
  -6  -9   5   22.63    4.18
  -6  -9   4    6.32    2.27
  -6  -9   3    4.61    2.04
   7   0 -29   41.04    5.54
   7   0 -28   -0.40    1.10
   7   0 -27    2.29    1.59
   7   0 -26   -0.76    1.05
   7   0 -25    1.49    1.39
   7   0 -24   -0.11    1.14
   7   0 -23   13.33    2.86
   7   0 -22   -0.79    1.05
   7   0 -21   55.81    5.33
   7   0 -20    0.97    1.42
   7   0 -19  565.40   20.42
   7   0 -18    0.17    0.93
   7   0 -17  163.42    8.68
   7   0 -16    0.11    0.79
   7   0 -15  342.98   13.41
   7   0 -14    0.39    0.56
   7   0 -14   -0.19    0.26
   7   0 -13    4.62    1.25
   7   0 -13    5.95    0.73
   7   0 -12    0.37    0.62
   7   0 -12    0.08    0.21
   7   0 -11  214.65    9.09
   7   0 -11  226.09    6.92
  -7   0  10    0.06    0.39
   7   0 -10   -0.23    0.36
   7   0  -9   47.63    3.49
  -7   0   9   44.83    3.16
  -7   0   8   -0.17    0.38
   7   0  -8    0.50    0.53
   7   0  -7  353.64   11.89
  -7   0   7  342.34   11.41
  -7   0   6   -0.23    0.45
   7   0  -6    0.06    0.45
  -7   0   5  643.11   19.27
   7   0  -5  704.63   19.80
  -7   0   4    0.46    0.91
  -7   0   4    0.44    0.48
  -7   0   3 2564.24   65.67
  -7   0   3 2597.12   67.27
  -7   0   2    1.52    1.05
  -7   0   2    0.17    0.49
  -7   0   1   19.07    1.92
  -7   0   1   23.46    2.51
  -7   0   0   -0.82    0.72
  -7   0   0   -0.04    0.50
   7   0   1  286.06   10.74
  -7   0  -1  268.26   10.95
  -7   0  -2   -0.53    0.44
   7   0   2   -0.17    0.40
  -7   0  -3  205.32    9.25
   7   0   3  205.19    8.76
   7   0   4    0.03    0.44
  -7   0  -4    0.66    0.97
  -7   0  -5  494.18   17.31
   7   0   5  504.72   16.90
   7   0   6    0.56    0.64
  -7   0  -6    0.11    0.58
   7   0   7   18.59    2.51
  -7   0  -7   17.12    2.55
  -7   0  -8   -1.21    0.69
  -7   0  -8   -0.69    1.16
  -7   0  -9   43.07    3.67
  -7   0  -9   34.89    3.72
  -7   0 -10   -0.65    0.64
  -7   0 -10   -0.63    1.32
  -7   0 -11  299.37   11.72
  -7   0 -11  275.72   12.65
  -7   0 -12   -0.11    0.78
  -7   0 -12   -0.01    0.90
  -7   0 -13  175.89    9.75
  -7   0 -14    0.38    0.73
  -7   0 -15   -0.22    0.81
  -7   0 -16   -1.30    1.12
  -7   0 -17   38.81    4.68
   7   0  17   41.02    4.30
   7   0  18   -0.14    0.83
  -7   0 -18   -0.61    0.94
  -7   0 -19   12.34    2.87
   7   0  19   11.79    2.45
   7   0  20    1.37    1.51
   7   0  21   17.23    3.21
   7   0  22    0.90    1.52
   7   0  23   20.85    3.63
   7  -1 -29   -0.03    1.57
   7   1 -28   40.73    5.50
   7  -1 -28   37.26    4.97
   7   1 -27    1.23    1.67
   7  -1 -27    1.44    1.35
   7   1 -26   27.56    4.18
   7  -1 -26   19.31    3.52
   7  -1 -25   63.95    6.08
   7   1 -25   66.57    6.48
   7   1 -24    7.46    1.98
   7  -1 -24    6.66    1.98
   7   1 -23    4.63    1.57
   7  -1 -23    2.88    1.39
   7   1 -22    2.35    1.38
   7  -1 -22    0.59    0.93
   7  -1 -21  114.50    7.65
   7   1 -21  116.78    8.19
   7  -1 -20   62.54    5.35
   7   1 -20   71.26    6.08
   7   1 -19    6.87    2.02
   7  -1 -19    4.84    1.44
   7  -1 -19    5.20    1.19
   7   1 -18    1.06    0.74
   7  -1 -18    0.62    0.97
   7  -1 -18    0.75    0.56
   7  -1 -17  217.23   10.04
   7   1 -17  219.70   10.83
   7  -1 -17  218.36    8.10
   7  -1 -16    4.44    0.86
   7  -1 -16    5.98    1.50
   7   1 -16    6.59    1.65
   7   1 -15   22.04    2.94
   7  -1 -15   20.73    2.60
   7  -1 -15   22.75    2.01
   7   1 -14  361.83   14.14
   7  -1 -14  349.35   12.97
   7  -1 -14  359.00   11.66
   7   1 -13   15.52    2.36
   7  -1 -13   19.93    2.32
   7   1 -12   37.96    3.59
   7  -1 -12   35.44    3.02
   7   1 -11  104.45    6.22
  -7  -1  11  102.57    5.70
   7  -1 -11  103.91    5.34
   7  -1 -10  156.90    6.78
   7   1 -10  164.45    7.92
  -7  -1  10  159.61    7.33
   7  -1  -9   30.90    2.51
   7   1  -9   35.31    3.23
  -7  -1   9   36.05    2.99
  -7  -1   8    0.66    0.51
   7  -1  -8    1.11    0.49
   7   1  -8    1.82    0.83
   7  -1  -7  311.72   10.30
   7   1  -7  331.35   11.99
  -7   1   7  316.85   10.06
  -7  -1   7  323.51   11.46
  -7   1   6    0.46    0.26
  -7  -1   6    1.64    0.73
  -7   1   6    0.29    0.53
   7  -1  -6    1.56    0.56
   7   1  -6    0.67    0.58
  -7  -1   5   35.64    2.92
   7   1  -5   32.52    2.91
   7  -1  -5   30.29    2.13
  -7   1   5   29.72    2.00
  -7   1   5   26.86    2.87
  -7  -1   4  450.38   14.50
  -7   1   4  432.13   12.67
  -7   1   4  429.24   15.18
  -7   1   3  200.34    6.93
  -7  -1   3  219.99    8.60
  -7   1   3  209.50    9.17
  -7  -1   3  202.90    8.44
  -7   1   2  495.38   14.30
  -7  -1   2  515.14   16.17
  -7  -1   2  483.93   15.92
  -7   1   2  498.53   16.98
  -7  -1   1    4.87    1.02
  -7   1   1    6.02    1.43
  -7   1   1    3.78    0.69
  -7  -1   1    2.78    0.76
  -7  -1   0  232.83    9.39
  -7  -1   0  218.87    9.07
  -7   1   0  232.32   10.06
   7  -1   0  232.75    9.61
   7  -1   1  218.48    9.21
  -7  -1  -1  203.90    8.62
  -7   1  -1  202.10    9.35
  -7   1  -2  472.51   16.61
   7  -1   2  475.28   16.03
  -7  -1  -2  445.24   15.33
   7  -1   3    1.52    0.82
  -7   1  -3    2.34    0.96
  -7  -1  -3    4.05    1.14
   7   1   3    3.10    0.88
   7  -1   4   18.02    2.43
   7   1   4   18.20    2.08
  -7   1  -4   15.61    2.37
  -7  -1  -4   17.25    2.22
  -7   1  -5  112.02    6.30
   7   1   5   97.38    5.43
  -7  -1  -5   95.11    5.65
  -7   1  -5  101.97    6.49
  -7   1  -6   16.41    2.44
   7   1   6   14.96    1.98
  -7  -1  -6   17.02    2.27
  -7   1  -6   14.42    2.38
  -7  -1  -7  139.92    7.31
  -7   1  -7  134.99    7.89
   7   1   7  141.08    7.03
   7   1   8    1.77    0.83
  -7   1  -8    0.54    0.69
  -7  -1  -8   -0.28    0.64
  -7  -1  -9   32.21    2.96
   7   1   9   29.52    3.14
  -7  -1  -9   27.12    3.08
  -7   1  -9   24.98    3.37
   7   1   9   28.49    2.98
  -7  -1 -10   15.29    2.01
   7   1  10   12.18    1.99
  -7  -1 -10   14.72    2.29
   7   1  10   13.43    2.11
  -7   1 -10   10.28    2.02
  -7  -1 -11    0.24    0.62
  -7   1 -11   -1.03    1.45
  -7  -1 -11   -0.22    0.83
   7   1  11    2.16    1.06
  -7  -1 -12  124.96    6.41
   7   1  12  131.99    7.22
  -7  -1 -12  126.41    7.49
  -7   1 -12  122.56    8.16
  -7  -1 -13   56.88    4.15
  -7  -1 -13   63.37    5.21
   7   1  13   67.00    5.07
  -7   1 -13   60.05    5.58
  -7  -1 -14    0.44    0.54
   7   1  14    2.39    1.26
  -7   1 -14    1.79    1.10
  -7  -1 -14    0.10    0.91
   7   1  15    2.03    1.29
  -7   1 -15    0.99    0.83
  -7  -1 -15    2.25    1.25
  -7   1 -16   23.45    3.68
   7   1  16   30.40    3.62
  -7  -1 -16   30.80    3.82
  -7   1 -17    3.48    1.32
  -7  -1 -17    4.20    1.63
   7   1  17    3.15    1.42
   7   1  18    5.93    1.76
  -7   1 -18    4.78    1.77
   7   1  19    4.16    1.71
  -7   1 -19    1.43    1.18
   7   1  20   17.91    3.06
  -7   1 -20   21.63    3.91
   7   1  21    6.75    2.23
   7  -1  21    9.85    2.49
   7   1  22    9.74    2.45
   7  -1  22   10.12    2.48
   7  -2 -29    2.13    1.51
   7  -2 -28   33.04    4.59
   7  -2 -27    1.90    1.03
   7   2 -27    1.52    1.07
   7  -2 -26    4.77    1.93
   7   2 -26    2.90    1.61
   7  -2 -25    0.48    1.26
   7   2 -25    3.14    1.80
   7  -2 -24   60.86    5.70
   7   2 -24   64.27    6.57
   7  -2 -23   46.31    4.77
   7   2 -23   47.79    5.58
   7  -2 -22   12.34    2.40
   7   2 -22   14.91    3.07
   7  -2 -21    3.03    1.11
   7   2 -21    2.33    1.26
   7   2 -20   71.37    6.45
   7  -2 -20   71.79    5.57
   7  -2 -19    0.64    0.73
   7   2 -19   -0.60    1.09
   7  -2 -18    1.09    0.81
   7   2 -18    0.94    1.01
   7  -2 -17    5.21    1.45
   7   2 -17    7.21    2.03
   7  -2 -16   33.61    3.24
   7   2 -16   28.16    3.60
   7  -2 -16   33.57    3.06
   7   2 -15   33.00    3.86
   7  -2 -15   32.85    3.07
   7  -2 -15   30.88    2.81
   7   2 -14   29.07    3.57
   7  -2 -14   28.47    2.77
   7  -2 -13    7.23    1.36
   7   2 -13    7.49    1.79
   7   2 -12  108.38    6.82
   7  -2 -12  103.84    5.24
   7   2 -11  112.11    6.82
   7  -2 -11  107.13    5.14
   7   2 -10  215.93    9.97
   7  -2 -10  200.91    7.54
   7  -2  -9   44.55    2.77
   7   2  -9   49.58    4.19
   7  -2  -8  168.83    6.23
   7   2  -8  193.74    8.89
  -7  -2   8  193.24    8.39
  -7   2   8  168.94    8.48
  -7  -2   7  178.77    7.97
   7  -2  -7  153.31    5.53
   7   2  -7  168.99    8.23
  -7   2   7  155.53    7.99
  -7  -2   6    1.32    0.57
  -7   2   6    1.47    0.97
   7  -2  -6    1.53    0.44
   7   2  -6    0.76    0.64
  -7  -2   5  210.20    9.09
   7   2  -5  214.12    9.37
  -7   2   5  187.58    9.10
  -7  -2   4  135.27    6.80
  -7   2   4  117.44    6.89
  -7  -2   3  165.90    7.86
  -7   2   3  161.31    4.72
  -7   2   3  166.16    8.32
   7   2  -3  158.69    5.73
  -7  -2   2  154.70    7.58
  -7   2   2  158.09    4.70
  -7  -2   2  147.83    6.69
  -7   2   2  155.14    8.07
   7   2  -2  150.23    5.62
   7   2  -1    6.20    0.97
  -7   2   1    5.80    0.66
  -7  -2   1    5.42    1.19
   7  -2  -1    9.08    1.70
  -7   2   1    5.63    1.54
  -7  -2   1    7.16    1.22
  -7   2   0   69.00    2.98
  -7  -2   0   73.52    4.98
   7  -2   0   74.90    4.96
  -7  -2   0   63.89    3.99
  -7   2   0   69.73    5.18
   7   2   0   67.65    3.58
  -7  -2  -1   60.10    4.52
  -7   2  -1   57.62    4.73
  -7  -2  -1   56.00    3.72
   7   2   1   53.55    3.23
  -7   2  -2  234.74   10.78
  -7  -2  -2  229.77    8.88
   7   2   2  217.66    8.26
  -7   2  -3   14.25    2.41
  -7  -2  -3   13.51    1.78
   7   2   3   11.88    1.63
  -7  -2  -4   30.14    2.74
  -7   2  -4   32.60    3.65
   7   2   4   29.19    2.57
   7   2   5    5.62    1.09
  -7  -2  -5    4.09    1.13
  -7   2  -5    6.00    1.63
   7   2   5    5.76    1.16
   7   2   6    6.83    1.25
   7   2   6    7.22    1.41
  -7   2  -6    6.74    1.57
  -7  -2  -6    6.35    1.24
   7   2   7   52.55    3.64
  -7   2  -7   50.29    4.83
  -7  -2  -7   51.59    3.84
   7   2   7   52.23    3.87
  -7   2  -8  151.21    8.87
   7   2   8  144.84    6.79
  -7  -2  -8  138.81    6.98
   7   2   8  141.33    7.10
   7   2   9   -0.20    0.84
  -7  -2  -9    0.16    0.61
   7   2   9    1.18    0.86
  -7   2  -9   -0.05    1.34
   7   2  10    0.68    0.79
  -7  -2 -10    0.40    0.46
   7   2  10   -0.95    0.64
  -7  -2 -10    0.10    0.51
   7   2  11    0.37    0.81
  -7  -2 -11    0.50    0.43
   7   2  11   -2.07    0.90
  -7   2 -11   -1.57    1.60
  -7  -2 -11   -0.48    0.63
   7   2  12   15.42    2.48
  -7  -2 -12   14.29    1.71
   7   2  12   11.86    2.03
  -7   2 -12   15.96    3.00
  -7  -2 -12   15.94    2.30
   7   2  13   33.28    3.59
  -7   2 -13   27.56    3.96
  -7  -2 -13   33.85    3.48
   7   2  14   20.63    2.96
  -7   2 -14   19.26    3.52
  -7  -2 -14   17.54    2.56
   7   2  15    8.82    2.24
  -7   2 -15    6.28    2.01
  -7  -2 -15   10.10    2.02
   7   2  16   34.15    4.02
  -7   2 -16   39.83    5.13
   7   2  17    0.53    0.84
  -7   2 -17    0.95    1.20
   7   2  18   31.59    4.11
  -7   2 -18   29.48    4.53
   7   2  19    2.25    1.53
  -7   2 -19    0.88    1.07
   7   2  20   20.02    3.49
  -7   2 -20   23.28    4.16
   7   2  21   -5.48    2.02
  -7   2 -21    2.07    2.09
   7   2  22    3.19    1.73
   7  -3 -29    1.76    1.40
   7  -3 -28    6.04    2.34
   7  -3 -27    4.57    2.19
   7   3 -26   43.96    5.91
   7  -3 -26   34.88    4.98
   7  -3 -25    1.08    1.33
   7   3 -25   -1.24    1.13
   7  -3 -24    2.69    1.20
   7   3 -24    1.14    1.29
   7   3 -23    3.83    1.86
   7  -3 -23    6.50    2.14
   7   3 -22    1.28    1.34
   7  -3 -22    1.18    1.10
   7   3 -21    5.75    1.80
   7  -3 -21    6.84    1.80
   7   3 -20   10.83    2.72
   7  -3 -20   11.39    2.19
   7   3 -19   35.75    4.54
   7  -3 -19   36.95    3.77
   7   3 -18  102.75    7.78
   7  -3 -18   93.36    6.04
   7  -3 -17   27.90    3.00
   7   3 -17   31.21    4.15
   7  -3 -16   16.20    2.19
   7   3 -16   20.94    3.36
   7  -3 -15    1.01    0.82
   7   3 -15    1.86    1.55
   7   3 -14   79.32    6.41
   7  -3 -14   74.34    4.52
   7   3 -13  200.34   10.57
   7  -3 -13  198.16    7.94
   7  -3 -12    9.45    1.39
   7   3 -12   10.43    2.38
   7   3 -11  181.13    9.58
   7  -3 -11  171.24    6.62
  -7   3  11  156.90    8.53
   7   3 -10  264.71   11.99
   7  -3 -10  260.33    8.47
   7   3  -9  109.87    6.95
   7  -3  -9  101.09    4.13
  -7   3   9  102.38    6.50
   7  -3  -8   15.61    1.17
  -7   3   8   15.76    2.46
   7   3  -8   13.94    2.28
  -7   3   7    0.63    0.67
   7  -3  -7    1.22    0.25
   7   3  -7   -0.46    0.77
   7   3  -6   40.05    4.00
  -7   3   6   35.70    3.70
  -7   3   5   13.99    2.30
  -7   3   4   14.89    2.39
  -7   3   3    3.39    1.06
  -7   3   2  271.20   11.98
  -7  -3   1  190.65    7.52
  -7   3   1  203.84    9.97
  -7  -3   0    4.88    0.97
  -7   3   0    4.84    1.47
  -7   3  -1  202.53    9.83
  -7  -3  -1  191.43    7.12
  -7   3  -2  135.79    4.55
  -7   3  -2  139.58    8.20
  -7  -3  -2  137.14    5.94
   7   3   3    3.01    0.86
  -7   3  -3    3.18    1.41
  -7  -3  -3    4.24    0.89
   7   3   4    5.32    1.18
  -7  -3  -4    4.26    0.90
  -7   3  -4    5.43    1.63
   7   3   5    9.71    1.65
  -7  -3  -5    9.51    1.38
  -7   3  -5   11.00    2.39
  -7   3  -6   32.70    3.93
  -7  -3  -6   34.86    2.73
   7   3   6   31.75    3.19
   7   3   7    3.45    0.88
  -7  -3  -7    5.32    1.09
  -7   3  -7    4.30    1.59
   7   3   8   18.37    2.52
   7   3   8   25.19    2.28
  -7  -3  -8   27.91    2.55
  -7   3  -8   23.17    3.56
   7   3   9   68.05    4.11
  -7   3  -9   82.22    6.74
  -7  -3  -9   79.69    4.54
   7   3   9   79.66    5.53
   7   3  10    2.24    0.93
   7   3  10    0.98    0.46
  -7   3 -10   -0.82    1.50
  -7  -3 -10    0.94    0.53
  -7  -3 -11   22.02    1.94
   7   3  11   20.27    2.16
  -7   3 -11   29.35    4.17
  -7  -3 -11   28.09    2.67
   7   3  11   28.50    3.35
   7   3  12   22.83    3.10
  -7   3 -12   25.20    3.91
  -7  -3 -12   24.75    2.57
   7   3  13   19.60    2.96
  -7   3 -13   16.70    3.20
   7   3  14   16.64    2.79
  -7   3 -14   20.84    3.63
   7   3  15    3.42    1.27
  -7   3 -15    4.80    1.75
   7   3  16   10.13    2.33
  -7   3 -16   14.71    3.18
   7   3  17    2.23    1.45
  -7   3 -17    2.10    1.99
   7   3  18    7.95    2.35
  -7   3 -18    5.17    2.15
   7   3  19    7.32    2.31
  -7   3 -19    7.61    2.37
   7   3  20   -0.29    1.38
  -7   3 -20   -0.01    1.08
   7   3  21    2.71    1.45
  -7   3 -21    5.34    2.23
  -7   3 -22   30.71    4.31
  -7   3 -23    3.35    1.50
  -7   3 -24    0.92    1.27
   7  -4 -27   18.04    3.30
   7  -4 -26    1.65    1.23
   7  -4 -25   17.13    2.93
   7   4 -25   12.50    3.08
   7  -4 -24    4.94    1.79
   7   4 -24    5.87    2.67
   7  -4 -23    0.26    0.93
   7   4 -23    2.14    1.11
   7  -4 -22   32.27    3.75
   7   4 -22   34.11    4.94
   7  -4 -21    0.04    0.71
   7   4 -21    1.35    1.37
   7  -4 -20   27.03    3.54
   7   4 -20   35.59    4.73
   7  -4 -19    2.29    1.05
   7   4 -19    4.70    2.02
   7  -4 -18   26.56    3.01
   7   4 -18   25.33    4.05
   7  -4 -17   21.00    2.72
   7   4 -17   25.90    3.94
   7  -4 -16   19.52    2.46
   7   4 -16   25.57    3.92
   7  -4 -15   15.72    2.19
   7   4 -15   19.07    3.32
   7   4 -14  146.33    9.42
   7  -4 -14  144.88    6.51
  -7   4  14  121.10    7.80
   7  -4 -13    2.38    0.81
  -7   4  13    4.12    1.41
   7   4 -13    2.07    1.24
   7   4 -12   49.92    5.13
   7  -4 -12   35.99    2.67
  -7   4  12   42.76    4.14
   7  -4 -11    8.45    1.18
   7   4 -11    6.18    1.87
  -7   4  11    6.80    1.75
  -7  -4  11    8.82    0.65
   7   4 -10  275.78   13.28
   7  -4 -10  257.04    8.57
  -7   4  10  280.11   12.29
  -7  -4  10  292.47    7.84
   7  -4  -9   29.31    1.70
   7   4  -9   28.59    3.80
  -7   4   9   25.26    3.30
  -7  -4   9   29.16    1.57
   7   4  -8   54.50    5.16
  -7   4   8   49.05    4.59
  -7  -4   8   55.31    2.46
   7   4  -7   22.59    3.27
  -7   4   7   22.70    3.09
  -7  -4   7   20.73    1.46
  -7   4   6    3.04    1.37
  -7  -4   6    2.24    0.51
  -7   4   5    4.29    1.52
  -7  -4   5    4.50    0.76
  -7   4   4   14.95    2.63
  -7  -4   4   13.25    1.36
  -7   4   3   36.81    3.95
  -7  -4   3   37.91    2.47
  -7   4   2    3.92    1.44
  -7  -4   2    3.47    0.84
  -7   4   1   49.72    4.71
  -7  -4   1   48.51    3.06
  -7  -4   1   52.85    3.18
  -7   4   0   31.93    3.80
  -7  -4   0   29.80    2.30
  -7  -4   0   31.58    2.47
  -7   4  -1    3.85    1.32
  -7  -4  -1    6.40    0.98
  -7   4  -2   71.22    5.93
  -7  -4  -2   75.91    3.67
  -7   4  -3   28.12    1.68
  -7  -4  -3   25.30    1.95
  -7   4  -3   24.53    3.39
  -7   4  -4    3.69    0.69
  -7   4  -4    1.31    0.96
  -7  -4  -4    3.65    0.73
  -7   4  -5    0.67    0.54
  -7   4  -5    0.59    0.96
  -7  -4  -5   -0.25    0.22
  -7   4  -6   33.93    2.56
  -7   4  -6   34.99    4.37
  -7  -4  -6   32.97    2.05
  -7   4  -7   12.22    1.62
  -7  -4  -7   15.25    1.33
  -7   4  -7   10.72    2.51
  -7   4  -8   87.74    4.82
  -7   4  -8   77.84    6.93
  -7   4  -9  244.12    9.58
  -7   4  -9  229.10   12.78
  -7   4 -10    3.59    1.20
  -7   4 -10    3.23    1.95
  -7   4 -11   -0.02    0.53
  -7   4 -11   -0.50    1.34
  -7   4 -12    0.67    0.60
  -7   4 -12   -0.07    1.41
  -7   4 -13   -0.03    0.58
  -7   4 -13   -1.53    1.99
  -7   4 -14   19.06    2.68
  -7   4 -14   16.32    3.50
  -7   4 -15   41.62    4.16
  -7   4 -15   39.78    5.46
  -7   4 -16    5.42    1.57
  -7   4 -16    6.11    2.26
  -7   4 -17    7.67    1.94
  -7   4 -17   10.35    2.92
  -7   4 -18   27.55    3.81
  -7   4 -18   29.80    4.97
  -7   4 -19    1.24    1.35
  -7   4 -19    1.11    1.33
  -7   4 -20    1.76    0.89
  -7   4 -21    4.39    1.80
  -7   4 -22    2.55    1.48
   7   5 -23   26.77    4.58
   7   5 -22    3.57    2.23
   7   5 -21   49.29    6.32
  -7   5  20    0.18    0.90
   7   5 -20    3.80    2.29
  -7   5  19   24.25    3.49
   7   5 -19   21.92    4.06
  -7   5  18    1.95    1.09
   7   5 -18    3.13    2.02
  -7   5  17    6.41    1.82
   7   5 -17    7.43    2.26
  -7   5  16   36.53    4.15
   7   5 -16   35.17    5.13
  -7   5  15    9.86    2.27
   7   5 -15   11.13    2.84
  -7   5  14   -0.92    0.72
   7   5 -14    1.58    1.53
   7   5 -13  120.01    8.83
  -7   5  13  106.74    7.31
   7  -5 -12    2.68    0.87
  -7   5  12    4.31    1.49
   7   5 -12    2.84    1.57
   7  -5 -11    0.49    0.51
  -7   5  11   -0.24    1.12
   7   5 -11   -0.75    1.32
  -7  -5  10   12.29    1.29
   7  -5 -10   15.48    1.35
   7   5 -10   16.64    3.19
  -7   5  10   15.40    2.67
   7  -5  -9  244.46    5.92
   7   5  -9  278.55   13.16
  -7   5   9  263.38   11.69
  -7  -5   9  269.32    7.51
   7   5  -8  201.32   11.26
  -7   5   8  185.15    9.96
  -7  -5   8  189.51    6.81
  -7   5   7  131.55    8.23
  -7  -5   7  136.98    5.47
  -7  -5   6    6.16    1.05
  -7   5   6    5.56    1.73
  -7   5   5   14.59    2.62
  -7  -5   5   14.18    1.65
  -7   5   4  117.74    7.72
  -7  -5   4  116.14    5.24
  -7   5   3    1.69    1.28
  -7  -5   3    1.33    0.59
  -7   5   2   35.26    4.19
  -7  -5   2   39.17    2.88
  -7   5   1   14.92    2.63
  -7  -5   1   11.09    1.31
  -7  -5   0  229.80    7.97
  -7   5   0  245.60   12.48
  -7  -5  -1    7.51    0.86
  -7   5  -1    8.42    2.07
  -7  -5  -1   10.36    0.94
  -7   5  -2    8.52    2.26
  -7   5  -3  187.42   10.83
  -7   5  -4    4.75    0.80
  -7   5  -4    1.31    1.29
  -7   5  -5   29.66    2.23
  -7   5  -5   21.72    3.68
  -7   5  -6   79.88    4.24
  -7   5  -6   64.84    6.42
  -7   5  -7  200.56    8.05
  -7   5  -7  191.76   11.62
  -7   5  -8    1.61    0.86
  -7   5  -8    4.55    2.23
  -7   5  -9   41.18    3.51
  -7   5  -9   34.92    5.01
  -7   5 -10  135.88    7.04
  -7   5 -10  128.50    9.66
  -7   5 -11  111.80    6.48
  -7   5 -11   99.28    8.62
  -7   5 -12    6.41    1.44
  -7   5 -12    6.50    2.50
  -7   5 -13    6.00    1.55
  -7   5 -13    3.79    1.52
  -7   5 -14    4.47    1.42
  -7   5 -14    3.93    1.73
  -7   5 -15   16.35    2.65
  -7   5 -15   24.13    4.30
  -7   5 -16   -0.25    0.85
  -7   5 -16    1.90    1.61
  -7   5 -17   20.72    4.21
   7   6 -20    6.28    2.43
   7   6 -19    6.88    2.63
   7   6 -18    5.64    2.22
  -7   6  18    4.32    1.66
   7   6 -17    5.03    2.27
  -7   6  17    4.68    1.59
   7   6 -16    8.68    2.87
  -7   6  16    2.77    1.27
   7   6 -15    0.49    1.02
  -7   6  15    1.90    1.36
   7   6 -14    3.06    1.18
  -7   6  14    3.06    1.45
   7   6 -13    3.15    1.80
  -7   6  13    1.35    0.89
   7   6 -12    0.70    0.92
  -7   6  12   -0.51    1.00
   7   6 -11    1.89    1.34
  -7   6  11    0.51    1.08
   7   6 -10   28.95    4.52
  -7   6  10   24.19    3.47
  -7   6   9  128.87    8.36
  -7   6   8    3.16    1.41
  -7   6   7   -0.02    0.81
  -7   6   6  108.60    7.72
  -7   6   5   15.87    2.95
  -7   6   4    7.26    2.02
  -7   6   3    0.26    0.96
  -7   6   2   19.11    3.15
  -7   6   1    1.44    1.23
  -7   6   0    0.22    1.25
  -7   6  -1   -0.49    0.93
  -7   6  -2   19.94    3.48
  -7   6  -3    5.53    2.02
  -7   6  -4   21.45    3.73
  -7   6  -5   87.99    7.71
  -7   6  -6   34.74    4.88
  -7   6  -7    3.01    1.66
  -7   6  -8    2.68    1.18
  -7   6  -9   -5.84    2.26
  -7   6 -10   30.71    4.68
  -7   6 -11    7.61    2.86
  -7   6 -12    1.12    1.63
  -7   6 -13    1.14    1.63
  -7   6 -14    2.85    1.90
  -7   6 -15   -2.80    1.80
   7   7 -17    5.86    2.50
   7   7 -16    1.03    1.49
   7   7 -15    5.28    2.63
   7   7 -14   42.52    5.94
   7   7 -13    5.60    2.17
   7   7 -12   -1.17    1.15
  -7   7  12   -0.97    1.02
  -7   7  11   -0.69    1.35
  -7   7  10    3.00    1.58
  -7   7   9    1.34    1.12
  -7   7   8   10.56    2.50
  -7   7   7   29.58    4.04
  -7   7   6    0.83    1.40
  -7   7   5    2.88    1.42
  -7   7   4    0.95    0.84
  -7   7   3    6.30    2.10
  -7   7   2   16.44    3.18
  -7   7   1    0.54    0.90
  -7   7   0   -0.16    0.98
  -7   7  -1    2.01    1.46
  -7   7  -2   18.94    3.52
  -7   7  -3   16.58    3.33
  -7   7  -4    3.55    1.58
  -7   7  -5   -2.71    2.29
  -7   7  -6    6.33    1.93
  -7   7  -7   27.38    4.54
  -7   7  -8   -1.02    1.75
  -7   7  -9   -0.58    1.99
  -7   7 -10   63.19    7.29
  -7   7 -11    8.84    2.81
  -7   7 -12    1.34    1.54
  -7  -8  12    8.47    2.77
  -7  -8  11   13.43    3.26
  -7  -8  10    6.78    2.32
  -7  -8   9   16.91    3.49
  -7  -8   8    8.77    2.52
  -7  -8   7   -0.66    1.16
  -7  -8   6   18.37    3.69
  -7  -8   5    1.66    1.22
  -7   8   5    3.53    1.59
  -7  -8   4    6.64    2.13
  -7   8   4    6.35    2.25
  -7  -8   3   10.65    2.50
  -7   8   3    5.30    2.20
  -7  -8   2    7.07    2.16
  -7   8   2    6.14    2.20
  -7  -8   1    6.66    2.10
  -7   8   1    4.78    1.79
  -7  -8   0   14.90    3.14
  -7   8   0   14.88    3.23
  -7   8  -1   44.73    5.47
  -7   8  -2    5.82    2.17
  -7   8  -3   -0.57    1.31
  -7   8  -4   14.36    3.17
  -7   8  -5   -5.81    2.27
  -7   8  -6    1.16    2.03
  -7   8  -7   -1.26    2.20
  -7   8  -8   -3.44    2.46
  -7   8  -9    0.86    1.37
  -7  -9   7   -0.15    1.42
  -7  -9   6    2.77    1.62
  -7  -9   5    1.35    1.35
  -7  -9   4    5.52    2.18
   8   0 -29   -0.14    1.58
   8   0 -28    5.75    2.29
   8   0 -27    2.65    1.75
   8   0 -26   97.89    8.08
   8   0 -25    2.28    1.64
   8   0 -24    9.94    2.42
   8   0 -23    1.55    1.18
   8   0 -22    0.52    0.84
   8   0 -21    2.62    1.49
   8   0 -20    4.36    1.64
   8   0 -19    0.19    1.11
   8   0 -18  508.40   18.89
   8   0 -17    0.52    1.02
   8   0 -16  200.18    9.86
   8   0 -15    1.25    0.84
   8   0 -15   -0.03    0.26
   8   0 -14  419.96   15.44
   8   0 -14  416.21   11.72
   8   0 -13   -0.81    0.41
   8   0 -13    2.49    1.24
   8   0 -12  456.42   16.14
   8   0 -12  472.67   13.05
  -8   0  11    0.49    0.62
   8   0 -11    0.93    0.76
   8   0 -10  171.45    7.94
  -8   0  10  179.97    7.61
  -8   0   9    0.12    0.37
   8   0  -9    0.01    0.47
   8   0  -8   48.29    3.61
  -8   0   8   48.83    3.37
  -8   0   7   -0.39    0.59
   8   0  -7    0.23    0.44
   8   0  -6  208.81    8.45
  -8   0   6  218.17    8.35
  -8   0   5   -0.15    0.42
  -8   0   5    0.89    0.85
  -8   0   4  149.68    6.45
  -8   0   4  137.73    7.30
  -8   0   3    0.26    0.62
  -8   0   3    1.13    0.66
  -8   0   2   81.77    4.56
  -8   0   2   75.21    5.10
  -8   0   1   -0.09    0.45
  -8   0   1   -0.42    0.69
  -8   0   0   85.57    4.90
  -8   0   0   90.85    5.71
  -8   0  -1   -0.20    0.52
  -8   0  -2    9.30    1.86
   8   0   2    8.62    1.59
   8   0   3   -0.08    0.65
  -8   0  -3   -0.89    0.82
  -8   0  -4   11.70    2.06
   8   0   4    9.18    1.78
  -8   0  -5   -0.32    0.57
  -8   0  -6  590.63   20.50
  -8   0  -7   -0.66    0.74
  -8   0  -8    0.78    0.83
  -8   0  -9   -4.48    1.49
  -8   0 -10  105.83    7.21
  -8   0 -11   -0.82    1.01
  -8   0 -12   21.91    3.23
  -8   0 -13   -0.11    0.78
  -8   0 -14  108.26    7.81
  -8   0 -15   -1.52    1.64
  -8   0 -16   34.66    4.53
   8   0  16   35.53    4.02
   8   0  17    1.08    1.06
  -8   0 -17   -0.78    1.34
  -8   0 -18   11.43    2.79
   8   0  18   10.18    2.30
  -8   0 -19    0.90    1.75
   8   0  19    0.78    1.11
   8   0  20    3.40    1.96
  -8   0 -20    1.92    1.90
   8   0  21    5.74    2.32
   8  -1 -29    7.66    2.39
   8   1 -28    5.59    2.43
   8  -1 -28    7.00    2.21
   8   1 -27    0.41    1.50
   8  -1 -27    0.73    1.35
   8   1 -26    1.68    1.73
   8  -1 -26    0.10    1.05
   8   1 -25   10.76    2.95
   8  -1 -25    9.64    2.43
   8   1 -24    5.76    2.24
   8  -1 -24    6.27    1.81
   8  -1 -23   62.36    5.75
   8   1 -23   52.35    5.82
   8  -1 -22   64.64    5.77
   8   1 -22   68.00    6.31
   8   1 -21   -0.26    0.77
   8  -1 -21    0.13    0.79
   8  -1 -20  117.75    7.57
   8   1 -20  111.81    8.10
   8   1 -19    6.71    2.09
   8  -1 -19    9.76    2.01
   8  -1 -19    5.46    1.18
   8   1 -18   80.28    6.43
   8  -1 -18   87.50    6.08
   8  -1 -18   89.82    4.52
   8  -1 -17    6.65    1.63
   8   1 -17    8.27    2.01
   8  -1 -17    7.03    1.17
   8   1 -16   74.44    5.86
   8  -1 -16   65.68    5.01
   8  -1 -16   72.18    3.88
   8   1 -15  149.70    8.62
   8  -1 -15  142.19    7.57
   8  -1 -15  156.34    6.34
   8   1 -14   34.10    3.74
   8  -1 -14   35.77    3.38
   8  -1 -14   37.64    2.70
   8  -1 -13  128.77    6.73
   8   1 -13  127.66    7.45
   8  -1 -12  120.20    6.22
   8   1 -12  130.12    7.43
   8  -1 -11   23.01    2.35
   8   1 -11   26.48    3.11
  -8  -1  10    0.91    0.64
   8  -1 -10    0.59    0.48
   8   1 -10    0.51    0.69
   8  -1  -9  204.76    8.23
   8   1  -9  217.64    9.61
  -8  -1   9  229.39    9.24
   8  -1  -8  180.07    7.33
   8   1  -8  193.91    8.74
  -8   1   8  189.50    7.13
  -8  -1   8  198.59    8.39
  -8  -1   7   53.53    3.88
   8  -1  -7   51.28    3.23
   8   1  -7   55.17    4.11
  -8   1   7   53.87    3.09
  -8   1   7   54.17    4.35
  -8  -1   6   31.64    2.87
   8   1  -6   30.24    3.00
   8  -1  -6   27.64    2.23
  -8   1   6   30.86    2.21
  -8   1   6   30.42    3.26
  -8  -1   5  230.91    9.26
  -8   1   5  215.27    7.69
  -8   1   5  223.45    9.98
  -8   1   4 1053.92   28.38
  -8  -1   4 1127.58   30.66
  -8   1   4 1056.98   31.63
  -8  -1   4 1024.57   30.60
  -8   1   3    1.30    0.84
  -8  -1   3    0.06    0.78
  -8   1   3   -1.17    0.83
  -8  -1   3    1.25    0.82
  -8   1   2    0.52    0.70
  -8  -1   2   -0.29    0.56
  -8   1   2    0.08    0.40
  -8  -1   2   -0.13    0.49
  -8  -1   1    1.85    0.67
  -8   1   1    0.84    0.75
  -8   1   1    0.41    0.37
  -8  -1   1    0.76    0.58
  -8  -1   0   67.05    4.58
  -8   1   0   61.43    3.61
  -8   1   0   62.53    4.93
  -8  -1   0   64.38    4.51
  -8  -1  -1  219.63    9.50
  -8   1  -1  221.69   10.35
  -8   1  -2   24.71    3.12
  -8  -1  -2   18.72    2.38
  -8   1  -3    4.45    1.35
   8   1   3    3.98    1.09
  -8  -1  -3    6.94    1.48
  -8  -1  -4   97.41    5.93
  -8   1  -4   89.39    6.32
   8   1   4   98.49    5.63
  -8  -1  -5    9.61    1.84
   8   1   5   10.70    1.82
  -8   1  -5   12.62    2.44
   8   1   6    1.02    0.71
  -8  -1  -6    0.93    0.79
  -8   1  -6    2.00    1.12
  -8   1  -7   95.86    6.84
  -8  -1  -7   98.65    6.19
   8   1   7   93.99    5.79
  -8   1  -8    7.08    1.74
  -8  -1  -8    7.36    1.58
  -8  -1  -9   20.89    2.60
   8   1   9   17.31    2.39
  -8   1  -9   19.81    3.04
  -8  -1  -9   18.43    2.70
  -8  -1 -10    2.18    0.80
  -8  -1 -10    1.52    0.71
   8   1  10    3.45    1.30
  -8   1 -10    3.02    1.09
  -8  -1 -11    0.20    0.62
  -8   1 -11   -0.59    1.32
  -8  -1 -11    0.73    0.97
  -8  -1 -12  297.67   11.61
  -8   1 -12  291.37   14.07
   8   1  12  282.45   12.06
  -8  -1 -12  271.17   12.71
  -8   1 -13   -1.07    1.03
  -8  -1 -13   -0.34    0.90
   8   1  13   -2.07    0.96
   8   1  14    5.92    1.72
  -8   1 -14    7.43    2.16
  -8  -1 -14    8.07    2.04
   8   1  15    1.54    1.21
  -8   1 -15    0.66    1.22
  -8  -1 -15    0.22    0.88
  -8   1 -16    3.00    1.33
   8   1  16    1.11    1.05
  -8  -1 -16    2.46    1.15
  -8   1 -17   19.02    3.50
  -8  -1 -17   16.56    2.99
   8   1  17   18.41    3.05
   8   1  18    2.11    1.39
  -8   1 -18   -1.86    1.34
  -8  -1 -18   -0.55    0.99
  -8   1 -19    0.01    1.06
   8   1  19    1.68    1.38
   8   1  20  103.77    7.92
  -8   1 -20  112.50    9.21
   8   1  21    4.48    2.16
   8  -1  21    7.81    2.40
  -8   1 -21    7.76    2.88
   8  -2 -29   -0.17    1.38
   8  -2 -28   -0.55    1.18
   8   2 -27    5.22    2.10
   8  -2 -27   10.05    2.73
   8   2 -26    2.59    1.66
   8  -2 -26    0.54    0.89
   8   2 -25    9.63    2.56
   8  -2 -25   12.69    2.72
   8   2 -24    7.20    2.42
   8  -2 -24   10.15    2.42
   8  -2 -23   19.10    3.09
   8   2 -23   11.74    2.72
   8   2 -22   33.47    4.53
   8  -2 -22   30.33    3.85
   8   2 -21   62.18    6.22
   8  -2 -21   61.91    5.28
   8  -2 -20    1.17    0.97
   8   2 -20    5.97    2.06
   8   2 -19  147.30    9.49
   8  -2 -19  140.17    8.01
   8   2 -18    6.79    1.90
   8  -2 -18    9.61    1.89
   8   2 -17   37.39    4.36
   8  -2 -17   40.04    3.74
   8   2 -16   86.05    6.78
   8  -2 -16   90.73    5.63
   8  -2 -16   93.54    5.36
   8  -2 -15   -0.23    0.45
   8   2 -15   -0.03    0.94
   8  -2 -14    1.04    0.53
   8   2 -14    1.99    1.24
   8  -2 -13   10.73    1.64
   8   2 -13   10.32    2.19
   8   2 -12  440.62   16.69
   8  -2 -12  413.32   13.83
   8  -2 -11  140.17    6.20
   8   2 -11  148.33    8.29
   8   2 -10    1.09    1.03
   8  -2 -10    0.15    0.33
   8  -2  -9  122.41    5.20
   8   2  -9  126.13    7.30
  -8   2   9  116.08    7.10
  -8   2   8    6.13    1.54
   8  -2  -8    5.86    0.92
   8   2  -8    5.70    1.63
   8  -2  -7  145.02    5.41
   8   2  -7  162.65    8.29
  -8   2   7  166.48    8.51
   8   2  -6    3.00    1.19
  -8   2   6    2.31    1.12
  -8   2   5  514.21   18.35
  -8   2   4   90.04    3.36
  -8   2   4   90.19    6.19
   8   2  -4   93.89    3.87
   8   2  -3    2.54    0.57
  -8   2   3    2.43    0.43
  -8   2   3    1.81    1.11
  -8  -2   3    2.56    0.99
  -8   2   2   16.37    1.25
  -8   2   2   14.55    2.44
  -8  -2   2   17.09    2.11
   8   2  -2   15.92    1.53
   8   2  -1    5.42    0.96
  -8   2   1    4.93    0.70
  -8  -2   1    4.63    1.10
  -8   2   1    5.50    1.56
  -8   2   0    3.13    0.63
  -8   2   0    3.32    1.44
  -8  -2   0    2.72    0.93
   8   2   0    2.26    0.76
  -8   2  -1  162.70    8.85
  -8  -2  -1  150.32    7.11
   8   2   1  145.29    6.22
  -8   2  -2  113.43    7.31
  -8  -2  -2  104.78    5.77
   8   2   2  107.07    5.23
  -8  -2  -3   30.21    2.97
  -8   2  -3   38.68    4.22
   8   2   3   33.87    2.79
  -8   2  -4   23.46    3.34
  -8  -2  -4   20.51    2.42
   8   2   4   17.79    2.15
  -8  -2  -5    1.00    0.57
  -8   2  -5    0.30    0.70
   8   2   5    0.77    0.77
   8   2   6   16.56    2.13
   8   2   6   20.73    2.46
  -8  -2  -6   16.16    2.17
  -8   2  -6   17.71    3.17
   8   2   7  901.14   26.20
  -8   2  -7  937.53   29.99
  -8  -2  -7  892.13   26.88
   8   2   7  846.54   26.31
  -8  -2  -8   86.19    5.64
   8   2   8   90.11    5.35
  -8   2  -8   88.76    6.99
   8   2   8   87.59    5.53
   8   2   9    5.06    1.24
   8   2   9    5.58    1.49
  -8   2  -9    4.82    1.61
  -8  -2  -9    4.52    1.21
  -8  -2 -10   75.80    5.33
   8   2  10   73.87    5.10
  -8   2 -10   82.61    6.90
   8   2  10   75.49    5.34
  -8  -2 -11   55.23    3.96
  -8   2 -11   53.34    5.53
   8   2  11   54.57    4.65
  -8  -2 -11   56.17    4.60
   8   2  12   17.29    2.72
  -8   2 -12   16.38    3.39
  -8  -2 -12   17.19    2.59
  -8  -2 -13   27.22    3.29
  -8   2 -13   27.18    4.15
   8   2  13   29.31    3.63
   8   2  14   30.35    3.68
  -8   2 -14   36.57    4.83
  -8  -2 -14   35.63    3.92
   8   2  15   39.35    4.34
  -8   2 -15   48.54    5.61
  -8  -2 -15   48.77    4.74
   8   2  16    1.79    1.19
  -8   2 -16    4.09    1.63
  -8  -2 -16    4.03    1.53
   8   2  17    3.64    1.69
  -8   2 -17    2.34    1.55
   8   2  18   -0.58    1.20
  -8   2 -18    0.35    1.16
   8   2  19   22.01    3.57
  -8   2 -19   25.47    4.47
   8   2  20    4.70    1.80
  -8   2 -20    8.44    2.62
  -8   2 -21   13.48    3.48
   8  -3 -29   28.61    4.31
   8  -3 -28   -0.92    1.52
   8  -3 -27   33.97    4.71
   8   3 -26    2.91    1.93
   8  -3 -26    3.17    1.92
   8  -3 -25    7.69    2.23
   8   3 -25   10.00    3.09
   8  -3 -24    5.07    1.77
   8   3 -24    6.16    2.36
   8   3 -23   60.91    6.69
   8  -3 -23   68.75    5.85
   8  -3 -22    1.21    1.17
   8   3 -22    0.97    1.45
   8  -3 -21   18.86    2.85
   8   3 -21   12.25    2.82
   8  -3 -20    0.73    0.65
   8   3 -20    3.02    1.58
   8  -3 -19    0.79    0.80
   8   3 -19   -1.54    1.02
   8  -3 -18   11.41    1.98
   8   3 -18   11.59    2.69
   8  -3 -17   16.43    2.28
   8   3 -17   18.94    3.36
   8   3 -16   78.06    6.66
   8  -3 -16   74.65    4.84
   8   3 -15   90.28    7.13
   8  -3 -15   89.05    5.17
   8  -3 -14    1.72    0.71
   8   3 -14    1.42    1.14
   8   3 -13  106.12    7.57
   8  -3 -13  104.99    5.24
   8  -3 -12    4.46    1.02
  -8   3  12    1.50    0.86
   8   3 -12    5.44    1.60
   8   3 -11  106.66    7.37
   8  -3 -11  100.80    4.66
  -8   3  11  103.27    6.87
   8  -3 -10   75.20    3.57
   8   3 -10   79.63    6.15
  -8   3  10   72.51    5.62
   8  -3  -9  138.25    4.97
   8   3  -9  148.90    8.58
  -8   3   9  132.36    7.89
   8  -3  -8   45.86    2.04
   8   3  -8   53.73    4.86
  -8   3   8   47.14    4.48
   8   3  -7    5.03    1.49
  -8   3   7    3.75    1.23
  -8   3   6    3.83    1.47
  -8   3   5  248.03   11.65
  -8   3   4   25.47    3.35
  -8   3   3  219.90   10.82
  -8  -3   2   61.37    4.03
  -8   3   2   63.01    5.42
  -8   3   1   12.33    2.26
  -8  -3   1   11.28    1.65
  -8   3   0   40.68    4.42
  -8  -3   0   39.24    3.11
  -8   3  -1  129.75    4.16
  -8   3  -1  132.11    4.05
  -8   3  -1  130.13    8.21
  -8  -3  -1  123.31    6.07
   8   3   1  129.34    6.16
   8   3   2    6.80    1.28
  -8  -3  -2    9.49    1.53
  -8   3  -2   10.37    2.34
  -8  -3  -3  102.17    5.38
  -8   3  -3  104.54    7.46
   8   3   3   99.94    5.64
  -8   3  -4   79.84    6.47
  -8  -3  -4   76.52    4.58
   8   3   4   74.35    4.93
  -8  -3  -5   74.98    4.46
  -8   3  -5   70.17    6.09
   8   3   5   64.97    4.66
   8   3   6   24.21    2.84
  -8  -3  -6   22.47    2.39
  -8   3  -6   19.10    3.38
  -8  -3  -7  269.72   10.27
  -8   3  -7  270.34   13.49
   8   3   7  250.94   10.98
  -8   3  -8  138.39    9.45
  -8  -3  -8  150.63    7.11
   8   3   8  143.69    7.83
   8   3   9   67.50    4.39
  -8   3  -9   87.03    7.22
  -8  -3  -9   84.73    5.05
   8   3   9   76.26    5.65
  -8   3 -10   60.31    6.11
  -8  -3 -10   61.77    4.29
   8   3  10   59.43    4.97
   8   3  11    5.79    1.69
  -8   3 -11    6.00    1.85
  -8  -3 -11    6.41    1.30
   8   3  12    5.43    1.54
  -8   3 -12    2.25    1.12
  -8  -3 -12    6.59    1.50
   8   3  13    6.63    1.72
  -8   3 -13    5.10    1.75
  -8  -3 -13    9.07    1.78
   8   3  14    1.02    1.08
  -8   3 -14   -1.61    1.48
   8   3  15   12.49    2.52
  -8   3 -15    8.58    2.56
   8   3  16   20.38    3.32
  -8   3 -16   19.36    3.92
   8   3  17   12.95    2.96
  -8   3 -17   13.10    3.47
   8   3  18    2.20    1.42
  -8   3 -18    4.46    2.42
   8   3  19    4.24    1.68
  -8   3 -19    3.01    1.84
  -8   3 -20    5.58    2.86
  -8   3 -23    2.99    1.65
   8  -4 -24   38.05    4.43
   8   4 -24   33.59    5.36
   8  -4 -23   10.41    2.47
   8   4 -23    4.57    2.33
   8  -4 -22   31.63    3.75
   8   4 -22   39.88    5.51
   8  -4 -21    1.75    1.22
   8   4 -21    0.51    1.21
   8  -4 -20    6.89    1.64
   8   4 -20    9.16    2.86
   8  -4 -19   10.58    2.00
   8   4 -19    7.88    2.71
   8  -4 -18   32.47    3.29
   8   4 -18   40.23    5.10
   8  -4 -17   22.08    2.63
   8   4 -17   22.64    3.81
   8   4 -16   75.11    6.99
   8  -4 -16   71.76    4.59
  -8   4  16   57.83    5.46
   8   4 -15   47.61    5.49
   8  -4 -15   53.18    3.65
  -8   4  15   43.41    4.56
   8  -4 -14    6.76    1.32
  -8   4  14    7.28    1.90
   8   4 -14    6.61    2.07
   8  -4 -13    1.91    0.73
  -8   4  13    3.13    1.40
   8   4 -13    0.94    0.96
   8  -4 -12    0.12    0.42
  -8   4  12    0.11    0.95
   8   4 -12    0.13    0.92
   8   4 -11  154.99    9.51
   8  -4 -11  130.45    5.01
  -8   4  11  135.43    8.37
   8  -4 -10   14.15    1.10
  -8   4  10   12.26    2.43
   8   4 -10   11.46    2.65
   8   4  -9  139.08    8.92
  -8   4   9  132.18    8.30
   8   4  -8   52.12    5.23
  -8   4   8   53.18    5.09
  -8   4   7   11.55    2.43
  -8   4   6  105.22    7.27
  -8   4   5  101.26    7.19
  -8   4   4    6.21    1.87
  -8   4   3   27.78    3.62
  -8   4   2   40.18    4.42
  -8  -4   2   37.30    2.90
  -8   4   1    3.89    1.59
  -8  -4   1    3.69    0.93
  -8  -4   0    0.75    0.57
  -8   4   0    3.89    1.61
  -8   4  -1   99.65    7.48
  -8  -4  -1  102.66    4.98
  -8   4  -2  200.68   11.21
  -8  -4  -2  191.46    7.45
  -8   4  -3   42.18    1.96
  -8   4  -3   42.16    4.86
  -8  -4  -3   36.79    2.78
  -8   4  -4   20.95    1.59
  -8  -4  -4   18.97    1.85
  -8   4  -4   17.83    3.14
  -8   4  -5    3.83    0.87
  -8   4  -5    3.00    1.55
  -8  -4  -5    2.97    0.84
  -8   4  -6   15.53    1.68
  -8  -4  -6   13.76    1.56
  -8   4  -6   19.03    3.43
  -8   4  -7  267.05    9.34
  -8   4  -7  238.76   13.31
  -8  -4  -7  240.69    8.64
  -8   4  -8   47.13    3.44
  -8   4  -8   47.92    5.68
  -8  -4  -8   44.89    2.93
  -8   4  -9   15.82    2.06
  -8  -4  -9   17.12    1.86
  -8   4  -9   17.54    3.44
  -8   4 -10   25.12    2.68
  -8   4 -10   22.39    3.98
  -8   4 -11   13.40    2.09
  -8   4 -11   10.60    2.60
  -8   4 -12    0.58    0.59
  -8   4 -12   -0.51    1.31
  -8   4 -13    2.16    1.02
  -8   4 -13   -0.43    1.32
  -8   4 -14   12.76    2.13
  -8   4 -14   16.74    3.75
  -8   4 -15   11.06    2.28
  -8   4 -15    6.37    2.39
  -8   4 -16    0.80    0.78
  -8   4 -16    1.19    1.59
  -8   4 -17    1.72    1.30
  -8   4 -17    1.45    1.48
  -8   4 -18   27.82    3.79
  -8   4 -18   22.10    4.51
  -8   4 -19    0.22    0.80
  -8   5  23    0.28    0.96
  -8   5  22    6.00    1.98
   8   5 -22   12.02    3.53
  -8   5  21   -1.20    1.71
   8   5 -21    0.25    1.37
  -8   5  20   16.98    3.27
   8   5 -20   19.60    4.05
  -8   5  19   -1.04    1.02
   8   5 -19    0.98    1.57
  -8   5  18   11.48    2.57
   8   5 -18   15.84    3.73
  -8   5  17    3.66    1.70
   8   5 -17    2.73    1.68
  -8   5  16   42.99    4.81
   8   5 -16   41.53    5.47
  -8   5  15    0.02    0.93
   8   5 -15   -0.88    0.94
  -8   5  14   14.49    2.73
   8   5 -14   17.06    3.33
  -8   5  13    2.81    1.42
   8   5 -13    4.49    1.88
   8   5 -12   48.08    5.57
  -8   5  12   38.51    4.49
  -8   5  11   -0.49    0.88
   8   5 -11   -0.63    1.15
   8   5 -10   52.07    5.65
  -8   5  10   51.73    5.15
   8   5  -9   73.41    6.70
  -8   5   9   75.07    6.25
  -8   5   8    7.32    2.18
  -8   5   7   21.57    3.30
  -8  -5   7   19.52    1.65
  -8   5   6    0.98    0.75
  -8  -5   6    0.64    0.39
  -8   5   5    0.17    0.96
  -8  -5   5    0.42    0.38
  -8   5   4   93.48    7.16
  -8  -5   4   80.75    4.18
  -8   5   3   79.98    6.70
  -8  -5   3   78.73    4.23
  -8  -5   2    0.57    0.70
  -8   5   2    0.04    1.18
  -8  -5   2    0.45    0.44
  -8  -5   1   18.41    1.88
  -8   5   1   18.29    3.15
  -8  -5   0   34.66    2.43
  -8   5   0   38.78    4.64
  -8  -5  -1  150.92    5.69
  -8   5  -1  148.90    9.85
  -8  -5  -2   30.39    1.95
  -8   5  -2   32.92    4.47
  -8   5  -3   92.45    7.65
  -8   5  -4    4.85    1.93
  -8   5  -5    5.68    1.95
  -8   5  -6   60.21    6.39
  -8   5  -7    7.76    2.55
  -8   5  -8  108.22    8.88
  -8   5  -9   46.61    5.84
  -8   5 -10   19.76    3.75
  -8   5 -11    1.07    1.22
  -8   5 -12   -0.55    1.52
  -8   5 -13    0.28    1.63
  -8   5 -14    4.06    2.03
  -8   5 -15   -0.66    1.21
  -8   5 -16   -0.28    1.56
   8   6 -19    1.51    2.49
  -8   6  19   -0.59    0.97
   8   6 -18   20.08    4.18
  -8   6  18   12.71    2.74
   8   6 -17    1.61    1.56
  -8   6  17    3.44    1.59
   8   6 -16    6.66    2.54
  -8   6  16    0.99    1.06
   8   6 -15   22.03    4.20
  -8   6  15   13.72    2.87
   8   6 -14    2.98    1.87
  -8   6  14    8.17    2.30
   8   6 -13    3.87    1.63
  -8   6  13    3.90    1.63
   8   6 -12    0.67    1.14
  -8   6  12    0.59    1.20
   8   6 -11   24.05    4.22
  -8   6  11   14.37    2.86
  -8   6  10   10.12    2.32
  -8   6   9    7.77    2.24
  -8   6   8   48.07    5.23
  -8   6   7   15.63    2.98
  -8   6   6    7.15    2.20
  -8   6   5    1.36    1.01
  -8   6   4   -0.45    1.30
  -8   6   3   -0.83    1.07
  -8   6   2    5.15    1.93
  -8   6   1   18.45    3.32
  -8   6   0    8.43    2.44
  -8   6  -1   64.99    6.48
  -8   6  -2   19.92    3.69
  -8   6  -3   10.87    2.70
  -8   6  -4    4.49    2.03
  -8   6  -5   15.41    3.28
  -8   6  -6   40.56    5.47
  -8   6  -7    5.18    2.05
  -8   6  -8   28.83    4.65
  -8   6  -9    0.58    1.46
  -8   6 -10   20.18    4.33
  -8   6 -11    1.57    1.61
  -8   6 -12   -2.58    2.34
  -8   6 -13   -0.38    1.96
   8   7 -16    5.25    2.41
   8   7 -15   41.05    6.10
   8   7 -14    5.20    2.61
   8   7 -13   -0.78    1.39
  -8   7  13    2.51    1.57
  -8   7  12    6.96    2.13
  -8   7  11   19.83    3.43
  -8   7  10    0.75    0.83
  -8   7   9   10.94    2.46
  -8   7   8   -1.26    1.02
  -8   7   7    4.66    1.81
  -8   7   6   -1.04    0.89
  -8   7   5    6.72    2.18
  -8   7   4    8.66    2.45
  -8   7   3    5.93    2.13
  -8   7   2    3.88    1.65
  -8   7   1   13.56    3.10
  -8   7   0    4.71    1.97
  -8   7  -1   40.49    5.27
  -8   7  -2    2.98    1.73
  -8   7  -3   75.00    7.50
  -8   7  -4    4.66    2.15
  -8   7  -5   -1.54    2.16
  -8   7  -6    2.45    1.50
  -8   7  -7   -0.72    1.92
  -8   7  -8   -0.66    2.06
  -8   7  -9    9.98    3.07
  -8   7 -10   13.17    3.40
  -8   7 -11    6.80    2.88
  -8   8   6    1.43    1.20
  -8   8   5   -3.56    1.55
  -8   8   4   -0.70    1.19
  -8   8   3   -0.97    1.17
  -8   8   2   -0.75    0.99
  -8  -8   1    5.69    2.12
  -8   8   1    1.79    2.00
  -8   8   0   16.50    3.49
  -8   8  -1   18.93    3.74
  -8   8  -2    0.34    1.15
  -8   8  -3    4.14    1.70
  -8   8  -4   -0.22    2.01
  -8   8  -5   -0.05    2.11
  -8   8  -6    1.02    1.54
  -8   8  -7    1.42    1.26
  -8  -9   6   -4.30    1.77
   9   0 -29    2.60    1.61
   9   0 -28   -3.61    1.85
   9   0 -27   11.35    2.87
   9   0 -26   -0.06    1.05
   9   0 -25    1.37    1.05
   9   0 -24   -0.39    1.36
   9   0 -23  150.90    9.87
   9   0 -22    3.12    1.68
   9   0 -21  254.93   12.87
   9   0 -20    1.12    1.21
   9   0 -19   -0.98    1.18
   9   0 -18    0.59    0.96
   9   0 -17  375.76   15.42
   9   0 -16    1.73    1.55
   9   0 -15   42.09    4.14
   9   0 -15   42.33    2.12
   9   0 -14    0.69    0.96
   9   0 -14    0.00    0.30
   9   0 -13  131.89    7.51
   9   0 -13  146.39    5.08
  -9   0  12   -0.09    0.62
   9   0 -12   -0.22    0.98
   9   0 -11  101.00    5.96
  -9   0  11   98.88    5.53
  -9   0  10    0.24    0.59
   9   0 -10    0.49    0.54
   9   0  -9  355.18   13.03
  -9   0   9  363.34   12.60
  -9   0   8    0.13    0.44
   9   0  -8    0.13    0.66
   9   0  -7   31.27    2.91
  -9   0   7   32.81    2.80
  -9   0   6    0.42    0.39
  -9   0   6    1.01    0.89
  -9   0   5  159.28    7.06
  -9   0   5  160.30    8.25
  -9   0   4    1.58    1.09
  -9   0   4   -0.50    0.42
  -9   0   3  244.32    9.40
  -9   0   3  226.71   10.45
  -9   0   2   -0.58    0.60
  -9   0   2   -0.19    0.65
  -9   0   1   18.37    2.63
  -9   0   1   14.40    1.94
  -9   0   0    0.04    0.88
  -9   0   0   -0.87    0.61
  -9   0  -1   42.88    3.55
  -9   0  -1   38.33    3.91
  -9   0  -2    1.63    0.93
  -9   0  -3  165.89    8.92
  -9   0  -4    4.00    1.85
  -9   0  -5  933.93   29.74
  -9   0  -6    1.14    1.24
  -9   0  -7   37.86    4.21
  -9   0  -8   -0.74    1.19
  -9   0  -9    0.47    1.00
  -9   0 -10    1.27    1.47
  -9   0 -11   78.90    6.53
  -9   0 -12   -0.14    0.82
  -9   0 -13  247.88   12.96
  -9   0 -14   -1.30    1.35
  -9   0 -15    0.82    0.93
   9   0  16    0.35    0.94
  -9   0 -16   -1.28    1.19
  -9   0 -17   33.15    4.61
   9   0  17   36.49    4.32
  -9   0 -18   -0.09    1.24
   9   0  18    0.01    0.74
   9   0  19  113.57    8.16
  -9   0 -19  116.29    9.20
   9   0  20    9.25    2.66
  -9   0 -20    3.50    2.12
   9  -1 -29   12.78    3.00
   9  -1 -28    1.89    1.82
   9   1 -28    1.55    1.38
   9  -1 -27   20.79    3.72
   9   1 -27   24.59    4.26
   9   1 -26    4.63    2.28
   9  -1 -26    4.56    1.74
   9  -1 -25    4.60    1.85
   9   1 -25    4.77    2.23
   9  -1 -24   15.25    3.07
   9   1 -24   11.92    2.82
   9  -1 -23    2.20    1.37
   9   1 -23    3.22    1.18
   9  -1 -22   11.90    2.58
   9   1 -22   11.66    2.68
   9  -1 -21    4.28    1.67
   9   1 -21    1.74    1.23
   9   1 -20  101.95    7.64
   9  -1 -20   96.16    6.92
   9   1 -19   12.87    2.73
   9  -1 -19   19.44    3.07
   9   1 -18  109.27    7.77
   9  -1 -18  111.57    7.15
   9  -1 -18  106.93    5.06
   9  -1 -17  294.71   12.54
   9   1 -17  269.10   13.06
   9  -1 -17  294.90   10.04
   9   1 -16   11.94    2.19
   9  -1 -16   13.67    2.31
   9  -1 -16   11.48    1.49
   9  -1 -15   37.71    3.68
   9   1 -15   38.52    4.11
   9  -1 -15   42.16    2.93
   9  -1 -14    8.34    1.69
   9   1 -14    8.63    2.00
   9  -1 -13   36.78    3.38
   9   1 -13   39.64    4.05
   9  -1 -12  222.23    9.46
   9   1 -12  239.41   10.85
   9  -1 -11   55.60    4.01
   9   1 -11   60.69    4.80
   9  -1 -10  106.93    5.59
   9   1 -10  113.87    6.74
  -9   1   9    1.62    0.69
   9  -1  -9    3.16    0.86
   9   1  -9    2.54    1.05
  -9   1   8   11.88    1.46
  -9  -1   8    9.84    1.69
  -9   1   8    9.25    1.88
   9  -1  -8    9.53    1.48
   9   1  -8    8.50    1.83
  -9  -1   7  159.67    7.54
   9   1  -7  156.26    7.87
  -9   1   7  150.20    6.18
  -9   1   7  134.35    7.87
  -9  -1   6  324.51   12.04
  -9   1   6  313.90   10.38
  -9   1   6  294.77   12.76
  -9  -1   5  447.86   15.19
  -9   1   5  436.02   13.38
  -9  -1   5  407.97   15.32
  -9   1   5  431.45   16.25
  -9   1   4    7.84    1.09
  -9   1   4    9.77    1.97
  -9  -1   4    8.50    1.72
  -9  -1   4   11.03    1.87
  -9   1   3   45.47    2.94
  -9  -1   3   44.59    3.75
  -9   1   3   48.00    4.38
  -9  -1   3   42.97    3.80
  -9  -1   2    0.24    0.64
  -9   1   2    0.11    0.61
  -9   1   2    0.69    0.56
  -9  -1   2   -0.29    0.68
  -9   1   1   21.13    2.07
  -9  -1   1   22.61    2.65
  -9  -1   1   22.09    2.71
  -9   1   1   20.36    2.88
  -9  -1   0   17.77    2.43
  -9   1   0   18.57    2.87
  -9   1   0   15.40    1.83
  -9  -1   0   17.86    2.47
  -9  -1  -1  238.92   10.37
  -9  -1  -1  218.32   10.09
  -9   1  -1  232.05   11.13
  -9   1  -2   34.93    3.94
  -9  -1  -2   37.02    3.70
  -9  -1  -3   30.93    3.40
  -9   1  -3   33.52    3.97
  -9  -1  -4  211.45   10.19
  -9   1  -4  226.86   11.31
  -9  -1  -5  248.46   11.26
  -9   1  -5  258.85   12.38
  -9  -1  -6  288.00   12.50
  -9   1  -6  294.19   13.61
  -9   1  -7   87.74    6.76
  -9  -1  -7   83.80    6.04
  -9   1  -8   -1.35    2.02
  -9  -1  -8   -0.97    1.42
  -9  -1  -9   48.57    4.60
  -9   1  -9   40.95    4.78
   9   1   9   49.07    4.16
  -9  -1 -10   61.07    5.36
  -9   1 -10   62.94    6.05
   9   1  10   72.05    5.19
  -9  -1 -11   10.12    2.24
   9   1  11   10.50    2.02
  -9   1 -11   11.93    2.75
  -9   1 -12    0.54    0.96
  -9  -1 -12    0.63    0.95
   9   1  12   -0.36    0.81
   9   1  13  100.79    6.72
  -9   1 -13   93.70    7.78
  -9  -1 -13   97.75    7.23
   9   1  14    3.76    1.40
  -9   1 -14    6.38    1.96
  -9  -1 -14    4.53    1.61
  -9   1 -15    0.34    1.02
   9   1  15    1.75    1.28
  -9  -1 -15    1.59    1.30
  -9   1 -16    1.19    1.17
   9   1  16    1.38    1.27
  -9  -1 -16   -0.28    1.17
  -9   1 -17    2.62    1.48
  -9  -1 -17    0.54    0.88
   9   1  17    1.29    1.18
   9   1  18   26.89    3.93
  -9   1 -18   29.71    4.66
  -9  -1 -18   31.19    4.40
  -9   1 -19    7.82    2.89
   9   1  19   12.96    2.86
  -9  -1 -19   14.32    3.12
   9   1  20    9.79    2.79
  -9   1 -20    3.56    1.92
  -9   1 -21   -0.85    1.26
   9  -2 -29    2.17    1.30
   9  -2 -28   12.90    2.94
   9   2 -27    2.74    1.67
   9  -2 -27    4.08    2.01
   9   2 -26   11.60    3.04
   9  -2 -26   12.69    2.76
   9   2 -25    2.10    1.51
   9  -2 -25   -0.65    0.97
   9  -2 -24    3.23    1.56
   9   2 -24    2.18    1.56
   9   2 -23   16.13    3.27
   9  -2 -23   17.54    2.97
   9   2 -22    1.07    1.54
   9  -2 -22    0.56    1.11
   9  -2 -21   -0.83    0.67
   9   2 -21   -0.81    1.05
   9  -2 -20   17.16    2.74
   9   2 -20   18.20    3.26
   9  -2 -19    9.25    2.00
   9   2 -19    7.26    2.07
   9  -2 -18   15.34    2.51
   9   2 -18   18.88    3.21
   9   2 -17  117.23    8.28
   9  -2 -17  115.71    6.79
   9  -2 -16    0.36    0.61
   9   2 -16   -0.77    1.14
   9  -2 -15   26.66    2.94
   9   2 -15   31.53    3.98
   9  -2 -14   65.14    4.45
   9   2 -14   64.17    5.66
   9  -2 -13  253.71   10.09
   9   2 -13  287.08   12.98
   9  -2 -12   30.16    2.70
   9   2 -12   36.90    4.07
   9  -2 -11    0.54    0.63
   9   2 -11   -1.00    0.88
  -9   2  10    2.07    1.20
   9  -2 -10    0.46    0.45
   9   2 -10    0.81    0.61
  -9   2   9    0.75    0.72
   9  -2  -9    0.47    0.50
   9   2  -9    0.31    0.93
   9  -2  -8   22.74    1.87
  -9   2   8   22.59    3.12
   9   2  -8   22.35    3.06
   9   2  -7  175.14    8.99
  -9   2   7  159.97    8.96
  -9   2   6   43.03    4.31
  -9   2   5   14.34    1.18
  -9   2   5   12.51    2.30
   9   2  -5   14.14    1.30
  -9   2   4   25.55    1.61
  -9  -2   4   25.34    2.82
  -9   2   4   25.54    3.35
   9   2  -4   23.86    1.80
  -9   2   3   57.27    2.71
  -9  -2   3   58.68    4.31
  -9   2   3   60.25    5.23
   9   2  -3   57.23    3.13
   9   2  -2    6.87    1.09
  -9   2   2    6.87    0.83
  -9   2   2    7.74    1.61
  -9  -2   2    7.96    1.58
  -9   2   1    3.33    0.63
  -9  -2   1    3.71    1.14
  -9   2   1    3.50    1.50
   9   2  -1    2.92    0.80
  -9   2   0  208.43    7.28
  -9  -2   0  204.50    9.14
  -9   2   0  217.32   10.96
   9   2   0  196.92    7.76
  -9   2  -1    1.60    0.52
  -9   2  -1    2.36    1.55
  -9  -2  -1    0.14    0.69
   9   2   1    2.18    0.90
  -9   2  -2  257.90   12.45
  -9  -2  -2  247.77   10.41
   9   2   2  238.35    9.24
  -9  -2  -3   80.41    5.31
  -9   2  -3   82.29    6.57
   9   2   3   70.69    4.45
  -9   2  -4    0.94    0.91
  -9  -2  -4    3.12    1.25
   9   2   4    2.52    0.97
  -9  -2  -5   57.09    4.53
  -9   2  -5   55.44    5.41
   9   2   5   56.40    4.12
   9   2   6    4.92    1.40
  -9  -2  -6    4.81    1.65
  -9   2  -6    4.48    1.35
  -9   2  -7  109.19    7.99
   9   2   7  114.06    6.44
  -9  -2  -7  111.95    6.80
   9   2   7  106.57    6.22
   9   2   8   13.71    2.02
   9   2   8   12.02    2.06
  -9   2  -8   13.63    2.81
  -9  -2  -8   11.17    2.07
  -9   2  -9   87.34    7.26
  -9  -2  -9   83.49    5.84
   9   2   9   79.48    5.60
  -9  -2 -10    2.22    1.14
   9   2  10    3.35    1.31
  -9   2 -10    4.56    1.71
  -9  -2 -11   12.50    2.37
   9   2  11   11.89    2.28
  -9   2 -11   16.39    3.18
  -9   2 -12  101.92    8.27
   9   2  12   88.45    6.44
  -9  -2 -12  101.23    6.77
   9   2  13    2.09    1.18
  -9   2 -13    0.41    1.00
  -9  -2 -13    1.02    1.37
   9   2  14    1.22    1.09
  -9   2 -14    1.04    1.53
  -9  -2 -14    2.67    1.31
   9   2  15    8.15    2.09
  -9   2 -15    8.76    2.48
  -9  -2 -15   12.06    2.66
   9   2  16   11.29    2.59
  -9   2 -16    9.10    2.70
  -9  -2 -16    9.39    2.25
   9   2  17   -0.83    0.94
  -9   2 -17   -0.49    1.53
  -9  -2 -17   -0.84    1.30
   9   2  18    7.32    2.16
  -9   2 -18    6.59    2.59
   9   2  19    4.05    1.81
  -9   2 -19    0.90    1.28
  -9   2 -20    1.56    2.01
   9  -3 -27    4.99    2.20
   9  -3 -26    2.76    1.55
   9  -3 -25   18.80    3.42
   9   3 -25   17.59    3.71
   9   3 -24   75.80    7.82
   9  -3 -24   94.60    7.14
   9  -3 -23    7.23    2.21
   9   3 -23    8.88    2.63
   9  -3 -22   15.21    2.68
   9   3 -22   14.32    3.32
   9  -3 -21    2.17    1.62
   9   3 -21    3.01    1.77
   9   3 -20   75.97    7.21
   9  -3 -20   74.36    5.60
   9   3 -19   52.03    5.94
   9  -3 -19   50.10    4.44
   9   3 -18   90.19    7.74
   9  -3 -18   85.31    5.66
   9  -3 -17   20.74    2.58
   9   3 -17   20.42    3.57
   9  -3 -16    2.52    0.96
   9   3 -16    4.98    1.96
   9  -3 -15   12.64    1.86
   9   3 -15    9.89    2.50
   9  -3 -14    9.25    1.56
   9   3 -14    5.65    1.85
   9  -3 -13   12.22    1.63
  -9   3  13   10.87    2.27
   9   3 -13   15.81    2.81
  -9   3  12    5.86    1.55
   9  -3 -12   10.37    1.39
   9   3 -12   11.76    2.45
  -9   3  11    8.40    2.12
   9  -3 -11    8.01    1.20
   9   3 -11   10.51    2.37
   9  -3 -10  364.08   11.11
  -9   3  10  382.24   15.77
  -9   3   9    3.61    1.81
   9   3  -9    3.73    1.32
   9   3  -8   32.04    3.92
  -9   3   8   31.92    3.89
  -9   3   7    2.47    1.06
  -9   3   6   51.91    5.06
  -9   3   5    4.40    1.61
  -9   3   4   23.85    3.37
  -9  -3   3   16.47    2.16
  -9   3   3   16.52    2.75
  -9   3   2    1.58    0.97
  -9  -3   2    1.03    0.80
  -9  -3   1    2.16    0.68
  -9   3   1    2.14    1.19
   9   3   0    0.19    0.53
  -9  -3   0   -0.54    0.74
  -9   3   0    1.11    0.88
  -9   3  -1   11.75    0.98
   9   3   1   14.47    1.89
  -9   3  -1   16.39    2.92
  -9  -3  -1   17.22    2.22
  -9   3  -2  186.39   10.68
  -9  -3  -2  182.75    8.25
   9   3   2  186.15    8.19
   9   3   3   18.36    2.26
  -9  -3  -3   17.73    2.28
  -9   3  -3   20.78    3.40
  -9  -3  -4  151.00    7.26
  -9   3  -4  144.66    9.54
   9   3   4  143.34    7.36
   9   3   5    0.64    0.78
  -9  -3  -5    0.58    0.81
  -9   3  -5    0.26    0.98
  -9   3  -6  144.10    9.75
  -9  -3  -6  163.82    7.77
   9   3   6  153.19    8.02
  -9  -3  -7  129.59    6.86
  -9   3  -7  118.21    8.81
   9   3   7  121.22    7.10
  -9  -3  -8   51.40    4.10
  -9   3  -8   53.19    5.80
   9   3   8   48.88    4.44
   9   3   9    1.78    1.12
  -9  -3  -9    2.98    1.25
  -9   3  -9    3.13    1.45
   9   3  10    6.72    1.78
  -9  -3 -10    6.77    1.52
  -9   3 -10    8.69    2.46
  -9   3 -11   37.92    5.04
  -9  -3 -11   38.16    3.66
   9   3  11   37.45    4.14
   9   3  12   24.26    3.34
  -9   3 -12   15.24    3.35
  -9  -3 -12   22.86    2.88
   9   3  13    1.21    0.83
  -9   3 -13    0.14    1.02
  -9  -3 -13   -0.18    0.77
   9   3  14   -0.83    1.55
  -9   3 -14    1.13    1.18
   9   3  15   -0.33    0.98
  -9   3 -15    1.00    1.28
   9   3  16   19.26    3.39
  -9   3 -16   17.59    3.61
   9   3  17    9.08    2.67
  -9   3 -17    8.29    2.98
   9   3  18   11.01    2.79
  -9   3 -18    5.85    2.43
   9   4 -24    3.28    2.35
   9   4 -23   -1.83    1.58
   9   4 -22    0.49    1.55
   9   4 -21    4.28    1.93
   9   4 -20   13.14    3.33
   9   4 -19   20.57    3.96
  -9   4  18    4.77    1.80
   9   4 -18    2.90    1.31
   9   4 -17  103.23    8.62
   9  -4 -17  101.49    5.71
  -9   4  17   89.52    7.20
   9  -4 -16    8.63    1.54
  -9   4  16    6.60    1.99
   9   4 -16    9.34    2.82
   9  -4 -15    7.46    1.27
  -9   4  15    6.68    2.02
   9   4 -15    5.57    2.18
   9  -4 -14    2.23    0.72
  -9   4  14    1.86    1.03
   9   4 -14    4.66    1.90
   9  -4 -13    1.13    0.61
  -9   4  13    1.18    1.00
   9   4 -13    2.37    1.57
  -9   4  12    3.11    1.41
   9  -4 -12    3.49    0.68
   9   4 -12    3.57    1.61
  -9   4  11    0.53    0.87
   9  -4 -11    0.54    0.32
   9   4 -11    0.89    0.85
  -9   4  10   13.78    2.78
   9   4 -10   17.38    3.18
   9   4  -9  270.50   13.56
  -9   4   9  259.58   12.83
  -9   4   8    4.93    1.85
  -9   4   7  186.78   10.46
  -9   4   6   12.25    2.53
  -9   4   5   24.27    3.53
  -9   4   4  110.55    7.91
  -9   4   3   11.56    2.61
  -9  -4   3    9.83    1.62
  -9   4   2    1.62    1.36
  -9  -4   2    1.81    0.73
  -9   4   1    4.76    2.03
  -9  -4   1    2.58    1.11
  -9   4   0  265.24   13.52
  -9  -4   0  261.57   10.02
  -9   4  -1   13.59    3.00
  -9  -4  -1   15.06    1.91
  -9  -4  -2  119.04    5.92
  -9   4  -2  126.76    8.89
  -9   4  -3    6.64    0.65
  -9  -4  -3    9.21    1.50
  -9   4  -3    7.15    2.41
  -9   4  -4    3.98    0.69
  -9  -4  -4    4.63    1.08
  -9   4  -4    3.26    1.72
  -9   4  -5   38.04    2.45
  -9  -4  -5   35.64    2.89
  -9   4  -5   39.44    5.00
  -9   4  -6    5.36    1.09
  -9   4  -6    1.71    1.26
  -9  -4  -6    4.98    1.09
  -9   4  -7    5.25    1.08
  -9  -4  -7    5.88    1.20
  -9   4  -7    5.62    2.28
  -9   4  -8   30.58    2.72
  -9   4  -8   28.03    4.49
  -9   4  -9   27.25    2.69
  -9   4  -9   28.33    4.52
  -9   4 -10   32.14    3.09
  -9   4 -10   32.77    4.89
  -9   4 -11    1.90    1.00
  -9   4 -11   -0.36    1.35
  -9   4 -12   16.01    2.32
  -9   4 -12   23.65    4.23
  -9   4 -13    0.57    1.00
  -9   4 -13    1.79    1.53
  -9   4 -14    0.07    0.78
  -9   4 -14    0.98    1.05
  -9   4 -15   -1.32    1.30
  -9   4 -16    0.73    1.46
  -9   5  25   23.30    4.26
  -9   5  24    4.89    1.93
  -9   5  23    1.06    1.17
  -9   5  22    2.80    1.57
  -9   5  21    1.19    1.01
   9   5 -21   -1.85    1.56
  -9   5  20    0.77    1.12
   9   5 -20    1.46    1.12
  -9   5  19    1.19    0.86
   9   5 -19    4.23    1.84
  -9   5  18    2.43    1.52
   9   5 -18    0.34    1.53
  -9   5  17   18.80    3.32
   9   5 -17   23.87    4.19
  -9   5  16    1.51    1.43
   9   5 -16    3.89    2.00
  -9   5  15   16.16    3.01
   9   5 -15   18.62    3.61
  -9   5  14    5.68    1.83
   9   5 -14    2.42    1.62
   9   5 -13   70.98    7.28
  -9   5  13   63.41    6.09
   9   5 -12    0.48    1.33
  -9   5  12   -0.62    0.99
   9   5 -11    9.13    2.42
  -9   5  11   11.07    2.55
   9   5 -10    7.47    2.29
  -9   5  10    3.30    1.53
  -9   5   9    0.36    1.12
  -9   5   8   50.75    5.40
  -9   5   7   46.52    5.25
  -9   5   6    1.86    1.18
  -9   5   5    1.64    1.04
  -9   5   4    0.35    1.27
  -9   5   3   14.19    2.92
  -9  -5   3   15.34    1.95
  -9   5   2   22.80    3.73
  -9  -5   2   24.26    2.37
  -9  -5   1   15.60    1.81
  -9   5   1   16.06    3.07
  -9  -5   0   45.36    3.14
  -9   5   0   55.84    5.96
  -9   5  -1  185.91   11.53
  -9   5  -2   36.66    4.97
  -9   5  -3    2.15    1.36
  -9   5  -4  125.10    9.52
  -9   5  -5   26.32    4.40
  -9   5  -6   10.07    2.95
  -9   5  -7   20.91    4.16
  -9   5  -8   21.05    4.00
  -9   5  -9   10.33    3.14
  -9   5 -10   -0.48    1.20
  -9   5 -11    2.13    1.15
  -9   5 -12    0.38    1.49
  -9   5 -13    7.39    2.47
  -9   5 -14    3.66    2.23
  -9   6  20    4.06    1.71
  -9   6  19   -2.18    1.44
   9   6 -18    2.34    2.22
  -9   6  18    1.69    1.66
   9   6 -17   19.28    4.18
  -9   6  17   14.15    3.13
   9   6 -16   36.52    5.57
  -9   6  16   25.10    4.17
   9   6 -15    3.70    1.65
  -9   6  15    0.15    0.91
   9   6 -14   15.10    3.38
  -9   6  14   14.19    3.04
   9   6 -13    3.08    1.67
  -9   6  13    0.60    1.30
   9   6 -12   26.04    4.47
  -9   6  12   30.22    4.31
  -9   6  11   18.03    3.45
  -9   6  10   -0.29    1.43
  -9   6   9   17.36    3.26
  -9   6   8    4.06    1.85
  -9   6   7   12.68    2.80
  -9   6   6   -0.45    0.99
  -9   6   5    6.43    2.22
  -9   6   4   -0.32    1.10
  -9   6   3    0.48    0.98
  -9   6   2   -0.47    1.00
  -9   6   1    2.58    1.67
  -9   6   0   20.85    3.89
  -9   6  -1   26.14    4.34
  -9   6  -2   54.77    6.28
  -9   6  -3    6.05    1.93
  -9   6  -4    3.20    1.89
  -9   6  -5    2.12    1.82
  -9   6  -6    0.73    1.37
  -9   6  -7   29.64    4.86
  -9   6  -8   -0.48    1.68
  -9   6  -9   11.09    3.00
  -9   6 -10   14.48    3.74
  -9   6 -11    5.90    2.51
  -9   6 -12    1.54    2.00
  -9   7  14    0.34    0.97
  -9   7  13   -3.21    1.67
  -9   7  12   12.37    3.02
  -9   7  11    7.04    1.83
  -9   7  10    3.10    1.44
  -9   7   9    0.02    1.85
  -9   7   8    4.85    1.83
  -9   7   7    0.58    1.10
  -9   7   6   16.88    3.45
  -9   7   5    2.71    1.53
  -9   7   4    1.44    1.17
  -9   7   3    7.10    2.46
  -9   7   2   12.23    3.02
  -9   7   1   -1.33    1.78
  -9   7   0    6.78    2.29
  -9   7  -1    7.55    2.34
  -9   7  -2   22.50    4.30
  -9   7  -3    3.90    2.07
  -9   7  -4    2.69    2.06
  -9   7  -5    4.68    2.43
  -9   7  -6   -0.12    1.30
  -9   7  -7   -4.33    2.70
  -9   7  -8    1.21    1.39
  -9   8   6    0.94    1.24
  -9   8   5    9.39    2.90
  -9   8   4   -0.28    1.23
  -9   8   3   -0.81    1.10
  -9   8   2    0.01    1.69
  -9   8   1    0.32    1.23
  -9   8   0    1.75    1.81
  -9   8  -1    2.33    1.08
  -9   8  -2    2.23    1.88
  -9   8  -3    7.73    2.90
  -9   8  -4    0.51    1.83
  -9   8  -5   -5.99    2.54
  10   0 -28   19.09    3.82
  10   0 -27    2.04    1.44
  10   0 -26    2.41    1.46
  10   0 -25    1.44    1.56
  10   0 -24    8.64    2.58
  10   0 -23   -0.83    1.13
  10   0 -22   25.31    3.78
  10   0 -21   -1.49    1.28
  10   0 -20   -1.17    1.38
  10   0 -19    0.32    0.97
  10   0 -18    0.49    0.78
  10   0 -17   -2.85    1.29
  10   0 -16   47.15    4.53
  10   0 -16   35.12    1.87
  10   0 -15    1.52    1.71
  10   0 -15   -0.35    0.35
  10   0 -14 1488.40   42.81
  10   0 -14 1479.66   37.52
  10   0 -13    2.77    1.49
  10   0 -12   48.44    4.17
 -10   0  11    0.90    0.55
  10   0 -11    1.27    1.06
  10   0 -10  180.09    8.69
 -10   0  10  194.93    8.48
 -10   0   9   -0.18    0.69
  10   0  -9   -0.66    0.73
 -10   0   8    6.16    1.24
  10   0  -8    6.49    1.36
 -10   0   7   -0.15    0.41
 -10   0   7   -0.30    0.76
 -10   0   6   47.81    3.63
 -10   0   6   48.25    4.49
 -10   0   5    0.14    0.39
 -10   0   5    0.28    0.68
 -10   0   4  102.11    5.66
 -10   0   4   99.21    6.61
 -10   0   3    0.35    0.71
 -10   0   3   -0.22    0.63
 -10   0   2   69.50    4.65
 -10   0   2   68.77    5.41
 -10   0   1   -0.54    0.74
 -10   0   1   -0.18    0.46
 -10   0   0   94.15    5.73
 -10   0   0   91.80    6.57
 -10   0  -1    0.70    0.66
 -10   0  -1    0.00    0.74
 -10   0  -2   71.23    5.79
 -10   0  -3    1.70    1.70
 -10   0  -4  446.78   17.77
 -10   0  -5    3.19    1.64
 -10   0  -6   26.09    3.70
 -10   0  -7   -0.28    1.16
 -10   0  -8   -1.18    1.42
 -10   0  -9   -0.31    0.90
 -10   0 -10    1.48    1.03
 -10   0 -11    1.18    1.32
 -10   0 -12    7.40    2.24
 -10   0 -13   -0.64    1.14
 -10   0 -14   11.59    2.62
 -10   0 -15    1.56    1.35
 -10   0 -16    2.19    1.49
  10   0  16    2.99    1.61
 -10   0 -17   -1.54    1.43
  10   0  17    0.33    1.10
 -10   0 -18   35.63    5.08
  10   0  18   34.91    4.44
 -10   0 -19    0.53    1.31
 -10   0 -20    9.87    3.15
 -10   0 -21   -0.23    1.75
  10  -1 -29    2.24    1.63
  10  -1 -28   15.33    3.49
  10  -1 -27    6.43    2.38
  10   1 -27    4.16    2.26
  10   1 -26   29.05    4.83
  10  -1 -26   30.61    4.46
  10   1 -25    5.80    2.22
  10  -1 -25    5.48    2.25
  10  -1 -24   27.43    4.09
  10   1 -24   23.23    3.93
  10   1 -23    5.01    1.87
  10  -1 -23    6.21    2.13
  10   1 -22    8.99    2.49
  10  -1 -22    8.49    2.25
  10   1 -21   17.60    3.27
  10  -1 -21   15.87    2.79
  10  -1 -20   52.34    5.07
  10   1 -20   48.74    5.42
  10   1 -19    8.07    2.08
  10  -1 -19    9.65    2.07
  10  -1 -18   87.47    6.46
  10   1 -18   85.46    7.10
  10   1 -17   -0.71    1.13
  10  -1 -17    0.60    0.96
  10  -1 -16   44.99    4.32
  10   1 -16   52.96    5.14
  10  -1 -16   46.76    3.15
  10  -1 -15   41.82    3.91
  10   1 -15   42.83    4.58
  10  -1 -14  111.35    6.61
  10   1 -14  115.27    7.52
  10  -1 -13    5.69    1.46
  10   1 -13    7.14    2.12
  10  -1 -12  490.40   16.91
  10   1 -12  522.55   18.87
  10  -1 -11    4.02    1.18
  10   1 -11    4.53    1.45
  10  -1 -10   84.96    5.08
  10   1 -10   94.90    6.35
 -10   1  10   99.85    5.20
  10   1 -10   90.20    2.71
 -10   1   9   45.22    3.23
  10  -1  -9   42.21    3.28
  10   1  -9   40.01    3.88
 -10   1   9   41.84    4.33
 -10   1   8    0.32    0.44
 -10   1   8    0.47    0.74
  10   1  -8   -0.49    0.73
 -10   1   7  242.49    8.94
 -10   1   7  235.71   11.34
 -10   1   6    1.26    0.59
 -10  -1   6    2.35    1.33
 -10   1   6    1.74    1.19
 -10   1   5    5.42    1.07
 -10   1   5    4.65    1.69
 -10  -1   5    4.56    1.30
 -10   1   4   64.58    3.83
 -10  -1   4   59.85    4.83
 -10   1   4   64.01    5.39
 -10  -1   3    7.75    1.80
 -10   1   3    9.31    2.04
 -10   1   3    6.13    1.04
 -10  -1   2   21.88    2.87
 -10   1   2   19.44    2.90
 -10   1   2   17.51    1.97
 -10   1   1   98.24    5.15
 -10  -1   1   85.38    5.98
 -10   1   1   93.18    6.78
 -10   1   0   90.80    5.07
 -10  -1   0   85.23    6.03
 -10   1   0   91.53    6.79
 -10   1  -1  156.68    7.33
 -10  -1  -1  151.05    8.52
 -10   1  -1  167.18    9.53
 -10   1  -2  515.90   19.54
 -10  -1  -2  481.36   18.09
 -10   1  -3    5.05    1.98
 -10  -1  -3    3.57    1.59
 -10  -1  -4  117.60    7.39
 -10   1  -4  110.91    7.86
 -10   1  -5    4.59    2.01
 -10  -1  -5    9.19    2.19
 -10  -1  -6  843.45   27.77
 -10   1  -6  850.07   29.19
 -10  -1  -7   46.15    4.65
 -10   1  -7   44.32    4.96
 -10   1  -8   20.24    3.44
 -10  -1  -8   17.36    2.90
  10   1   9    6.89    1.67
 -10   1  -9    7.45    2.36
 -10  -1  -9    4.16    1.55
  10   1  10   -0.30    0.82
 -10   1 -10   -0.29    1.13
 -10  -1 -10    0.04    0.66
 -10  -1 -11    9.09    2.18
  10   1  11   12.24    2.29
 -10   1 -11   10.34    2.60
  10   1  12   35.94    3.99
 -10   1 -12   42.11    5.19
 -10  -1 -12   31.11    4.18
  10   1  13    2.85    1.41
 -10   1 -13    3.64    1.66
 -10  -1 -13    2.54    1.12
  10   1  14   46.62    4.73
 -10   1 -14   47.43    5.77
 -10  -1 -14   47.58    5.21
 -10   1 -15   -0.62    1.30
  10   1  15    1.46    1.41
 -10  -1 -15   -0.97    0.87
 -10   1 -16   -1.80    1.78
  10   1  16    1.23    1.09
 -10  -1 -16    2.31    1.42
 -10   1 -17   -0.45    1.67
 -10  -1 -17    0.83    1.07
  10   1  17    1.38    1.27
  10   1  18   28.08    4.02
 -10   1 -18   25.03    4.53
 -10  -1 -18   30.26    4.57
 -10   1 -19   -2.10    1.67
 -10  -1 -19   -1.69    1.42
 -10   1 -20   10.74    3.25
  10  -2 -28   14.59    3.27
  10  -2 -27   19.30    3.63
  10  -2 -26    6.06    2.02
  10   2 -26    3.63    1.59
  10  -2 -25   55.84    5.73
  10   2 -25   49.12    6.11
  10  -2 -24    0.58    0.98
  10   2 -24    1.27    1.29
  10  -2 -23   17.44    3.12
  10   2 -23   19.84    3.78
  10  -2 -22    3.31    1.44
  10   2 -22    2.80    1.38
  10  -2 -21   38.75    4.35
  10   2 -21   34.83    5.04
  10  -2 -20    5.12    1.65
  10   2 -20    1.58    1.40
  10  -2 -19    1.78    1.29
  10   2 -19   -0.91    1.45
  10  -2 -18   63.19    5.05
  10   2 -18   71.76    6.59
  10  -2 -17   13.81    2.20
  10   2 -17   15.59    3.09
  10  -2 -16    2.71    1.04
  10   2 -16    2.55    1.28
  10  -2 -15  100.40    5.94
  10   2 -15  100.91    7.58
  10  -2 -14  145.14    7.17
  10   2 -14  147.21    9.27
  10  -2 -13    0.72    0.58
  10   2 -13    1.28    1.49
 -10   2  12    6.35    1.84
  10  -2 -12    6.88    1.39
  10   2 -12    9.60    2.24
  10  -2 -11  277.99   10.10
  10   2 -11  297.09   13.36
 -10   2  11  278.33   13.00
  10  -2 -10   46.41    3.14
  10   2 -10   45.77    4.66
 -10   2  10   40.67    4.47
  10   2  -9   87.69    6.40
 -10   2   9   79.51    6.31
 -10   2   8    9.16    2.17
 -10   2   7   29.24    3.63
 -10   2   6   21.52    1.74
 -10   2   6   24.44    3.46
  10   2  -6   27.29    1.82
 -10   2   5   80.28    3.55
 -10  -2   5   70.85    5.20
 -10   2   5   75.57    6.26
  10   2  -5   82.04    3.69
 -10   2   4   98.98    4.11
 -10  -2   4   90.70    5.91
 -10   2   4   97.52    7.12
  10   2  -4   99.42    4.40
 -10   2   3   67.00    3.23
 -10  -2   3   58.29    4.65
 -10   2   3   63.92    5.69
  10   2  -3   65.91    3.59
 -10   2   2    7.15    0.98
 -10  -2   2    8.27    1.71
 -10   2   2    8.62    2.13
  10   2  -2    8.62    1.26
 -10   2   1    9.53    1.22
 -10   2   1    8.57    2.13
 -10  -2   1   10.21    1.93
  10   2  -1   10.74    1.49
 -10   2   0    8.68    1.25
 -10   2   0   11.84    2.66
 -10  -2   0    9.37    1.85
  10   2   0    8.51    1.40
 -10   2  -1   60.73    3.70
 -10   2  -1   63.89    5.83
 -10  -2  -1   59.77    4.76
  10   2   1   57.45    3.82
 -10   2  -2    2.57    1.43
 -10  -2  -2    0.91    1.06
  10   2   2    2.04    0.90
 -10  -2  -3  215.30   10.14
  10   2   3  203.63    8.83
 -10  -2  -4  365.68   14.43
 -10   2  -4  392.49   16.94
  10   2   4  342.47   12.96
 -10  -2  -5    2.92    1.40
 -10   2  -5    1.64    1.12
  10   2   5    4.53    1.45
 -10  -2  -6   10.83    2.13
 -10   2  -6    6.82    1.96
  10   2   6   10.21    1.90
  10   2   7    2.46    0.96
 -10   2  -7   -0.52    1.33
 -10  -2  -7    0.28    0.79
  10   2   8    0.47    0.60
 -10   2  -8    1.72    0.92
 -10  -2  -8    1.97    0.70
  10   2   9    7.41    1.83
 -10   2  -9    8.21    2.66
 -10  -2  -9    9.29    2.06
  10   2  10    2.28    1.10
 -10  -2 -10    4.79    1.51
 -10   2 -10    6.34    2.26
 -10  -2 -11   -0.17    0.68
  10   2  11   -0.08    0.78
 -10   2 -11    0.17    0.93
  10   2  12    0.15    0.93
 -10   2 -12    0.07    1.00
 -10  -2 -12    0.60    1.19
  10   2  13   19.54    3.07
 -10   2 -13   13.96    3.17
 -10  -2 -13   17.44    2.99
  10   2  14    0.86    0.98
 -10   2 -14    1.07    1.13
 -10  -2 -14    0.79    1.21
 -10   2 -15   45.37    5.98
  10   2  15   40.99    4.74
 -10  -2 -15   44.97    4.87
  10   2  16    2.64    1.73
 -10   2 -16    0.91    1.04
 -10  -2 -16   -0.48    1.05
  10   2  17   24.81    3.98
 -10   2 -17   34.62    5.20
  10   2  18    1.12    1.31
 -10   2 -18    1.44    1.27
 -10   2 -19    7.69    2.74
  10   3 -25    5.21    2.45
  10   3 -24    3.73    2.23
  10  -3 -23    4.82    1.63
  10   3 -23    4.69    2.20
  10  -3 -22   29.28    3.72
  10   3 -22   31.64    4.97
  10  -3 -21   40.69    4.23
  10   3 -21   37.58    5.34
  10  -3 -20    5.58    1.64
  10   3 -20    7.78    2.48
  10   3 -19   68.21    6.97
  10  -3 -19   66.03    5.04
  10  -3 -18    4.67    1.35
  10   3 -18    5.00    2.17
  10  -3 -17    2.10    0.98
  10   3 -17    1.74    1.48
  10  -3 -16   12.44    2.03
  10   3 -16   15.41    3.26
  10  -3 -15  124.62    6.25
  10   3 -15  139.59    9.36
  10  -3 -14   18.09    2.06
 -10   3  14   10.34    2.38
  10   3 -14   17.15    3.25
 -10   3  13    4.41    1.72
  10  -3 -13    8.44    1.39
  10   3 -13    5.68    1.87
  10  -3 -12   22.23    2.02
 -10   3  12   20.78    3.24
  10   3 -12   25.56    3.78
 -10   3  11    1.82    1.38
  10  -3 -11    1.65    0.64
  10   3 -11    1.56    1.09
 -10   3  10    2.93    1.29
  10   3 -10    5.30    1.85
 -10   3   9    2.59    1.70
  10   3  -9    2.71    1.55
 -10   3   8  146.32    9.07
 -10   3   7   17.29    3.04
 -10   3   6   52.78    5.31
 -10  -3   5  118.07    6.77
 -10   3   5  127.51    8.57
 -10  -3   4    4.43    1.22
 -10   3   4    3.70    1.19
 -10  -3   3   18.62    2.46
 -10   3   3   15.53    2.97
 -10  -3   2    7.91    1.68
 -10   3   2    7.91    2.11
  10   3  -1    9.60    1.42
 -10  -3   1   13.59    2.07
 -10   3   1   11.66    2.64
 -10   3   0   34.90    1.58
 -10   3   0   43.14    5.03
 -10  -3   0   44.30    3.80
  10   3   0   46.43    3.44
 -10   3  -1   17.60    1.34
 -10   3  -1   16.45    3.20
 -10  -3  -1   21.12    2.67
  10   3   1   21.86    2.42
  10   3   2    0.44    0.74
 -10   3  -2    2.06    1.06
 -10  -3  -2    2.65    0.98
 -10   3  -2    2.97    0.65
  10   3   3    2.78    0.95
 -10   3  -3    0.71    1.32
 -10  -3  -3    4.14    1.10
  10   3   4   -0.90    1.34
 -10  -3  -4    0.83    0.58
 -10   3  -4   -0.37    1.32
  10   3   5    6.55    1.53
 -10  -3  -5    6.38    1.57
 -10   3  -5    5.34    1.87
  10   3   6    4.22    1.41
 -10   3  -6    4.99    1.81
 -10  -3  -6    7.33    1.56
 -10  -3  -7   38.84    3.74
 -10   3  -7   33.26    4.72
  10   3   7   31.88    3.58
 -10  -3  -8   42.02    3.99
  10   3   8   40.10    4.09
 -10   3  -8   40.11    5.23
 -10   3  -9   43.37    5.63
 -10  -3  -9   45.70    4.11
  10   3   9   38.73    4.13
  10   3  10   17.51    2.86
 -10  -3 -10   23.52    2.95
 -10   3 -10   27.10    4.57
  10   3  11    9.63    2.14
 -10  -3 -11   14.21    2.32
 -10   3 -11   14.62    3.41
  10   3  12   -0.35    1.12
 -10   3 -12    0.16    1.06
  10   3  13   -2.40    1.53
 -10   3 -13   -1.70    1.46
  10   3  14   11.49    2.60
 -10   3 -14    7.75    2.86
  10   3  15    3.42    1.86
 -10   3 -15    1.09    1.26
  10   3  16   18.35    3.48
 -10   3 -16   15.10    3.50
  10   3  17   -1.91    1.71
 -10   3 -17    3.30    2.31
  10   4 -23    1.73    1.22
  10   4 -22    1.25    1.71
  10   4 -21   -0.83    1.29
 -10   4  20   34.30    4.71
  10   4 -20   31.49    4.98
 -10   4  19   16.28    3.17
  10   4 -19   13.67    3.22
 -10   4  18   -1.23    1.22
  10   4 -18    3.57    1.66
 -10   4  17    0.12    1.04
  10   4 -17   -1.08    1.52
  10   4 -16   49.64    5.90
 -10   4  16   34.49    4.50
  10   4 -15   72.34    7.07
 -10   4  15   62.58    6.10
  10   4 -14   66.94    6.70
 -10   4  14   58.94    5.96
 -10   4  13   21.92    3.60
  10   4 -13   30.13    4.51
 -10   4  12    0.05    1.08
  10   4 -12    4.11    1.75
  10   4 -11   43.74    5.17
 -10   4  11   37.32    4.74
  10   4 -10   95.42    7.76
 -10   4  10   86.14    7.29
 -10   4   9   28.29    4.09
 -10   4   8   94.65    7.42
 -10   4   7   -0.43    1.06
 -10   4   6   66.97    6.33
 -10   4   5    2.09    1.59
 -10  -4   4   65.65    4.63
 -10   4   4   69.47    6.48
 -10   4   3    1.98    1.51
 -10  -4   3    4.04    1.23
 -10  -4   2   10.28    1.85
 -10   4   2    9.61    2.67
 -10   4   1   26.41    3.99
 -10  -4   1   28.42    2.93
 -10  -4   0    2.44    0.83
 -10   4   0    1.18    1.14
 -10  -4  -1    1.06    0.72
 -10   4  -1   -0.86    0.95
 -10  -4  -2   51.44    3.90
 -10   4  -2   46.01    5.55
 -10  -4  -3   18.75    2.29
 -10   4  -3   17.56    3.43
 -10  -4  -4   -0.04    0.64
 -10   4  -4    1.43    1.41
 -10   4  -5    6.61    2.15
 -10  -4  -5    9.09    1.59
 -10   4  -6   13.34    3.28
 -10   4  -7   57.77    6.47
 -10   4  -8   16.60    3.46
 -10   4  -9    3.66    1.99
 -10   4 -10   46.01    6.07
 -10   4 -11   -0.90    1.17
 -10   4 -12    1.17    1.17
 -10   4 -13    6.70    2.60
 -10   4 -14    2.78    1.75
 -10   4 -15    4.23    2.44
 -10   5  24    1.98    1.04
 -10   5  23    0.69    1.24
 -10   5  22    8.18    2.63
 -10   5  21    4.36    1.94
  10   5 -20    4.62    2.24
 -10   5  20    4.78    2.08
  10   5 -19   -1.17    1.47
 -10   5  19    0.55    1.05
  10   5 -18    3.40    1.73
 -10   5  18    3.94    2.03
  10   5 -17    5.30    2.54
 -10   5  17    5.28    2.01
  10   5 -16   25.57    4.59
 -10   5  16   23.37    3.88
  10   5 -15    4.49    2.53
 -10   5  15    2.02    1.49
  10   5 -14   17.42    3.75
 -10   5  14   15.71    3.22
  10   5 -13    0.82    0.97
 -10   5  13    0.34    1.06
  10   5 -12   19.35    3.85
 -10   5  12   21.33    3.62
 -10   5  11    6.04    1.96
 -10   5  10   39.40    4.86
 -10   5   9    1.26    1.14
 -10   5   8   44.72    5.33
 -10   5   7    0.21    1.20
 -10   5   6   10.30    2.53
 -10   5   5    2.79    1.29
 -10  -5   5    0.02    0.53
 -10   5   4   77.10    7.06
 -10  -5   4   69.48    4.70
 -10   5   3    0.93    0.98
 -10  -5   3    0.17    0.57
 -10  -5   2    1.97    0.92
 -10   5   2    1.88    1.72
 -10   5   1   37.14    4.97
 -10  -5   1   36.34    3.08
 -10   5   0   71.84    7.14
 -10   5  -1   15.18    3.32
 -10   5  -2   21.57    3.99
 -10   5  -3   -0.67    1.06
 -10   5  -4   26.97    4.48
 -10   5  -5   50.13    6.40
 -10   5  -6   12.41    3.72
 -10   5  -7    0.46    1.13
 -10   5  -8    6.86    2.74
 -10   5  -9   48.55    6.37
 -10   5 -10   17.39    4.23
 -10   5 -11    3.27    2.23
 -10   5 -12   -4.24    2.22
 -10   6  20    0.44    1.01
 -10   6  19    5.71    2.35
 -10   6  18   -0.48    1.13
  10   6 -17    5.87    2.22
 -10   6  17    2.84    2.10
  10   6 -16   47.08    6.44
 -10   6  16   45.22    5.74
  10   6 -15    5.75    2.97
 -10   6  15    2.66    1.75
  10   6 -14    1.56    2.17
 -10   6  14    0.64    1.14
 -10   6  13   29.80    4.52
 -10   6  12    3.72    1.93
 -10   6  11   21.12    3.86
 -10   6  10   -1.27    1.07
 -10   6   9   54.26    5.97
 -10   6   8   50.69    5.90
 -10   6   7    2.70    1.47
 -10   6   6    3.02    1.86
 -10   6   5   17.55    3.60
 -10   6   4    6.27    2.42
 -10   6   3   -2.04    1.35
 -10   6   2    1.88    1.05
 -10   6   1    0.41    1.30
 -10   6   0    1.63    1.49
 -10   6  -1   26.86    4.58
 -10   6  -2   11.79    3.25
 -10   6  -3    4.05    1.82
 -10   6  -4    0.76    1.43
 -10   6  -5    6.53    2.51
 -10   6  -6   -0.58    1.37
 -10   6  -7   36.93    5.60
 -10   6  -8   20.88    4.61
 -10   6  -9    4.89    2.42
 -10   7  14    3.74    1.84
 -10   7  13    5.90    2.38
 -10   7  12    2.29    1.31
 -10   7  11   11.36    2.87
 -10   7  10    5.28    1.79
 -10   7   9    0.76    1.55
 -10   7   8    3.73    1.44
 -10   7   7    8.07    2.46
 -10   7   6   -0.99    1.23
 -10   7   5    0.22    1.03
 -10   7   4    9.25    2.89
 -10   7   3    8.29    2.81
 -10   7   2    1.70    1.43
 -10   7   1    0.64    1.20
 -10   7   0    1.93    1.77
 -10   7  -1   -1.75    1.48
 -10   7  -2   -1.24    1.36
 -10   7  -3   -0.76    1.56
 -10   7  -4    3.63    2.26
 -10   7  -5   -4.05    2.10
 -10   7  -6   -4.73    2.23
 -10   8   7    2.35    1.28
 -10   8   6    0.50    1.08
 -10   8   5    1.88    1.89
 -10   8   4    0.90    1.34
 -10   8   3    2.27    1.23
 -10   8   2    3.17    2.05
 -10   8   1    1.10    1.63
 -10   8   0    4.70    2.22
 -10   8  -1    5.50    2.46
 -10   8  -2   -2.05    2.21
  11   0 -28   -0.61    1.94
  11   0 -27    3.10    1.53
  11   0 -26   -4.91    2.05
  11   0 -25    7.80    2.62
  11   0 -24    2.17    1.28
  11   0 -23    8.83    2.30
  11   0 -22   -1.33    1.50
  11   0 -21   13.13    2.93
  11   0 -20   -1.49    1.02
  11   0 -19   38.87    4.59
  11   0 -18   -0.75    1.34
  11   0 -17   29.89    3.85
  11   0 -16    0.94    0.86
  11   0 -15    6.07    1.83
  11   0 -14    3.27    1.49
  11   0 -13  854.42   27.27
  11   0 -12    0.85    1.03
  11   0 -11  230.03   10.56
  11   0 -10   -1.18    0.83
 -11   0   9  213.68    9.09
 -11   0   9  186.28   10.18
 -11   0   8    0.67    0.58
 -11   0   8    1.31    1.26
 -11   0   7    1.11    0.65
 -11   0   7    0.39    0.79
 -11   0   6   -2.67    0.95
 -11   0   6   -0.14    0.84
 -11   0   5   18.90    2.30
 -11   0   5   14.38    2.55
 -11   0   4   -0.06    1.07
 -11   0   4   -0.57    0.79
 -11   0   3  108.67    6.21
 -11   0   3  104.88    7.21
 -11   0   2    0.03    0.81
 -11   0   2   -1.16    1.14
 -11   0   1   74.55    5.09
 -11   0   1   68.41    5.81
 -11   0   0   -0.64    0.66
 -11   0   0   -0.60    1.20
 -11   0  -1  126.17    8.22
 -11   0  -2   -0.34    0.84
 -11   0  -3  234.64   12.08
 -11   0  -4    2.44    1.82
 -11   0  -5  109.44    8.02
 -11   0  -6    0.22    1.08
 -11   0  -7    1.86    1.25
 -11   0  -8   -0.51    1.30
 -11   0  -9    4.71    1.77
 -11   0 -10   -0.19    1.17
 -11   0 -11   16.82    3.31
 -11   0 -12    0.65    1.04
 -11   0 -13   51.54    5.90
 -11   0 -14    0.10    0.96
 -11   0 -15    9.52    2.74
  11   0  15   11.07    2.48
 -11   0 -16   -6.26    2.32
  11   0  16   -0.91    1.23
 -11   0 -17   23.21    4.17
  11   0  17   17.32    3.26
 -11   0 -18    0.87    1.30
 -11   0 -19    4.43    1.80
 -11   0 -20    1.06    1.39
  11  -1 -28   46.40    6.11
  11  -1 -27    5.43    1.99
  11   1 -27   -0.45    1.21
  11  -1 -26    1.42    1.13
  11   1 -26    4.69    2.47
  11  -1 -25    3.42    1.93
  11   1 -25    7.03    2.44
  11  -1 -24    4.67    1.73
  11   1 -24    1.00    1.02
  11  -1 -23   19.53    3.50
  11   1 -23   26.39    4.24
  11  -1 -22   19.32    3.34
  11   1 -22   27.31    4.25
  11  -1 -21   99.61    7.54
  11   1 -21  107.20    8.45
  11  -1 -20   18.35    3.05
  11   1 -20   15.83    3.32
  11  -1 -19    6.93    1.81
  11   1 -19    6.48    1.85
  11  -1 -18    1.99    1.32
  11   1 -18   -1.24    1.27
  11  -1 -17   48.49    4.59
  11   1 -17   54.05    5.41
  11  -1 -16   37.04    3.92
  11   1 -16   33.28    4.32
  11  -1 -15  206.70    9.85
  11   1 -15  204.54   11.00
  11  -1 -14    7.23    1.73
  11   1 -14    6.99    1.97
  11  -1 -13   34.45    3.47
  11   1 -13   36.88    4.21
  11  -1 -12   19.14    2.42
  11   1 -12   20.47    3.05
  11  -1 -11   15.00    2.15
  11   1 -11    8.94    1.99
 -11   1  11   10.61    2.34
  11   1 -10   63.58    5.26
  11  -1 -10   60.45    4.23
 -11   1  10   63.32    5.60
  11   1 -10   69.69    2.27
 -11   1   9   33.01    2.80
 -11   1   9   27.79    3.71
 -11   1   8  160.77    6.89
 -11  -1   8  140.01    8.38
 -11   1   8  139.96    8.79
 -11   1   7  124.98    5.86
 -11  -1   7  109.11    7.22
 -11   1   7  120.89    7.97
 -11   1   6    3.88    0.93
 -11   1   6    5.80    1.65
 -11  -1   6    6.31    1.52
 -11   1   5   42.28    3.16
 -11  -1   5   42.08    4.20
 -11   1   5   42.26    4.54
 -11   1   4   79.49    4.52
 -11  -1   4   76.76    5.84
 -11   1   4   70.34    6.16
 -11   1   3  126.27    6.14
 -11   1   3  126.08    8.34
 -11  -1   3  126.24    7.82
 -11   1   2  103.33    5.48
 -11  -1   2   99.36    6.82
 -11   1   2  100.27    7.43
 -11  -1   1    0.23    0.82
 -11   1   1    1.61    1.33
 -11   1   1    0.07    0.79
 -11   1   0   47.38    3.70
 -11  -1   0   40.08    4.33
 -11   1   0   54.16    5.42
 -11   1  -1  195.71    8.68
 -11   1  -1  177.57   10.51
 -11  -1  -1  176.06    9.73
 -11   1  -2   60.32    4.49
 -11  -1  -2   53.22    5.07
 -11   1  -2   58.86    5.76
 -11  -1  -3  193.75   10.41
 -11   1  -3  201.51   11.33
 -11  -1  -4   87.82    6.74
 -11   1  -4   94.59    7.51
 -11  -1  -5  126.62    8.33
 -11   1  -5  131.79    9.13
 -11  -1  -6   11.49    2.43
 -11   1  -6   10.00    2.42
 -11  -1  -7    2.81    1.30
 -11   1  -7    2.27    1.61
  11   1   8   12.76    2.32
 -11   1  -8   13.86    2.96
 -11  -1  -8   11.06    2.46
 -11   1  -9   22.61    3.81
 -11  -1  -9   22.17    3.64
  11   1   9   28.32    3.31
  11   1  10    0.62    0.85
 -11   1 -10    0.23    0.88
 -11  -1 -10    0.05    1.09
 -11  -1 -11    8.68    2.39
  11   1  11   13.84    2.58
 -11   1 -11   10.71    2.70
 -11  -1 -12   55.34    5.68
 -11   1 -12   42.52    5.56
  11   1  12   47.16    4.72
  11   1  13    2.21    1.54
 -11   1 -13    1.82    1.39
 -11  -1 -13    4.38    1.97
 -11   1 -14    7.68    2.39
 -11  -1 -14    9.34    2.23
  11   1  14   10.38    2.34
 -11   1 -15   -1.08    2.10
 -11  -1 -15    1.09    1.38
  11   1  15    0.70    1.06
 -11   1 -16   10.03    3.00
 -11  -1 -16   10.15    2.78
  11   1  16   15.36    2.86
 -11   1 -17   10.71    3.22
 -11  -1 -17   13.30    2.96
  11   1  17   16.15    3.12
 -11   1 -18    6.82    2.60
 -11  -1 -18    9.80    2.59
  11  -2 -26    0.07    0.98
  11   2 -26    4.49    2.46
  11  -2 -25    1.13    0.86
  11   2 -25    0.95    1.44
  11  -2 -24    0.16    1.06
  11   2 -24    2.59    1.97
  11  -2 -23   23.94    3.55
  11   2 -23   23.31    4.51
  11  -2 -22   16.60    2.91
  11   2 -22   21.18    4.00
  11  -2 -21    0.99    1.23
  11   2 -21    2.25    1.98
  11  -2 -20    1.04    0.88
  11   2 -20    3.34    1.79
  11  -2 -19   31.29    3.65
  11   2 -19   26.34    4.13
  11  -2 -18   17.47    2.59
  11   2 -18   14.82    3.16
  11  -2 -17    9.77    2.06
  11   2 -17   12.59    2.75
  11  -2 -16   45.11    3.99
  11   2 -16   46.27    5.27
  11  -2 -15   18.09    2.39
  11   2 -15   15.59    3.15
  11  -2 -14    6.96    1.52
  11   2 -14   11.77    2.66
 -11   2  13    2.76    1.44
  11  -2 -13    2.59    0.93
  11   2 -13    2.75    1.23
 -11   2  12   13.40    2.57
  11  -2 -12   16.78    2.04
  11   2 -12   18.41    3.01
  11  -2 -11   80.27    4.59
  11   2 -11   86.32    6.68
 -11   2  11   83.00    6.72
  11   2 -10  103.08    7.36
 -11   2  10   89.60    7.04
 -11   2   9    1.33    0.96
 -11   2   8   20.94    3.15
 -11  -2   7   60.91    5.14
 -11   2   7   63.92    6.02
  11   2  -7   75.72    3.24
 -11   2   6  169.86    6.44
 -11  -2   6  166.01    8.98
 -11   2   6  193.00   10.70
  11   2  -6  196.27    6.61
 -11   2   5   50.42    2.80
 -11  -2   5   45.52    4.29
 -11   2   5   45.34    4.99
  11   2  -5   50.35    2.91
 -11   2   4    9.13    1.10
 -11   2   4   11.68    2.65
 -11  -2   4    8.55    1.89
  11   2  -4   12.61    1.48
 -11   2   3  241.10    8.19
 -11  -2   3  217.33   10.63
 -11   2   3  232.25   12.37
  11   2  -3  237.44    8.57
 -11   2   2   25.30    2.08
 -11  -2   2   23.86    3.18
 -11   2   2   28.72    3.91
  11   2  -2   27.54    2.39
 -11   2   1   67.60    3.84
 -11  -2   1   69.78    5.52
  11   2  -1   76.54    4.32
 -11   2   0   26.05    2.34
 -11   2   0   27.06    3.98
 -11  -2   0   21.72    2.97
  11   2   0   27.33    2.60
 -11   2  -1    0.94    0.51
 -11  -2  -1    2.69    1.23
 -11   2  -1    1.57    1.82
  11   2   1    4.28    1.17
 -11   2  -2  322.44   11.65
 -11   2  -2  342.60   16.06
 -11  -2  -2  332.15   13.87
  11   2   2  319.27   12.01
 -11  -2  -3  322.87   13.84
 -11   2  -3  342.74   16.15
  11   2   3  311.44   12.05
 -11  -2  -4   61.21    5.33
 -11   2  -4   65.27    6.44
  11   2   4   60.52    4.46
 -11  -2  -5    5.29    1.70
 -11   2  -5    8.82    2.41
  11   2   5    5.34    1.42
 -11  -2  -6   44.43    4.43
  11   2   6   38.29    3.76
 -11   2  -6   38.36    4.96
  11   2   7    0.73    0.75
 -11   2  -7   -1.28    1.39
 -11  -2  -7    0.64    0.73
  11   2   8   18.62    2.71
 -11   2  -8   23.45    4.04
 -11  -2  -8   22.18    3.34
  11   2   9    4.59    1.49
 -11   2  -9    7.45    2.58
 -11  -2  -9    7.28    1.92
 -11   2 -10   44.14    5.66
 -11  -2 -10   46.76    4.85
  11   2  10   41.39    4.33
 -11  -2 -11    6.29    2.01
  11   2  11    6.63    1.93
 -11   2 -11    4.75    1.97
  11   2  12    1.42    1.17
 -11   2 -12    0.50    1.40
 -11  -2 -12   -1.35    1.37
  11   2  13    4.18    1.61
 -11   2 -13    3.81    2.02
 -11  -2 -13    2.50    1.61
  11   2  14    9.10    2.27
 -11   2 -14    7.81    2.62
 -11  -2 -14    7.19    1.84
  11   2  15    5.70    1.85
 -11   2 -15    3.78    2.16
  11   2  16    6.44    1.99
 -11   2 -16    4.35    2.30
 -11   2 -17   -0.39    1.28
  11   3 -24   -1.40    1.74
  11   3 -23    2.45    2.05
  11   3 -22    7.44    2.67
  11   3 -21    0.12    1.09
  11   3 -20   46.04    5.95
  11   3 -19    1.53    1.47
  11   3 -18    6.76    2.62
 -11   3  17   -0.30    1.02
  11   3 -17    4.33    2.23
  11   3 -16  174.54   11.09
 -11   3  16  148.53    9.89
 -11   3  15   15.53    3.25
  11   3 -15   17.58    3.46
 -11   3  14    4.97    1.91
  11   3 -14    2.44    1.28
 -11   3  13   -0.41    0.80
  11  -3 -13    1.35    0.76
  11   3 -13    0.57    0.95
  11  -3 -12   42.17    2.78
 -11   3  12   46.38    5.17
  11   3 -11   63.65    6.09
 -11   3  11   48.43    5.34
 -11   3  10  119.47    8.56
 -11   3   9   73.95    6.62
 -11   3   8   49.14    5.34
 -11   3   7   45.94    5.24
 -11   3   6    3.71    1.40
 -11  -3   6    4.10    1.25
 -11   3   5    0.09    0.79
 -11  -3   5    0.94    0.56
 -11   3   4    5.23    2.02
 -11  -3   4    6.43    1.51
 -11   3   3    2.39    1.75
 -11  -3   3    1.38    0.98
 -11  -3   2  220.60   10.36
 -11   3   2  253.57   13.24
  11   3  -1    3.91    1.11
 -11   3   1    4.70    2.21
 -11  -3   1    2.75    1.43
 -11   3   0   89.91    7.69
 -11  -3   0   88.79    5.95
  11   3   0   84.84    5.20
  11   3   1    2.49    0.90
 -11  -3  -1    5.63    1.68
 -11   3  -1    4.84    1.96
 -11  -3  -2   68.59    5.29
 -11   3  -2   82.94    7.49
  11   3   2   77.06    5.07
  11   3   3    4.72    1.31
 -11   3  -3    4.51    2.12
 -11  -3  -3    3.95    1.27
 -11  -3  -4   61.05    4.91
 -11   3  -4   66.26    6.80
  11   3   4   53.47    4.46
  11   3   5   18.11    2.62
 -11  -3  -5   21.81    2.99
 -11   3  -5   17.94    3.62
  11   3   6    1.33    0.86
 -11  -3  -6    1.40    0.78
 -11  -3  -7   44.56    4.26
 -11   3  -7   36.10    5.12
  11   3   7   34.98    3.88
  11   3   8   -0.50    0.88
 -11   3  -8    0.96    1.48
 -11  -3  -8    1.09    0.86
  11   3   9    2.04    1.27
 -11  -3  -9    1.76    1.26
 -11   3  -9    3.54    2.03
  11   3  10    2.75    1.25
 -11   3 -10    8.21    2.47
  11   3  11   -0.30    1.03
 -11   3 -11    0.74    2.04
 -11   3 -12   55.91    6.96
  11   3  12   65.77    5.96
  11   3  13    7.30    2.21
 -11   3 -13    3.59    1.95
  11   3  14   16.49    3.22
 -11   3 -14   23.19    4.86
  11   3  15    7.87    2.30
 -11   3 -15    9.03    3.00
 -11   4  22    3.40    1.71
  11   4 -22    2.87    1.87
 -11   4  21   -0.56    1.31
  11   4 -21    3.68    1.73
 -11   4  20   26.08    4.25
  11   4 -20   36.28    5.43
 -11   4  19    0.50    1.11
  11   4 -19    1.40    1.22
 -11   4  18   12.52    2.99
  11   4 -18   13.68    3.71
  11   4 -17  155.53   11.23
 -11   4  17  136.56    9.71
 -11   4  16    6.44    2.42
  11   4 -16    6.74    2.58
  11   4 -15   95.83    8.41
 -11   4  15   86.75    7.52
  11   4 -14    3.74    1.97
 -11   4  14    4.06    1.64
  11   4 -13    8.67    2.43
 -11   4  13   10.22    2.75
  11   4 -12    4.07    1.43
 -11   4  12    3.79    1.60
 -11   4  11   50.12    5.67
 -11   4  10    2.16    1.33
 -11   4   9    3.66    1.56
 -11   4   8   11.31    2.70
 -11   4   7   38.55    4.96
 -11  -4   6   13.32    2.20
 -11   4   6   19.51    3.54
 -11   4   5   27.64    4.20
 -11  -4   5   29.72    3.30
 -11   4   4   18.76    3.72
 -11  -4   4   17.91    2.50
 -11  -4   3    0.69    0.99
 -11   4   3   -1.23    1.34
 -11  -4   2    0.25    1.16
 -11   4   2    0.68    1.14
 -11   4   1   30.23    4.64
 -11  -4   1   27.46    3.04
 -11   4   0   15.80    3.35
 -11  -4   0   16.38    2.40
 -11   4  -1  124.27    9.68
 -11  -4  -1  128.68    7.03
 -11  -4  -2   25.52    2.91
 -11   4  -2   25.91    4.40
 -11  -4  -3   60.01    4.55
 -11   4  -3   44.68    5.77
 -11   4  -4    8.22    2.65
 -11   4  -5    5.15    2.15
 -11   4  -6    0.56    1.32
 -11   4  -7   13.80    3.61
 -11   4  -8    1.61    1.38
 -11   4  -9    6.10    2.74
 -11   4 -10    6.36    2.57
 -11   4 -11    0.56    1.57
 -11   4 -12    2.02    2.07
 -11   4 -13   21.92    4.53
 -11   5  23    2.64    1.65
 -11   5  22   -2.77    1.63
 -11   5  21   23.76    4.42
 -11   5  20    6.00    2.51
  11   5 -19   -0.16    1.19
 -11   5  19   -0.21    1.30
  11   5 -18    3.87    2.32
 -11   5  18    1.33    1.15
  11   5 -17    8.46    2.95
 -11   5  17    7.77    2.55
  11   5 -16    2.93    1.60
 -11   5  16    1.86    1.66
  11   5 -15    5.40    2.65
 -11   5  15    0.35    1.09
  11   5 -14   10.57    2.84
 -11   5  14    8.65    2.47
  11   5 -13    2.02    1.47
 -11   5  13    1.26    1.45
 -11   5  12   -0.65    1.54
 -11   5  11    5.76    2.08
 -11   5  10   23.50    4.08
 -11   5   9   31.56    4.78
 -11   5   8    1.11    1.31
 -11   5   7   -0.54    1.17
 -11   5   6    6.94    2.25
 -11  -5   6    8.19    1.93
 -11   5   5    8.10    2.55
 -11  -5   5   12.20    2.07
 -11   5   4    7.10    2.31
 -11  -5   4    6.90    1.61
 -11   5   3    1.43    1.51
 -11   5   2    3.95    1.78
 -11   5   1    2.81    1.93
 -11   5   0    9.59    3.01
 -11   5  -1   15.76    3.54
 -11   5  -2    5.58    2.31
 -11   5  -3    1.85    1.53
 -11   5  -4    0.87    1.20
 -11   5  -5   -0.12    1.17
 -11   5  -6   36.71    5.67
 -11   5  -7   50.75    6.73
 -11   5  -8    2.42    2.49
 -11   5  -9   16.23    4.09
 -11   5 -10   -2.04    1.79
 -11   6  20    5.71    2.35
 -11   6  19   -0.10    1.58
 -11   6  18    0.89    1.63
 -11   6  17   19.47    3.97
 -11   6  16   -1.60    1.43
  11   6 -15    2.57    1.48
 -11   6  15    7.27    2.61
 -11   6  14    0.36    1.00
 -11   6  13    4.26    2.14
 -11   6  12    0.36    1.09
 -11   6  11    5.11    2.41
 -11   6  10   24.21    4.38
 -11   6   9   25.12    4.45
 -11   6   8    2.92    2.03
 -11   6   7    9.53    2.93
 -11   6   6   21.61    4.12
 -11   6   5    0.79    1.13
 -11   6   4    5.23    2.37
 -11   6   3    3.95    2.13
 -11   6   2    0.97    1.15
 -11   6   1    1.90    0.99
 -11   6   0    0.71    1.10
 -11   6  -1   18.04    3.87
 -11   6  -2   -0.60    1.56
 -11   6  -3   -0.16    1.48
 -11   6  -4   12.25    3.48
 -11   6  -5    3.42    2.24
 -11   6  -6    1.05    1.61
 -11   6  -7   11.41    3.35
 -11   7  15    2.48    2.08
 -11   7  14   14.84    3.55
 -11   7  13    2.61    1.66
 -11   7  12    1.13    1.41
 -11   7  11    7.86    2.65
 -11   7  10   13.63    3.24
 -11   7   9    0.33    1.96
 -11   7   8    1.20    1.63
 -11   7   7    4.75    2.24
 -11   7   6    6.85    2.60
 -11   7   5    2.58    2.10
 -11   7   4   17.45    4.31
 -11   7   3    4.20    2.48
 -11   7   2    4.04    2.08
 -11   7   1   -0.47    1.24
 -11   7   0    5.40    2.55
 -11   7  -1    4.87    2.31
 -11   7  -2    8.18    2.75
 -11   7  -3    1.87    1.56
 -11   8   6   -0.21    1.15
 -11   8   5   -1.81    1.65
 -11   8   4    0.33    1.38
 -11   8   3   -1.10    1.40
  12   0 -27    1.80    1.88
  12   0 -26   23.88    4.35
  12   0 -25   -0.71    1.26
  12   0 -24    1.83    1.19
  12   0 -23   -1.33    1.84
  12   0 -22    7.89    2.24
  12   0 -21    0.85    0.95
  12   0 -20   26.82    3.98
  12   0 -19    0.53    0.85
  12   0 -18    5.91    2.07
  12   0 -17   -1.76    1.14
  12   0 -16    2.37    0.96
  12   0 -15    0.53    0.72
  12   0 -14  109.65    7.29
  12   0 -13   -0.47    0.87
  12   0 -12   16.95    2.56
  12   0 -11   -0.94    1.31
 -12   0  11   -0.25    1.06
 -12   0  10   78.78    6.44
 -12   0   9    0.05    1.17
 -12   0   8  241.07   12.09
 -12   0   7   -1.86    1.21
 -12   0   6   43.72    4.69
 -12   0   5    1.23    1.52
 -12   0   4  540.99   20.74
 -12   0   3    1.63    1.64
 -12   0   2  163.65    9.82
 -12   0   1   -0.97    1.39
 -12   0   0   50.80    5.23
 -12   0  -1   -0.87    1.45
 -12   0  -2  135.09    9.09
 -12   0  -3   -2.18    1.80
 -12   0  -4   56.70    5.77
 -12   0  -5   -0.92    1.34
 -12   0  -6   10.41    2.56
 -12   0  -7   -0.94    1.18
 -12   0  -8   24.04    4.01
 -12   0  -9   -0.78    0.98
 -12   0 -10    0.14    1.05
 -12   0 -11   -0.80    1.54
 -12   0 -12   24.65    4.17
 -12   0 -13    0.34    1.29
 -12   0 -14   33.59    4.86
  12   0  14   39.74    4.61
 -12   0 -15    3.07    2.06
  12   0  15    1.23    1.54
 -12   0 -16    8.97    3.14
 -12   0 -17   -4.37    2.11
 -12   0 -18    2.95    1.88
  12  -1 -27   -3.53    2.28
  12  -1 -26   12.57    3.15
  12   1 -26    8.51    2.93
  12  -1 -25    9.66    2.58
  12   1 -25   10.98    3.12
  12  -1 -24   -1.88    1.45
  12   1 -24    4.09    2.12
  12  -1 -23   33.69    4.62
  12   1 -23   42.90    5.59
  12  -1 -22    7.34    2.37
  12   1 -22    4.83    2.24
  12  -1 -21    7.29    1.99
  12   1 -21    7.18    2.35
  12  -1 -20    0.63    0.99
  12   1 -20   -2.31    1.46
  12  -1 -19    5.72    1.87
  12   1 -19    2.72    1.59
  12  -1 -18   89.71    6.70
  12   1 -18   82.57    7.14
  12  -1 -17   24.30    3.37
  12   1 -17   20.40    3.43
  12  -1 -16    0.71    0.60
  12   1 -16    0.92    0.75
  12  -1 -15   50.33    4.55
  12   1 -15   57.85    5.55
  12  -1 -14   10.87    2.10
  12   1 -14   11.42    2.49
  12  -1 -13   28.83    3.24
 -12   1  13   29.81    4.16
  12   1 -13   34.95    4.14
  12   1 -12   69.77    5.90
  12  -1 -12   71.92    5.03
 -12   1  12   62.81    5.96
  12   1 -11   43.61    4.61
 -12   1  11   47.53    5.02
 -12   1  10   10.83    1.70
 -12   1  10   10.05    2.55
  12   1 -10   13.75    1.03
 -12   1   9    3.18    0.94
 -12  -1   9    2.83    1.19
 -12   1   9    6.07    2.00
 -12   1   8   -0.19    0.53
 -12  -1   8   -0.90    1.03
 -12   1   8    0.84    0.74
 -12   1   7    6.48    1.24
 -12   1   7    6.98    1.90
 -12  -1   7    5.71    1.48
 -12   1   6   16.43    1.98
 -12   1   6   16.90    2.94
 -12  -1   6   16.74    2.83
 -12   1   5    0.09    0.68
 -12  -1   5    2.49    1.43
 -12   1   5    1.32    1.62
 -12   1   4  406.43   13.71
 -12  -1   4  365.52   15.94
 -12   1   4  400.38   17.28
 -12  -1   3    2.39    1.65
 -12   1   3    3.60    1.34
 -12   1   3    2.72    0.64
 -12  -1   2    6.70    1.85
 -12   1   2    5.21    1.82
 -12   1   2    3.93    0.95
 -12   1   1   61.12    4.33
 -12  -1   1   56.81    5.40
 -12   1   1   58.54    5.88
 -12   1   0   22.56    3.59
 -12  -1   0   22.60    3.40
 -12   1   0   22.24    2.64
 -12   1  -1  111.46    6.53
 -12  -1  -1  130.05    8.47
 -12  -1  -2  100.31    7.48
 -12   1  -2  114.22    8.50
 -12  -1  -3   22.38    3.46
 -12   1  -3   27.56    4.04
 -12   1  -4    1.17    1.17
 -12  -1  -4    4.96    1.76
 -12  -1  -5   13.82    2.89
 -12   1  -5   11.56    2.90
 -12  -1  -6    6.61    1.96
 -12   1  -6    6.39    1.99
  12   1   7    1.75    1.14
 -12   1  -7    3.16    1.49
 -12  -1  -7    2.55    1.24
  12   1   8    2.71    1.27
 -12   1  -8    3.62    1.79
 -12  -1  -8    3.00    1.70
  12   1   9   12.17    2.36
 -12   1  -9   15.92    3.39
 -12  -1  -9   11.97    2.75
  12   1  10   20.22    3.06
 -12   1 -10   23.90    4.25
 -12  -1 -10   19.33    3.60
  12   1  11   22.81    3.28
 -12   1 -11   20.88    3.99
 -12  -1 -11   24.90    4.05
  12   1  12   19.79    3.24
 -12   1 -12   19.35    3.93
 -12  -1 -12   18.89    3.60
 -12   1 -13   -2.19    1.58
 -12  -1 -13   -0.85    1.17
  12   1  13    1.63    1.30
 -12   1 -14    8.68    2.74
 -12  -1 -14    5.24    2.05
  12   1  14    7.82    2.28
 -12   1 -15   12.68    3.37
 -12  -1 -15   15.21    3.48
  12   1  15   16.40    3.19
 -12   1 -16    8.21    2.65
 -12  -1 -16    5.79    2.01
 -12   1 -17    7.87    2.82
 -12  -1 -17    6.94    2.39
  12   2 -25   11.34    3.25
  12   2 -24    7.09    2.71
  12   2 -23    2.29    2.01
  12   2 -22   15.03    3.61
  12   2 -21   15.40    3.54
  12  -2 -20   -0.07    0.75
  12   2 -20    3.68    1.54
  12  -2 -19    6.63    1.84
  12   2 -19    4.23    1.80
  12  -2 -18   20.39    2.95
  12   2 -18   21.60    3.78
  12  -2 -17    3.91    1.30
  12   2 -17    1.98    1.36
  12  -2 -16   48.85    4.16
  12   2 -16   41.91    5.25
 -12   2  15   12.79    2.85
  12  -2 -15   14.31    2.25
  12   2 -15   13.05    2.77
  12  -2 -14   36.59    3.38
  12   2 -14   40.29    4.88
 -12   2  14   32.70    4.42
  12  -2 -13   65.01    4.41
  12   2 -13   81.28    6.98
 -12   2  13   80.27    6.91
 -12   2  12    5.16    1.76
  12   2 -12    4.30    1.89
 -12   2  11   -0.73    1.25
  12   2 -11    0.91    0.89
 -12   2  10    2.34    1.60
 -12   2   9    9.93    2.44
 -12   2   8   18.52    3.18
 -12  -2   8   14.91    2.58
  12   2  -7   -0.07    0.32
 -12   2   7   -0.61    1.22
 -12  -2   7    0.65    0.87
  12   2  -6    6.25    1.02
 -12   2   6    5.13    1.87
 -12  -2   6    4.22    1.41
 -12  -2   5   32.40    3.84
 -12   2   5   37.00    4.75
  12   2  -5   41.06    2.71
 -12  -2   4   43.52    4.47
 -12   2   4   48.29    5.43
  12   2  -4   44.86    3.00
 -12  -2   3   31.22    3.79
 -12   2   3   34.27    4.53
  12   2  -3   31.91    2.66
 -12  -2   2  101.24    7.17
  12   2  -2  112.77    5.58
 -12  -2   1  101.00    7.07
 -12   2   1  103.41    8.31
  12   2  -1  111.02    5.61
 -12   2   0   56.09    5.99
 -12  -2   0   51.28    4.89
  12   2   0   55.31    3.92
 -12   2  -1    5.35    2.41
 -12  -2  -1    3.80    1.61
  12   2   1    4.07    1.26
 -12   2  -2   21.59    3.87
 -12  -2  -2   21.42    3.20
  12   2   2   18.95    2.42
 -12  -2  -3   24.84    3.39
 -12   2  -3   25.84    4.21
  12   2   3   22.04    2.71
 -12  -2  -4   31.49    4.05
 -12   2  -4   32.57    4.75
  12   2   4   28.54    3.18
  12   2   5   11.76    2.10
 -12  -2  -5   10.43    2.42
 -12   2  -5   11.71    2.92
  12   2   6    4.14    1.33
 -12  -2  -6    3.05    1.19
 -12   2  -6    3.63    1.80
  12   2   7   16.12    2.56
 -12   2  -7   17.45    3.83
 -12  -2  -7   17.48    3.02
  12   2   8    1.12    0.94
 -12   2  -8   -0.78    0.95
 -12  -2  -8    0.75    1.07
  12   2   9    3.33    1.44
 -12   2  -9    8.32    2.61
 -12  -2  -9    7.29    2.24
 -12   2 -10    7.35    2.47
  12   2  10    3.22    1.37
 -12  -2 -10    3.47    1.68
 -12  -2 -11   62.30    6.08
 -12   2 -11   55.72    6.69
  12   2  11   60.71    5.51
  12   2  12   10.30    2.47
 -12   2 -12   13.56    3.76
 -12  -2 -12   10.90    2.61
  12   2  13   22.05    3.51
 -12   2 -13   25.73    4.84
  12   2  14   -0.02    1.00
 -12   2 -14    0.63    1.56
  12   2  15    0.24    1.02
 -12   2 -15    3.48    2.07
  12   3 -23   77.03    8.34
  12   3 -22    3.42    2.12
  12   3 -21    7.46    2.72
  12   3 -20    1.52    1.49
 -12   3  19    2.45    1.41
  12   3 -19    1.73    1.63
 -12   3  18    7.93    2.59
  12   3 -18   13.97    3.11
 -12   3  17    4.52    1.92
  12   3 -17    5.79    2.23
  12   3 -16   46.85    5.84
 -12   3  16   42.00    5.18
 -12   3  15   39.21    4.96
  12   3 -15   33.90    4.79
 -12   3  14   -0.78    1.26
  12   3 -14    2.51    1.14
 -12   3  13   11.50    2.72
  12   3 -13   13.22    2.95
  12   3 -12   43.91    5.22
 -12   3  12   40.64    4.92
 -12   3  11   29.69    4.36
 -12   3  10   -0.84    1.52
 -12   3   9    0.19    1.10
 -12   3   8   31.10    4.53
 -12   3   7    2.44    1.49
 -12  -3   7    3.17    1.26
 -12  -3   6   42.74    4.28
 -12   3   6   43.49    5.31
 -12   3   5   -1.59    1.49
 -12  -3   5    0.11    0.73
 -12  -3   4   -0.44    0.85
 -12   3   4    0.50    1.10
 -12  -3   3  124.99    7.77
 -12   3   3  141.58    9.97
  12   3  -2    0.62    0.77
 -12   3   2    1.94    1.48
 -12  -3   2    0.64    0.86
  12   3  -1   19.57    2.38
 -12  -3   1   16.17    2.72
 -12   3   1   17.93    3.85
 -12   3   0   60.66    6.56
 -12  -3   0   53.02    4.86
  12   3   0   60.97    4.46
 -12   3  -1   69.82    7.23
 -12  -3  -1   68.69    5.51
  12   3   1   66.46    4.77
 -12  -3  -2   73.30    5.78
 -12   3  -2   77.01    7.54
  12   3   2   71.66    5.10
 -12  -3  -3  136.96    8.27
 -12   3  -3  151.31   10.90
  12   3   3  144.92    7.82
  12   3   4    5.26    1.52
 -12  -3  -4    7.51    1.92
 -12   3  -4    5.54    2.11
  12   3   5    4.49    1.46
 -12  -3  -5    5.34    1.55
 -12   3  -5    6.92    2.43
  12   3   6    4.41    1.44
 -12   3  -6    7.08    2.59
 -12  -3  -6    5.64    1.68
  12   3   7    0.37    0.70
 -12   3  -7    0.23    1.25
 -12  -3  -7    1.04    0.85
  12   3   8    2.49    1.31
 -12   3  -8   -1.61    1.34
  12   3   9    0.16    0.79
 -12   3  -9    0.24    1.26
  12   3  10   -0.74    1.37
 -12   3 -10    2.64    1.73
  12   3  11   24.73    3.71
 -12   3 -11   20.18    4.53
  12   3  12   -0.41    1.00
 -12   3 -12    6.77    2.65
  12   3  13    4.82    1.80
 -12   3 -13    4.31    2.35
  12   3  14   -0.17    0.91
 -12   4  23    0.01    1.25
 -12   4  22    5.73    2.19
 -12   4  21   10.13    2.76
  12   4 -21    8.68    3.18
 -12   4  20    2.75    1.68
  12   4 -20    1.55    1.32
 -12   4  19   13.62    3.20
  12   4 -19   15.85    3.75
  12   4 -18   69.22    7.64
 -12   4  18   62.72    6.73
  12   4 -17    2.20    2.11
 -12   4  17    1.66    1.75
  12   4 -16    3.34    1.93
 -12   4  16    5.61    2.33
  12   4 -15    2.87    1.98
 -12   4  15    1.26    1.04
  12   4 -14    9.36    2.44
 -12   4  14   12.10    2.89
  12   4 -13   14.93    3.31
 -12   4  13   11.27    2.90
 -12   4  12   51.98    6.01
 -12   4  11    0.57    1.30
 -12   4  10    1.01    1.36
 -12   4   9   -0.37    1.32
 -12   4   8   20.03    3.64
 -12  -4   7   13.49    2.41
 -12   4   7   15.46    3.12
 -12  -4   6    9.28    1.91
 -12   4   6   11.51    2.91
 -12   4   5    4.23    2.01
 -12  -4   5    4.01    1.49
 -12  -4   4   -0.05    0.70
 -12   4   4    1.20    0.95
 -12  -4   3    5.43    1.57
 -12   4   3    5.97    2.40
 -12  -4   2   32.21    3.58
 -12   4   2   31.26    4.85
 -12   4   1    5.15    2.43
 -12  -4   1    1.56    1.40
 -12   4   0  157.71   11.29
 -12  -4   0  138.99    7.87
 -12  -4  -1   60.80    4.95
 -12   4  -1   69.65    7.42
 -12   4  -2   24.53    4.42
 -12   4  -3    5.20    2.26
 -12   4  -4   -1.02    1.69
 -12   4  -5    1.59    1.51
 -12   4  -6    0.52    1.35
 -12   4  -7    5.33    2.27
 -12   4  -8    6.50    2.88
 -12   4  -9    4.06    2.68
 -12   4 -10   -0.45    1.51
 -12   5  21    0.96    1.41
 -12   5  20   -2.77    2.24
 -12   5  19   -0.76    1.43
 -12   5  18   45.61    5.94
  12   5 -17    1.09    1.72
 -12   5  17    2.05    2.23
  12   5 -16   47.56    6.63
 -12   5  16   64.37    6.99
  12   5 -15    1.04    2.10
 -12   5  15    1.96    1.41
 -12   5  14   11.00    3.06
 -12   5  13   -0.39    1.11
 -12   5  12   15.77    3.53
 -12   5  11   10.04    2.90
 -12   5  10   12.53    3.23
 -12   5   9    0.03    1.26
 -12   5   8   -0.83    1.39
 -12   5   7    7.49    2.59
 -12  -5   7    9.55    2.01
 -12   5   6   20.71    3.93
 -12  -5   6   18.25    2.64
 -12   5   5    2.94    1.63
 -12   5   4   18.96    3.85
 -12   5   3    5.97    2.49
 -12   5   2   17.37    3.62
 -12   5   1    8.74    2.78
 -12   5   0   35.50    5.44
 -12   5  -1    4.18    2.51
 -12   5  -2   41.60    6.08
 -12   5  -3    2.10    1.80
 -12   5  -4   -0.31    1.82
 -12   5  -5    4.47    2.42
 -12   5  -6   29.80    5.21
 -12   5  -7    4.22    2.48
 -12   6  19    8.41    2.90
 -12   6  18    5.71    2.78
 -12   6  17    2.31    2.23
 -12   6  16   -0.72    1.25
 -12   6  15   -0.74    1.21
 -12   6  14   -4.04    2.03
 -12   6  13    5.02    2.25
 -12   6  12    5.82    2.50
 -12   6  11    5.37    2.62
 -12   6  10   15.01    3.98
 -12   6   9   -0.84    1.51
 -12   6   8   21.80    4.44
 -12   6   7    1.44    1.52
 -12   6   6   -2.45    1.72
 -12   6   5    5.66    2.49
 -12   6   4    0.35    1.15
 -12   6   3   12.00    3.37
 -12   6   2    1.04    1.10
 -12   6   1   25.10    4.76
 -12   6   0   27.05    5.08
 -12   6  -1    9.19    3.26
 -12   6  -2    2.14    2.25
 -12   6  -3   -1.59    2.01
 -12   6  -4    2.03    1.75
 -12   7  14    3.88    2.12
 -12   7  13   -2.87    1.89
 -12   7  12    4.30    1.97
 -12   7  11    7.93    2.84
 -12   7  10    4.69    2.60
 -12   7   9    8.47    3.11
 -12   7   8    2.22    2.18
 -12   7   7   -0.81    1.46
 -12   7   6   -1.45    1.54
 -12   7   5    0.98    1.20
 -12   7   4    5.14    2.69
 -12   7   3    2.11    1.19
 -12   7   2    1.09    1.71
  13   0 -26   -0.30    1.20
  13   0 -25    5.89    2.43
  13   0 -24   -0.42    1.38
  13   0 -23    1.75    1.47
  13   0 -22    1.29    1.72
  13   0 -21  116.75    8.80
  13   0 -20   -0.93    1.07
  13   0 -19    2.43    1.37
  13   0 -18   -0.75    0.95
  13   0 -17   15.25    2.88
  13   0 -16    1.64    1.11
  13   0 -15    0.86    0.92
  13   0 -14    0.94    0.86
  13   0 -13    7.89    1.97
 -13   0  12   -0.83    1.08
 -13   0  11   50.24    5.28
 -13   0  10    0.34    0.94
 -13   0   9   14.75    2.95
 -13   0   8   -1.84    1.36
 -13   0   7   56.20    5.59
 -13   0   6   -0.27    1.04
 -13   0   5  148.02    9.60
 -13   0   4    1.84    2.01
 -13   0   3  327.78   15.48
 -13   0   2    0.42    1.30
 -13   0   1    4.45    1.91
 -13   0   0    0.77    1.30
 -13   0  -1   39.84    4.99
 -13   0  -2    0.84    1.21
 -13   0  -3    5.26    1.88
 -13   0  -4    1.90    1.46
 -13   0  -5    1.07    1.39
 -13   0  -6   -0.02    1.01
 -13   0  -7    1.41    1.24
 -13   0  -8    0.24    1.35
 -13   0  -9   27.41    4.49
 -13   0 -10    1.57    1.45
 -13   0 -11   -0.59    1.58
 -13   0 -12   -0.50    1.53
 -13   0 -13   -0.72    2.01
  13   0  13    3.47    1.69
 -13   0 -14   -0.71    2.02
 -13   0 -15   21.14    4.21
 -13   0 -16  -11.32    3.24
  13   1 -26    6.52    2.76
  13   1 -25    1.37    2.09
  13   1 -24    1.73    1.54
  13  -1 -23    1.86    1.08
  13   1 -23    1.06    1.27
  13  -1 -22    9.19    2.49
  13   1 -22    6.31    2.46
  13  -1 -21    2.94    1.87
  13   1 -21    5.22    2.38
  13  -1 -20   30.78    4.13
  13   1 -20   31.72    4.62
  13  -1 -19   -0.27    0.78
  13   1 -19    0.74    1.14
  13  -1 -18    2.97    1.58
  13   1 -18    3.15    1.49
  13  -1 -17    0.60    1.08
  13   1 -17    1.19    1.23
  13  -1 -16    2.30    1.15
  13   1 -16   -0.41    0.96
  13  -1 -15   49.07    4.57
  13   1 -15   49.31    5.41
 -13   1  15   40.09    5.08
 -13   1  14   24.72    3.94
  13  -1 -14   23.95    3.10
  13   1 -14   20.76    3.55
  13   1 -13   61.62    5.80
 -13   1  13   59.83    6.03
 -13   1  12    0.90    0.93
 -13  -1  11   73.62    6.35
 -13   1  11   66.34    6.39
 -13  -1  10    1.20    0.76
 -13   1  10    2.82    1.71
 -13  -1   9   49.11    5.10
 -13   1   9   51.47    5.53
  13   1  -9   55.06    2.78
 -13   1   8    3.65    1.59
 -13  -1   8    2.18    1.32
 -13   1   7    1.62    1.24
 -13  -1   7    1.61    0.82
 -13  -1   6   25.97    3.84
 -13   1   6   31.38    4.39
 -13  -1   5  307.07   14.56
 -13   1   5  322.17   15.52
 -13  -1   4   14.18    2.88
 -13   1   4   11.28    2.82
 -13  -1   3   14.47    2.86
 -13   1   3   12.87    2.81
 -13  -1   2    5.96    1.87
 -13   1   2    9.42    2.57
 -13   1   1   20.97    3.71
 -13  -1   1   17.86    3.25
 -13  -1   0   29.94    4.03
 -13   1   0   25.81    4.10
 -13   1  -1   74.80    7.13
 -13  -1  -1   72.94    6.53
 -13   1  -2    2.90    1.58
 -13  -1  -2    3.49    1.72
 -13   1  -3   16.64    3.44
 -13  -1  -3   14.08    2.93
 -13   1  -4    5.13    2.29
 -13  -1  -4    4.22    1.77
  13   1   5    3.82    1.33
 -13  -1  -5    6.96    2.25
 -13   1  -5    8.24    2.68
 -13  -1  -6   -2.75    1.47
 -13   1  -6   -1.76    1.60
  13   1   6    0.65    0.83
 -13  -1  -7    1.25    1.38
  13   1   7    1.98    1.09
 -13   1  -8   11.83    2.87
 -13  -1  -8   11.48    2.60
  13   1   8   10.98    2.33
  13   1   9   41.44    4.40
 -13   1  -9   35.10    5.33
 -13  -1  -9   39.47    5.06
 -13   1 -10    1.15    1.57
 -13  -1 -10    0.88    1.09
  13   1  10    1.93    1.38
  13   1  11   28.14    3.71
 -13   1 -11   21.98    4.25
 -13   1 -12    1.79    1.79
 -13  -1 -12    3.49    1.56
  13   1  12    5.75    2.13
 -13   1 -13   25.49    4.68
 -13  -1 -13   27.17    4.51
  13   1  13   22.31    3.59
 -13   1 -14    0.59    1.58
 -13  -1 -14    2.49    1.70
 -13   1 -15   21.32    4.52
 -13  -1 -15   32.89    4.92
  13   2 -24   60.96    7.30
  13   2 -23   -1.12    1.61
  13   2 -22    1.11    1.42
  13   2 -21    8.03    2.86
  13   2 -20   64.08    6.93
  13   2 -19   23.94    4.34
 -13   2  18   -0.39    0.95
  13   2 -18    3.64    2.21
 -13   2  17   10.83    2.75
  13   2 -17   10.45    2.65
  13   2 -16   93.69    8.06
 -13   2  16   64.93    6.69
  13   2 -15   48.37    5.75
 -13   2  15   55.45    5.96
  13   2 -14   40.68    5.09
 -13   2  14   39.50    5.03
 -13   2  13    2.26    1.54
  13   2 -13    0.09    1.26
 -13   2  12   24.60    3.90
 -13   2  11   39.16    4.99
 -13   2  10   21.74    3.88
 -13  -2  10   20.31    3.16
 -13   2   9   17.34    3.40
 -13  -2   9   11.27    2.59
 -13   2   8    1.38    1.07
 -13  -2   8    2.49    1.00
 -13   2   7   22.66    3.75
 -13  -2   7   16.68    2.89
  13   2  -6    5.19    0.95
 -13  -2   6    5.16    1.68
 -13   2   6    4.76    1.79
  13   2  -5    1.55    0.67
 -13  -2   5    0.67    0.87
 -13   2   5    2.15    1.40
  13   2  -4   13.23    1.64
 -13  -2   4   12.82    2.61
 -13   2   4   17.38    3.21
 -13  -2   3   26.66    3.73
 -13   2   3   40.54    5.29
  13   2  -3   34.82    2.91
 -13   2   2   33.37    4.80
 -13  -2   2   26.84    3.73
  13   2  -2   33.86    2.94
 -13  -2   1   -0.06    0.72
  13   2  -1    0.38    0.49
 -13  -2   0    1.87    0.96
  13   2   0    0.36    0.58
 -13   2  -1    8.28    2.71
 -13  -2  -1    7.04    2.00
  13   2   1    6.52    1.43
 -13   2  -2   16.96    3.36
 -13  -2  -2   19.13    3.34
  13   2   2   16.22    2.27
 -13   2  -3   -0.29    1.31
 -13  -2  -3    1.57    1.03
  13   2   3   -0.45    0.72
 -13  -2  -4    0.53    0.92
  13   2   4   -0.39    0.66
 -13   2  -4    1.19    1.62
  13   2   5    1.00    0.93
 -13  -2  -5    3.37    1.48
 -13   2  -5    1.98    1.20
 -13  -2  -6    1.41    1.24
 -13   2  -6    0.28    1.05
  13   2   6    1.00    0.86
 -13   2  -7    6.16    2.53
 -13  -2  -7    5.41    1.75
  13   2   7    6.39    1.71
  13   2   8    5.47    1.61
 -13   2  -8    3.73    2.27
 -13  -2  -8    3.11    1.87
  13   2   9    0.15    1.12
 -13   2  -9   -0.56    1.19
 -13  -2  -9   -0.15    1.30
  13   2  10   26.98    3.69
 -13   2 -10   34.97    5.52
 -13  -2 -10   36.38    4.71
  13   2  11    4.22    1.83
 -13   2 -11    3.43    1.65
  13   2  12    8.06    2.15
 -13   2 -12    6.14    2.31
  13   2  13    8.11    2.42
 -13   2 -13   11.92    3.56
 -13   3  22    1.47    1.68
  13   3 -22    1.40    1.42
 -13   3  21    1.03    1.70
  13   3 -21    1.47    2.10
 -13   3  20   33.53    4.90
  13   3 -20   36.29    5.61
 -13   3  19   10.65    2.97
  13   3 -19    9.04    3.05
 -13   3  18   38.72    5.20
  13   3 -18   39.14    5.57
  13   3 -17   87.27    8.29
 -13   3  17   88.28    7.94
 -13   3  16    1.80    1.58
  13   3 -16    1.72    1.48
 -13   3  15   11.78    2.96
  13   3 -15   11.72    2.92
 -13   3  14   -0.33    1.49
  13   3 -14    0.08    1.13
 -13   3  13   12.46    3.03
 -13   3  12    5.29    2.08
 -13   3  11   -0.21    1.13
 -13   3  10   23.13    4.07
 -13   3   9    4.13    2.09
 -13  -3   9    1.83    1.11
 -13   3   8    3.82    1.74
 -13  -3   8    3.01    1.31
 -13   3   7    1.71    1.28
 -13  -3   7    2.25    1.42
 -13   3   6    1.69    1.63
 -13  -3   6    1.85    0.99
 -13  -3   5    3.20    1.29
 -13   3   5    0.76    1.15
 -13   3   4    5.12    2.31
 -13  -3   4    3.12    1.38
 -13  -3   3   85.41    6.50
 -13   3   3   88.95    8.11
  13   3  -2    1.38    0.87
 -13  -3   2    0.66    0.84
 -13   3   2    2.18    1.53
 -13  -3   1   33.87    4.04
 -13   3   1   29.69    4.71
  13   3  -1   34.40    3.24
 -13  -3   0   23.54    3.40
 -13   3   0   22.20    4.02
  13   3   0   27.04    2.99
 -13  -3  -1   77.91    6.22
 -13   3  -1   77.54    7.95
  13   3   1   80.36    5.45
  13   3   2    8.72    1.91
 -13   3  -2   12.94    3.39
 -13  -3  -2   10.20    2.26
  13   3   3    1.09    0.60
 -13  -3  -3    0.60    0.80
  13   3   4    1.91    1.17
 -13  -3  -4    0.48    0.72
 -13   3  -4    0.96    1.28
  13   3   5   -0.29    0.62
 -13  -3  -5    0.70    0.82
  13   3   6    2.05    1.05
 -13   3  -6   -0.16    0.94
  13   3   7    0.59    0.81
 -13   3  -7   -0.21    1.44
  13   3   8    2.47    1.32
 -13   3  -8    2.47    2.23
  13   3   9    0.33    1.05
 -13   3  -9   -0.15    1.53
  13   3  10   -0.11    1.17
 -13   3 -10    0.56    1.55
  13   3  11   -0.60    1.18
  13   3  12    1.53    1.13
 -13   4  20    0.56    1.55
  13   4 -19   14.77    3.90
 -13   4  19   10.59    3.17
  13   4 -18   19.98    4.27
 -13   4  18   14.85    3.38
  13   4 -17   32.98    5.42
 -13   4  17   28.44    4.84
  13   4 -16    6.10    2.39
 -13   4  16    3.71    2.27
  13   4 -15    1.81    1.10
 -13   4  15    0.20    1.30
 -13   4  14   22.51    4.26
 -13   4  13    6.52    2.54
 -13   4  12    1.35    1.28
 -13   4  11   -0.23    1.14
 -13   4  10    4.97    2.00
 -13  -4   9   38.74    4.29
 -13   4   9   35.59    5.19
 -13  -4   8    6.24    2.01
 -13   4   8    2.36    1.77
 -13  -4   7   27.74    3.56
 -13   4   7   28.97    4.80
 -13   4   6    1.38    1.12
 -13  -4   6    0.88    1.04
 -13  -4   5    6.82    2.10
 -13   4   5    1.65    1.63
 -13  -4   4   20.87    3.06
 -13   4   4   19.45    3.85
 -13  -4   3    9.19    2.17
 -13   4   3    8.19    2.67
 -13   4   2    2.96    1.87
 -13  -4   2   -0.32    0.94
 -13  -4   1    1.92    1.19
 -13   4   1    1.16    1.44
 -13   4   0    6.78    2.44
 -13   4  -1    0.59    1.18
 -13   4  -2   17.12    3.87
 -13   4  -3   10.94    3.15
 -13   4  -4    3.01    1.70
 -13   4  -5   29.82    5.29
 -13   4  -6    4.50    2.47
 -13   4  -7    2.06    1.41
 -13   4  -8    0.28    1.43
 -13   5  18    2.85    1.14
 -13   5  17   14.77    3.67
 -13   5  16    2.50    2.13
 -13   5  15   10.66    3.38
 -13   5  14    2.33    1.77
 -13   5  13   16.01    3.76
 -13   5  12   -0.70    1.65
 -13   5  11    1.69    1.94
 -13   5  10    1.59    1.69
 -13   5   9    9.04    2.92
 -13  -5   9    4.49    1.56
 -13   5   8   -0.95    1.54
 -13   5   7    0.89    1.44
 -13   5   6   -1.00    1.62
 -13   5   5   12.39    3.40
 -13   5   4    5.43    2.49
 -13   5   3   34.54    5.47
 -13   5   2   36.70    5.80
 -13   5   1   36.61    5.77
 -13   5   0    2.91    2.68
 -13   5  -1   72.84    8.38
 -13   5  -2   -0.95    1.60
 -13   5  -3    5.59    2.65
 -13   5  -4    1.06    1.33
 -13   6  15   -1.59    1.83
 -13   6  14   -2.57    1.85
 -13   6  13   -0.33    1.26
 -13   6  12   -0.55    1.55
 -13   6  11    6.96    2.77
 -13   6  10    8.80    3.28
 -13   6   9    1.52    1.22
 -13   6   8   -0.74    1.21
 -13   6   7    1.26    1.73
 -13   6   6    3.78    2.15
 -13   6   5    6.28    2.74
 -13   6   4    9.84    3.23
 -13   6   3   -2.63    1.67
 -13   6   2   16.14    3.91
 -13   6   1   22.20    4.60
  14   0 -25    2.97    1.83
  14   0 -24    6.79    2.55
  14   0 -23   -0.43    1.13
  14   0 -22   64.43    6.86
  14   0 -21    5.89    2.32
  14   0 -20   16.22    3.39
  14   0 -19   -0.25    1.05
  14   0 -18   46.85    5.35
  14   0 -17    1.30    1.31
  14   0 -16  100.06    7.42
  14   0 -15    1.51    1.12
 -14   0  14    1.64    1.61
 -14   0  13    2.65    1.67
 -14   0  12  158.77   10.33
 -14   0  11    0.49    0.95
 -14   0  10   25.71    4.01
 -14   0   9   -3.37    1.61
 -14   0   8    1.64    1.03
 -14   0   7   -2.10    1.16
 -14   0   6    5.64    1.98
 -14   0   5    1.11    1.14
 -14   0   4   12.92    3.06
 -14   0   3   -0.97    1.12
 -14   0   2   18.66    3.58
 -14   0   1    3.53    1.90
 -14   0   0  195.98   12.04
 -14   0  -1   -0.60    1.11
 -14   0  -2    3.60    1.73
 -14   0  -3    0.04    1.03
 -14   0  -4   30.34    4.75
 -14   0  -5   -0.94    1.73
 -14   0  -6   -1.19    1.77
 -14   0  -7    0.56    1.26
 -14   0  -8   41.64    5.68
 -14   0  -9    1.70    1.50
 -14   0 -10   18.50    3.79
 -14   0 -11   -5.47    2.27
 -14   0 -12    3.80    1.94
  14   0  12    8.22    2.38
 -14   0 -13    7.21    2.88
 -14   0 -14   72.57    8.16
  14   1 -25   -0.16    1.18
  14   1 -24   -0.50    1.29
  14   1 -23    5.51    2.40
  14   1 -22    8.97    2.73
  14   1 -21   29.30    4.68
  14   1 -20    2.40    1.30
  14   1 -19    2.56    1.20
  14   1 -18   10.22    2.77
  14   1 -17   30.37    4.43
 -14   1  17   27.67    4.46
  14   1 -16   12.54    2.80
 -14   1  16    7.86    2.57
  14   1 -15   38.99    4.76
  14  -1 -15   30.66    3.58
 -14   1  15   33.43    4.83
 -14   1  14   -0.95    1.20
 -14  -1  13    7.28    2.28
 -14   1  13    5.72    2.05
 -14  -1  12   -0.34    0.97
 -14   1  12    2.71    1.79
 -14  -1  11    0.17    0.93
 -14   1  11    1.77    1.42
 -14   1  10    1.81    1.29
 -14  -1  10    0.83    1.02
 -14   1   9   -0.14    0.96
 -14  -1   9    3.39    1.51
 -14  -1   8    0.83    0.78
 -14   1   8    2.55    1.40
 -14  -1   7   24.53    3.78
 -14   1   7   29.61    4.31
 -14  -1   6    0.70    1.14
 -14   1   6    0.02    0.93
 -14  -1   5   26.06    3.91
 -14   1   5   25.27    4.14
 -14  -1   4    3.12    1.62
 -14   1   4    1.00    1.33
 -14  -1   3   67.43    6.38
 -14   1   3   71.37    7.05
 -14   1   2   18.63    3.87
 -14  -1   2   18.43    3.47
 -14  -1   1   15.31    3.09
 -14   1   1   18.69    3.80
 -14  -1   0    1.46    0.96
 -14   1   0    1.08    0.96
 -14   1  -1    0.91    1.11
 -14  -1  -1    1.26    0.99
 -14  -1  -2   -0.51    1.16
 -14   1  -2   -1.87    1.87
  14   1   2    2.12    1.12
 -14  -1  -3    4.62    1.94
 -14   1  -3    4.73    1.75
  14   1   3    4.25    1.41
 -14   1  -4    8.61    2.72
 -14  -1  -4    5.15    1.87
  14   1   4    3.93    1.54
 -14  -1  -5   11.36    2.81
 -14   1  -5   11.21    3.20
  14   1   5   10.61    2.20
 -14  -1  -6    9.09    2.70
 -14   1  -6    6.81    2.36
  14   1   6   12.11    2.35
 -14   1  -7   15.02    3.53
 -14  -1  -7   13.47    3.13
  14   1   7   11.08    2.25
 -14   1  -8   17.56    3.75
 -14  -1  -8   18.15    3.57
  14   1   8   18.65    3.06
 -14   1  -9   12.83    3.20
 -14  -1  -9   13.27    3.20
  14   1   9   12.82    2.49
  14   1  10    2.41    1.40
 -14   1 -10    1.82    1.95
 -14  -1 -10   -0.98    1.84
 -14  -1 -11    2.02    1.75
  14   1  11   -0.26    0.92
 -14   1 -11    0.98    1.44
 -14   1 -12    9.68    3.30
 -14  -1 -12   17.58    3.67
  14   1  12   11.75    2.58
 -14  -1 -13    5.12    2.01
  14   2 -23    8.45    3.05
  14   2 -22   23.08    4.49
  14   2 -21    9.61    3.12
 -14   2  20   14.19    3.60
  14   2 -20   16.00    3.91
  14   2 -19   60.32    6.74
 -14   2  19   46.78    6.02
 -14   2  18    8.40    2.59
  14   2 -18   11.45    3.09
 -14   2  17    9.40    2.71
  14   2 -17    7.41    2.37
 -14   2  16   -0.23    1.13
  14   2 -16    0.46    0.99
 -14   2  15   27.76    4.43
  14   2 -15   33.12    4.88
 -14   2  14    4.63    2.10
 -14   2  13   13.36    3.13
 -14   2  12   15.64    3.31
 -14  -2  12   21.45    3.47
 -14   2  11   32.64    4.80
 -14  -2  11   35.34    4.48
 -14   2  10   11.48    2.86
 -14  -2  10   12.75    2.70
 -14   2   9    2.20    1.28
 -14  -2   9    6.04    1.98
 -14  -2   8   51.58    5.33
 -14   2   8   48.27    5.83
 -14  -2   7    1.05    1.08
 -14   2   7    1.86    1.22
 -14  -2   6   -0.29    0.78
 -14   2   6    2.24    1.38
 -14  -2   5   63.34    5.99
 -14   2   5   76.95    7.49
  14   2  -4    1.57    0.68
 -14  -2   4    3.00    1.44
  14   2  -3    5.43    1.23
 -14   2   3    5.59    2.25
 -14  -2   3    4.18    1.65
 -14   2   2   10.02    2.77
 -14  -2   2   14.17    2.83
  14   2  -2    9.65    1.67
 -14  -2   1   27.32    3.96
 -14   2   1   35.29    5.20
  14   2  -1   31.93    3.10
 -14   2   0   10.30    2.75
 -14  -2   0    8.63    2.28
  14   2   0    8.51    1.70
 -14   2  -1   15.44    3.53
 -14  -2  -1   10.37    2.50
  14   2   1   10.35    1.84
 -14   2  -2    3.60    1.98
 -14  -2  -2    1.66    1.27
  14   2   2    5.08    1.50
 -14   2  -3    2.32    1.65
 -14  -2  -3    7.32    2.19
  14   2   3    7.20    1.67
 -14  -2  -4   -0.40    0.95
 -14   2  -4    0.79    0.99
  14   2   4   -0.74    0.66
  14   2   5    0.75    0.64
 -14  -2  -5    2.64    1.54
 -14   2  -5    3.11    2.13
  14   2   6    0.88    0.96
 -14  -2  -6    0.85    1.01
 -14   2  -6    2.35    1.68
  14   2   7    2.38    1.40
 -14   2  -7   -0.64    1.70
 -14  -2  -7    1.43    1.10
  14   2   8    8.69    1.99
 -14   2  -8   11.59    3.53
 -14  -2  -8    8.98    2.65
  14   2   9    2.19    1.29
 -14   2  -9   -0.69    1.42
  14   2  10    3.98    1.87
 -14   2 -10   -0.55    1.61
  14   2  11   -0.56    1.34
  14   3 -21   56.51    7.19
  14   3 -20   32.65    5.62
 -14   3  19    5.87    2.30
  14   3 -19    0.91    2.04
 -14   3  18   10.20    3.03
  14   3 -18    7.14    2.36
 -14   3  17   18.28    3.82
  14   3 -17   15.64    3.58
 -14   3  16    2.31    1.44
  14   3 -16    5.19    2.50
 -14   3  15   71.30    7.54
 -14   3  14    5.37    2.34
 -14   3  13   19.04    3.81
 -14   3  12    6.34    2.52
 -14   3  11    2.53    1.32
 -14  -3  11    1.06    1.06
 -14   3  10    4.27    2.15
 -14  -3  10    2.37    1.26
 -14   3   9    0.43    1.30
 -14  -3   9    0.02    1.25
 -14   3   8    0.32    0.92
 -14  -3   8    1.27    1.09
 -14  -3   7   44.50    4.87
 -14   3   7   39.35    5.50
 -14  -3   6    3.30    1.53
 -14   3   6    3.59    2.47
 -14   3   5   32.55    5.05
 -14  -3   5   30.75    4.21
 -14   3   4    5.06    2.08
 -14  -3   4    2.51    1.51
 -14   3   3    9.64    3.11
 -14  -3   3    9.15    2.30
 -14   3   2    4.46    2.54
 -14  -3   2    8.94    2.36
  14   3  -1    9.12    1.59
 -14  -3   1   14.52    2.71
 -14   3   1   19.34    4.00
  14   3   0   10.73    2.00
 -14  -3   0   10.42    2.51
 -14   3   0    7.95    2.36
  14   3   1   14.65    2.41
 -14   3  -1   16.78    3.97
 -14  -3  -1   20.13    3.35
  14   3   2   -0.02    0.75
 -14  -3  -2   -0.94    1.49
  14   3   3    3.07    1.06
 -14   3  -3    1.89    1.57
  14   3   4    1.54    0.93
 -14   3  -4    4.05    2.25
  14   3   5   -1.25    1.10
 -14   3  -5    1.94    1.65
  14   3   6   -0.72    1.14
 -14   3  -6    0.98    1.58
  14   3   7   10.17    2.37
 -14   3  -7   10.83    3.50
  14   3   8    9.49    2.28
  14   3   9   -0.55    1.55
  14   3  10    2.09    1.27
  14   3  11   20.05    3.35
  14   4 -17   24.77    4.48
 -14   4  17   17.77    3.95
 -14   4  16   10.36    2.81
 -14   4  15   -2.18    1.59
 -14   4  14    7.91    2.55
 -14   4  13   -1.88    1.85
 -14   4  12   -1.30    1.44
 -14   4  11    2.74    1.82
 -14  -4  11    4.08    1.62
 -14   4  10    2.76    1.81
 -14  -4  10    1.27    1.12
 -14  -4   9    0.34    1.03
 -14   4   9    3.30    2.11
 -14  -4   8    0.98    0.92
 -14   4   8   -0.48    1.24
 -14  -4   7    0.03    1.11
 -14   4   7    0.64    1.08
 -14  -4   6    2.70    1.20
 -14   4   6    5.23    2.17
 -14  -4   5   25.32    3.66
 -14   4   5   24.85    4.74
 -14  -4   4   23.74    3.42
 -14   4   4   21.17    4.44
 -14   4   3    2.42    1.77
 -14   4   2   -1.15    1.37
 -14   4   1   17.71    3.99
 -14   4   0    1.80    1.49
 -14   4  -1   14.72    3.93
 -14   4  -2    1.94    2.45
 -14   4  -3    1.94    1.78
 -14   4  -4    3.85    2.34
 -14   5  14    0.57    1.21
 -14   5  13    0.97    1.33
 -14   5  12    9.16    3.09
 -14   5  11    1.44    1.68
 -14   5  10    5.51    2.65
 -14   5   9    0.21    1.19
 -14   5   8    2.25    1.51
 -14   5   7   -2.79    2.04
 -14   5   6    1.33    1.73
 -14   5   5   15.64    4.08
 -14   5   4    3.40    1.95
 -14   5   3    4.57    2.09
 -14   5   2   14.30    3.73
 -14   5   1   22.88    5.12
  15   0 -18    1.18    1.37
  15   0 -17    4.17    1.80
 -15   0  17    6.96    2.55
 -15   0  16    0.66    1.37
 -15   0  15    0.26    1.33
 -15   0  14    1.04    1.51
 -15   0  13   79.29    7.39
 -15   0  12    2.13    1.66
 -15   0  11    0.46    1.25
 -15   0  10   -0.79    1.44
 -15   0   9    9.57    2.47
 -15   0   8    0.13    1.18
 -15   0   7    6.22    2.30
 -15   0   6    1.24    1.07
 -15   0   5   38.70    5.12
 -15   0   4    1.44    1.55
 -15   0   3   40.01    5.37
 -15   0   2    0.54    1.12
 -15   0   1   16.01    3.43
 -15   0   0    0.27    1.42
 -15   0  -1    7.46    2.45
 -15   0  -2   -0.06    1.10
 -15   0  -3    9.19    2.62
 -15   0  -4   -0.69    1.27
 -15   0  -5    3.09    1.92
 -15   0  -6    0.65    1.18
 -15   0  -7   -0.73    1.61
 -15   0  -8   -2.21    2.18
 -15   0  -9    6.59    2.66
 -15   0 -10   -4.14    2.13
 -15   0 -11   16.42    3.43
  15   1 -23   31.86    5.25
  15   1 -22    6.62    2.60
  15   1 -21   64.85    7.09
  15   1 -20    2.15    1.23
  15   1 -19   44.87    5.71
  15   1 -18   15.62    3.43
 -15   1  18   11.73    3.39
  15   1 -17   16.45    3.24
 -15   1  17   14.49    3.68
 -15   1  16    0.71    1.29
 -15  -1  15    0.37    1.09
 -15   1  15    1.75    2.17
 -15  -1  14    1.09    1.00
 -15   1  14    2.03    1.80
 -15  -1  13    5.11    1.67
 -15   1  13    7.91    2.79
 -15   1  12    1.20    1.51
 -15  -1  12    0.14    1.22
 -15   1  11    6.43    2.18
 -15  -1  11    8.32    2.55
 -15   1  10    1.78    1.62
 -15  -1  10    2.30    1.53
 -15  -1   9    0.14    0.82
 -15   1   9    0.08    1.28
 -15  -1   8    7.48    2.30
 -15   1   8    8.05    2.50
 -15  -1   7    6.85    2.19
 -15   1   7    6.55    2.28
 -15  -1   6    1.56    0.98
 -15   1   6    1.11    1.53
 -15  -1   5    8.03    2.49
 -15   1   5    9.87    2.95
 -15  -1   4    2.11    1.53
 -15   1   4    5.92    2.56
 -15  -1   3   53.99    6.00
 -15   1   3   61.34    6.93
  15   1  -3   55.16    4.06
 -15  -1   2    0.81    1.14
 -15   1   2    0.77    1.69
  15   1  -2    0.62    0.58
 -15  -1   1   19.29    3.59
 -15   1   1   14.23    3.39
  15   1  -1   18.71    2.44
 -15  -1   0    1.33    1.18
 -15   1   0    2.21    1.52
  15   1   0    1.49    0.95
 -15  -1  -1    9.45    2.70
 -15   1  -1   11.62    3.14
  15   1   1    9.83    1.91
 -15  -1  -2   41.68    5.26
  15   1   2   34.13    3.64
 -15   1  -3    0.70    1.26
 -15  -1  -3   -0.29    1.26
  15   1   3    1.20    0.84
 -15  -1  -4    0.29    0.99
 -15   1  -4   -1.39    1.65
  15   1   4    0.27    0.72
 -15  -1  -5   -1.04    1.48
 -15   1  -5   -0.93    1.34
  15   1   5   -0.59    0.70
 -15  -1  -6    9.03    2.72
 -15   1  -6   12.14    3.61
  15   1   6   10.03    2.34
 -15   1  -7   17.62    4.04
 -15  -1  -7   26.01    4.46
  15   1   7   24.92    3.44
  15   1   8    0.24    1.09
 -15   1  -8   -0.16    1.55
 -15  -1  -8   -1.01    1.58
  15   1   9   37.11    4.40
 -15   1  -9   36.33    5.64
 -15  -1  -9   43.76    5.76
  15   1  10    2.93    1.64
 -15  -1 -10    6.08    2.34
 -15  -1 -11   10.63    3.00
  15   2 -22   13.52    3.54
  15   2 -21    2.05    1.81
  15   2 -20    1.27    1.40
  15   2 -19   -0.60    1.16
  15   2 -18   13.93    3.35
  15   2 -17   19.25    3.97
 -15   2  17   11.87    3.10
 -15   2  16   13.76    3.42
 -15   2  15    8.79    2.73
 -15   2  14   39.24    5.45
 -15  -2  14   35.19    4.88
 -15   2  13    4.45    1.76
 -15  -2  13    4.71    1.85
 -15   2  12    2.82    1.33
 -15  -2  12    9.03    2.48
 -15   2  11    0.62    1.32
 -15  -2  11    3.13    1.52
 -15   2  10    4.01    2.18
 -15  -2  10    5.16    1.91
 -15   2   9   28.15    4.61
 -15  -2   9   26.32    4.02
 -15  -2   8    5.56    2.11
 -15   2   8   13.76    3.34
 -15  -2   7    7.96    2.17
 -15   2   7   10.11    3.32
 -15  -2   6   90.63    7.58
 -15   2   6   84.09    8.17
 -15  -2   5    9.21    2.62
 -15   2   5    5.94    2.08
 -15   2   4    4.52    2.18
 -15  -2   4    1.31    1.37
 -15   2   3    1.20    1.43
 -15  -2   3    1.57    1.70
 -15  -2   2   30.62    4.31
 -15   2   2   27.98    4.78
 -15  -2   1    4.31    1.84
 -15   2   1    6.87    2.42
 -15   2   0    0.20    1.28
 -15  -2   0   -0.67    0.95
  15   2   0    0.57    0.67
 -15  -2  -1    0.44    0.98
 -15   2  -1    2.32    1.13
  15   2   1    0.89    0.98
 -15   2  -2    2.29    1.85
 -15  -2  -2    1.54    1.13
  15   2   2    1.63    1.11
 -15  -2  -3   10.72    2.96
 -15   2  -3    9.17    3.04
  15   2   3   10.95    2.25
 -15  -2  -4    3.34    1.67
 -15   2  -4    1.04    1.93
  15   2   4    1.55    0.92
  15   2   5    1.31    1.12
 -15  -2  -5    1.88    1.35
 -15   2  -5   -1.02    1.35
  15   2   6   15.10    2.87
 -15   2  -6   13.43    3.65
 -15  -2  -6   15.38    3.34
  15   2   7    8.41    2.12
 -15   2  -7    7.55    2.92
  15   2   8   10.79    2.49
  15   2   9   -1.70    1.23
  15   2  10    6.05    2.05
  15   3 -19    4.15    2.21
  15   3 -18   26.28    4.66
 -15   3  16    9.50    3.09
 -15   3  15    1.01    1.36
 -15   3  14   -2.85    1.88
 -15   3  13    6.16    2.57
 -15  -3  13    4.29    1.99
 -15   3  12   -0.19    1.03
 -15  -3  12    0.59    1.23
 -15   3  11    4.13    1.95
 -15  -3  11   -1.25    1.14
 -15   3  10   12.10    3.20
 -15  -3  10   15.24    2.98
 -15   3   9    6.82    2.60
 -15  -3   9   10.97    2.67
 -15  -3   8   10.54    2.77
 -15   3   8   11.84    3.28
 -15  -3   7   24.16    3.82
 -15   3   7   21.54    4.30
 -15   3   6    0.82    1.31
 -15  -3   6    1.15    1.12
 -15   3   5    7.83    2.93
 -15  -3   5    5.11    2.14
 -15   3   4    0.35    1.59
 -15  -3   4   -0.33    0.88
 -15   3   3    0.95    1.14
 -15  -3   3    0.30    1.12
 -15   3   2   18.41    4.29
 -15  -3   2   18.04    3.34
 -15  -3   1    9.67    2.38
 -15   3   1    8.99    2.90
 -15   3   0   33.65    5.46
 -15  -3   0   33.82    4.51
 -15   3  -1    1.39    1.53
 -15   3  -2    2.49    1.78
  15   3   3    0.18    0.79
 -15   3  -3    3.77    2.55
  15   3   4   23.12    3.30
  15   3   5   17.62    2.95
  15   3   6    8.18    2.17
  15   3   7    2.08    1.29
  15   3   8    0.85    1.00
  15   3   9    1.66    1.43
 -15  -4  13   -1.83    1.61
 -15   4  12   -1.04    1.47
 -15  -4  12   -0.05    1.02
 -15   4  11    3.86    2.06
 -15  -4  11    3.45    1.56
 -15   4  10   12.60    3.39
 -15  -4  10    9.62    2.49
 -15  -4   9    2.41    1.36
 -15   4   9   -1.49    2.05
 -15  -4   8   -0.38    1.13
 -15   4   8    0.97    1.33
 -15  -4   7    2.01    1.60
 -15   4   7    2.09    2.58
 -15   4   6    9.51    3.58
 -15   4   5    1.24    2.20
 -15   4   4    5.59    2.59
 -15   4   3   29.86    5.25
 -15   4   2    2.87    2.56
 -16   0  16   -0.79    1.44
 -16   0  15    1.14    1.54
 -16   0  14    4.33    2.06
 -16   0  13    0.48    1.38
 -16   0  12   -0.05    1.09
 -16   0  11    1.71    1.98
 -16   0  10   54.62    6.33
 -16   0   9    2.21    1.77
 -16   0   8   59.67    6.69
 -16   0   7    0.67    1.35
 -16   0   6    2.38    1.42
 -16   0   5    2.05    1.71
 -16   0   4   54.91    6.60
 -16   0   3    1.17    1.95
 -16   0   2    0.27    1.38
 -16   0   1   -1.34    2.27
 -16   0   0   34.38    5.39
 -16   0  -1   -0.19    1.29
 -16   0  -2   21.82    4.29
 -16   0  -3   -0.31    1.34
 -16   0  -4   -0.80    1.14
 -16   0  -5   -0.34    1.19
 -16   0  -6    0.69    1.51
 -16   0  -7   -0.19    1.19
 -16   0  -8   83.52    8.75
  16   1 -20    5.22    1.95
  16   1 -19   13.44    3.35
 -16  -1  16   12.25    3.20
 -16  -1  15    8.94    2.65
 -16   1  15   10.55    3.22
 -16  -1  14   14.29    3.27
 -16   1  14    9.61    2.69
 -16   1  13    0.31    1.14
 -16  -1  13    2.28    1.45
 -16   1  12   -1.11    1.59
 -16  -1  12    1.55    2.10
 -16  -1  11    3.58    1.80
 -16   1  11    5.21    1.91
 -16  -1  10    1.14    1.08
 -16   1  10    3.43    1.91
 -16  -1   9    5.83    2.14
 -16   1   9    6.28    2.47
 -16  -1   8   11.49    2.89
 -16   1   8   14.06    3.41
 -16  -1   7    0.75    1.13
 -16   1   7   -2.10    1.43
 -16  -1   6    7.52    2.52
 -16   1   6    5.57    2.43
 -16  -1   5   10.61    2.93
 -16   1   5   10.72    2.99
 -16   1   4   23.50    4.38
 -16  -1   4   21.75    4.01
 -16  -1   3   -0.25    1.07
 -16   1   3    1.89    1.73
 -16  -1   2    9.43    2.58
 -16   1   2    1.69    1.19
 -16  -1   1    1.36    1.59
 -16   1   1    0.70    1.21
 -16   1   0   -0.82    1.85
 -16  -1   0   -3.92    1.66
  16   1   0    0.46    0.83
 -16  -1  -1    3.34    2.05
 -16   1  -1    2.03    2.18
  16   1   1    1.15    0.81
 -16  -1  -2  112.17    9.32
 -16   1  -2  100.24    9.49
  16   1   2   85.21    6.17
 -16   1  -3    8.54    2.97
 -16  -1  -3    9.39    3.19
  16   1   3    9.50    2.16
 -16  -1  -4    2.59    1.52
 -16   1  -4    3.40    1.97
  16   1   4    3.91    1.46
 -16  -1  -5   -1.08    1.37
 -16   1  -5   -3.01    1.95
  16   1   5    0.77    1.18
  16   1   6   -1.34    1.06
 -16  -1  -6    0.28    1.72
  16   1   7   12.09    2.63
 -16  -1  -7   12.29    3.47
  16   1   8   13.75    2.78
 -16  -1  -8   26.90    4.72
  16   2 -20    7.67    2.74
 -16  -2  16   -0.25    0.99
 -16  -2  15   -3.06    1.56
 -16  -2  14   -2.18    1.55
 -16   2  13   -0.29    1.11
 -16  -2  13    1.01    1.17
 -16   2  12    7.52    2.80
 -16  -2  12    8.94    2.63
 -16   2  11   11.88    3.54
 -16  -2  11   16.44    3.47
 -16  -2  10    1.98    1.17
 -16   2  10   -0.64    1.44
 -16  -2   9   -0.04    0.88
 -16   2   9   -1.87    1.92
 -16  -2   8    1.85    1.54
 -16   2   8    0.29    1.65
 -16  -2   7   14.76    3.37
 -16   2   7   26.22    4.77
 -16  -2   6    1.22    1.19
 -16   2   6    5.41    2.63
 -16   2   5   -0.35    1.79
 -16  -2   5   -1.54    1.31
 -16   2   4    4.07    1.93
 -16  -2   4    1.83    1.37
 -16   2   3   10.56    3.37
 -16  -2   3   18.35    3.66
 -16  -2   2    1.31    1.44
 -16   2   2   -1.38    2.11
 -16   2   1    1.44    1.43
 -16  -2   1   -1.22    1.53
 -16   2   0    8.81    2.80
 -16  -2   0    3.41    1.94
 -16   2  -1    5.44    2.61
 -16  -2  -1    1.55    1.09
 -16   2  -2    2.99    2.21
 -16  -2  -2   -0.21    1.29
 -16  -2  -3    8.63    2.80
  16   2   4   -0.11    1.08
  16   2   5    7.33    2.05
  16   2   6    1.13    0.99
  16   2   7    2.53    1.49
  16   2   8   20.41    3.38
 -16  -3  15    4.35    2.36
 -16  -3  14    2.65    1.41
 -16  -3  13    3.00    1.73
 -16  -3  12    0.83    1.15
 -16  -3  11    1.36    1.18
 -16  -3  10    5.73    2.07
 -16  -3   9    2.91    1.63
 -16  -3   8    5.39    1.96
 -16   3   8    4.19    2.13
 -16   3   7   26.10    5.09
 -16  -3   7   37.06    4.97
 -16   3   6    1.97    2.11
 -16  -3   6   -0.62    1.07
 -16   3   5    0.66    1.46
 -16  -3   5    1.44    1.24
 -16  -3   4    0.05    1.22
 -16  -3   3    0.01    1.29
 -16  -3   2    9.49    2.51
 -16  -4  15    1.48    1.15
 -16  -4  14    2.94    1.53
 -16  -4  13    0.61    1.34
 -16  -4  12   18.70    3.70
 -16  -4  11   15.78    3.42
 -16  -4  10    2.00    1.38
 -17   0  11    7.07    2.94
 -17   0  10    0.30    1.63
 -17   0   9    2.39    1.81
 -17   0   8    0.28    1.45
 -17   0   7   -0.53    1.20
 -17   0   6   -0.37    1.15
 -17   0   5   34.14    5.43
 -17   0   4    3.50    2.08
 -17   0   3   -1.51    1.60
 -17   0   2    2.29    2.01
 -17   0   1   21.70    4.39
 -17   0   0    3.36    2.56
 -17   0  -1   27.92    5.19
 -17   0  -2    4.41    2.70
 -17   0  -3   17.52    4.01
 -17  -1  12    0.67    1.18
 -17  -1  11    1.66    1.50
 -17  -1  10   18.64    3.97
 -17  -1   9   23.62    4.58
 -17  -1   8    6.42    2.62
 -17   1   8    4.74    2.15
 -17  -1   7    2.97    1.91
 -17   1   7    2.31    1.81
 -17  -1   6    3.64    1.86
 -17   1   6    3.12    2.36
 -17   1   5    2.75    1.74
 -17  -1   5    1.09    1.79
 -17  -1   4    1.51    1.77
 -17   1   4    0.29    1.98
 -17  -1   3   12.31    3.15
 -17   1   3    8.77    3.36
 -17  -1   2    1.90    1.63
 -17   1   2    2.24    1.79
 -17  -1   1   13.26    3.29
 -17  -1   0    3.48    2.02
 -17  -1  -1   31.73    5.03
 -17  -1  -2   -0.01    1.12
 -17  -1  -3    2.42    1.53
 -17  -1  -4    1.27    1.55
 -17  -2  13    5.12    2.28
 -17  -2  12   -0.47    1.46
 -17  -2  11   -1.40    2.13
 -17  -2  10   -3.30    1.81
 -17  -2   9    5.27    2.25
 -17  -2   8   12.52    3.23
 -17  -2   7    0.66    1.23
 -17  -2   6   -1.60    1.39
 -17  -2   5    0.90    1.27
 -17  -2   4    2.02    1.55
 -17  -2   3   -0.59    1.13
 -17  -2   2    1.87    2.04
 -17  -2   1    1.56    1.35
 -17  -2   0   -2.18    1.57
 -17  -2  -1    2.13    1.91
 -17  -3  13    5.70    2.16
 -17  -3  12    0.34    1.02
 -17  -3  11    2.00    1.60
 -17  -3  10   23.71    4.35
 -17  -3   9    0.17    1.36
 -17  -3   8   27.81    4.53
 -17  -3   7    1.82    1.44
 -17  -3   6    3.17    1.90
 -18  -2   7    7.49    2.66
 -18  -2   6   -1.53    1.53
 -18  -2   5    5.38    2.29
   0   0   0    0.00    0.00


TITL PSU-1669(LEA-229) in P2(1)/n
REM P2(1)/n (#14 in standard setting)
CELL 0.71073  13.547878   7.280439  23.187887  90.0000 103.4952  90.0000
ZERR   10.00   0.002051   0.001057   0.003529   0.0000   0.0151   0.0000
LATT  1
SYMM -x+1/2, y+1/2,-z+1/2
SFAC C H N O
UNIT 110.00 100.00 10.00 10.00
TREF
HKLF 4
END
_computing_structure_solution     'SHELXT 2018/2 (Sheldrick, 2018)'
;
_shelx_hkl_checksum                97519
_olex2_submission_special_instructions  'No special instructions were received'
_oxdiff_exptl_absorpt_empirical_details
;
Empirical correction (ABSPACK) includes:
- Absorption correction using spherical harmonics
- Frame scaling
;
_oxdiff_exptl_absorpt_empirical_full_max  1.193
_oxdiff_exptl_absorpt_empirical_full_min  0.634
