# Supplementary material for: Reaction of Pyrrolobenzothiazines with Schiff Bases and Carbodiimides: Approach to Angular 6/5/5/5-Tetracyclic Spiroheterocycles
Source: Molecules. 2024 May 1;29(9):2089. doi: 10.3390/molecules29092089 (PMC11085407; doi:10.3390/molecules29092089)
Supplement: Supplementary file 1 [file molecules-29-02089-s001.zip › X-ray/6d.cif]

data_psu-1668(lea-225)
_audit_creation_date               2023-09-21
_audit_creation_method
;
Olex2 1.3
(compiled 2020.11.12 svn.r5f609507 for OlexSys, GUI svn.r6408)
;
_shelx_SHELXL_version_number       '2018/3'
_audit_contact_author_address      ?
_audit_contact_author_email        ?
_audit_contact_author_name         ''
_audit_contact_author_phone        ?
_publ_contact_author_id_orcid      ?
_publ_section_references
;
Dolomanov, O.V., Bourhis, L.J., Gildea, R.J, Howard, J.A.K. & Puschmann, H.
 (2009), J. Appl. Cryst. 42, 339-341.

Sheldrick, G.M. (2015). Acta Cryst. A71, 3-8.

Sheldrick, G.M. (2015). Acta Cryst. C71, 3-8.
;
_chemical_name_common              ?
_chemical_name_systematic          ?
_chemical_formula_moiety           'C23 H15 Br N2 O3 S'
_chemical_formula_sum              'C23 H15 Br N2 O3 S'
_chemical_formula_weight           479.34
_chemical_melting_point            ?
loop_
  _atom_type_symbol
  _atom_type_description
  _atom_type_scat_dispersion_real
  _atom_type_scat_dispersion_imag
  _atom_type_scat_source
 'C' 'C' 0.0033 0.0016 'International Tables Vol C Tables 4.2.6.8 and 6.1.1.4'
 'H' 'H' 0.0000 0.0000 'International Tables Vol C Tables 4.2.6.8 and 6.1.1.4'
 'Br' 'Br' -0.2901 2.4595
 'International Tables Vol C Tables 4.2.6.8 and 6.1.1.4'
 'N' 'N' 0.0061 0.0033 'International Tables Vol C Tables 4.2.6.8 and 6.1.1.4'
 'O' 'O' 0.0106 0.0060 'International Tables Vol C Tables 4.2.6.8 and 6.1.1.4'
 'S' 'S' 0.1246 0.1234 'International Tables Vol C Tables 4.2.6.8 and 6.1.1.4'

_shelx_space_group_comment
;
The symmetry employed for this shelxl refinement is uniquely defined
by the following loop, which should always be used as a source of
symmetry information in preference to the above space-group names.
They are only intended as comments.
;
_space_group_crystal_system        'monoclinic'
_space_group_IT_number             14
_space_group_name_H-M_alt          'P 1 21/c 1'
_space_group_name_Hall             '-P 2ybc'
loop_
  _space_group_symop_operation_xyz
 'x, y, z'
 '-x, y+1/2, -z+1/2'
 '-x, -y, -z'
 'x, -y-1/2, z-1/2'

_cell_length_a                     20.406(4)
_cell_length_b                     9.309(3)
_cell_length_c                     11.069(2)
_cell_angle_alpha                  90
_cell_angle_beta                   93.739(19)
_cell_angle_gamma                  90
_cell_volume                       2098.2(9)
_cell_formula_units_Z              4
_cell_measurement_reflns_used      2401
_cell_measurement_temperature      295(2)
_cell_measurement_theta_max        22.9130
_cell_measurement_theta_min        2.9100
_shelx_estimated_absorpt_T_max     0.868
_shelx_estimated_absorpt_T_min     0.422
_exptl_absorpt_coefficient_mu      2.086
_exptl_absorpt_correction_T_max    1.00000
_exptl_absorpt_correction_T_min    0.36121
_exptl_absorpt_correction_type     multi-scan
_exptl_absorpt_process_details
;
CrysAlisPro 1.171.42.74a (Rigaku Oxford Diffraction, 2022)
Empirical absorption correction using spherical harmonics,
implemented in SCALE3 ABSPACK scaling algorithm.
;
_exptl_absorpt_special_details     ?
_exptl_crystal_colour              'clear colourless'
_exptl_crystal_colour_lustre       clear
_exptl_crystal_colour_modifier     .
_exptl_crystal_colour_primary      colourless
_exptl_crystal_density_diffrn      1.517
_exptl_crystal_density_meas        ?
_exptl_crystal_density_method      ?
_exptl_crystal_description         prism
_exptl_crystal_F_000               968
_exptl_crystal_size_max            0.5
_exptl_crystal_size_mid            0.18
_exptl_crystal_size_min            0.07
_exptl_transmission_factor_max     ?
_exptl_transmission_factor_min     ?
_diffrn_reflns_av_R_equivalents    0.0556
_diffrn_reflns_av_unetI/netI       0.0839
_diffrn_reflns_Laue_measured_fraction_full  1.000
_diffrn_reflns_Laue_measured_fraction_max  0.857
_diffrn_reflns_limit_h_max         18
_diffrn_reflns_limit_h_min         -27
_diffrn_reflns_limit_k_max         12
_diffrn_reflns_limit_k_min         -11
_diffrn_reflns_limit_l_max         14
_diffrn_reflns_limit_l_min         -15
_diffrn_reflns_number              11054
_diffrn_reflns_point_group_measured_fraction_full  1.000
_diffrn_reflns_point_group_measured_fraction_max  0.857
_diffrn_reflns_theta_full          26.000
_diffrn_reflns_theta_max           29.353
_diffrn_reflns_theta_min           2.000
_diffrn_ambient_temperature        295(2)
_diffrn_detector                   'CCD plate'
_diffrn_detector_area_resol_mean   10.4752
_diffrn_detector_type              Ruby
_diffrn_measured_fraction_theta_full  1.000
_diffrn_measured_fraction_theta_max  0.857
_diffrn_measurement_details
;
List of Runs (angles in degrees, time in seconds):

  # Type    Start    End  Width  t~exp~   \w     \q     \k     \f   Frames
--------------------------------------------------------------------------
  1  \w     -5.00  37.00   1.00   25.00    --   13.93  77.00-180.00   42
  2  \w     22.00  92.00   1.00   25.00    --   13.93  57.00  90.00   70
  3  \w    -14.00  40.00   1.00   25.00    --  -14.09  77.00 -30.00   54
  4  \w   -107.00 -48.00   1.00   25.00    --  -14.09-178.00-180.00   59
;
_diffrn_measurement_device         'four-circle diffractometer'
_diffrn_measurement_device_type    'New Xcalibur, Ruby'
_diffrn_measurement_method         '\w scans'
_diffrn_orient_matrix_type        
 'CrysAlisPro convention (1999,Acta A55,543-557)'
_diffrn_orient_matrix_UB_11        -0.0284233000
_diffrn_orient_matrix_UB_12        -0.0420855000
_diffrn_orient_matrix_UB_13        -0.0143554000
_diffrn_orient_matrix_UB_21        0.0199297000
_diffrn_orient_matrix_UB_22        -0.0619831000
_diffrn_orient_matrix_UB_23        -0.0045653000
_diffrn_orient_matrix_UB_31        -0.0028326000
_diffrn_orient_matrix_UB_32        -0.0136574000
_diffrn_orient_matrix_UB_33        0.0624618000
_diffrn_radiation_monochromator    graphite
_diffrn_radiation_probe            x-ray
_diffrn_radiation_type             'Mo K\a'
_diffrn_radiation_wavelength       0.71073
_diffrn_source                     'fine-focus sealed X-ray tube'
_diffrn_source_type                'Enhance (Mo) X-ray Source'
_reflns_Friedel_coverage           0.000
_reflns_Friedel_fraction_full      .
_reflns_Friedel_fraction_max       .
_reflns_number_gt                  2424
_reflns_number_total               4934
_reflns_odcompleteness_completeness  99.85
_reflns_odcompleteness_iscentric   1
_reflns_odcompleteness_theta       26.32
_reflns_special_details
;
 Reflections were merged by SHELXL according to the crystal
 class for the calculation of statistics and refinement.
 
 _reflns_Friedel_fraction is defined as the number of unique
 Friedel pairs measured divided by the number that would be
 possible theoretically, ignoring centric projections and
 systematic absences.
;
_reflns_threshold_expression       'I > 2\s(I)'
_computing_cell_refinement         'CrysAlisPro 1.171.42.74a (Rigaku OD, 2022)'
_computing_data_collection         'CrysAlisPro 1.171.42.74a (Rigaku OD, 2022)'
_computing_data_reduction          'CrysAlisPro 1.171.42.74a (Rigaku OD, 2022)'
_computing_molecular_graphics      'Olex2 1.3 (Dolomanov et al., 2009)'
_computing_publication_material    'Olex2 1.3 (Dolomanov et al., 2009)'
_computing_structure_refinement    'SHELXL 2018/3 (Sheldrick, 2015)'
_computing_structure_solution      'SHELXT 2018/2 (Sheldrick, 2018)'
_refine_diff_density_max           0.473
_refine_diff_density_min           -0.520
_refine_diff_density_rms           0.082
_refine_ls_extinction_coef         .
_refine_ls_extinction_method       none
_refine_ls_goodness_of_fit_ref     1.009
_refine_ls_hydrogen_treatment      mixed
_refine_ls_matrix_type             full
_refine_ls_number_parameters       278
_refine_ls_number_reflns           4934
_refine_ls_number_restraints       1
_refine_ls_R_factor_all            0.1473
_refine_ls_R_factor_gt             0.0670
_refine_ls_restrained_S_all        1.009
_refine_ls_shift/su_max            0.000
_refine_ls_shift/su_mean           0.000
_refine_ls_structure_factor_coef   Fsqd
_refine_ls_weighting_details      
 'w=1/[\s^2^(Fo^2^)+(0.0953P)^2^] where P=(Fo^2^+2Fc^2^)/3'
_refine_ls_weighting_scheme        calc
_refine_ls_wR_factor_gt            0.1588
_refine_ls_wR_factor_ref           0.2110
_refine_special_details            ?
_olex2_refinement_description
;
1. Fixed Uiso
 At 1.2 times of:
  All C(H) groups, All N(H) groups
2. Restrained distances
 H1-N1
 0.86 with sigma of 0.02
3.a Aromatic/amide H refined with riding coordinates:
 C7(H7), C8(H8), C9(H9), C10(H10), C13(H13), C14(H14), C16(H16), C17(H17),
 C19(H19), C20(H20), C21(H21), C22(H22), C23(H23)
;
_atom_sites_solution_hydrogens     mixed
_atom_sites_solution_primary       dual
_atom_sites_solution_secondary     ?
loop_
  _atom_site_label
  _atom_site_type_symbol
  _atom_site_fract_x
  _atom_site_fract_y
  _atom_site_fract_z
  _atom_site_U_iso_or_equiv
  _atom_site_adp_type
  _atom_site_occupancy
  _atom_site_site_symmetry_order
  _atom_site_calc_flag
  _atom_site_refinement_flags_posn
  _atom_site_refinement_flags_adp
  _atom_site_refinement_flags_occupancy
  _atom_site_disorder_assembly
  _atom_site_disorder_group
 C1 C 0.6938(2) 0.8610(5) 0.5661(4) 0.0469(11) Uani 1 1 d . . . . .
 N1 N 0.55871(17) 0.8989(5) 0.6277(3) 0.0503(10) Uani 1 1 d D . . . .
 H1 H 0.5858(18) 0.944(5) 0.672(4) 0.060 Uiso 1 1 d D U . . .
 S1 S 0.50765(6) 0.70626(15) 0.48280(12) 0.0608(4) Uani 1 1 d . . . . .
 O1 O 0.68480(14) 0.9498(4) 0.6489(3) 0.0617(9) Uani 1 1 d . . . . .
 Br1 Br 0.96112(3) 0.87043(8) 0.33611(5) 0.0851(3) Uani 1 1 d . . . . .
 N2 N 0.74267(19) 0.4908(5) 0.3893(4) 0.0538(11) Uani 1 1 d . . . . .
 H2 H 0.722(3) 0.505(6) 0.319(5) 0.082(18) Uiso 1 1 d . . . . .
 O2 O 0.60940(15) 0.5713(4) 0.3933(3) 0.0618(9) Uani 1 1 d . . . . .
 C2 C 0.6414(2) 0.7667(5) 0.5203(3) 0.0458(11) Uani 1 1 d . . . . .
 O3 O 0.74163(15) 0.5545(4) 0.5894(3) 0.0640(10) Uani 1 1 d . . . . .
 C3 C 0.6531(2) 0.6352(5) 0.4560(4) 0.0487(11) Uani 1 1 d . . . . .
 C4 C 0.7180(2) 0.5574(5) 0.4847(4) 0.0493(11) Uani 1 1 d . . . . .
 C5 C 0.5760(2) 0.7956(5) 0.5453(4) 0.0426(10) Uani 1 1 d . . . . .
 C6 C 0.4909(2) 0.9026(5) 0.6424(4) 0.0470(11) Uani 1 1 d . . . . .
 C7 C 0.4609(3) 0.9934(6) 0.7228(4) 0.0682(15) Uani 1 1 d . . . . .
 H7 H 0.485073 1.059330 0.770535 0.082 Uiso 1 1 calc R U . . .
 C8 C 0.3953(3) 0.9814(8) 0.7282(5) 0.0762(17) Uani 1 1 d . . . . .
 H8 H 0.374100 1.040576 0.780995 0.091 Uiso 1 1 calc R U . . .
 C9 C 0.3590(3) 0.8859(7) 0.6592(6) 0.0796(19) Uani 1 1 d . . . . .
 H9 H 0.313929 0.881115 0.666784 0.095 Uiso 1 1 calc R U . . .
 C10 C 0.3876(2) 0.7949(6) 0.5774(6) 0.0761(16) Uani 1 1 d . . . . .
 H10 H 0.362684 0.730370 0.529556 0.091 Uiso 1 1 calc R U . . .
 C11 C 0.4563(2) 0.8058(5) 0.5710(4) 0.0525(12) Uani 1 1 d . . . . .
 C12 C 0.7578(2) 0.8636(5) 0.5104(4) 0.0461(11) Uani 1 1 d . . . . .
 C13 C 0.8152(2) 0.8935(5) 0.5803(4) 0.0543(13) Uani 1 1 d . . . . .
 H13 H 0.812999 0.911954 0.662500 0.065 Uiso 1 1 calc R U . . .
 C14 C 0.8752(2) 0.8965(6) 0.5302(5) 0.0623(14) Uani 1 1 d . . . . .
 H14 H 0.913297 0.914806 0.578427 0.075 Uiso 1 1 calc R U . . .
 C15 C 0.8782(2) 0.8720(5) 0.4070(4) 0.0551(13) Uani 1 1 d . . . . .
 C16 C 0.8225(2) 0.8494(6) 0.3342(4) 0.0551(13) Uani 1 1 d . . . . .
 H16 H 0.824902 0.837769 0.251129 0.066 Uiso 1 1 calc R U . . .
 C17 C 0.7626(2) 0.8440(5) 0.3849(4) 0.0480(11) Uani 1 1 d . . . . .
 H17 H 0.724675 0.827217 0.335571 0.058 Uiso 1 1 calc R U . . .
 C18 C 0.8028(2) 0.4165(6) 0.3889(4) 0.0530(12) Uani 1 1 d . . . . .
 C19 C 0.8559(3) 0.4472(8) 0.4687(5) 0.0803(17) Uani 1 1 d . . . . .
 H19 H 0.852294 0.518060 0.527128 0.096 Uiso 1 1 calc R U . . .
 C20 C 0.9135(3) 0.3743(8) 0.4624(7) 0.096(2) Uani 1 1 d . . . . .
 H20 H 0.948329 0.394704 0.518044 0.116 Uiso 1 1 calc R U . . .
 C21 C 0.9211(3) 0.2725(9) 0.3766(7) 0.104(2) Uani 1 1 d . . . . .
 H21 H 0.960638 0.223407 0.373681 0.125 Uiso 1 1 calc R U . . .
 C22 C 0.8692(3) 0.2428(7) 0.2936(6) 0.091(2) Uani 1 1 d . . . . .
 H22 H 0.874262 0.174306 0.233753 0.109 Uiso 1 1 calc R U . . .
 C23 C 0.8095(3) 0.3144(6) 0.2988(5) 0.0707(15) Uani 1 1 d . . . . .
 H23 H 0.774619 0.294147 0.243048 0.085 Uiso 1 1 calc R U . . .

loop_
  _atom_site_aniso_label
  _atom_site_aniso_U_11
  _atom_site_aniso_U_22
  _atom_site_aniso_U_33
  _atom_site_aniso_U_23
  _atom_site_aniso_U_13
  _atom_site_aniso_U_12
 C1 0.050(2) 0.061(3) 0.029(2) -0.003(2) -0.0023(19) 0.002(2)
 N1 0.039(2) 0.069(3) 0.043(2) 0.013(2) 0.0002(16) -0.0017(19)
 S1 0.0535(7) 0.0640(9) 0.0647(8) -0.0053(7) 0.0024(6) -0.0006(7)
 O1 0.0558(19) 0.087(3) 0.0419(18) -0.0186(18) 0.0018(15) -0.0033(19)
 Br1 0.0519(4) 0.1177(7) 0.0878(5) -0.0066(4) 0.0201(3) 0.0007(3)
 N2 0.054(2) 0.068(3) 0.039(2) -0.003(2) -0.0007(19) 0.014(2)
 O2 0.0467(17) 0.076(2) 0.062(2) -0.0180(18) 0.0007(16) 0.0010(18)
 C2 0.048(2) 0.060(3) 0.029(2) 0.002(2) 0.0007(18) -0.001(2)
 O3 0.066(2) 0.091(3) 0.0345(17) 0.0019(17) -0.0016(15) 0.018(2)
 C3 0.046(2) 0.060(3) 0.040(2) 0.000(2) 0.007(2) -0.003(2)
 C4 0.053(3) 0.055(3) 0.040(3) 0.003(2) 0.004(2) 0.003(2)
 C5 0.049(2) 0.046(3) 0.033(2) 0.003(2) 0.0031(18) 0.003(2)
 C6 0.051(3) 0.057(3) 0.033(2) 0.011(2) 0.005(2) 0.004(2)
 C7 0.079(4) 0.084(4) 0.042(3) -0.003(3) 0.002(2) 0.020(3)
 C8 0.068(4) 0.099(5) 0.063(3) 0.017(3) 0.018(3) 0.020(4)
 C9 0.048(3) 0.076(4) 0.118(5) 0.028(4) 0.027(3) 0.014(3)
 C10 0.053(3) 0.058(4) 0.117(5) 0.010(3) 0.004(3) -0.009(3)
 C11 0.048(2) 0.045(3) 0.065(3) 0.007(2) 0.005(2) 0.007(2)
 C12 0.044(2) 0.064(3) 0.029(2) 0.001(2) -0.0027(19) -0.002(2)
 C13 0.054(3) 0.076(4) 0.032(2) -0.005(2) -0.003(2) -0.005(2)
 C14 0.047(3) 0.084(4) 0.054(3) -0.003(3) -0.010(2) -0.005(3)
 C15 0.041(2) 0.071(4) 0.054(3) 0.000(2) 0.010(2) 0.002(2)
 C16 0.053(3) 0.076(4) 0.036(2) -0.004(2) 0.003(2) 0.001(3)
 C17 0.046(2) 0.065(3) 0.032(2) -0.003(2) -0.0022(19) -0.007(2)
 C18 0.055(3) 0.062(3) 0.043(3) 0.009(2) 0.011(2) 0.009(3)
 C19 0.058(3) 0.116(5) 0.067(4) -0.005(4) -0.002(3) 0.015(4)
 C20 0.062(4) 0.130(7) 0.096(5) 0.011(5) -0.004(3) 0.025(4)
 C21 0.082(4) 0.128(7) 0.106(5) 0.038(5) 0.035(4) 0.049(5)
 C22 0.115(5) 0.086(5) 0.076(4) 0.005(4) 0.042(4) 0.035(4)
 C23 0.076(4) 0.078(4) 0.059(3) 0.004(3) 0.016(3) 0.014(3)

_geom_special_details
;
 All esds (except the esd in the dihedral angle between two l.s. planes)
 are estimated using the full covariance matrix.  The cell esds are taken
 into account individually in the estimation of esds in distances, angles
 and torsion angles; correlations between esds in cell parameters are only
 used when they are defined by crystal symmetry.  An approximate (isotropic)
 treatment of cell esds is used for estimating esds involving l.s. planes.
;
loop_
  _geom_bond_atom_site_label_1
  _geom_bond_atom_site_label_2
  _geom_bond_distance
  _geom_bond_site_symmetry_2
  _geom_bond_publ_flag
 C1 O1 1.256(5) . ?
 C1 C2 1.450(6) . ?
 C1 C12 1.481(6) . ?
 N1 H1 0.829(19) . ?
 N1 C5 1.387(6) . ?
 N1 C6 1.404(5) . ?
 S1 C5 1.730(4) . ?
 S1 C11 1.744(5) . ?
 Br1 C15 1.911(4) . ?
 N2 H2 0.87(6) . ?
 N2 C4 1.350(6) . ?
 N2 C18 1.409(6) . ?
 O2 C3 1.245(5) . ?
 C2 C3 1.443(6) . ?
 C2 C5 1.407(5) . ?
 O3 C4 1.227(5) . ?
 C3 C4 1.526(6) . ?
 C6 C7 1.398(7) . ?
 C6 C11 1.365(6) . ?
 C7 H7 0.9300 . ?
 C7 C8 1.348(7) . ?
 C8 H8 0.9300 . ?
 C8 C9 1.359(8) . ?
 C9 H9 0.9300 . ?
 C9 C10 1.396(9) . ?
 C10 H10 0.9300 . ?
 C10 C11 1.412(6) . ?
 C12 C13 1.388(6) . ?
 C12 C17 1.411(6) . ?
 C13 H13 0.9300 . ?
 C13 C14 1.377(7) . ?
 C14 H14 0.9300 . ?
 C14 C15 1.388(7) . ?
 C15 C16 1.367(6) . ?
 C16 H16 0.9300 . ?
 C16 C17 1.379(6) . ?
 C17 H17 0.9300 . ?
 C18 C19 1.382(7) . ?
 C18 C23 1.391(7) . ?
 C19 H19 0.9300 . ?
 C19 C20 1.363(8) . ?
 C20 H20 0.9300 . ?
 C20 C21 1.357(10) . ?
 C21 H21 0.9300 . ?
 C21 C22 1.383(9) . ?
 C22 H22 0.9300 . ?
 C22 C23 1.394(8) . ?
 C23 H23 0.9300 . ?

loop_
  _geom_angle_atom_site_label_1
  _geom_angle_atom_site_label_2
  _geom_angle_atom_site_label_3
  _geom_angle
  _geom_angle_site_symmetry_1
  _geom_angle_site_symmetry_3
  _geom_angle_publ_flag
 O1 C1 C2 121.0(4) . . ?
 O1 C1 C12 117.9(4) . . ?
 C2 C1 C12 120.9(4) . . ?
 C5 N1 H1 123(3) . . ?
 C5 N1 C6 112.9(4) . . ?
 C6 N1 H1 123(3) . . ?
 C5 S1 C11 91.1(2) . . ?
 C4 N2 H2 117(4) . . ?
 C4 N2 C18 126.6(4) . . ?
 C18 N2 H2 116(4) . . ?
 C3 C2 C1 123.0(4) . . ?
 C5 C2 C1 120.1(4) . . ?
 C5 C2 C3 116.7(4) . . ?
 O2 C3 C2 123.1(4) . . ?
 O2 C3 C4 118.0(4) . . ?
 C2 C3 C4 118.0(4) . . ?
 N2 C4 C3 114.7(4) . . ?
 O3 C4 N2 125.9(4) . . ?
 O3 C4 C3 119.3(4) . . ?
 N1 C5 S1 111.3(3) . . ?
 N1 C5 C2 123.2(4) . . ?
 C2 C5 S1 125.4(3) . . ?
 C7 C6 N1 124.4(5) . . ?
 C11 C6 N1 113.2(4) . . ?
 C11 C6 C7 122.4(4) . . ?
 C6 C7 H7 121.5 . . ?
 C8 C7 C6 117.1(5) . . ?
 C8 C7 H7 121.5 . . ?
 C7 C8 H8 118.8 . . ?
 C7 C8 C9 122.4(6) . . ?
 C9 C8 H8 118.8 . . ?
 C8 C9 H9 119.1 . . ?
 C8 C9 C10 121.7(5) . . ?
 C10 C9 H9 119.1 . . ?
 C9 C10 H10 121.7 . . ?
 C9 C10 C11 116.6(5) . . ?
 C11 C10 H10 121.7 . . ?
 C6 C11 S1 111.6(3) . . ?
 C6 C11 C10 119.8(5) . . ?
 C10 C11 S1 128.7(4) . . ?
 C13 C12 C1 120.4(4) . . ?
 C13 C12 C17 117.7(4) . . ?
 C17 C12 C1 121.8(4) . . ?
 C12 C13 H13 119.4 . . ?
 C14 C13 C12 121.3(4) . . ?
 C14 C13 H13 119.4 . . ?
 C13 C14 H14 120.3 . . ?
 C13 C14 C15 119.3(4) . . ?
 C15 C14 H14 120.3 . . ?
 C14 C15 Br1 120.1(4) . . ?
 C16 C15 Br1 118.8(4) . . ?
 C16 C15 C14 121.0(4) . . ?
 C15 C16 H16 120.3 . . ?
 C15 C16 C17 119.4(4) . . ?
 C17 C16 H16 120.3 . . ?
 C12 C17 H17 119.5 . . ?
 C16 C17 C12 121.0(4) . . ?
 C16 C17 H17 119.5 . . ?
 C19 C18 N2 122.9(5) . . ?
 C19 C18 C23 119.4(5) . . ?
 C23 C18 N2 117.6(4) . . ?
 C18 C19 H19 119.8 . . ?
 C20 C19 C18 120.4(6) . . ?
 C20 C19 H19 119.8 . . ?
 C19 C20 H20 119.3 . . ?
 C21 C20 C19 121.5(7) . . ?
 C21 C20 H20 119.3 . . ?
 C20 C21 H21 120.4 . . ?
 C20 C21 C22 119.1(6) . . ?
 C22 C21 H21 120.4 . . ?
 C21 C22 H22 119.7 . . ?
 C21 C22 C23 120.7(6) . . ?
 C23 C22 H22 119.7 . . ?
 C18 C23 C22 118.9(5) . . ?
 C18 C23 H23 120.6 . . ?
 C22 C23 H23 120.6 . . ?

loop_
  _geom_hbond_atom_site_label_D
  _geom_hbond_atom_site_label_H
  _geom_hbond_atom_site_label_A
  _geom_hbond_distance_DH
  _geom_hbond_distance_HA
  _geom_hbond_distance_DA
  _geom_hbond_angle_DHA
  _geom_hbond_site_symmetry_A
  _geom_hbond_publ_flag
 N1 H1 O1 0.829(19) 2.05(4) 2.612(5) 124(4) . yes
 N2 H2 O1 0.87(6) 2.03(6) 2.893(5) 173(5) 4_575 yes

loop_
  _geom_torsion_atom_site_label_1
  _geom_torsion_atom_site_label_2
  _geom_torsion_atom_site_label_3
  _geom_torsion_atom_site_label_4
  _geom_torsion
  _geom_torsion_site_symmetry_1
  _geom_torsion_site_symmetry_2
  _geom_torsion_site_symmetry_3
  _geom_torsion_site_symmetry_4
  _geom_torsion_publ_flag
 C1 C2 C3 O2 -163.1(4) . . . . ?
 C1 C2 C3 C4 28.4(6) . . . . ?
 C1 C2 C5 N1 -10.0(6) . . . . ?
 C1 C2 C5 S1 171.9(3) . . . . ?
 C1 C12 C13 C14 -180.0(5) . . . . ?
 C1 C12 C17 C16 178.8(5) . . . . ?
 N1 C6 C7 C8 -178.5(4) . . . . ?
 N1 C6 C11 S1 0.1(5) . . . . ?
 N1 C6 C11 C10 178.8(4) . . . . ?
 O1 C1 C2 C3 -159.6(4) . . . . ?
 O1 C1 C2 C5 15.6(6) . . . . ?
 O1 C1 C12 C13 35.9(7) . . . . ?
 O1 C1 C12 C17 -140.5(5) . . . . ?
 Br1 C15 C16 C17 177.2(4) . . . . ?
 N2 C18 C19 C20 -178.4(6) . . . . ?
 N2 C18 C23 C22 177.8(5) . . . . ?
 O2 C3 C4 N2 45.4(6) . . . . ?
 O2 C3 C4 O3 -131.4(5) . . . . ?
 C2 C1 C12 C13 -148.7(5) . . . . ?
 C2 C1 C12 C17 34.9(7) . . . . ?
 C2 C3 C4 N2 -145.5(4) . . . . ?
 C2 C3 C4 O3 37.6(6) . . . . ?
 C3 C2 C5 N1 165.5(4) . . . . ?
 C3 C2 C5 S1 -12.6(6) . . . . ?
 C4 N2 C18 C19 -26.5(8) . . . . ?
 C4 N2 C18 C23 157.6(5) . . . . ?
 C5 N1 C6 C7 177.8(4) . . . . ?
 C5 N1 C6 C11 -1.2(5) . . . . ?
 C5 S1 C11 C6 0.7(4) . . . . ?
 C5 S1 C11 C10 -177.8(5) . . . . ?
 C5 C2 C3 O2 21.5(6) . . . . ?
 C5 C2 C3 C4 -147.0(4) . . . . ?
 C6 N1 C5 S1 1.7(4) . . . . ?
 C6 N1 C5 C2 -176.6(4) . . . . ?
 C6 C7 C8 C9 0.0(8) . . . . ?
 C7 C6 C11 S1 -178.9(4) . . . . ?
 C7 C6 C11 C10 -0.2(7) . . . . ?
 C7 C8 C9 C10 -0.6(9) . . . . ?
 C8 C9 C10 C11 0.8(9) . . . . ?
 C9 C10 C11 S1 178.1(4) . . . . ?
 C9 C10 C11 C6 -0.4(7) . . . . ?
 C11 S1 C5 N1 -1.4(3) . . . . ?
 C11 S1 C5 C2 176.9(4) . . . . ?
 C11 C6 C7 C8 0.5(7) . . . . ?
 C12 C1 C2 C3 25.2(6) . . . . ?
 C12 C1 C2 C5 -159.6(4) . . . . ?
 C12 C13 C14 C15 1.3(8) . . . . ?
 C13 C12 C17 C16 2.3(7) . . . . ?
 C13 C14 C15 Br1 -178.3(4) . . . . ?
 C13 C14 C15 C16 2.1(8) . . . . ?
 C14 C15 C16 C17 -3.2(8) . . . . ?
 C15 C16 C17 C12 1.0(8) . . . . ?
 C17 C12 C13 C14 -3.4(7) . . . . ?
 C18 N2 C4 O3 -6.2(8) . . . . ?
 C18 N2 C4 C3 177.1(4) . . . . ?
 C18 C19 C20 C21 1.6(11) . . . . ?
 C19 C18 C23 C22 1.7(8) . . . . ?
 C19 C20 C21 C22 0.3(11) . . . . ?
 C20 C21 C22 C23 -1.1(11) . . . . ?
 C21 C22 C23 C18 0.1(9) . . . . ?
 C23 C18 C19 C20 -2.5(9) . . . . ?

_shelx_res_file
;
TITL psu-1668(lea-225)_a.res in P2(1)/c
    psu-1668(lea-225).res
    created by SHELXL-2018/3 at 01:42:00 on 21-Sep-2023
REM Old TITL psu-1668(lea-225)_a.res in P2(1)/c
REM SHELXT solution in P2(1)/c: R1 0.232, Rweak 0.052, Alpha 0.056
REM <I/s> 0.773 for 283 systematic absences, Orientation as input
REM Formula found by SHELXT: C23 N2 O3 Br S
CELL 0.71073 20.4057 9.3094 11.0688 90 93.739 90
ZERR 4 0.0036 0.0028 0.0024 0 0.019 0
LATT 1
SYMM -X,0.5+Y,0.5-Z
SFAC C H Br N O S
UNIT 92 60 4 8 12 4
EQIV $1 +X,1.5-Y,-0.5+Z
DFIX 0.86 H1 N1

L.S. 10
PLAN  25
SIZE 0.07 0.18 0.5
TEMP 22(2)
CONF
HTAB N1 O1
HTAB N2 O1_$1
BOND
list 4
fmap 2
MORE -1
acta 52
BOND $H
REM <olex2.extras>
REM <HklSrc "%.\\PSU-1668(LEA-225).hkl">
REM </olex2.extras>

WGHT    0.095300
FVAR       0.37342
C1    1    0.693818    0.861040    0.566148    11.00000    0.05012    0.06074 =
         0.02927   -0.00322   -0.00232    0.00161
N1    4    0.558707    0.898909    0.627722    11.00000    0.03871    0.06863 =
         0.04319    0.01344    0.00022   -0.00171
H1    2    0.585806    0.944129    0.671982    11.00000   -1.20000
S1    6    0.507653    0.706263    0.482803    11.00000    0.05350    0.06405 =
         0.06465   -0.00527    0.00244   -0.00056
O1    5    0.684801    0.949774    0.648928    11.00000    0.05582    0.08722 =
         0.04190   -0.01860    0.00183   -0.00331
BR1   3    0.961125    0.870432    0.336111    11.00000    0.05185    0.11773 =
         0.08781   -0.00664    0.02014    0.00066
N2    4    0.742667    0.490768    0.389274    11.00000    0.05434    0.06750 =
         0.03914   -0.00346   -0.00073    0.01417
H2    2    0.722241    0.504846    0.319235    11.00000    0.08166
O2    5    0.609404    0.571292    0.393264    11.00000    0.04674    0.07577 =
         0.06244   -0.01803    0.00071    0.00100
C2    1    0.641427    0.766657    0.520259    11.00000    0.04837    0.06020 =
         0.02852    0.00166    0.00070   -0.00086
O3    5    0.741632    0.554498    0.589446    11.00000    0.06621    0.09083 =
         0.03446    0.00193   -0.00156    0.01809
C3    1    0.653073    0.635239    0.455975    11.00000    0.04640    0.05976 =
         0.04044   -0.00029    0.00717   -0.00317
C4    1    0.718025    0.557387    0.484678    11.00000    0.05335    0.05491 =
         0.03968    0.00314    0.00390    0.00298
C5    1    0.576027    0.795599    0.545336    11.00000    0.04880    0.04597 =
         0.03306    0.00299    0.00313    0.00250
C6    1    0.490915    0.902576    0.642434    11.00000    0.05114    0.05717 =
         0.03290    0.01113    0.00459    0.00449
C7    1    0.460871    0.993445    0.722831    11.00000    0.07854    0.08396 =
         0.04179   -0.00268    0.00201    0.01994
AFIX  43
H7    2    0.485073    1.059330    0.770535    11.00000   -1.20000
AFIX   0
C8    1    0.395284    0.981398    0.728193    11.00000    0.06818    0.09868 =
         0.06344    0.01691    0.01834    0.02032
AFIX  43
H8    2    0.374100    1.040576    0.780995    11.00000   -1.20000
AFIX   0
C9    1    0.359001    0.885925    0.659244    11.00000    0.04752    0.07554 =
         0.11844    0.02778    0.02699    0.01448
AFIX  43
H9    2    0.313929    0.881115    0.666784    11.00000   -1.20000
AFIX   0
C10   1    0.387603    0.794900    0.577411    11.00000    0.05320    0.05813 =
         0.11669    0.01005    0.00436   -0.00865
AFIX  43
H10   2    0.362684    0.730370    0.529556    11.00000   -1.20000
AFIX   0
C11   1    0.456295    0.805793    0.570997    11.00000    0.04843    0.04469 =
         0.06459    0.00730    0.00549    0.00746
C12   1    0.757825    0.863570    0.510411    11.00000    0.04432    0.06400 =
         0.02921    0.00067   -0.00268   -0.00201
C13   1    0.815156    0.893537    0.580275    11.00000    0.05438    0.07618 =
         0.03158   -0.00472   -0.00322   -0.00495
AFIX  43
H13   2    0.812999    0.911954    0.662500    11.00000   -1.20000
AFIX   0
C14   1    0.875181    0.896526    0.530183    11.00000    0.04700    0.08413 =
         0.05403   -0.00271   -0.01036   -0.00541
AFIX  43
H14   2    0.913297    0.914806    0.578427    11.00000   -1.20000
AFIX   0
C15   1    0.878222    0.871980    0.406969    11.00000    0.04133    0.07081 =
         0.05410   -0.00023    0.01010    0.00191
C16   1    0.822458    0.849398    0.334163    11.00000    0.05337    0.07562 =
         0.03626   -0.00359    0.00255    0.00063
AFIX  43
H16   2    0.824902    0.837769    0.251129    11.00000   -1.20000
AFIX   0
C17   1    0.762557    0.844011    0.384886    11.00000    0.04607    0.06488 =
         0.03234   -0.00262   -0.00215   -0.00743
AFIX  43
H17   2    0.724675    0.827217    0.335571    11.00000   -1.20000
AFIX   0
C18   1    0.802828    0.416535    0.388938    11.00000    0.05474    0.06248 =
         0.04278    0.00867    0.01071    0.00904
C19   1    0.855893    0.447192    0.468714    11.00000    0.05754    0.11596 =
         0.06667   -0.00480   -0.00205    0.01537
AFIX  43
H19   2    0.852294    0.518060    0.527128    11.00000   -1.20000
AFIX   0
C20   1    0.913467    0.374272    0.462364    11.00000    0.06232    0.12966 =
         0.09615    0.01066   -0.00410    0.02474
AFIX  43
H20   2    0.948329    0.394704    0.518044    11.00000   -1.20000
AFIX   0
C21   1    0.921080    0.272498    0.376614    11.00000    0.08193    0.12751 =
         0.10592    0.03807    0.03472    0.04897
AFIX  43
H21   2    0.960638    0.223407    0.373681    11.00000   -1.20000
AFIX   0
C22   1    0.869216    0.242759    0.293633    11.00000    0.11467    0.08643 =
         0.07641    0.00515    0.04152    0.03477
AFIX  43
H22   2    0.874262    0.174306    0.233753    11.00000   -1.20000
AFIX   0
C23   1    0.809455    0.314355    0.298846    11.00000    0.07577    0.07846 =
         0.05930    0.00424    0.01580    0.01440
AFIX  43
H23   2    0.774619    0.294147    0.243048    11.00000   -1.20000
AFIX   0
HKLF 4


REM  psu-1668(lea-225)_a.res in P2(1)/c
REM wR2 = 0.2110, GooF = S = 1.009, Restrained GooF = 1.009 for all data
REM R1 = 0.0670 for 2424 Fo > 4sig(Fo) and 0.1473 for all 4934 data
REM 278 parameters refined using 1 restraints

END

WGHT      0.0953      0.0000

REM Highest difference peak  0.473,  deepest hole -0.520,  1-sigma level  0.082
Q1    1   0.9280  0.9981  0.3234  11.00000  0.05    0.47
Q2    1   0.9258  0.7678  0.3215  11.00000  0.05    0.46
Q3    1   0.9070  0.8624  0.3513  11.00000  0.05    0.42
Q4    1   0.9905  1.0090  0.3441  11.00000  0.05    0.41
Q5    1   0.9198  0.9482  0.3068  11.00000  0.05    0.39
Q6    1   0.9937  0.7251  0.3500  11.00000  0.05    0.37
Q7    1   1.0127  0.8757  0.3373  11.00000  0.05    0.35
Q8    1   0.5314  0.8961  0.6284  11.00000  0.05    0.31
Q9    1   0.5568  0.9505  0.6806  11.00000  0.05    0.27
Q10   1   0.5411  0.8020  0.5048  11.00000  0.05    0.27
Q11   1   0.6786  0.6390  0.4572  11.00000  0.05    0.26
Q12   1   0.4177  0.7298  0.5435  11.00000  0.05    0.26
Q13   1   0.9626  0.8762  0.3715  11.00000  0.05    0.26
Q14   1   0.4684  0.5799  0.4562  11.00000  0.05    0.26
Q15   1   0.5799  0.6138  0.4012  11.00000  0.05    0.26
Q16   1   0.6302  0.5630  0.4604  11.00000  0.05    0.25
Q17   1   0.9532  0.1256  0.3510  11.00000  0.05    0.25
Q18   1   0.6318  0.4474  0.3877  11.00000  0.05    0.25
Q19   1   0.7898  0.5597  0.4144  11.00000  0.05    0.24
Q20   1   0.6901  0.8655  0.6530  11.00000  0.05    0.24
Q21   1   0.4110  0.7448  0.5157  11.00000  0.05    0.24
Q22   1   0.4675  0.7746  0.5643  11.00000  0.05    0.24
Q23   1   0.6604  0.7903  0.5383  11.00000  0.05    0.24
Q24   1   0.5563  0.6432  0.5423  11.00000  0.05    0.23
Q25   1   0.9693  0.3765  0.3197  11.00000  0.05    0.23
;
_shelx_res_checksum                29349
_shelx_hkl_file
;
   0   0  -2 2220.48   46.63
   0   0   2 2318.27   46.76
   0   0   3    0.88    0.88
   0   0  -3    1.61    1.14
   0   0  -4  963.46   30.01
   0   0   4 1011.98   31.77
   0   0  -4  965.31   31.02
   0   0  -5    0.55    2.26
   0   0   5    2.70    2.00
   0   0  -5   -0.32    0.86
   0   0  -6  639.33   28.08
   0   0  -6  679.48   29.85
   0   0   6  705.15   30.40
   0   0  -7   -1.58    2.13
   0   0  -7   -0.60    1.77
   0   0   7    4.28    2.51
   0   0  -8   34.17    6.53
   0   0   8   37.78    7.47
   0   0  -9    0.78    1.26
   0   0 -10    0.84    3.50
   0   0 -11    6.00    5.75
   0   0 -11    8.87    4.48
   0   0 -12    9.78    4.80
   0   0 -13    0.48    3.17
   0   0 -14    6.68    4.53
   0   0 -15    2.76    4.54
   0   1   2  278.07   10.98
   0  -1  -2  282.18   10.97
   0   1   2  277.54   10.95
   0  -1  -2  258.78   10.64
   0   1   3 3780.27   78.90
   0  -1  -3 3787.22   79.08
   0   1   3 4073.81   80.70
   0  -1  -3 3973.23   80.66
   0   1  -3 4015.54   82.08
   0   1   4  817.52   27.32
   0  -1  -4  832.99   27.52
   0   1   4  915.35   29.31
   0   1  -4  862.26   29.43
   0  -1  -4  842.40   28.57
   0  -1  -5  221.62   14.28
   0   1   5  248.57   15.78
   0  -1  -5  248.71   15.40
   0   1  -5  242.28   15.78
   0  -1  -6   81.49    9.45
   0  -1  -6   99.86   10.59
   0   1  -6  105.42   11.15
   0   1   6   93.11   10.33
   0  -1  -7   85.18   10.24
   0  -1  -7   93.40   11.52
   0   1   7   96.01   11.56
   0  -1  -8  133.58   13.99
   0   1   8  129.96   14.60
   0   1  -9  195.52   18.08
   0  -1  -9  200.36   18.62
   0   1   9  192.97   19.02
   0   1 -10    1.39    1.60
   0  -1 -10    5.26    5.12
   0   1  10    7.55    5.15
   0   1 -11   10.36    5.45
   0  -1 -11    8.84    5.37
   0  -1 -12    2.55    1.94
   0   1 -12    8.05    4.72
   0  -1 -13   26.25    9.48
   0   1 -13   28.33   10.18
   0  -1 -14    3.43    3.00
   0   1 -14    3.62    4.17
   0  -1 -15    9.24    6.08
   0   2   0    2.11    1.08
   0   2   1  329.95   11.49
   0   2   2  406.17   12.00
   0  -2  -2  373.35   11.97
   0   2  -2  381.78   10.56
   0  -2   2  366.12   11.28
   0  -2  -3  395.23   12.05
   0   2   3  418.68   12.83
   0   2   3  429.36   17.24
   0   2   3  449.70   17.61
   0   2  -3  380.91   13.18
   0  -2  -4  413.95   12.50
   0   2   4  455.71   19.97
   0  -2  -4  466.80   19.83
   0   2  -4  478.16   21.75
   0   2   4  464.45   19.89
   0   2  -4  439.73   16.77
   0  -2  -5  862.00   21.58
   0  -2  -5  928.63   32.60
   0   2   5  967.54   32.95
   0  -2  -5  917.73   32.92
   0   2   5  968.74   33.55
   0   2  -5  980.99   35.96
   0   2  -5  926.71   29.49
   0  -2  -6  119.83    6.42
   0  -2  -6  123.62   11.75
   0   2   6  116.95   11.98
   0   2   6  137.06   12.82
   0   2  -6  119.67   12.79
   0  -2  -6  144.92   12.82
   0   2  -6  122.41   10.55
   0  -2  -7    1.94    0.70
   0  -2  -7    5.12    2.90
   0   2   7    4.72    3.19
   0  -2  -7    2.42    1.60
   0   2  -7    4.43    1.79
   0  -2  -8   15.06    2.38
   0  -2  -8   22.18    5.67
   0   2   8   26.87    6.59
   0   2  -8   14.46    4.20
   0  -2  -9   57.13    9.90
   0   2   9   61.22   11.47
   0  -2 -10    3.08    1.60
   0   2  10   -0.88    2.26
   0  -2 -11    6.69    3.35
   0   2 -11   15.35    7.46
   0   2 -11    7.42    4.86
   0   2  11    9.34    4.76
   0   2 -12   16.13    8.05
   0   2 -12    3.36    3.36
   0  -2 -12    1.19    1.79
   0   2  12   10.23    7.71
   0  -2 -13    7.11    6.05
   0   2 -13    8.92    5.01
   0  -2 -14    1.83    4.17
   0   2 -14   -2.30    2.94
   0  -2 -15    4.33    3.89
   0   3   0    1.61    1.06
   0   3   1 1970.03   45.00
   0   3   2    0.93    0.43
   0  -3   2    3.57    1.18
   0   3   3  635.07   19.57
   0  -3  -3  663.07   20.34
   0   3  -3  645.65   17.72
   0   3   4  158.32    8.86
   0  -3  -4  146.69    8.27
   0   3   4  161.92   12.46
   0   3   4  171.43   12.20
   0   3  -4  168.53    8.76
   0  -3  -5  229.14   10.05
   0   3   5  273.31   17.02
   0   3   5  269.08   16.59
   0   3  -5  274.39   18.79
   0   3  -5  283.77   13.23
   0  -3  -6    8.59    1.61
   0   3   6   12.99    4.00
   0   3   6   16.10    4.25
   0   3  -6   20.65    3.83
   0  -3  -7    9.81    1.57
   0   3   7   13.63    4.33
   0   3   7   19.66    5.76
   0   3  -7   17.93    4.09
   0  -3  -8    6.01    4.14
   0   3   8    0.19    2.50
   0   3  -8    2.67    1.93
   0  -3  -9   37.90    9.63
   0   3   9   47.73    9.76
   0   3 -10   26.09    8.13
   0  -3 -10   16.75    6.67
   0   3  10   15.51    5.85
   0  -3 -11   19.05    7.64
   0   3  11   25.51    8.20
   0  -3 -12    2.37    4.58
   0   3 -12    9.65    5.98
   0   3 -12    0.05    2.40
   0   3  12   -4.18    3.20
   0   3 -13   -7.12    5.78
   0   3  13   -0.89    2.86
   0   3 -14    0.03    3.23
   0   4   0 1270.93   37.88
   0   4  -1  213.17   13.91
   0   4   1  204.10   12.73
   0   4   2    3.50    1.58
   0  -4   2    8.30    1.57
   0   4   3  103.19    8.14
   0  -4   3   93.93    5.95
   0   4   4  609.82   27.82
   0   4   4  636.58   22.38
   0   4   5  518.81   20.25
   0   4   5  523.16   26.04
   0   4   5  507.29   24.73
   0   4  -5  515.61   19.23
   0   4   6  161.02   14.82
   0   4   6  155.49   14.22
   0   4  -6  201.83   11.97
   0   4   7   15.43    5.28
   0   4  -7   11.95    3.49
   0   4   8   28.82    6.72
   0   4  -8   34.54    5.77
   0   4  -9    2.21    2.73
   0   4   9    8.78    3.65
   0   4  -9    1.11    2.32
   0   4 -10   19.99    7.21
   0   4  10   14.61    5.87
   0   4 -11    7.47    5.41
   0   4  11    3.71    3.96
   0   4 -12   15.49    8.48
   0   4  12    6.80    5.15
   0   4 -13   -0.91    3.64
   0   4  13   -6.66    5.80
   0   4  14    2.02    3.91
   0   5   0    5.18    2.27
   0   5   1  236.02   15.55
   0   5  -1  229.44   16.12
   0   5  -2  749.32   30.79
   0   5   2  708.02   27.40
   0  -5   2  664.14   22.41
   0   5  -3  111.44   12.24
   0   5   3  130.71   10.64
   0  -5   3  115.43    6.99
   0   5   4  169.12   12.25
   0   5  -4  160.28   15.15
   0   5   5   77.97    8.49
   0   5   5   69.76   10.25
   0   5   5   54.79    8.17
   0   5   6   15.45    4.79
   0   5  -6   15.80    3.28
   0   5  -7  114.94   14.51
   0   5   7   92.86   12.10
   0   5  -7  120.88   10.24
   0   5  -8   20.22    6.96
   0   5   8   24.16    6.64
   0   5  -8   20.22    4.15
   0   5   9   -2.25    1.64
   0   5  -9    1.22    1.66
   0   5  10    8.10    5.01
   0   5 -10    3.52    5.15
   0   5  11   10.09    6.60
   0   5 -11   16.79    8.37
   0   5  12    0.37    4.12
   0   5 -12    9.35    7.43
   0   5  13    0.78    2.88
   0   6   0    9.40    3.47
   0   6  -1  152.85   14.06
   0   6   1  144.11   13.53
   0   6  -2   19.51    5.14
   0   6   2   20.28    4.78
   0  -6   2   13.46    2.00
   0   6  -3    3.50    3.12
   0   6   3    4.70    2.82
   0  -6   3    6.09    2.19
   0   6  -4    9.11    3.51
   0   6   4    7.01    2.98
   0  -6   4    7.87    2.02
   0   6   5   21.50    4.88
   0   6  -5   24.79    7.19
   0   6   6   12.84    3.91
   0   6   6   12.65    4.54
   0   6  -6    9.27    4.46
   0   6   7   62.13   10.42
   0   6  -7   73.16   12.30
   0   6   8    4.26    1.66
   0   6  -8    3.99    4.87
   0   6   9   20.59    7.73
   0   6  -9   18.84    8.15
   0   6  10    1.53    3.58
   0   6 -10    1.26    3.42
   0   6  11    0.52    3.24
   0   6 -11   -0.07    4.32
   0   6  12    0.12    3.24
   0   6 -12   -3.90    6.61
   0   6 -13   15.43   11.28
   0   7   0   -1.06    1.44
   0   7  -1  130.24   13.93
   0   7   1  145.99   14.75
   0   7  -2    1.83    2.15
   0   7   2    1.48    2.62
   0  -7   2   -0.41    2.96
   0   7  -3   11.31    5.12
   0   7   3   13.47    5.16
   0  -7   3   12.83    3.09
   0   7  -4    7.08    3.64
   0   7   4    3.37    2.36
   0  -7   4    9.40    2.35
   0   7   5   15.91    4.60
   0   7  -5    6.69    3.72
   0   7   6    6.64    3.95
   0   7   6    1.42    1.42
   0   7  -6    3.51    2.99
   0   7   7   16.61    6.16
   0   7  -7   19.70    7.63
   0   7   8    4.20    4.67
   0   7  -8    3.37    4.65
   0   7   9   11.20    6.78
   0   7  -9   13.80    7.14
   0   7  10   19.07    8.16
   0   7 -10    7.34    5.41
   0   7  11    9.44    7.07
   0   7 -11    6.87    6.70
   0   7 -12    0.77    3.51
   0   8   0   18.58    6.27
   0   8  -1   26.86    7.05
   0   8   1   29.62    7.33
   0   8  -2   31.74    7.98
   0   8   2   32.78    7.44
   0  -8   2   31.87    5.29
   0   8  -3   33.84    8.41
   0   8   3   39.80    8.15
   0  -8   3   36.58    4.92
   0   8  -4    6.24    3.79
   0   8   4   13.45    5.10
   0  -8   4    7.29    2.31
   0   8   5   -0.15    2.39
   0   8  -5    0.86    2.96
   0   8   6   11.96    5.91
   0   8   6    0.02    3.39
   0   8  -6    7.57    4.16
   0   8   7    1.14    3.70
   0   8  -7    5.81    5.44
   0   8   8   -0.18    2.49
   0   8  -8    2.77    3.97
   0   8   9    4.74    6.06
   0   8  -9    7.46    6.46
   0   8 -10    1.19    5.23
   0   8 -11   10.39    7.20
   0   9   0    3.39    3.92
   0   9  -1    4.97    2.41
   0   9   1    5.67    3.66
   0   9  -2   22.62    6.95
   0   9   2   32.14    8.26
   0  -9   2   16.90    3.36
   0   9   3    6.32    3.26
   0   9  -3    3.30    2.82
   0   9   4    3.53    3.43
   0   9  -4    6.02    4.31
   0   9   5   -2.20    3.27
   0   9  -5   -0.01    2.23
   0   9   6    5.70    5.30
   0   9   6   -3.29    5.98
   0   9  -6    1.18    1.77
   0   9   7    5.46    3.57
   0   9  -7    0.01    2.37
   0   9   8   -2.33    4.52
   0   9  -8    7.47    3.66
   0   9  -9   -0.79    2.65
   0  10   0   20.57    7.50
   0  10  -1    0.08    2.54
   0  10   1   -2.60    3.55
   0  10  -2    6.25    4.42
   0  10   2    3.75    3.96
   0  10  -3   -0.90    2.68
   0  10   3    3.97    4.00
   0  10  -4    4.12    4.62
   0  10   4    0.51    3.66
   0  10  -5    8.19    5.16
   0  10   5    0.63    1.86
   0  10  -6    0.40    3.51
   0  10  -7   -2.65    1.53
   0  11   0    4.00    5.91
   0  11  -1   -2.94    3.31
   0  11   1    3.74    4.42
   0  11   2    5.71    6.02
   0  11  -2   10.13    5.10
   0  11   3   -0.55    2.98
   0  11  -3    6.72    4.49
   0  11  -4   -0.86    2.78
   0  11   4    2.89    3.52
   0  12   0   12.73    7.37
   0  12   1    9.97    7.13
   0  12  -1    6.02    6.35
   0  12   2    4.78    5.47
   0  12   3    0.01    2.04
   1   0 -15    1.66    3.89
   1   0 -14   24.83    9.68
   1   0 -13   -1.28    2.80
   1   0 -12   82.52   14.70
   1   0 -11   -5.62    2.39
   1   0 -10   18.59    6.11
   1   0  -9    5.08    2.76
  -1   0   9    3.88    1.97
   1   0  -8  221.78   17.47
  -1   0   8  222.78   19.13
   1   0  -7    0.17    1.40
   1   0  -7   -0.72    2.89
  -1   0   7    2.57    2.34
   1   0  -6  194.06   13.93
   1   0  -6  201.21   15.52
  -1   0   6  211.71   16.03
   1   0  -5    2.88    1.85
  -1   0   5    5.76    3.15
   1   0  -5    1.93    2.14
   1   0  -4 2286.41   55.32
  -1   0   4 2217.49   55.40
   1   0  -3    1.83    1.19
  -1   0   3    1.89    0.75
   1   0  -2   47.04    4.45
  -1   0   2   58.46    4.81
   1   0  -1    0.39    0.20
  -1   0  -2 7128.43  125.10
   1   0   2 7061.28  123.42
  -1   0  -2 6756.59  123.02
  -1   0  -3   -0.22    0.74
  -1   0  -3    1.12    0.57
   1   0   3    0.16    0.63
  -1   0  -4   24.12    4.38
   1   0   4   24.02    4.15
  -1   0  -4   24.58    4.39
  -1   0  -5   -0.46    1.24
  -1   0  -5   -0.58    1.42
   1   0   5    0.32    0.70
  -1   0  -6  452.77   23.55
  -1   0  -6  504.55   24.96
   1   0   6  483.30   24.51
  -1   0  -7    2.37    2.75
  -1   0  -7    4.71    2.45
   1   0   7    1.04    2.58
  -1   0  -8  104.16   12.42
  -1   0  -9    4.79    3.05
  -1   0  -9   -1.50    2.10
  -1   0 -10   25.28    7.09
  -1   0 -10   49.25    7.16
  -1   0 -11    4.09    4.72
  -1   0 -12    6.07    5.21
  -1   0 -13    6.61    6.30
  -1   0 -14    3.06    4.45
   1   1 -15    9.29    6.53
   1  -1 -15    3.64    3.20
   1  -1 -14   -0.66    1.96
   1   1 -14    4.12    6.15
   1   1 -13   -2.77    4.08
   1  -1 -13   -0.80    2.21
   1   1 -12   57.83   11.97
   1  -1 -12   43.09   11.09
   1  -1 -11    6.83    4.97
   1   1 -11    1.78    2.49
  -1   1  11    4.33    3.82
   1   1 -10   60.86   10.64
   1  -1 -10   55.76   11.06
  -1   1  10   59.59   11.52
   1   1  -9  170.76   16.86
   1  -1  -9  172.96   17.02
  -1   1   9  164.29   17.71
   1  -1  -8   30.42    6.98
  -1   1   8   32.70    7.17
   1  -1  -7   10.22    3.54
  -1   1   7   12.26    3.94
   1  -1  -7   11.13    4.04
   1  -1  -6  233.24   15.40
  -1   1   6  249.76   17.39
   1  -1  -6  262.16   18.08
   1   1  -6  255.61   17.65
  -1  -1   6  227.09   16.75
   1  -1  -5   12.45    3.26
   1  -1  -5   13.50    3.75
   1   1  -5    8.90    2.91
  -1   1   5   10.76    3.56
  -1  -1   5   12.69    4.25
   1  -1  -4  242.74   12.65
  -1   1   4  234.52   14.01
  -1  -1   4  241.80   14.33
   1  -1  -4  242.07   14.27
   1   1  -4  223.84   13.91
  -1   1   3 1332.43   33.03
   1  -1  -3 1396.88   33.50
   1  -1  -3 1382.04   36.34
  -1   1   3 1398.80   36.50
  -1  -1   3 1340.77   36.26
   1   1  -3 1373.68   36.72
   1   1  -3 1350.41   33.37
   1  -1  -2   75.34    4.71
  -1   1   2   90.17    5.34
   1  -1  -2   91.12    5.24
  -1   1   2   85.91    6.16
   1   1  -2   84.21    6.30
   1   1  -2   84.95    5.10
  -1  -1   2   90.91    5.65
  -1   1   1   21.35    2.24
   1  -1  -1   22.19    2.29
   1   1  -1   24.37    2.01
  -1  -1   1   25.88    2.03
   1  -1   0 1087.66   23.58
  -1   1   0 1242.17   24.20
   1  -1   1  131.07    6.81
  -1   1  -1  160.72    7.01
   1   1   2 4622.40   89.22
  -1  -1  -2 4924.47   89.38
  -1  -1  -2 4508.31   86.31
   1   1   2 4939.20   86.73
   1   1   3  419.19   16.90
  -1  -1  -3  399.36   16.81
  -1   1  -3  418.93   17.32
  -1  -1  -3  392.19   15.93
   1   1   3  403.95   15.74
  -1  -1  -4  603.31   23.33
   1   1   4  594.87   23.55
  -1  -1  -4  629.40   23.16
   1   1   4  657.40   23.35
  -1   1  -4  554.90   23.28
  -1  -1  -5  110.49   10.44
  -1  -1  -5  115.56   10.25
   1   1   5  129.04   10.86
  -1   1  -5  129.45   11.39
  -1  -1  -6   13.48    4.19
   1   1   6   11.96    3.70
  -1  -1  -6   13.47    4.04
  -1   1  -6    8.57    3.65
  -1  -1  -7   81.76   11.03
   1   1   7   85.70   10.85
  -1  -1  -7   93.34   11.11
  -1  -1  -8   59.71    9.91
  -1   1  -8   61.69    9.40
   1   1   8   66.55   10.55
  -1  -1  -9    2.60    1.79
  -1  -1  -9    1.75    2.97
  -1   1  -9    2.34    1.15
   1   1   9   -1.36    1.66
  -1   1 -10  182.11   16.75
  -1  -1 -10  154.35    9.46
   1   1  10  105.77   15.27
  -1   1 -10  102.54   14.19
  -1  -1 -10  121.38   16.39
  -1   1 -11   96.11   15.44
  -1  -1 -11  104.01   16.35
  -1  -1 -12    4.83    2.85
  -1   1 -12   11.79    6.56
  -1  -1 -13    0.08    1.90
  -1   1 -13    5.18    5.98
  -1   1 -14    4.48    4.61
  -1  -1 -14    2.52    3.42
   1  -2 -14   10.38    6.64
   1   2 -14    7.66    5.92
   1   2 -13    1.99    2.76
   1  -2 -13    1.47    4.42
  -1   2  13    8.57    7.20
   1  -2 -12    8.12    5.95
   1   2 -12   10.58    5.82
   1   2 -12   29.87   11.69
  -1   2  12    9.10    6.56
  -1   2  11   13.68    5.17
   1  -2 -11   14.47    6.13
   1   2 -11   10.56    5.79
  -1   2  10   40.36    9.33
   1  -2 -10   33.38    8.72
   1  -2  -9   35.09    4.70
   1  -2  -9   60.14   11.35
  -1   2   9   69.32   11.36
   1  -2  -8    1.35    1.31
   1  -2  -8    0.09    1.26
  -1   2   8   -1.88    2.52
   1   2  -8   -0.30    0.73
   1  -2  -7   75.35    6.52
   1  -2  -7   94.16   11.01
   1  -2  -7   89.90   11.49
  -1   2   7   96.35   11.82
   1   2  -7  101.47   10.34
   1  -2  -6   48.76    4.98
   1  -2  -6   54.18    7.42
  -1   2   6   50.39    7.23
   1  -2  -6   52.63    8.00
   1   2  -6   59.82    8.79
  -1   2   6   58.86    8.30
   1   2  -6   56.13    7.05
   1  -2  -5  659.77   20.67
  -1   2   5  744.30   27.43
   1  -2  -5  717.78   26.75
   1   2  -5  727.87   30.21
  -1   2   5  766.65   29.66
   1   2  -5  746.60   25.47
   1  -2  -4  796.98   22.21
  -1   2   4  848.35   27.60
   1   2  -4  835.06   30.73
  -1   2   4  869.51   29.59
   1   2  -4  875.90   25.26
  -1   2   3 1993.08   43.11
   1  -2  -3 1914.21   41.65
  -1   2   3 2034.29   46.15
  -1   2   3 2066.77   48.30
   1   2  -3 1992.18   49.54
   1   2  -3 1962.21   42.07
   1  -2  -2 1430.32   32.84
  -1   2   2 1517.47   33.02
   1   2  -2 1463.21   30.90
  -1  -2   2 1478.21   31.31
  -1   2   1 1155.15   26.77
   1  -2  -1 1061.96   26.56
  -1   2   0    1.75    0.69
   1  -2   0    3.16    1.24
  -1   2  -1 9999.00  176.21
   1   2   2 3501.19   64.13
  -1   2  -2 3485.86   61.52
   1   2   3  333.70    9.58
   1   2   3  360.85   16.26
   1   2   3  365.94   14.84
  -1   2  -3  288.81   10.95
  -1  -2  -4  134.64   10.91
   1   2   4  140.47   10.77
   1   2   4  148.16   10.47
   1   2   5  464.74   22.26
  -1  -2  -5  419.62   21.38
   1   2   5  455.64   21.36
  -1   2  -5  464.24   23.55
  -1  -2  -5  424.75   20.84
  -1  -2  -6    4.24    2.84
   1   2   6    4.53    2.41
  -1  -2  -6    4.40    2.30
   1   2   6    5.85    3.08
  -1   2  -6    6.32    2.97
  -1  -2  -7  366.70   23.37
  -1  -2  -7  409.10   24.71
   1   2   7  397.73   23.74
  -1  -2  -8    5.25    2.71
   1   2   8   11.67    4.84
  -1   2  -9   26.98    6.58
  -1  -2  -9   16.43    6.33
   1   2   9   18.57    6.63
  -1   2 -10   41.79    9.61
  -1  -2 -10   17.68    6.32
  -1   2 -10   23.87    6.87
   1   2  10   24.96    8.23
  -1   2 -11    0.74    2.75
  -1   2 -11   -2.02    2.17
  -1  -2 -11    5.18    4.47
   1   2  11    5.21    5.43
  -1   2 -12    1.27    2.34
  -1  -2 -12    8.72    5.27
  -1   2 -13    4.77    4.84
  -1  -2 -13    3.63    5.89
  -1  -2 -14    5.71    7.27
  -1   2 -14  -11.53    6.28
   1   3 -14   -0.72    3.19
  -1   3  14    7.66    7.30
  -1   3  13   13.04    6.52
   1   3 -13    0.94    3.58
  -1   3  12   14.58    7.70
   1   3 -12   34.08   12.39
   1   3 -12   15.47    6.72
  -1   3  11    8.08    5.24
   1  -3 -11    8.66    5.71
  -1   3  10    5.28    4.28
   1  -3 -10    5.45    3.25
   1  -3  -9    1.26    1.17
   1  -3  -9    2.37    2.95
  -1   3   9    3.38    3.42
  -1   3   8  100.62   12.80
   1   3  -8   90.38   10.02
   1  -3  -7   34.60    4.16
  -1   3   7   28.94    6.36
  -1   3   7   45.24    8.52
   1   3  -7   44.98    6.62
   1  -3  -6   29.33    3.94
  -1   3   6   26.73    5.74
  -1   3   6   32.79    6.47
   1   3  -6   42.40    5.78
   1  -3  -5    6.08    1.80
  -1   3   5    5.87    2.15
   1   3  -5    7.36    3.78
  -1   3   5    8.64    3.03
   1   3  -5    6.93    2.14
  -1   3   4  501.83   18.71
   1  -3  -4  488.53   17.74
  -1   3   4  511.02   21.74
  -1   3   4  491.70   22.35
   1   3  -4  524.57   17.74
   1  -3  -3   76.54    6.29
  -1   3   3   76.81    6.29
  -1  -3   3   68.51    5.73
   1   3  -3   72.43    5.70
   1  -3  -2  415.99   16.43
  -1   3   2  425.62   15.98
  -1  -3   2  435.18   14.09
  -1   3   1  701.34   22.41
   1  -3  -1  658.70   22.52
  -1   3   0 1862.94   45.04
  -1   3  -1    3.21    1.77
   1   3   1    3.67    1.30
   1   3   2  788.79   22.16
  -1   3  -2  881.81   28.34
   1  -3   2  763.03   16.64
  -1   3  -3  517.99   22.01
   1   3   3  520.01   21.81
   1   3   3  468.31   15.14
  -1   3  -3  493.73   13.32
   1   3   4 1717.66   38.24
   1   3   4 1758.20   49.29
   1   3   4 1827.02   46.82
  -1   3  -4 1808.01   38.22
   1   3   5 1506.00   47.48
   1   3   5 1582.10   46.01
  -1   3  -5 1581.51   38.32
   1   3   6   65.82    9.59
   1   3   6   75.65    9.33
  -1   3  -6   75.85    7.52
   1   3   7  195.43   17.09
  -1   3  -7  194.37   13.82
  -1   3  -8   34.10    7.42
  -1  -3  -8   25.99    7.24
   1   3   8   23.81    6.30
  -1   3  -8   24.57    5.21
  -1  -3  -9   16.44    7.05
  -1   3  -9   11.91    4.17
   1   3   9   15.26    6.50
  -1   3 -10    5.93    5.66
  -1  -3 -10    4.93    4.17
   1   3  10    2.51    3.96
  -1  -3 -11    1.21    2.70
  -1   3 -11    7.84    4.16
   1   3  11    2.08    4.25
  -1  -3 -12    1.54    3.21
  -1   3 -12    1.67    2.37
  -1   3 -12    3.74    8.15
   1   3  12    8.15    5.76
  -1   3 -13   -2.14    2.77
  -1   4  14   10.80    7.76
  -1   4  13    6.96    6.08
   1   4 -12   39.42   13.98
  -1   4  12   20.18    8.64
   1   4 -11   11.81    8.60
  -1   4  11    5.13    4.55
  -1   4  10    4.07    4.21
  -1   4   9    5.75    3.79
  -1   4   8    5.71    2.79
   1   4  -8   10.48    3.88
   1  -4  -7   54.42    5.81
  -1   4   7   76.97   10.91
   1   4  -7   85.43    8.38
   1  -4  -6   68.35    6.57
  -1   4   6   63.26    9.51
  -1   4   6   68.22    9.84
   1   4  -6   64.31    7.05
   1  -4  -5   80.58    7.48
  -1   4   5   78.63    7.78
  -1   4   5   75.70    9.34
  -1   4   5   69.16    8.97
   1   4  -5   90.09    7.78
  -1   4   4   32.70    6.79
   1  -4  -4   21.22    4.69
  -1   4   4   19.12    4.20
  -1  -4   4   24.67    4.19
   1  -4  -3   53.86    6.69
  -1   4   3   50.17    6.04
  -1  -4   3   45.19    4.59
  -1   4   2   36.96    5.26
   1  -4  -2   36.38    5.63
  -1  -4   2   28.60    3.73
  -1   4   1   43.48    5.71
  -1   4   0 1412.63   40.81
  -1   4  -1   30.82    5.43
   1   4   1   34.01    5.38
   1   4   2   40.01    5.16
  -1   4  -2   42.10    7.44
   1  -4   2   51.81    3.64
  -1   4  -3   52.27    7.69
   1   4   3   57.04    5.72
  -1   4  -4  121.65   11.90
   1   4   4  140.79    9.21
   1   4   4  148.52   13.34
   1   4   4  157.34   11.76
  -1   4  -5  206.89   16.32
   1   4   5  218.02   11.53
   1   4   5  210.25   16.89
   1   4   5  196.69   14.61
  -1   4  -5  222.41   10.90
  -1   4  -6  216.05   17.58
   1   4   6  224.88   16.77
  -1   4  -6  251.56   12.88
  -1   4  -7   29.25    6.51
   1   4   7   26.19    6.25
  -1   4  -7   30.59    4.74
  -1   4  -8   86.21   12.55
   1   4   8   73.62   11.06
  -1   4  -8   71.10    7.89
  -1   4  -9   14.76    6.37
   1   4   9    5.84    3.90
  -1   4  -9    5.63    2.73
  -1   4 -10    8.03    5.09
   1   4  10    1.16    3.18
  -1   4 -11   13.30    7.11
   1   4  11   10.30    6.36
  -1   4 -12   11.37    8.53
   1   4  12    8.56    5.55
  -1   4 -13    3.74    4.54
   1   4  13    6.64    6.15
   1   5 -13   15.28   12.19
  -1   5  13    1.58    3.66
   1   5 -12   15.53    9.76
  -1   5  12    4.57    3.08
   1   5 -11    5.81    5.78
  -1   5  11    8.28    6.22
   1   5 -10   -1.65    4.37
  -1   5  10    4.37    4.64
  -1   5   9   18.70    6.73
  -1   5   8   21.46    5.93
   1   5  -8   19.50    4.64
  -1   5   7   45.15    8.62
   1   5  -7   49.76    6.82
  -1   5   6    2.48    1.67
   1   5  -6   18.25    3.43
  -1   5   5   58.57    7.73
  -1   5   5   60.53    9.30
  -1   5   5   47.18    8.00
  -1   5   4   28.93    5.25
  -1  -5   4   37.91    5.08
  -1   5   3  197.76   13.71
  -1  -5   3  227.93   11.59
  -1   5   2  316.24   17.87
  -1  -5   2  307.59   15.63
   1   5  -1   29.08    5.84
  -1   5   1   28.94    5.62
  -1   5   0   66.42    8.80
   1   5   0   73.72    8.69
   1   5   1   22.65    4.90
  -1   5  -1   18.77    4.59
   1   5   2  259.48   15.70
  -1   5  -2  260.34   18.11
   1  -5   2  246.10   10.64
  -1   5  -3   33.69    7.05
   1   5   3   28.68    4.90
   1  -5   3   27.29    2.92
   1   5   4   52.60    6.50
  -1   5  -4   43.29    8.70
   1   5   5   11.03    3.16
  -1   5  -5   12.44    4.45
   1   5   5   12.60    3.70
  -1   5  -6   15.60    4.92
   1   5   6   13.92    4.52
  -1   5  -6   21.85    3.76
  -1   5  -7   97.79   13.79
   1   5   7  102.68   12.48
  -1   5  -7  114.73    9.66
  -1   5  -8    1.17    3.57
   1   5   8    0.92    2.85
  -1   5  -8    4.91    2.42
   1   5   9    5.42    3.07
  -1   5  -9   16.32    6.42
   1   5  10    1.75    2.03
  -1   5 -10    9.36    6.67
   1   5  11    0.28    2.69
  -1   5 -11    3.36    5.12
   1   5  12    4.73    5.21
  -1   5 -12    0.33    4.58
   1   5  13    1.53    2.59
  -1   6  13    3.85    6.30
   1   6 -13    4.20    7.98
  -1   6  12   -6.02    3.82
   1   6 -12    2.74    7.11
  -1   6  11   41.24   12.13
   1   6 -11   68.86   17.56
  -1   6  10    7.46    4.79
   1   6 -10    1.11    3.78
  -1   6   9   13.97    5.96
   1   6  -9   13.13    7.03
  -1   6   8    3.06    2.65
   1   6  -8    5.32    3.64
  -1   6   7    3.42    1.23
   1   6  -7    4.15    3.44
  -1   6   6   20.17    4.82
  -1   6   6   17.87    5.46
  -1   6   5  195.05   15.95
  -1   6   4   47.56    7.66
  -1  -6   4   50.11    5.81
   1   6  -3   23.39    6.02
  -1   6   3   26.47    5.80
  -1  -6   3   28.98    4.64
   1   6  -2   15.16    4.61
  -1   6   2   26.28    5.89
  -1  -6   2   15.25    2.97
   1   6  -1    0.82    1.63
  -1   6   1    0.06    2.31
  -1   6   0    1.33    2.08
   1   6   0    4.52    3.15
  -1   6  -1  308.40   20.41
   1   6   1  272.36   17.98
   1   6   2   37.01    6.35
  -1   6  -2   34.06    6.77
   1  -6   2   39.36    4.36
  -1   6  -3    5.56    3.37
   1   6   3    3.92    1.98
   1  -6   3    6.24    1.56
   1   6   4   35.30    6.04
  -1   6  -4   41.00    7.95
   1   6   5  319.93   18.99
  -1   6  -5  287.48   21.83
   1   6   6   34.46    6.39
   1   6   6   27.62    5.94
  -1   6  -6   19.06    6.08
   1   6   7    6.23    3.59
  -1   6  -7    4.39    3.03
   1   6   8    0.50    2.77
  -1   6  -8    2.47    3.16
   1   6   9    6.61    4.26
  -1   6  -9    4.76    4.82
   1   6  10    4.36    4.32
  -1   6 -10    4.22    4.42
   1   6  11   -0.77    4.76
  -1   6 -11   -1.52    3.54
  -1   6 -12    6.48    3.58
  -1   6 -13    2.55    4.31
   1   7 -12   -4.37    4.24
  -1   7  11   -1.96    5.45
   1   7 -11    3.34    5.08
  -1   7  10    8.93    6.14
   1   7 -10   -0.31    3.47
  -1   7   9   18.90    7.99
   1   7  -9   11.10    6.07
  -1   7   8    8.75    3.98
   1   7  -8   17.19    6.90
  -1   7   7   -0.59    1.74
   1   7  -7    7.94    5.59
  -1   7   6    2.19    2.46
  -1   7   6   -2.99    2.33
   1   7  -6   -0.93    2.42
   1   7  -5   47.58    9.52
  -1   7   5   46.60    7.78
   1   7  -4   42.60    8.27
  -1   7   4   44.45    7.95
  -1  -7   4   51.32    6.07
   1   7  -3  101.92   13.15
  -1   7   3  113.76   12.68
  -1  -7   3  123.06    9.62
   1   7  -2    3.87    2.14
  -1   7   2    5.45    3.37
  -1  -7   2   -2.92    3.47
   1   7  -1   62.18    9.68
  -1   7   1   50.36    8.42
   1   7   0    2.89    1.95
  -1   7   0    2.61    2.11
  -1   7  -1    4.42    3.35
   1   7   1    5.20    3.66
  -1   7  -2   29.58    6.65
   1   7   2   23.57    5.33
   1  -7   2   22.76    3.33
  -1   7  -3   85.67   12.46
   1   7   3   89.71   10.78
   1  -7   3   84.30    5.83
   1   7   4    4.77    2.24
  -1   7  -4    9.69    4.03
   1   7   5   -2.21    2.29
  -1   7  -5    1.72    2.21
   1   7   6   13.88    4.95
   1   7   6    1.35    2.24
  -1   7  -6    8.55    3.37
   1   7   7   -0.33    0.98
   1   7   7    0.84    3.89
  -1   7  -7   -1.02    2.97
   1   7   8    6.45    4.65
  -1   7  -8    8.29    5.47
   1   7   9   38.95   10.39
  -1   7  -9   42.84   11.19
   1   7  10    7.57    6.39
  -1   7 -10   -0.50    2.26
  -1   7 -11    3.28    6.81
  -1   7 -12   -5.35    7.76
   1   8 -11    5.39    4.93
  -1   8  10   -7.71    5.20
   1   8 -10    8.53    6.94
  -1   8   9    3.12    4.92
   1   8  -9    4.60    4.41
  -1   8   8   -3.59    3.13
   1   8  -8    5.21    5.65
  -1   8   7    4.62    4.15
   1   8  -7    9.38    5.83
  -1   8   6    9.08    5.33
  -1   8   6    4.11    3.16
   1   8  -6    4.64    3.93
   1   8  -5    2.63    2.87
  -1   8   5   -2.90    2.79
   1   8  -4   24.35    7.69
  -1   8   4   22.70    6.35
  -1  -8   4   24.56    4.52
   1   8  -3    1.49    2.65
  -1   8   3    1.40    1.58
  -1  -8   3    4.27    2.52
   1   8  -2   16.79    6.04
  -1   8   2   23.23    6.53
  -1  -8   2   22.95    4.38
   1   8  -1    2.88    2.49
  -1   8   1   -3.97    3.65
  -1   8   0  109.76   14.30
   1   8   0  102.58   13.20
  -1   8  -1   -1.20    2.07
   1   8   1    0.94    2.69
  -1   8  -2    0.04    1.45
   1   8   2   -2.18    1.25
   1  -8   2   -1.21    1.61
  -1   8  -3   38.81    9.23
   1   8   3   51.10    9.08
   1  -8   3   37.50    4.07
   1   8   4    4.18    3.13
  -1   8  -4    3.53    4.63
   1   8   5    1.89    2.09
  -1   8  -5    2.31    3.50
   1   8   6   32.57    8.41
   1   8   6   25.05    8.46
  -1   8  -6   26.87    8.97
   1   8   7   10.39    6.20
  -1   8  -7    5.40    3.74
   1   8   8    5.11    3.68
  -1   8  -8    9.64    5.54
   1   8   9    9.28    6.37
  -1   8  -9    0.39    4.17
  -1   8 -10    6.93    5.33
  -1   8 -11   -3.14    5.99
  -1   9   9   12.78    7.54
   1   9  -9   11.50    8.36
  -1   9   8    6.60    4.68
   1   9  -8    1.04    2.17
  -1   9   7   -3.18    3.62
   1   9  -7    4.63    4.07
   1   9  -6    4.32    2.87
  -1   9   6    5.22    5.60
   1   9  -5    1.01    2.85
  -1   9   5    3.61    1.48
   1   9  -4    1.76    3.15
  -1   9   4    2.64    2.49
   1   9  -3    2.09    3.13
  -1   9   3    4.03    3.05
  -1  -9   3    3.73    2.68
   1   9  -2   -0.12    1.14
  -1  -9   2   -0.41    2.21
   1   9  -1    2.38    3.20
  -1   9   1    7.75    3.91
   1   9   0   10.00    5.01
  -1   9   0   13.81    4.96
   1   9   1   -1.17    2.99
  -1   9  -1   -0.61    1.53
  -1   9  -2   10.80    4.65
   1   9   2   11.34    5.24
   1  -9   2   11.56    2.82
   1   9   3   11.16    5.01
  -1   9  -3   12.44    5.17
   1   9   4    5.40    3.67
  -1   9  -4    5.97    2.45
   1   9   5    8.41    4.30
  -1   9  -5    3.39    3.25
   1   9   6   -2.55    3.59
  -1   9  -6    1.46    3.62
   1   9   7    0.67    4.08
  -1   9  -7   -1.37    3.62
  -1   9  -8   -4.63    4.06
  -1   9  -9    0.73    3.13
  -1  10   7   -3.22    4.96
   1  10  -7    1.89    3.14
   1  10  -6   11.28    6.19
  -1  10   5    1.25    1.97
   1  10  -5    3.44    4.00
  -1  10   4    4.94    4.01
   1  10  -4    3.31    4.00
  -1  10   3    1.86    3.41
   1  10  -3    3.56    3.99
  -1  10   2    3.74    3.56
   1  10  -2    0.22    3.66
  -1  10   1    1.95    3.20
   1  10  -1   -2.45    3.03
   1  10   0   31.70    9.07
  -1  10   0   37.97   10.20
  -1  10  -1   13.34    5.86
   1  10   1    9.33    4.76
  -1  10  -2   10.31    5.75
   1  10   2   13.06    6.45
   1  10   3    1.31    2.93
  -1  10  -3    2.00    3.34
   1  10   4    1.21    3.28
  -1  10  -4    6.90    5.92
   1  10   5   -0.76    2.15
  -1  10  -5   -1.80    1.50
   1  10   6   -3.96    4.58
  -1  10  -6    0.94    4.03
  -1  10  -7    5.59    5.70
  -1  11   4    3.43    3.58
   1  11  -4   -1.15    1.88
  -1  11   3    0.84    1.69
   1  11  -3    4.12    4.38
  -1  11   2    8.85    5.74
   1  11  -2    4.99    5.07
   1  11  -1    4.97    4.04
  -1  11   1   13.78    6.97
   1  11   0   -2.68    4.65
  -1  11   0    0.61    5.57
   1  11   1    7.56    5.32
  -1  11  -1    4.82    4.45
   1  11   2    9.16    5.73
  -1  11  -2   11.51    7.00
   1  11   3    1.04    4.14
  -1  11  -3    0.13    2.28
   1  11   4    0.16    2.40
  -1  11  -4    3.90    2.64
  -1  12   3    1.26    2.56
  -1  12   2    3.85    4.06
  -1  12   1   -1.63    3.84
   1  12  -1   -0.83    2.95
  -1  12   0    8.15    6.45
   1  12   0    8.05    6.75
  -1  12  -1    5.05    5.49
   1  12   1   -1.03    1.65
   1  12   2    7.82    6.18
   1  12   3    0.93    2.23
   2   0 -15    0.85    4.14
   2   0 -14   13.78    7.81
   2   0 -13    3.50    4.71
   2   0 -12    5.98    4.71
   2   0 -11   -2.58    2.02
   2   0 -10  156.82   17.65
  -2   0  10  163.51   18.90
   2   0  -9   -0.25    2.14
  -2   0   9    3.21    3.36
   2   0  -8   95.30   11.20
  -2   0   8   92.35   12.40
   2   0  -7    0.63    1.12
  -2   0   7   -0.49    2.05
   2   0  -6  518.45   24.47
  -2   0   6  586.87   28.13
   2   0  -6  599.86   28.21
   2   0  -5    0.77    0.77
  -2   0   5   -0.67    1.54
   2   0  -4  452.27   20.45
  -2   0   4  461.60   20.88
  -2   0   3    1.00    1.23
   2   0  -3    1.13    0.81
  -2   0   2  315.06   12.79
   2   0  -2  288.46   12.34
   2   0  -2  289.84   11.75
   2   0  -1    0.12    0.31
  -2   0   1    0.52    0.71
   2   0  -1    0.43    0.43
  -2   0   1    0.62    0.37
  -2   0   0  414.09   10.84
   2   0   1    0.00    0.18
  -2   0  -1    0.81    0.57
  -2   0  -1    0.36    0.57
   2   0   1    0.11    0.24
   2   0   2 2603.07   48.47
  -2   0  -2 2708.30   48.86
  -2   0  -2 2648.22   52.69
  -2   0  -3    0.77    0.93
  -2   0  -3    0.12    0.60
  -2   0  -3    0.68    0.40
  -2   0  -4  735.54   19.27
  -2   0  -4  767.46   26.26
  -2   0  -4  782.74   27.85
  -2   0  -5    1.77    1.82
  -2   0  -5   -0.27    1.90
  -2   0  -5    1.42    1.14
  -2   0  -6  892.11   25.83
  -2   0  -6  910.35   36.09
  -2   0  -7   -0.99    1.14
  -2   0  -7   -0.39    1.77
  -2   0  -7    1.03    1.08
  -2   0  -8  165.20   16.20
  -2   0  -8  183.40   11.43
  -2   0  -9    3.31    3.91
  -2   0  -9   -0.55    1.74
  -2   0 -10   39.75    9.20
  -2   0 -10   54.07    7.07
  -2   0 -11    1.53    3.46
  -2   0 -12    2.76    3.54
  -2   0 -13    4.59    4.74
  -2   0 -14    8.22    5.87
   2   1 -15   -1.70    2.90
   2   1 -14    6.05    5.91
   2  -1 -14    9.70    6.66
   2   1 -13   -0.75    2.82
   2  -1 -13   -1.63    3.70
   2  -1 -12    1.28    2.89
   2   1 -12    4.52    1.85
  -2   1  12   -1.56    2.20
   2   1 -11    4.83    3.18
   2  -1 -11   12.00    6.30
  -2   1  11    9.58    6.13
   2  -1 -10    3.86    3.15
   2   1 -10   -0.37    4.08
  -2   1  10   -0.93    2.64
   2  -1  -9    2.24    3.34
   2   1  -9    0.71    1.24
  -2   1   9    1.81    2.73
   2  -1  -8  173.21   15.58
  -2   1   8  166.18   16.63
  -2  -1   8  173.74   16.68
   2  -1  -7   14.99    4.10
   2  -1  -7   19.19    5.24
  -2   1   7   24.17    6.01
  -2  -1   7   18.72    5.48
   2   1  -7   13.26    3.69
   2  -1  -6   31.86    5.56
   2  -1  -6   35.01    6.53
   2   1  -6   37.66    6.61
  -2   1   6   35.41    6.55
   2   1  -6   36.54    5.59
  -2  -1   6   38.15    6.85
   2  -1  -5  623.33   23.53
   2  -1  -5  644.42   27.58
  -2   1   5  637.35   27.38
  -2  -1   5  639.28   28.11
   2   1  -5  643.77   27.52
   2   1  -5  656.59   25.20
   2  -1  -4    7.25    2.19
   2   1  -4    9.59    2.56
  -2   1   4    8.63    2.90
  -2  -1   4    6.24    2.34
   2  -1  -4    9.37    2.71
   2   1  -4    7.41    1.86
   2  -1  -3  455.79   14.91
  -2   1   3  409.83   14.56
  -2  -1   3  459.83   18.71
   2   1  -3  446.96   18.47
   2  -1  -3  421.56   17.71
  -2   1   3  449.66   18.40
   2   1  -3  452.79   16.23
   2  -1  -2  941.25   25.26
  -2   1   2 1048.78   22.42
  -2  -1   2 1008.56   27.49
  -2   1   2  992.50   27.10
   2   1  -2  916.70   26.20
  -2  -1   2 1030.42   24.69
   2   1  -2  989.03   23.90
   2  -1  -1 1248.41   29.71
  -2   1   1 1317.31   29.92
  -2  -1   1 1422.64   29.40
   2   1  -1 1276.91   28.77
  -2  -1   1 1354.44   28.24
   2   1  -1 1281.64   28.02
  -2   1   0  107.89    5.89
   2  -1   0  105.90    5.76
  -2   1   0  111.03    4.53
   2  -1   0  103.13    4.15
   2  -1   1  230.07    9.07
  -2   1  -1  213.77    8.97
   2   1   1  265.49   10.35
  -2  -1  -2   15.89    2.19
   2   1   2   11.76    2.00
  -2  -1  -2   20.29    3.49
   2   1   2   18.13    3.26
   2  -1   2   12.44    2.26
  -2   1  -2   17.28    2.49
  -2   1  -3 2385.59   49.61
  -2  -1  -3 2246.69   50.36
   2   1   3 2424.92   50.72
  -2  -1  -3 2394.85   54.96
   2   1   3 2326.18   54.54
  -2   1  -4  823.04   24.92
   2   1   4  906.63   28.17
  -2  -1  -4  892.70   28.14
  -2   1  -4  879.40   29.82
  -2  -1  -4  871.77   30.23
   2   1   4  851.67   30.29
  -2   1  -5  296.94   14.24
  -2  -1  -5  312.25   17.34
   2   1   5  335.36   17.94
  -2   1  -5  319.39   18.41
  -2  -1  -5  315.19   18.45
  -2   1  -6   95.74    8.54
  -2  -1  -6  114.59    5.17
  -2  -1  -6  118.90   11.84
   2   1   6  114.45   11.29
  -2   1  -6  108.53   11.51
  -2  -1  -6   98.16   10.84
  -2  -1  -7    2.44    0.90
  -2   1  -7    4.40    1.82
  -2  -1  -7    6.40    4.35
   2   1   7    0.09    1.40
  -2  -1  -7    3.14    2.71
  -2   1  -7    1.25    1.10
  -2   1  -8   18.60    5.40
  -2  -1  -8   15.87    5.63
  -2   1  -8   22.32    5.05
  -2  -1  -8   20.38    2.69
   2   1   8   21.14    6.03
  -2   1  -9    4.97    3.47
  -2  -1  -9    3.17    3.64
  -2   1  -9    2.01    2.09
  -2  -1  -9    3.73    1.53
  -2   1 -10   12.03    5.27
  -2  -1 -10    7.64    5.78
  -2   1 -10    9.38    4.16
  -2  -1 -10    8.21    1.90
  -2   1 -11    4.89    3.80
  -2   1 -11    2.74    3.08
  -2  -1 -11    9.50    5.17
  -2  -1 -12   56.12   13.61
  -2   1 -12   56.59   12.51
  -2  -1 -13   -6.01    5.58
  -2   1 -13    0.35    3.13
  -2  -1 -14   15.35    8.55
  -2   1 -14   16.01    8.42
   2  -2 -14    8.44    5.60
   2   2 -14   -9.01    7.00
   2  -2 -13    7.73    5.57
   2   2 -13   -4.93    5.19
  -2   2  13    3.68    3.70
  -2   2  12    4.30    5.33
   2   2 -12   -1.04    2.57
   2  -2 -12    4.78    5.23
  -2   2  11   97.90   16.00
   2  -2 -11   98.29   14.63
   2   2 -11  102.98   14.56
  -2   2  10   25.69    7.54
   2  -2 -10   29.39    7.99
   2  -2  -9    1.34    1.14
  -2   2   9    3.83    2.87
   2  -2  -9    6.90    3.54
   2  -2  -8    1.33    1.03
   2  -2  -8    5.90    3.40
  -2   2   8    1.55    1.79
   2  -2  -7  270.42   14.39
   2  -2  -7  270.74   18.84
  -2   2   7  305.35   21.43
   2   2  -7  314.38   18.49
   2  -2  -6   96.82    7.87
   2  -2  -6  121.62   10.60
   2   2  -6  108.80   11.95
  -2   2   6  124.10   12.53
   2   2  -6  115.95   10.24
   2  -2  -5  187.26   10.75
  -2   2   5  202.86   12.86
   2  -2  -5  215.43   13.18
  -2   2   5  216.67   15.34
   2   2  -5  236.04   16.37
   2   2  -5  225.80   13.19
   2  -2  -4  147.39    9.09
  -2   2   4  146.54    9.88
   2   2  -4  155.34   12.33
  -2   2   4  144.70   11.43
   2   2  -4  144.47    9.17
   2  -2  -3   33.20    3.95
  -2   2   3   37.89    4.24
  -2   2   3   30.88    4.75
   2   2  -3   35.50    5.29
  -2  -2   3   36.25    4.35
   2   2  -3   32.75    3.97
   2  -2  -2 2037.55   45.06
  -2   2   2 2082.78   45.54
  -2  -2   2 2096.38   43.17
   2   2  -2 2016.22   42.84
  -2   2   1 1624.62   36.86
   2  -2  -1 1580.19   36.62
   2  -2   0 1145.89   29.22
  -2   2   0 1130.36   28.84
  -2   2  -1 4120.32   80.29
   2  -2   1 3623.95   78.67
  -2   2  -2  670.39   22.08
   2   2   2  694.79   22.68
  -2   2  -3  561.34   20.91
   2   2   3  577.84   19.07
   2   2   3  574.96   22.56
   2   2   4    2.71    1.81
  -2  -2  -4    0.33    0.92
  -2  -2  -4    2.35    1.38
  -2   2  -4   -0.54    0.57
   2   2   4    0.62    1.50
  -2   2  -5   47.96    6.52
   2   2   5   62.39    7.38
  -2   2  -5   53.66    7.75
  -2  -2  -5   53.72    6.91
   2   2   5   51.36    7.69
  -2  -2  -5   54.57    8.05
  -2  -2  -6   21.18    5.08
  -2   2  -6   32.34    6.67
   2   2   6   17.85    4.94
  -2  -2  -6   17.14    4.99
  -2   2  -6   24.69    5.06
   2   2   6   18.53    4.83
  -2   2  -7  296.14   18.55
  -2  -2  -7  296.26   21.35
  -2  -2  -7  346.78   22.24
   2   2   7  324.94   21.46
  -2   2  -8   36.89    6.62
  -2  -2  -8   27.00    6.69
   2   2   8   34.20    7.65
  -2  -2  -9    7.88    4.63
  -2   2  -9    9.35    4.71
   2   2   9    8.35    4.77
  -2  -2 -10    4.71    3.94
  -2   2 -10    1.63    2.87
  -2   2 -10    1.51    2.75
   2   2  10    2.66    3.04
  -2   2 -11   24.59    7.62
  -2   2 -11   10.15    5.24
  -2  -2 -11   17.40    7.68
  -2   2 -12    2.69    2.11
  -2  -2 -12    3.55    5.84
  -2   2 -13    0.39    2.11
  -2  -2 -13   -1.48    4.31
  -2  -2 -14    6.83    5.76
  -2   2 -14    7.55    6.39
   2   3 -14    0.80    4.93
  -2   3  14    1.91    5.58
  -2   3  13    0.16    3.08
   2   3 -13   -7.74    6.24
  -2   3  12    8.90    6.46
  -2   3  11   23.24    8.33
  -2   3  10   77.70   12.99
   2  -3  -9   37.93    5.83
  -2   3   9   90.87   13.01
   2  -3  -8    2.88    1.81
  -2   3   8    5.01    4.77
   2   3  -8    7.27    3.38
   2  -3  -7   48.18    5.72
  -2   3   7   44.46    7.33
  -2   3   7   55.36    9.28
   2   3  -7   51.97    6.75
   2  -3  -6  187.62   11.37
  -2   3   6  190.78   14.07
  -2   3   6  177.34   15.59
   2   3  -6  199.30   12.91
   2  -3  -5    5.45    1.92
  -2   3   5    5.14    1.99
   2   3  -5    3.87    2.97
  -2   3   5    5.26    2.96
   2   3  -5    9.01    2.67
  -2   3   4  107.01    8.64
   2  -3  -4  102.94    8.18
  -2   3   4  117.62    9.29
  -2   3   4  108.66   10.49
   2   3  -4   89.87   10.32
   2   3  -4  100.13    7.65
  -2  -3   4  101.68    8.66
   2  -3  -3  920.03   27.72
  -2   3   3  923.74   28.51
   2   3  -3  893.22   25.60
  -2  -3   3  899.14   25.63
  -2   3   2 1361.42   35.47
   2  -3  -2 1314.30   35.66
  -2  -3   2 1356.68   33.49
   2  -3  -1    4.15    1.73
  -2   3   1    5.16    2.00
   2  -3   0  114.87    8.87
  -2   3   0  112.21    8.73
   2  -3   1  911.71   29.48
  -2   3  -1  955.90   29.71
  -2   3  -2  169.44   11.54
   2   3   2  148.35    8.36
  -2   3  -3  537.05   22.43
   2   3   3  473.73   14.98
   2   3   3  493.58   21.81
   2   3   3  522.75   18.50
  -2   3  -3  516.77   12.15
   2   3   4   11.88    1.62
  -2   3  -4   15.42    4.02
   2   3   4   20.75    4.79
   2   3   4   14.05    3.30
  -2   3  -4   14.96    2.19
   2   3   5    1.87    2.67
  -2   3  -5    3.98    2.08
   2   3   5    4.23    2.65
  -2   3  -5   -0.54    1.20
   2   3   6    9.93    3.98
  -2   3  -6   10.99    3.66
   2   3   6    7.37    3.06
  -2   3  -6    4.92    1.81
  -2   3  -7   10.70    4.36
   2   3   7    5.31    3.09
  -2   3  -7   11.00    2.98
  -2  -3  -8   44.92    9.59
  -2   3  -8   52.55    9.17
   2   3   8   54.31    9.51
  -2   3  -8   43.51    7.07
  -2  -3  -9  179.25   20.17
   2   3   9  198.59   20.11
  -2   3  -9  173.39   14.47
  -2  -3 -10   60.92   13.17
  -2   3 -10   89.04   13.78
   2   3  10   76.86   13.72
  -2  -3 -11    3.94    4.51
  -2   3 -11    5.38    5.29
   2   3  11   12.19    6.78
  -2  -3 -12    4.20    5.14
  -2   3 -12   -0.81    2.19
  -2   3 -12    6.68    4.84
   2   3  12    4.05    6.14
  -2   3 -13   -0.02    3.50
  -2   4  14    2.15    4.65
   2   4 -13   15.12   13.32
  -2   4  13    2.51    4.31
   2   4 -12    7.84    7.00
  -2   4  12    4.34    5.50
  -2   4  11    3.79    1.85
  -2   4  10   36.07    8.75
  -2   4   9    3.76    3.33
   2  -4  -8    3.85    2.03
  -2   4   8    1.14    1.29
   2  -4  -7   85.53    8.08
  -2   4   7   79.35   10.57
  -2   4   7  108.03   12.96
   2   4  -7  123.57   10.84
   2  -4  -6   41.21    5.51
  -2   4   6   41.35    7.08
  -2   4   6   42.88    7.84
   2   4  -6   47.15    6.27
   2  -4  -5   41.06    5.58
  -2   4   5   36.49    6.41
  -2   4   5   34.42    6.09
   2   4  -5   37.41    5.43
  -2   4   4  902.58   31.78
   2  -4  -4  804.94   28.40
  -2   4   4  848.68   29.46
  -2  -4   4  739.53   26.48
  -2   4   3  191.63   12.59
   2  -4  -3  194.28   12.78
  -2  -4   3  190.15   10.83
  -2   4   2   72.50    7.56
   2  -4  -2   67.38    7.56
  -2  -4   2   55.48    6.01
  -2   4   1   29.11    5.16
   2  -4  -1   30.05    5.23
  -2   4   0   61.51    7.42
   2  -4   0   75.74    8.34
  -2   4  -1   44.56    6.60
  -2   4  -2  590.83   24.96
   2   4   2  496.90   19.92
   2   4   3   58.09    5.72
  -2   4  -3   44.65    7.15
   2   4   4  149.33    8.83
  -2   4  -4  146.37   12.81
   2   4   4  167.07   14.18
   2   4   4  154.91   11.24
   2   4   5   51.54    5.13
   2   4   5   54.04    8.49
  -2   4  -5   51.12    8.16
   2   4   5   48.24    7.04
  -2   4  -5   64.00    5.19
  -2   4  -6  180.94   15.54
   2   4   6  172.69   14.39
  -2   4  -6  187.78   10.72
  -2   4  -7   40.77    8.10
   2   4   7   39.84    7.39
  -2   4  -7   39.31    5.43
  -2   4  -8    7.59    3.32
   2   4   8    1.08    3.46
  -2   4  -8    2.23    1.77
   2   4   9   31.64    8.42
  -2   4  -9   22.45    4.81
  -2   4 -10   -0.60    2.49
   2   4  10    3.87    5.31
  -2   4 -11    7.61    5.04
   2   4  11    6.55    3.38
  -2   4 -12    3.84    5.77
   2   4  12   11.34    7.17
  -2   4 -13    3.10    3.60
   2   4  13    2.46    7.51
   2   5 -13   15.67   12.95
  -2   5  13   10.61    7.93
   2   5 -12   14.81   10.05
  -2   5  12   14.27    6.48
   2   5 -11   -2.47    4.87
  -2   5  11    0.01    4.26
  -2   5  10   21.25    8.48
  -2   5   9    6.40    4.19
  -2   5   8    5.53    4.32
   2   5  -8    5.52    2.21
   2  -5  -7   43.12    7.06
  -2   5   7   61.19    9.93
   2   5  -7   73.53    8.83
   2  -5  -6   12.87    4.28
  -2   5   6   16.57    5.03
  -2   5   6   13.52    4.10
   2   5  -6    8.92    2.70
   2  -5  -5   11.67    3.56
  -2   5   5    4.00    2.60
  -2   5   5    7.32    2.30
   2  -5  -4    3.48    2.84
  -2   5   4   -2.73    1.69
  -2  -5   4    1.50    1.12
   2  -5  -3   20.32    5.48
  -2   5   3   17.06    4.27
  -2  -5   3   23.49    4.47
   2  -5  -2   15.73    5.05
  -2   5   2   17.27    4.83
  -2  -5   2   12.56    2.32
  -2   5   1  343.14   19.29
  -2   5   0  532.20   25.31
  -2   5  -1   -2.05    1.65
   2   5   1   -0.49    0.95
  -2   5  -2   -0.10    1.26
   2  -5   2    1.04    0.32
  -2   5  -3    8.92    4.27
   2   5   3    9.63    2.39
  -2   5  -4  354.38   21.99
   2   5   4  380.78   17.24
  -2   5  -5   93.48   11.70
   2   5   5  109.45    9.02
   2   5   5   86.19    9.91
  -2   5  -6  106.82   12.73
   2   5   6   88.54   10.80
   2   5   6  105.69    7.83
  -2   5  -6  128.41    8.71
  -2   5  -7  252.40   20.84
   2   5   7  225.04   18.37
  -2   5  -7  274.94   14.42
  -2   5  -8   67.00   11.04
   2   5   8   50.82    9.65
  -2   5  -8   54.36    6.69
   2   5   9    5.05    1.50
  -2   5  -9   10.27    4.97
   2   5  10    2.63    5.14
  -2   5 -10    1.48    2.58
   2   5  11    1.43    3.32
  -2   5 -11    3.66    2.49
   2   5  12    3.47    6.02
  -2   5 -12   -3.12    5.44
  -2   6  13   10.37    8.03
   2   6 -13   10.95    9.30
  -2   6  12   11.29    6.69
   2   6 -12    4.28    3.92
  -2   6  11    0.11    4.31
   2   6 -11    0.35    4.85
  -2   6  10    4.09    4.90
   2   6 -10    5.82    4.96
  -2   6   9   12.58    6.15
  -2   6   8   -1.32    2.91
  -2   6   7   10.41    4.43
  -2   6   6    3.18    2.22
  -2   6   6    1.83    1.61
  -2   6   5    3.48    3.29
  -2  -6   5    1.38    1.10
  -2   6   4   28.49    5.88
  -2  -6   4   35.10    5.29
  -2   6   3  168.76   14.44
  -2  -6   3  167.95   11.81
  -2   6   2    7.48    3.12
  -2  -6   2   -1.56    2.98
  -2   6   1   32.47    6.62
   2   6   0    3.31    2.93
  -2   6   0   -1.30    1.38
  -2   6  -1  374.83   23.34
   2   6   1  354.74   21.06
  -2   6  -2    2.38    2.11
   2   6   2    0.15    1.34
   2  -6   2   -2.04    1.67
   2   6   3    3.31    2.10
  -2   6  -3    7.66    4.21
   2   6   4   16.86    4.59
  -2   6  -4   11.54    3.96
   2   6   5   64.63    7.96
   2   6   5   40.08    7.30
  -2   6  -5   47.88    9.06
   2   6   6    0.85    1.82
   2   6   6    0.77    1.52
  -2   6  -6   -2.58    1.63
  -2   6  -7  120.56   14.82
   2   6   7   99.47   12.45
   2   6   8   11.34    6.10
  -2   6  -8    1.49    3.45
   2   6   9   20.49    6.93
  -2   6  -9   14.38    6.44
   2   6  10    9.44    5.06
  -2   6 -10    1.66    3.54
   2   6  11    0.41    3.05
  -2   6 -11    1.76    2.35
  -2   6 -12   10.48    8.95
  -2   7  12   11.84    7.35
   2   7 -12    6.40    9.40
  -2   7  11    9.65    5.95
   2   7 -11    2.29    4.83
  -2   7  10   14.05    6.94
   2   7 -10    6.98    6.09
  -2   7   9    9.80    5.64
   2   7  -9    5.02    4.18
  -2   7   8    0.62    2.73
   2   7  -8   13.76    6.84
  -2   7   7   15.43    5.92
   2   7  -7   20.84    6.86
  -2   7   6    2.14    2.23
  -2   7   6   -2.74    4.90
  -2   7   5   16.78    5.33
  -2  -7   5   13.87    4.03
   2   7  -4   -2.32    3.49
  -2   7   4   -0.33    1.66
  -2  -7   4    2.16    1.43
  -2   7   3   -1.15    1.45
  -2  -7   3    2.06    2.05
   2   7  -2    4.64    3.49
  -2   7   2    2.35    2.45
  -2  -7   2   -2.54    3.01
   2   7  -1   16.68    5.09
  -2   7   1   19.32    6.21
   2   7   0    6.22    3.00
  -2   7   0    7.05    3.26
   2   7   1    0.00    1.43
  -2   7  -1    0.09    2.85
  -2   7  -2    5.54    3.42
   2   7   2    3.18    1.52
   2  -7   2   -0.48    1.55
   2   7   3   33.84    6.41
  -2   7  -3   37.02    8.13
   2   7   4    6.81    3.71
  -2   7  -4    9.96    4.94
   2   7   5   47.58    7.61
  -2   7  -5   36.98    8.12
   2   7   6   16.00    4.61
   2   7   6    9.29    4.26
  -2   7  -6   15.37    5.51
   2   7   7    6.19    4.31
  -2   7  -7    2.06    3.30
   2   7   8    6.13    4.31
  -2   7  -8    1.28    1.55
   2   7   9    6.39    5.64
  -2   7  -9    7.18    4.67
   2   7  10    3.53    5.26
  -2   7 -10    6.59    5.98
  -2   7 -11   12.81    6.10
  -2   7 -12    0.93    5.56
  -2   8  11    6.04    6.16
  -2   8  10    0.30    4.47
   2   8 -10   17.09    9.24
  -2   8   9   12.71    7.08
   2   8  -9   12.09    7.85
  -2   8   8    3.50    2.54
   2   8  -8    5.12    4.36
  -2   8   7    3.57    2.13
  -2   8   7    4.26    2.59
   2   8  -6    3.38    2.91
  -2   8   6    2.68    2.63
   2   8  -5    0.65    1.94
  -2   8   5    0.05    2.11
  -2  -8   5    2.35    1.62
   2   8  -4   16.65    6.48
  -2   8   4    8.60    3.71
  -2  -8   4   16.36    4.04
   2   8  -3    4.89    3.86
  -2   8   3    3.45    3.32
  -2  -8   3    6.55    2.89
   2   8  -2   16.33    6.05
  -2   8   2   15.83    5.31
  -2  -8   2   14.27    3.39
   2   8  -1    5.01    3.18
  -2   8   1    4.43    3.57
   2   8   0    1.83    4.48
  -2   8   0   -0.50    1.40
   2   8   1   -2.13    2.61
  -2   8  -1    1.03    2.59
   2   8   2  105.65   12.71
  -2   8  -2   96.65   13.83
   2  -8   2  108.82    7.73
   2   8   3   14.00    4.50
  -2   8  -3   12.75    5.22
   2   8   4   25.89    6.92
  -2   8  -4   16.95    6.86
   2   8   5   12.91    4.69
  -2   8  -5   10.65    5.03
   2   8   6   11.20    4.55
   2   8   6    9.52    4.59
  -2   8  -6   10.40    4.93
   2   8   7    9.79    6.44
  -2   8  -7   10.03    5.30
   2   8   8    0.01    3.96
  -2   8  -8   -0.87    2.83
  -2   8  -9   11.64    6.84
  -2   8 -10    2.31    3.22
  -2   8 -11    1.98    5.09
  -2   9   9    0.17    3.33
   2   9  -9   -0.07    3.16
  -2   9   8   -7.24    7.18
   2   9  -8    2.81    4.95
  -2   9   7   -3.98    4.06
   2   9  -7    8.12    5.97
   2   9  -6    2.54    3.65
  -2   9   6   -1.73    3.25
   2   9  -5    5.07    4.28
  -2   9   5   -1.15    2.95
   2   9  -4    0.47    1.80
  -2   9   4   -1.80    2.14
   2   9  -3   39.01    9.02
  -2   9   3   39.63    8.99
  -2  -9   3   37.37    6.36
   2   9  -2   28.81    8.00
  -2   9   2   27.71    8.13
  -2  -9   2   28.37    5.38
  -2   9   1   12.74    6.40
   2   9  -1    5.39    3.44
  -2   9   0    2.90    2.82
   2   9   0    5.80    4.55
  -2   9  -1   -1.69    2.85
   2   9   1    4.27    3.41
   2   9   2    1.95    1.59
  -2   9  -2    3.77    3.02
   2   9   3   41.29    8.73
  -2   9  -3   38.01    9.06
   2   9   4   10.20    4.13
  -2   9  -4    2.37    3.51
   2   9   5    5.22    4.09
  -2   9  -5   10.29    5.82
   2   9   6    1.78    2.33
  -2   9  -6    4.36    4.81
   2   9   7    3.67    5.85
  -2   9  -7    4.53    3.75
  -2   9  -8    3.47    3.40
  -2   9  -9    7.01    6.30
  -2  10   8   -8.32    7.36
  -2  10   7   -8.22    8.31
   2  10  -7   -1.86    2.01
   2  10  -6    4.91    3.32
   2  10  -5    4.40    3.74
  -2  10   5   -1.31    3.64
   2  10  -4    4.68    4.32
  -2  10   4   -3.47    3.44
   2  10  -3    1.35    3.08
  -2  10   3    2.13    2.93
   2  10  -2    1.75    2.70
  -2  10   2   15.70    6.65
   2  10  -1    6.46    4.03
  -2  10   1    8.30    4.94
   2  10   0   54.29   11.70
  -2  10   0   48.96   12.01
   2  10   1   15.05    6.18
  -2  10  -1    9.10    5.69
  -2  10  -2   38.59    9.83
   2  10   2   34.87    9.38
   2  10   3    9.60    5.78
  -2  10  -3    9.26    5.32
   2  10   4    9.49    5.18
  -2  10  -4    3.88    3.69
  -2  10  -5    4.91    4.68
  -2  10  -6    6.71    4.82
  -2  10  -7    3.92    5.80
   2  11  -4   -0.49    1.87
  -2  11   4   -3.89    3.74
   2  11  -3    5.72    4.64
  -2  11   3    0.69    2.03
   2  11  -2    6.50    5.78
  -2  11   2    3.25    3.81
   2  11  -1    3.63    4.01
  -2  11   1    1.60    2.74
   2  11   0    4.91    4.11
  -2  11   0   13.45    6.62
  -2  11  -1   11.04    7.25
   2  11   1   10.11    5.09
  -2  11  -2    4.17    5.71
   2  11   2    6.84    5.25
   2  11   3    0.27    4.08
  -2  11  -3   -0.13    2.65
  -2  11  -4   -1.53    2.58
   2  11   4    4.61    4.97
  -2  12   3   -1.15    4.34
  -2  12   2    8.15    5.20
   2  12  -1    2.02    2.91
  -2  12   1    8.35    6.55
  -2  12   0    4.41    5.64
   2  12   0    7.18    5.41
   2  12   1   -2.96    2.25
  -2  12  -1    3.95    5.24
   2  12   2    7.89    5.96
   3   0 -14   18.02    8.26
   3   0 -13    0.83    2.88
   3   0 -12    2.90    2.85
   3   0 -11    2.62    2.69
  -3   0  11    1.88    4.55
   3   0 -10  362.37   25.90
  -3   0  10  323.31   27.53
   3   0  -9   -0.59    1.14
  -3   0   9   -0.90    2.45
   3   0  -8   60.00    8.87
  -3   0   8   56.93    9.92
   3   0  -7    0.26    0.94
  -3   0   7    3.16    3.36
   3   0  -6  388.10   20.27
   3   0  -6  473.25   24.98
  -3   0   6  437.57   24.43
   3   0  -5    0.08    1.33
  -3   0   5   -1.56    2.13
  -3   0   4 1379.80   41.41
   3   0  -4 1369.86   40.76
   3   0  -4 1368.66   38.87
   3   0  -3    1.73    1.27
  -3   0   3    1.04    0.64
   3   0  -3    0.55    0.96
   3   0  -2 1023.79   28.24
  -3   0   2 1069.38   28.62
   3   0  -2  990.87   26.28
  -3   0   2 1052.05   27.74
  -3   0   1    1.44    1.07
   3   0  -1    1.89    0.94
  -3   0   1    2.06    1.01
  -3   0   0   42.72    2.98
   3   0   0   38.34    2.85
  -3   0   0   47.82    3.60
   3   0   1    1.95    0.81
  -3   0  -1    2.09    0.74
  -3   0  -1    1.90    0.87
   3   0   1    1.79    1.09
  -3   0  -2 4031.62   71.98
  -3   0  -2 3963.18   78.41
  -3   0  -3    1.64    0.83
  -3   0  -3   -0.20    0.82
   3   0   3    0.44    0.33
  -3   0  -3    0.14    0.82
  -3   0  -4  334.21   11.68
  -3   0  -4  310.51   16.36
  -3   0  -4  330.28   18.17
  -3   0  -5   -1.18    1.03
  -3   0  -5    1.18    1.60
  -3   0  -5    0.64    1.61
  -3   0  -6   46.70    4.58
  -3   0  -6   47.11    7.23
  -3   0  -6   47.63    7.81
  -3   0  -7    0.57    0.68
  -3   0  -7   -0.02    1.86
  -3   0  -7    2.39    1.33
  -3   0  -8   42.90    8.71
  -3   0  -8   52.44    5.66
  -3   0  -9    2.48    3.27
  -3   0  -9    2.77    2.24
  -3   0 -10   -6.40    3.75
  -3   0 -10    3.52    3.02
  -3   0 -11    6.83    5.64
  -3   0 -12   19.32    8.25
  -3   0 -13   17.58    8.08
  -3   0 -14   23.11   10.24
   3   1 -15    6.61    4.95
   3   1 -14    0.49    4.44
   3  -1 -14    6.98    5.15
   3  -1 -13    1.04    5.16
   3   1 -13    2.02    3.07
  -3   1  13   13.08    6.12
   3  -1 -12    8.91    4.44
   3   1 -12    7.16    5.22
  -3   1  12   12.84    7.12
   3  -1 -11   10.88    5.22
   3   1 -11    4.36    3.19
  -3   1  11    7.85    4.59
   3  -1 -10    2.47    4.08
   3   1 -10   -3.93    4.85
  -3   1  10    2.34    3.23
   3  -1  -9   40.52    8.02
  -3   1   9   42.97    9.43
  -3  -1   9   37.44    8.36
   3  -1  -8    0.12    2.68
  -3   1   8    4.03    2.75
  -3  -1   8    1.35    3.11
   3  -1  -7  225.28   15.77
  -3   1   7  222.46   18.59
  -3  -1   7  264.35   20.55
   3   1  -7  245.35   17.31
   3  -1  -6  204.97   13.97
   3   1  -6  228.01   16.84
  -3   1   6  221.83   16.84
  -3  -1   6  216.14   17.09
   3  -1  -6  224.62   17.09
   3   1  -6  219.55   15.39
   3  -1  -5    7.22    2.61
   3   1  -5    9.66    3.30
   3  -1  -5    8.54    3.16
  -3   1   5    8.94    3.68
  -3  -1   5   10.46    3.32
   3   1  -5    8.56    2.91
   3  -1  -4  194.10   10.22
   3   1  -4  208.29   13.70
  -3   1   4  185.37   13.45
   3  -1  -4  187.09   13.14
  -3  -1   4  191.81   13.81
   3   1  -4  214.96   12.15
   3  -1  -3 1493.31   32.36
  -3  -1   3 1539.41   40.89
   3   1  -3 1490.40   40.05
  -3   1   3 1492.51   40.41
  -3  -1   3 1522.34   38.44
   3   1  -3 1420.57   36.11
   3  -1  -2 1001.71   28.72
  -3   1   2 1070.25   22.03
  -3   1   2 1055.67   29.63
  -3  -1   2 1135.54   29.77
   3   1  -2 1060.06   28.91
   3   1  -2 1052.67   26.18
  -3  -1   2 1103.01   27.16
   3  -1  -1 1026.23   26.77
  -3   1   1 1030.73   27.11
   3   1  -1  934.93   23.57
  -3  -1   1  971.06   23.73
   3   1  -1  996.64   24.41
   3  -1  -1  957.51   24.03
  -3  -1   1 1043.55   24.82
   3  -1   0    4.79    1.40
  -3   1   0    1.93    1.20
  -3   1   0    1.66    0.68
   3  -1   0    5.06    1.11
  -3   1  -1  541.80   16.84
   3  -1   1  510.66   16.13
   3   1   1  554.62   17.33
   3  -1   2   68.94    5.21
  -3   1  -2   72.32    5.51
   3   1   2   60.68    3.91
  -3  -1  -2   61.77    4.03
   3   1   2   79.35    6.77
  -3  -1  -2   75.27    6.79
  -3   1  -3    5.61    1.80
  -3  -1  -3    4.40    1.27
   3   1   3    2.92    1.18
   3   1   3    4.19    2.31
  -3  -1  -3    6.22    2.37
  -3   1  -4  398.44   15.97
   3   1   4  440.47   17.81
  -3  -1  -4  410.04   17.52
   3   1   4  453.01   21.16
  -3  -1  -4  405.22   20.54
  -3   1  -5  455.22   18.25
   3   1   5  453.55   21.47
  -3  -1  -5  465.69   21.49
  -3   1  -5  504.31   23.53
  -3  -1  -5  475.48   23.68
   3   1   5  492.20   23.90
  -3   1  -6   76.40    7.39
  -3  -1  -6   75.95   10.11
  -3  -1  -6   91.52   10.11
   3   1   6   89.33   10.02
  -3   1  -6   90.35   10.69
  -3  -1  -7    5.77    1.14
  -3   1  -7   11.30    2.84
  -3   1  -7    9.18    3.93
  -3  -1  -7    9.44    4.55
  -3  -1  -7    8.13    3.90
  -3   1  -7   10.80    3.90
   3   1   7    7.54    3.76
  -3   1  -8    6.02    2.12
  -3   1  -8    5.61    3.92
  -3  -1  -8   12.38    5.55
  -3  -1  -8    3.47    0.93
  -3   1  -9   29.25    7.28
  -3   1  -9   40.60    6.79
  -3  -1  -9   29.84    7.71
  -3   1 -10   43.53    9.29
  -3  -1 -10   60.12   11.69
  -3   1 -10   60.39    8.89
  -3  -1 -11   13.10    7.45
  -3   1 -11   16.96    5.44
  -3   1 -11   10.99    4.17
  -3  -1 -12   25.72    9.01
  -3   1 -12    9.41    5.62
  -3  -1 -13    1.12    4.53
  -3   1 -13    6.40    4.72
  -3   1 -14   21.85    9.82
  -3  -1 -14    5.22    6.36
   3   2 -15    1.14    2.25
   3   2 -14    6.76    5.83
   3  -2 -14    0.37    4.99
  -3   2  14   12.91    7.44
  -3   2  13    9.01    5.18
   3  -2 -13    3.41    5.18
   3   2 -13    1.48    4.35
  -3   2  12    4.50    4.17
   3   2 -12   -7.97    5.67
   3  -2 -12   -1.70    3.06
  -3   2  11    4.94    4.86
   3   2 -11    8.31    4.07
   3  -2 -11    9.62    5.71
  -3   2  10    6.43    5.38
   3  -2 -10    6.04    4.20
   3  -2  -9   70.05    8.19
  -3   2   9  100.95   14.03
   3  -2  -9  105.44   12.77
   3  -2  -8    0.96    1.55
   3  -2  -8   -1.77    1.56
  -3   2   8    0.78    3.05
   3  -2  -7    4.70    1.80
   3  -2  -7    4.17    2.41
  -3   2   7    4.30    3.56
   3   2  -7    8.46    3.14
   3  -2  -6  144.43   10.78
   3  -2  -6  157.08   11.69
  -3   2   6  158.18   14.37
   3   2  -6  164.89   15.01
   3   2  -6  156.80   12.19
   3  -2  -5  469.88   19.89
  -3   2   5  525.42   21.24
   3  -2  -5  560.31   21.09
   3   2  -5  568.75   26.91
  -3   2   5  562.74   26.06
   3   2  -5  552.54   21.86
   3  -2  -4   12.46    2.94
  -3   2   4   13.95    2.75
   3   2  -4    9.64    3.04
  -3   2   4   16.01    3.90
   3   2  -4   12.65    2.83
  -3  -2   4   10.13    3.05
   3  -2  -3   60.94    6.32
  -3   2   3   62.36    5.22
   3   2  -3   66.33    7.29
   3   2  -3   70.42    5.85
  -3  -2   3   69.30    6.27
   3  -2  -2   57.15    5.63
  -3   2   2   55.74    5.99
   3   2  -2   49.76    5.43
   3   2  -2   49.34    4.86
  -3  -2   2   62.30    5.27
  -3   2   1   30.23    4.00
   3  -2  -1   31.82    4.23
  -3  -2   1   33.15    3.98
   3  -2   0  259.31   12.44
  -3   2   0  318.94   13.49
   3  -2   0  280.16    9.40
   3  -2   1  347.68   14.35
  -3   2  -1  313.71   14.08
  -3   2  -2    6.27    1.66
   3   2   2    9.13    1.64
   3   2   2   10.37    2.91
   3  -2   2    6.25    2.01
  -3   2  -3  167.45   10.78
   3   2   3  165.95    8.76
   3   2   3  184.18   12.36
  -3  -2  -4   17.57    3.61
   3   2   4   24.18    3.81
  -3  -2  -4   21.29    4.38
   3   2   4   25.61    5.13
  -3   2  -4   19.01    3.83
   3   2   5   20.37    4.25
  -3  -2  -5   22.37    4.42
   3   2   5   21.88    5.02
  -3  -2  -5   21.28    5.48
  -3   2  -5   24.75    4.47
  -3  -2  -6   -2.03    2.30
  -3   2  -6    3.77    3.06
   3   2   6    0.32    1.75
  -3  -2  -6    0.42    2.79
   3   2   6   -1.03    1.61
  -3   2  -6    0.89    0.94
  -3   2  -7  130.14   11.57
  -3  -2  -7  109.38   13.37
  -3  -2  -7  128.09   13.25
   3   2   7  137.72   13.70
  -3   2  -8   17.09    4.62
  -3  -2  -8   12.64    5.07
   3   2   8   15.92    5.17
  -3  -2  -8   15.70    4.77
  -3  -2  -9   18.54    6.36
  -3   2  -9   20.30    4.83
   3   2   9   22.37    7.45
  -3   2 -10    6.22    2.95
  -3  -2 -10    1.19    1.73
  -3   2 -10    0.95    2.37
  -3   2 -11    3.12    4.16
  -3   2 -11   -0.55    3.48
  -3  -2 -11   -1.04    1.96
  -3  -2 -12   -2.47    3.45
  -3   2 -12    3.50    3.47
  -3   2 -13    3.83    2.46
  -3  -2 -13    2.76    2.62
  -3  -2 -14    4.16    5.69
  -3   3  14   24.42    9.80
   3   3 -14    2.28    4.52
  -3   3  13    9.15    6.70
   3   3 -13    5.13    4.98
  -3   3  12   27.74    9.62
  -3   3  11   14.31    6.14
  -3   3  10   36.29    8.67
   3  -3  -9   17.42    4.06
  -3   3   9   36.76    9.39
   3  -3  -8   74.17    7.79
  -3   3   8   94.31   13.03
   3  -3  -7  109.63    9.25
  -3   3   7   98.71   10.41
  -3   3   7  110.67   13.34
   3   3  -7  107.68   10.46
   3  -3  -6    2.54    1.50
  -3   3   6    0.29    1.15
  -3   3   6    1.05    1.75
   3   3  -6    3.94    2.47
   3  -3  -5   36.69    5.12
  -3   3   5   43.64    6.07
  -3   3   5   37.99    6.93
   3   3  -5   41.62    7.24
   3   3  -5   40.56    5.62
   3  -3  -4  984.40   30.57
  -3   3   4  972.38   29.99
  -3   3   4  943.71   35.13
   3   3  -4  913.22   34.91
   3   3  -4  941.47   28.49
  -3  -3   4  940.43   31.05
   3  -3  -3   20.26    3.67
  -3   3   3   17.84    3.62
   3   3  -3   20.87    4.61
   3   3  -3   14.46    2.84
  -3  -3   3   18.13    3.26
  -3   3   2 1281.24   36.26
   3  -3  -2 1360.70   37.17
  -3  -3   2 1339.05   34.99
  -3   3   1  237.30   13.07
   3  -3  -1  227.06   12.84
   3  -3   0  188.30   11.56
  -3   3   0  198.16   12.19
  -3   3  -1   34.43    5.00
   3  -3   1   30.40    5.06
  -3   3  -2   32.31    5.03
   3  -3   2   40.01    5.82
   3   3   3   89.10    5.71
  -3   3  -3   88.84    8.70
   3   3   3  106.26    9.81
   3   3   3   92.77    6.98
  -3   3  -4  169.62   12.80
   3   3   4  163.06    6.41
   3   3   4  164.85   13.49
   3   3   4  175.72   10.99
  -3   3  -4  147.37    7.32
  -3   3  -5  382.17   20.86
   3   3   5  438.34   20.39
   3   3   5  394.41   22.75
   3   3   6    9.69    3.33
  -3   3  -6   10.41    3.60
   3   3   7    4.00    2.71
  -3   3  -7   -1.45    1.45
  -3   3  -8   88.06   11.73
  -3  -3  -8   86.71   13.26
   3   3   8   94.52   12.50
  -3  -3  -9   41.78   10.27
  -3   3  -9   43.77    8.23
   3   3   9   38.89    8.69
  -3   3  -9   32.27    6.00
  -3   3 -10   29.92    7.71
  -3  -3 -10   20.19    8.20
   3   3  10   27.80    8.93
  -3  -3 -11   41.63   11.09
  -3   3 -11   60.48   12.34
  -3   3 -11   37.93   11.11
   3   3  11   56.98   12.59
  -3  -3 -12    1.72    4.09
  -3   3 -12   -0.92    2.89
  -3   3 -13   -9.42    5.44
   3   4 -14    0.60    2.89
   3   4 -13   19.74   13.95
  -3   4  13    3.44    5.19
  -3   4  12    0.16    3.03
  -3   4  11   12.73    6.20
  -3   4  10   42.12   10.09
  -3   4   9   37.46    8.82
   3  -4  -8    2.39    1.38
  -3   4   8    2.82    4.13
   3   4  -8    5.68    3.06
   3  -4  -7    3.11    2.31
  -3   4   7    1.67    2.18
  -3   4   7    4.12    2.57
   3   4  -7    3.21    2.81
   3  -4  -6  143.18   11.30
  -3   4   6  125.68   12.16
  -3   4   6  118.22   13.64
   3   4  -6  109.25   10.33
   3  -4  -5    5.05    1.74
  -3   4   5    6.86    2.79
  -3   4   5    3.85    2.52
  -3  -4   5   11.91    3.58
   3   4  -5    7.59    2.33
  -3   4   4    4.66    2.74
   3  -4  -4    6.19    1.96
  -3   4   4    0.88    1.51
   3   4  -4    9.95    6.13
  -3  -4   4    7.06    3.38
  -3   4   3  147.71   11.93
   3  -4  -3  189.78   13.17
  -3  -4   3  166.93   11.08
   3  -4  -2   23.91    4.70
  -3   4   2   24.04    4.68
  -3  -4   2   19.61    3.58
   3  -4  -1  108.67    9.83
  -3   4   1  109.92    9.92
  -3   4   0  194.15   13.76
   3  -4   0  216.83   14.67
  -3   4  -1   33.78    5.61
   3  -4   1   39.34    6.25
  -3   4  -2  394.43   21.06
  -3   4  -3    5.07    1.55
   3   4   3    1.71    0.79
   3   4   4   33.92    4.01
   3   4   4   43.12    7.33
  -3   4  -4   30.80    6.33
   3   4   4   32.13    5.05
   3   4   5   -0.95    0.76
  -3   4  -5    1.60    2.57
   3   4   5    0.02    0.88
  -3   4  -5    1.96    1.18
  -3   4  -6   69.93    9.52
   3   4   6   75.40    9.29
  -3   4  -6   65.21    5.88
  -3   4  -7    9.20    3.16
   3   4   7    9.92    3.92
  -3   4  -7    8.44    2.62
  -3   4  -8  158.33   16.49
   3   4   8  134.88   14.79
  -3   4  -8  120.23   10.12
  -3   4  -9   18.03    5.95
   3   4   9   15.11    6.21
  -3   4  -9    7.34    3.19
  -3   4 -10    9.73    6.03
   3   4  10    9.31    4.76
  -3   4 -11   -5.54    3.88
   3   4  11    4.59    5.13
  -3   4 -12    6.19    3.98
   3   4  12    2.29    3.32
  -3   4 -13   -1.72    1.94
   3   5 -13   10.32    8.12
  -3   5  13    4.98    6.84
  -3   5  12    6.62    5.13
  -3   5  11    2.88    2.42
  -3   5  10   13.44    6.65
  -3   5   9   16.51    6.23
   3  -5  -8   41.94    7.04
   3   5  -8   51.14    8.01
   3  -5  -7    9.65    3.45
  -3   5   7   12.79    5.34
   3   5  -7   15.53    3.95
  -3   5   6   15.01    4.92
   3  -5  -6   16.09    4.45
  -3   5   6   11.80    5.23
   3   5  -6   12.72    3.52
  -3   5   5   50.15    8.14
   3  -5  -5   49.50    7.24
  -3   5   5   47.24    7.64
  -3  -5   5   45.77    7.01
   3  -5  -4    9.34    3.04
  -3   5   4   10.94    3.77
  -3  -5   4    6.56    2.84
  -3   5   3  258.37   17.01
   3  -5  -3  324.55   19.37
  -3  -5   3  277.60   15.73
  -3   5   2  191.24   14.50
   3  -5  -2  227.22   16.53
  -3  -5   2  172.73   13.15
   3  -5  -1  223.40   16.17
  -3   5   1  194.38   14.96
  -3   5   0   93.07   10.37
   3  -5   0  100.26   10.87
  -3   5  -1   93.77   10.39
  -3   5  -2    2.00    1.51
   3   5   2    2.94    1.55
   3   5   3  178.34   11.97
  -3   5  -3  230.59   17.32
  -3   5  -4   67.87   10.01
   3   5   4   68.02    7.07
   3   5   5    3.86    1.66
   3   5   5    2.42    0.80
  -3   5  -5    1.91    3.25
   3   5   6   24.48    3.17
  -3   5  -6   17.33    5.64
   3   5   6   23.97    5.61
  -3   5  -7  108.93   13.55
   3   5   7  121.11   13.40
  -3   5  -7  135.13    9.21
   3   5   8    8.48    5.16
  -3   5  -8   15.57    6.24
   3   5   9   21.07    6.41
  -3   5  -9   22.87    7.56
   3   5  10    6.75    5.21
  -3   5 -10   -1.63    2.22
   3   5  11   -1.07    3.20
  -3   5 -11   16.04    8.71
  -3   5 -12   -3.71    4.68
  -3   6  13   -1.92    4.65
   3   6 -13    2.02    7.23
  -3   6  12    3.99    5.47
   3   6 -12    4.06    6.83
  -3   6  11    9.77    6.58
   3   6 -11    9.93    8.46
  -3   6  10    6.80    5.27
  -3   6   9    1.99    2.45
  -3   6   8    2.29    2.95
  -3   6   7   -4.24    3.09
   3  -6  -7    2.19    3.03
  -3   6   6   -4.37    3.89
   3  -6  -6    4.52    3.48
  -3   6   6   -4.76    3.58
  -3   6   5  109.29   12.51
   3  -6  -5  131.03   13.56
  -3  -6   5  107.37   10.99
   3  -6  -4   24.22    5.86
  -3   6   4    7.71    1.63
  -3  -6   4   20.48    4.18
  -3   6   3   82.89   10.66
  -3  -6   3   95.37    9.58
  -3   6   2    7.48    3.07
  -3  -6   2    3.97    1.45
  -3   6   1   21.57    5.71
  -3   6   0    3.06    2.04
   3   6   1   95.92   10.60
  -3   6  -1  113.78   13.15
   3   6   2   26.06    5.26
  -3   6  -2   29.86    6.53
   3  -6   2   20.78    1.88
  -3   6  -3  160.17   15.49
   3   6   3  140.37   11.99
   3   6   4   18.58    4.16
  -3   6  -4   19.32    5.59
  -3   6  -5   87.32   12.06
   3   6   5  109.85    9.94
   3   6   5   75.70    9.15
   3   6   6   52.05    6.69
   3   6   6   27.05    5.76
  -3   6  -6   40.96    8.60
   3   6   7    5.44    3.90
  -3   6  -7   -3.80    3.61
   3   6   8    8.85    4.36
  -3   6  -8    6.41    3.73
   3   6   9    2.39    3.77
  -3   6  -9    6.62    4.23
   3   6  10    2.63    3.08
  -3   6 -10    3.92    4.56
  -3   6 -11   -1.20    2.79
  -3   6 -12    3.07    7.35
  -3   7  12    6.20    2.44
   3   7 -12    6.75    7.63
  -3   7  11    9.03    7.11
   3   7 -11    5.48    7.16
  -3   7  10   -0.01    2.64
   3   7 -10    5.96    7.01
  -3   7   9    6.32    6.05
  -3   7   8    0.97    4.19
  -3   7   7    1.86    1.80
  -3   7   6    8.02    2.91
  -3   7   6    5.43    3.28
  -3   7   5   25.27    6.85
  -3  -7   5   25.32    5.47
  -3   7   4   -3.11    3.00
  -3  -7   4    0.19    1.72
  -3   7   3   22.43    5.94
  -3  -7   3   31.59    5.81
  -3   7   2   46.14    8.74
  -3  -7   2   44.00    7.09
   3   7  -1   10.52    4.28
  -3   7   1   11.59    4.71
   3   7   0   44.71    8.15
  -3   7   0   60.40   10.37
   3   7   1  125.38   13.25
  -3   7  -1  124.26   14.96
   3   7   2   49.61    7.92
  -3   7  -2   51.13    9.32
   3  -7   2   49.93    3.62
  -3   7  -3  140.55   15.82
   3   7   3  122.10   12.39
   3   7   4   31.70    6.18
  -3   7  -4   30.17    7.39
   3   7   5   11.14    3.64
   3   7   5    7.77    2.18
  -3   7  -5    8.92    4.68
   3   7   6    8.30    2.41
   3   7   6    7.25    2.50
  -3   7  -6    5.93    2.87
   3   7   7    2.68    3.99
  -3   7  -7   -0.06    1.60
   3   7   8    5.55    4.98
  -3   7  -8    8.23    5.01
   3   7   9   10.78    7.09
  -3   7  -9    8.30    5.88
  -3   7 -10   -1.72    5.78
  -3   7 -11   -1.13    3.72
  -3   7 -12    6.71    7.71
  -3   8  11   15.68    9.40
  -3   8  10    0.20    5.27
   3   8 -10    0.78    4.39
  -3   8   9    3.58    3.49
   3   8  -9    0.98    4.40
  -3   8   8    0.20    4.09
   3   8  -8    3.53    3.83
  -3   8   7    0.90    2.90
  -3   8   7    0.10    2.82
   3   8  -7    3.49    5.01
   3   8  -6   46.65   10.86
  -3   8   6   44.01   10.01
   3   8  -5    1.44    3.21
  -3   8   5    7.20    4.91
  -3  -8   5    5.96    2.57
   3   8  -4    9.25    4.94
  -3   8   4    2.34    1.43
  -3  -8   4    7.93    3.18
   3   8  -3    5.22    3.93
  -3   8   3    2.33    2.32
  -3  -8   3    5.64    3.10
   3   8  -2   16.02    5.90
  -3   8   2   16.18    6.21
  -3  -8   2   19.38    4.65
   3   8  -1    0.06    1.73
  -3   8   1    5.56    4.27
   3   8   0   46.34    8.88
  -3   8   0   53.45   10.52
   3   8   1   15.42    5.54
  -3   8  -1   14.31    5.11
   3   8   2    3.95    3.96
  -3   8  -2   -0.10    2.84
   3  -8   2    2.69    1.11
  -3   8  -3   10.06    4.30
   3   8   3    7.55    3.35
   3   8   4   40.89    8.11
  -3   8  -4   26.19    7.46
   3   8   5    5.42    3.41
  -3   8  -5   12.84    5.92
   3   8   6    0.62    1.54
   3   8   6    1.97    3.64
  -3   8  -6   -0.37    2.39
   3   8   7    4.76    3.29
  -3   8  -7   11.63    5.42
  -3   8  -8   12.66    6.64
  -3   8  -9   -0.94    2.16
  -3   8 -10    0.01    2.49
  -3   8 -11    1.36    3.27
  -3   9  10    8.47    7.89
  -3   9   9    5.07    5.11
   3   9  -9    3.06    3.21
  -3   9   8   -0.03    3.41
   3   9  -8    9.04    6.92
  -3   9   7    6.86    5.03
   3   9  -7    1.21    2.84
   3   9  -6    4.35    6.80
  -3   9   6    4.62    5.14
   3   9  -5    4.74    4.55
  -3   9   5    7.08    4.61
   3   9  -4    3.09    1.48
  -3   9   4   -0.28    2.52
   3   9  -3    8.13    4.79
  -3   9   3   12.73    5.20
  -3  -9   3    8.83    4.00
   3   9  -2    1.95    1.67
  -3   9   2    2.70    4.41
  -3  -9   2   -2.59    3.03
  -3   9   1   30.61    8.32
   3   9  -1   19.73    6.25
  -3   9   0    6.58    5.33
   3   9   0    1.48    1.68
  -3   9  -1    9.72    5.18
   3   9   1   -2.27    2.32
  -3   9  -2    1.63    3.10
   3   9   2    6.19    2.72
  -3   9  -3    2.89    3.89
   3   9   3    2.42    3.24
   3   9   4   12.38    5.36
  -3   9  -4    5.83    3.35
  -3   9  -5   14.48    6.45
   3   9   5   11.93    5.81
  -3   9  -6    3.60    3.78
   3   9   6    4.08    3.30
  -3   9  -7   10.07    5.86
  -3   9  -8    5.12    5.70
  -3   9  -9    4.44    4.51
  -3  10   8   -6.24    8.36
  -3  10   7   -7.30   11.32
   3  10  -7    7.65    5.83
   3  10  -6    8.61    6.38
  -3  10   5    3.27    3.24
   3  10  -5   -0.94    3.11
  -3  10   4    2.96    2.29
   3  10  -4    5.87    4.44
  -3  10   3   -2.25    2.73
   3  10  -3    0.89    2.05
  -3  10   2   21.32    8.45
   3  10  -2   24.00    8.16
  -3  10   1    3.47    4.20
   3  10  -1   -1.01    1.49
  -3  10   0   40.18   10.99
   3  10   0   38.74    9.29
  -3  10  -1   13.57    6.89
   3  10   1    8.97    3.83
  -3  10  -2   15.78    7.17
   3  10   2   10.80    5.06
  -3  10  -3    5.01    5.68
   3  10   3    4.56    4.56
  -3  10  -4    1.93    3.86
   3  10   4    4.02    3.93
  -3  10  -5    5.37    5.31
  -3  10  -6    6.16    4.94
  -3  10  -7   -1.37    2.45
  -3  11   7   -4.80    8.45
   3  11  -4    0.01    3.43
  -3  11   4   -1.70    3.12
   3  11  -3    3.32    5.12
  -3  11   3   -2.96    3.29
   3  11  -2    0.01    2.44
  -3  11   2    1.65    1.76
   3  11  -1   -4.05    2.74
  -3  11   1    6.07    5.74
   3  11   0    4.33    3.32
  -3  11   0    3.93    4.03
  -3  11  -1    6.95    5.03
   3  11   1    7.97    5.10
  -3  11  -2   10.52    6.62
   3  11   2    2.77    2.94
   3  11   3    3.48    3.65
  -3  11  -3    4.71    5.18
  -3  11  -4    4.79    4.31
  -3  12   3   -3.28    4.32
  -3  12   2    2.92    3.50
   3  12  -1    2.52    4.79
  -3  12   1    0.37    2.23
   3  12   0   -1.77    4.08
  -3  12   0    7.14    6.28
   3  12   1    3.16    4.70
   3  12   2   10.25    7.16
   4   0 -14    3.02    3.66
   4   0 -13    5.88    6.01
   4   0 -12   33.00    9.45
  -4   0  12   37.86   11.44
   4   0 -11   -2.43    3.72
  -4   0  11   -3.79    3.79
   4   0 -10    4.97    3.61
  -4   0  10    4.20    4.24
   4   0  -9    1.58    1.07
  -4   0   9   -0.78    1.87
   4   0  -8  594.08   29.10
  -4   0   8  578.99   33.32
   4   0  -7    2.96    2.04
  -4   0   7    0.55    1.34
  -4   0   6  236.48   18.07
   4   0  -6  250.04   17.99
   4   0  -6  233.01   16.28
   4   0  -5    3.02    2.35
  -4   0   5    2.48    2.36
   4   0  -5    1.02    1.41
  -4   0   4  817.20   30.82
   4   0  -4  842.59   30.70
   4   0  -4  845.95   28.82
   4   0  -3   -0.90    1.25
  -4   0   3    2.35    1.93
   4   0  -3    0.60    0.86
  -4   0   2  306.98   14.03
   4   0  -2  275.82   13.10
   4   0  -2  297.16   12.63
  -4   0   2  313.60   13.35
  -4   0   1    0.65    1.03
   4   0  -1    1.37    0.96
  -4   0   1    1.77    1.05
   4   0   0  270.71    9.61
  -4   0   0  281.35    9.68
  -4   0   0  311.64   11.43
   4   0   1   -0.35    0.63
   4   0   1    1.00    1.13
  -4   0  -1    0.29    0.75
  -4   0  -2  350.45   12.89
   4   0   2  324.49   11.90
  -4   0  -2  323.99   14.90
   4   0   2  390.12   16.23
   4   0   3    0.42    0.41
  -4   0  -3    0.86    0.89
  -4   0  -3    0.25    1.27
  -4   0  -4    9.80    1.94
  -4   0  -4    9.37    2.99
  -4   0  -4    8.22    3.28
  -4   0  -5    0.85    0.73
  -4   0  -5   -0.93    1.03
  -4   0  -5    1.67    2.52
  -4   0  -6  320.44   13.99
  -4   0  -6  373.79   21.33
  -4   0  -6  348.53   22.22
  -4   0  -7    0.94    0.96
  -4   0  -7    2.36    2.70
  -4   0  -7    1.44    2.02
  -4   0  -8   22.01    6.99
  -4   0  -8   20.98    3.70
  -4   0  -9    4.28    3.69
  -4   0  -9    2.79    2.07
  -4   0 -10   51.16   10.84
  -4   0 -10   41.31    5.67
  -4   0 -11    1.76    2.16
  -4   0 -12    7.01    6.31
  -4   0 -13    8.37    7.00
  -4   0 -14   13.51    5.55
   4   1 -14    0.02    5.37
   4  -1 -14    2.19    2.85
   4  -1 -13   -0.01    3.32
   4   1 -13    7.11    3.80
   4   1 -12    0.04    1.89
   4  -1 -12    9.00    5.56
  -4   1  12    5.43    3.90
   4   1 -11    7.14    2.88
   4  -1 -11   10.77    5.73
  -4   1  11    4.65    3.63
   4  -1 -10   49.98    9.72
   4   1 -10   39.10    7.64
  -4   1  10   46.80   10.23
  -4  -1  10   45.06   10.41
   4  -1  -9   82.79   11.22
  -4   1   9   80.76   12.77
  -4  -1   9  102.12   14.54
   4  -1  -8  473.02   25.00
  -4  -1   8  449.73   29.53
  -4   1   8  454.27   29.03
   4  -1  -7   94.95    9.70
  -4  -1   7   92.90   12.21
  -4   1   7   96.59   11.93
   4   1  -7   89.33   10.30
   4  -1  -6    9.58    2.62
  -4   1   6   14.61    4.84
  -4  -1   6   10.13    4.33
   4   1  -6    6.97    2.21
   4  -1  -6    7.63    3.60
   4   1  -6   11.66    3.46
   4  -1  -5  112.82    8.42
   4   1  -5  130.07   11.85
   4  -1  -5  109.41   11.19
  -4   1   5  124.41   12.05
  -4  -1   5  141.03   12.83
   4   1  -5  124.01   10.41
   4  -1  -4   22.51    3.14
  -4   1   4   23.08    4.71
   4  -1  -4   20.45    4.35
  -4  -1   4   19.58    4.24
   4   1  -4   20.36    4.30
   4   1  -4   24.00    4.19
   4  -1  -3    9.84    1.53
  -4  -1   3    8.67    2.79
   4   1  -3   11.33    3.16
  -4   1   3    8.09    2.73
  -4  -1   3    9.32    2.50
   4   1  -3   11.22    2.69
   4  -1  -3    5.73    2.15
   4  -1  -2 1198.01   34.07
  -4  -1   2 1176.12   32.12
   4   1  -2 1121.08   31.31
   4  -1  -2 1188.57   31.47
  -4  -1   2 1277.54   31.06
   4   1  -2 1236.50   30.29
   4  -1  -1  175.61   10.37
   4   1  -1  153.78    7.78
  -4  -1   1  158.03    8.15
   4   1  -1  158.99    8.92
  -4   1   1  186.21    9.05
   4  -1  -1  150.40    7.85
  -4  -1   1  173.71    9.24
   4  -1   0  437.15   16.30
  -4   1   0  460.40   16.87
  -4  -1   0  390.25   10.53
   4   1   0  377.84   10.37
  -4   1   0  432.68   12.54
   4  -1   0  392.14   12.20
   4  -1   1  183.99    9.70
  -4   1  -1  202.09   10.47
   4   1   1  235.99   10.99
  -4   1  -2   60.18    5.62
   4  -1   2   49.17    4.71
  -4  -1  -2   48.94    3.37
   4   1   2   55.44    6.08
  -4  -1  -2   61.87    6.63
   4  -1   3  441.17   15.83
   4   1   3  399.81   11.21
  -4   1  -3  433.76   16.91
  -4  -1  -3  397.02   14.65
  -4  -1  -3  424.53   19.78
   4   1   3  465.65   20.36
  -4   1  -4   99.62    7.75
  -4  -1  -4   87.74    7.62
   4   1   4   88.04    9.50
  -4  -1  -4   90.92    9.87
  -4   1  -5  519.60   20.38
  -4  -1  -5  578.86   23.87
  -4   1  -5  528.43   25.03
  -4  -1  -5  555.44   26.72
   4   1   5  515.83   26.06
  -4   1  -6  323.19   16.86
  -4   1  -6  383.14   22.46
  -4  -1  -6  370.78   21.17
  -4   1  -6  356.72   22.30
  -4  -1  -6  348.26   22.63
  -4   1  -7   29.98    5.16
  -4   1  -7   26.62    5.91
  -4  -1  -7   34.06    6.68
  -4   1  -7   25.09    5.94
  -4  -1  -7   29.05    6.78
  -4   1  -8   34.66    5.85
  -4  -1  -8   37.84    7.97
  -4   1  -8   28.53    6.96
  -4  -1  -8   34.37    8.15
  -4  -1  -9    7.24    4.60
  -4   1  -9    0.40    2.88
  -4   1  -9    1.70    1.86
  -4   1 -10    1.73    2.05
  -4  -1 -10   10.64    5.61
  -4   1 -10   10.62    4.11
  -4  -1 -11    8.37    3.95
  -4   1 -11   13.80    6.13
  -4   1 -12   31.21    9.69
  -4  -1 -12   20.38    7.63
  -4   1 -13    9.83    6.53
  -4  -1 -13    0.20    3.66
  -4  -1 -14   -0.27    2.93
   4   2 -14    0.01    4.35
  -4   2  14    7.47    8.17
  -4   2  13   18.29    8.49
   4  -2 -13   11.19    6.48
   4   2 -13   14.19    6.03
  -4   2  12   13.07    7.01
   4  -2 -12    2.00    3.20
   4   2 -12    4.45    3.67
  -4   2  11   10.41    5.65
   4  -2 -11   15.75    6.43
  -4   2  10    2.47    2.69
   4  -2 -10    3.13    2.88
   4  -2  -9   38.55    6.72
  -4   2   9   45.37    9.68
   4  -2  -9   48.11    8.59
   4  -2  -8    4.64    2.55
   4  -2  -8    9.43    3.65
  -4   2   8   10.33    5.33
   4  -2  -7   17.94    3.75
   4  -2  -7   16.77    4.10
  -4   2   7   19.32    5.96
   4   2  -7   19.60    4.72
   4  -2  -6    4.89    2.21
   4  -2  -6    7.04    2.78
   4   2  -6    3.60    2.48
  -4   2   6    4.46    1.31
   4   2  -6    6.86    2.85
   4  -2  -5  410.68   19.76
  -4  -2   5  434.17   24.68
  -4   2   5  427.08   23.25
   4   2  -5  484.33   24.71
   4   2  -5  472.69   20.47
   4  -2  -4   67.04    7.40
  -4   2   4   76.56    6.14
  -4   2   4   74.53    9.26
  -4  -2   4   76.02    8.95
   4   2  -4   91.31    9.45
  -4  -2   4   77.25    7.97
   4   2  -4   88.26    7.70
   4  -2  -3  637.75   24.06
  -4   2   3  683.07   18.74
   4   2  -3  585.12   23.67
   4   2  -3  635.05   21.56
  -4  -2   3  674.02   22.72
   4  -2  -2  217.51   12.62
  -4   2   2  230.32   13.25
   4   2  -2  197.63   11.47
   4   2  -2  205.37   11.04
  -4  -2   2  219.46   11.46
  -4   2   1  513.56   19.69
   4  -2  -1  490.19   19.11
   4   2  -1  423.10   15.53
   4  -2  -1  482.64   16.47
  -4  -2   1  476.11   18.61
   4  -2   0   30.54    4.26
  -4   2   0   29.75    4.37
   4  -2   0   30.00    2.93
   4  -2   1 1189.29   30.81
  -4   2  -1 1120.56   30.89
  -4   2  -2    2.41    1.82
   4   2   2    1.04    0.61
   4   2   2    2.21    1.84
   4  -2   2    0.79    0.70
   4  -2   3   81.44    7.79
  -4   2  -3   97.87    8.58
   4   2   3   66.18    4.96
   4   2   3   86.54    8.79
  -4   2  -4  199.76   12.80
   4   2   4  182.45   10.55
  -4  -2  -4  171.18   10.51
   4   2   4  212.35   15.00
  -4  -2  -4  193.32   14.61
  -4   2  -5   27.51    4.89
  -4  -2  -5   24.49    4.57
   4   2   5   26.38    4.82
   4   2   5   25.25    5.34
  -4  -2  -5   25.02    5.65
  -4   2  -6  125.04   11.28
  -4  -2  -6  139.33   14.33
  -4  -2  -6  140.58   12.82
  -4   2  -6  117.68   13.05
   4   2   6  128.10   12.49
  -4  -2  -7   16.97    5.92
  -4   2  -7   15.24    3.95
  -4  -2  -7   14.82    4.42
   4   2   7   16.32    4.81
  -4   2  -8    7.28    2.85
  -4  -2  -8    9.06    5.19
  -4  -2  -8    2.72    1.30
   4   2   8   -0.31    1.53
  -4   2  -9  114.41   12.73
  -4  -2  -9  104.79   14.86
  -4   2  -9  105.64   14.45
  -4   2 -10    9.68    3.40
  -4  -2 -10   15.69    6.70
  -4   2 -10   12.76    5.98
  -4   2 -11    6.29    4.67
  -4   2 -11    1.27    1.50
  -4  -2 -11    3.83    3.43
  -4   2 -12    7.67    4.71
  -4  -2 -12    3.43    4.24
  -4   2 -13    3.34    3.37
  -4  -2 -13    6.84    4.40
  -4  -2 -14    1.01    3.98
   4   3 -14    3.17    3.68
  -4   3  13   -0.91    3.18
   4   3 -13    3.17    3.32
  -4   3  12    9.63    6.89
  -4   3  11   -1.55    3.90
  -4   3  10    0.74    3.27
   4  -3  -9    1.88    1.46
  -4   3   9    5.58    4.36
   4  -3  -8   29.31    5.03
  -4   3   8   43.20    9.01
   4  -3  -7   72.55    8.14
  -4   3   7   77.70   11.60
   4   3  -7   72.36    8.68
   4  -3  -6   81.40    8.42
  -4   3   6   84.23    8.48
  -4   3   6   79.81   10.87
   4   3  -6   75.36    8.63
   4  -3  -5  421.35   20.14
  -4   3   5  436.01   18.92
   4   3  -5  442.98   24.84
  -4   3   5  430.36   24.51
   4   3  -5  407.96   19.52
  -4  -3   5  437.46   22.42
   4  -3  -4  122.89   10.19
  -4   3   4  128.91    9.02
   4   3  -4  146.39   12.96
  -4  -3   4  127.57   10.26
   4   3  -4  115.94    9.28
   4  -3  -3  842.41   28.99
  -4   3   3  891.59   30.88
   4   3  -3  855.06   31.17
   4   3  -3  769.43   26.16
  -4  -3   3  843.25   27.43
   4  -3  -2   79.92    7.99
  -4   3   2   88.38    8.73
   4   3  -2   79.98    7.85
  -4  -3   2   83.90    7.57
  -4   3   1  931.14   30.26
   4  -3  -1  941.13   30.61
  -4   3   0  351.43   17.36
   4  -3   0  379.20   18.01
   4  -3   0  356.21   12.47
   4  -3   1  277.49   14.85
  -4   3  -1  267.34   15.11
   4  -3   1  252.28    7.40
   4  -3   2  191.87   12.81
  -4   3  -2  224.50   14.22
  -4   3  -3  103.23    9.83
   4   3   3   86.91    6.29
   4   3   3   90.44    9.36
   4   3   4  353.95   10.46
  -4   3  -4  350.54   19.46
   4   3   4  348.96   15.64
   4   3   4  358.79   20.86
   4   3   5   51.55    6.40
   4   3   5   57.40    8.49
  -4   3  -5   41.59    6.97
  -4   3  -6  159.63   13.94
   4   3   6  160.30   13.24
   4   3   7    3.82    2.71
  -4   3  -7    3.41    2.89
   4   3   8   10.43    4.83
  -4  -3  -8   15.70    6.27
  -4   3  -8   11.21    3.90
  -4   3  -9   15.96    4.99
  -4  -3  -9   17.47    5.78
   4   3   9   16.88    6.65
  -4  -3 -10   40.38   10.81
  -4   3 -10   51.43   11.12
   4   3  10   46.70   10.71
  -4   3 -11    7.43    5.23
  -4  -3 -11    4.28    5.10
  -4   3 -11   -1.30    2.17
  -4  -3 -12   10.80    7.08
  -4   3 -12    3.78    4.11
  -4   3 -13    3.87    4.74
   4   4 -14    3.57    5.33
  -4   4  13   11.82    5.32
  -4   4  12   -1.59    3.40
  -4   4  11    7.22    4.68
  -4   4  10   10.04    5.51
  -4   4   9    2.78    3.34
   4  -4  -8   21.79    5.30
  -4   4   8   24.93    5.72
  -4   4   8   31.01    7.72
   4  -4  -7    3.78    2.42
  -4   4   7    3.24    1.77
  -4   4   7    1.12    1.72
   4   4  -7    2.43    2.54
   4  -4  -6  158.99   12.41
  -4   4   6  152.13   12.60
  -4   4   6  135.87   14.91
   4   4  -6  135.54   11.97
   4  -4  -5    4.96    2.71
  -4   4   5    1.34    1.07
  -4   4   5    1.45    1.79
   4   4  -5   -0.54    1.66
  -4  -4   5    0.93    0.91
   4  -4  -4  236.00   15.33
  -4   4   4  213.53   15.84
   4   4  -4  239.37   17.92
  -4  -4   4  201.38   13.46
  -4   4   3  157.78   13.19
   4  -4  -3  180.96   13.23
   4   4  -3  183.75   14.56
  -4  -4   3  151.25   11.66
   4  -4  -2   51.11    6.79
  -4   4   2   40.36    6.16
  -4  -4   2   46.55    6.23
  -4   4   1  120.32   10.74
   4  -4  -1  129.11   10.96
   4  -4   0   61.31    7.93
  -4   4   0   60.57    7.65
   4  -4   1   27.36    5.30
  -4   4  -1   28.15    5.95
   4  -4   1   23.97    2.20
   4  -4   2  902.72   33.51
  -4   4  -2  911.64   34.10
  -4   4  -3    0.46    1.63
   4   4   4   43.20    4.31
  -4   4  -4   46.49    7.68
   4   4   4   46.14    7.66
   4   4   4   37.58    4.99
   4   4   5   70.38    4.85
  -4   4  -5   64.99    9.16
   4   4   5   59.72    7.19
  -4   4  -5   64.39    4.42
  -4   4  -6   33.43    7.29
   4   4   6   38.45    6.56
  -4   4  -6   34.45    4.22
  -4   4  -7    6.35    3.79
   4   4   7    6.22    2.88
  -4   4  -7    0.48    0.98
  -4   4  -8   23.91    6.63
   4   4   8   29.08    6.90
  -4   4  -8   11.50    2.81
   4   4   9   15.44    6.00
  -4   4  -9   11.21    4.53
  -4   4 -10    2.58    2.10
   4   4  10   10.38    6.81
  -4   4 -11   -2.39    3.45
   4   4  11    4.69    2.86
  -4   4 -12   -1.59    3.58
  -4   4 -12   -1.16    1.91
  -4   5  13    0.81    2.01
   4   5 -13   -4.33    6.94
  -4   5  12    5.67    5.18
  -4   5  11    1.38    3.65
  -4   5  10    4.86    4.70
  -4   5   9    3.24    2.57
   4  -5  -8    0.85    2.12
  -4   5   8    3.23    4.44
   4  -5  -7    4.69    2.47
  -4   5   7    3.57    2.23
  -4   5   7    3.83    1.83
   4   5  -7    3.91    2.42
   4  -5  -6  166.44   13.92
  -4   5   6  152.59   14.25
  -4   5   6  130.62   16.07
  -4   5   5    9.61    4.02
   4  -5  -5    6.72    3.11
  -4   5   5    6.69    1.81
  -4  -5   5    8.05    3.14
   4  -5  -4    1.34    0.90
  -4   5   4    1.51    2.23
  -4  -5   4    1.09    1.41
   4  -5  -3   45.15    7.51
  -4   5   3   31.82    5.77
  -4  -5   3   39.44    6.30
  -4   5   2  142.27   12.74
  -4  -5   2  146.01   13.61
   4  -5  -1 1279.62   42.56
  -4   5   1 1030.77   38.54
  -4   5   0   21.38    5.44
   4  -5   0   30.86    6.02
  -4   5  -1    3.57    3.13
   4  -5   1    2.45    2.44
  -4   5  -2   13.04    4.67
  -4   5  -3   15.87    5.04
   4   5   3   15.61    3.51
   4   5   4   81.08    7.26
  -4   5  -4   83.35   10.92
   4   5   4   69.55    7.24
  -4   5  -5  179.88   16.65
   4   5   5  194.91   10.86
   4   5   6   78.45    5.27
  -4   5  -6   77.06   11.06
   4   5   6   65.70    8.88
  -4   5  -7  130.63   15.34
   4   5   7  118.79   12.91
  -4   5  -7  153.53    9.22
   4   5   8   47.38    8.79
  -4   5  -8   55.49   11.28
   4   5   9    5.92    4.14
  -4   5  -9    3.48    4.05
  -4   5 -10   20.29    7.68
   4   5  10   29.69    9.16
  -4   5 -11    4.34    4.33
   4   5  11    1.63    4.07
  -4   5 -12    2.85    4.12
   4   6 -13   -4.09    6.22
  -4   6  13   -3.12    3.82
  -4   6  12   -4.26    3.90
  -4   6  11    5.25    6.30
  -4   6  10    7.86    5.61
  -4   6   9   57.92   13.00
  -4   6   8   12.42    5.47
   4  -6  -7   39.34    8.02
  -4   6   7   61.43   11.60
  -4   6   6   -2.95    3.13
   4  -6  -6    4.57    2.65
  -4   6   6   -0.84    1.78
  -4  -6   6    5.02    2.47
  -4   6   5   61.46   10.69
  -4   6   5   59.75    9.74
   4  -6  -5   66.78    9.75
  -4  -6   5   70.01    8.93
   4  -6  -4   -1.35    0.87
  -4   6   4    3.41    2.73
  -4  -6   4    1.63    2.19
  -4   6   3    2.53    1.43
  -4  -6   3    8.76    3.42
  -4   6   2    1.21    2.04
  -4  -6   2   -2.21    2.38
  -4   6   1    1.74    2.44
  -4   6   0   85.96   11.19
  -4   6  -1   11.93    4.51
  -4   6  -2   12.87    4.88
   4   6   2   14.01    4.27
  -4   6  -3   21.89    6.18
   4   6   3   18.48    4.12
   4   6   4    4.19    2.11
  -4   6  -4    5.62    2.83
   4   6   5   12.00    3.22
   4   6   5    8.74    3.52
  -4   6  -5    9.82    3.92
   4   6   6    8.79    1.80
   4   6   6    6.25    3.56
  -4   6  -6   13.78    5.66
   4   6   7   47.71    8.60
  -4   6  -7   76.45   12.27
   4   6   8    0.99    2.57
  -4   6  -8    1.37    1.36
   4   6   9    0.95    1.44
  -4   6  -9   -0.66    3.19
  -4   6 -10    5.32    4.65
   4   6  10    3.34    3.43
  -4   6 -11    0.44    3.94
  -4   6 -12    5.15    5.81
   4   7 -12    9.88    8.50
  -4   7  12    3.72    4.24
   4   7 -11    9.63    6.85
  -4   7  11    0.98    2.62
  -4   7  10   -1.97    1.94
  -4   7   9   -0.45    3.36
  -4   7   8    2.82    3.87
  -4   7   7   28.24    9.00
  -4   7   6    5.45    3.31
  -4  -7   6    3.72    2.03
  -4   7   5    3.42    3.11
  -4  -7   5    5.59    2.91
  -4   7   4    5.90    3.20
  -4  -7   4   15.83    4.64
  -4   7   3   16.55    5.12
  -4  -7   3   23.18    5.38
  -4   7   2    6.00    3.81
  -4  -7   2    5.18    2.03
  -4   7   1  125.71   15.12
  -4   7   0    3.42    3.21
   4   7   1  102.26   12.23
  -4   7  -1   98.02   13.25
  -4   7  -2    3.83    1.34
   4   7   2    3.29    3.41
  -4   7  -3   66.61   11.37
   4   7   3   59.74    8.44
   4   7   4   -1.37    2.33
  -4   7  -4    1.78    2.81
  -4   7  -5  188.71   19.49
   4   7   5  231.56   16.20
   4   7   6   13.01    3.98
   4   7   6    9.81    4.01
  -4   7  -6   18.06    6.01
   4   7   7    0.80    2.12
  -4   7  -7    6.27    3.76
  -4   7  -8    2.59    2.81
   4   7   8    1.32    4.26
  -4   7  -9    2.48    3.13
  -4   7 -10    4.78    5.49
  -4   7 -11    2.14    4.77
  -4   7 -12    3.58    4.50
  -4   8  11    1.24    7.21
   4   8 -10    2.76    4.82
  -4   8  10    9.05    7.65
   4   8  -9    5.64    4.34
  -4   8   9    1.65    3.10
  -4   8   8    0.21    3.20
  -4   8   7   -5.78    5.75
  -4   8   6    6.43    4.96
  -4  -8   6    3.61    2.78
  -4   8   5    5.37    4.21
  -4  -8   5    4.88    3.53
  -4   8   4   48.13    9.58
  -4  -8   4   65.36    9.17
  -4   8   3    8.06    3.95
  -4  -8   3    9.01    2.87
   4   8  -2    4.99    4.02
  -4   8   2    8.63    3.79
  -4  -8   2    8.04    2.79
  -4   8   1    2.77    2.57
   4   8  -1   -1.70    1.88
  -4   8   0    6.17    4.28
   4   8   0    3.04    3.11
  -4   8  -1    6.52    4.07
   4   8   1    5.00    3.19
   4   8   2  133.38   14.56
  -4   8  -2  123.42   15.93
  -4   8  -3    0.67    1.66
   4   8   3    1.32    2.25
   4   8   4    6.72    3.60
  -4   8  -4    3.76    2.63
  -4   8  -5   15.66    6.43
   4   8   5   16.34    5.64
   4   8   5   19.08    6.30
  -4   8  -6    4.67    3.29
   4   8   6    2.17    3.81
  -4   8  -7    0.40    1.73
   4   8   7    2.26    3.65
  -4   8  -8   -0.68    2.82
  -4   8  -9  -11.98    6.09
  -4   8 -10    9.77    6.30
  -4   9  10   12.28    8.63
  -4   9   9   -9.77    6.79
  -4   9   8   -8.22    7.58
   4   9  -8    5.95    5.53
  -4   9   7  -15.56    9.42
   4   9  -7    6.04    3.48
   4   9  -6   10.58    6.12
  -4   9   6    7.65    4.46
   4   9  -5    1.75    2.78
  -4   9   5    7.80    4.99
   4   9  -4    9.65    5.44
  -4   9   4    6.75    2.74
  -4  -9   4   19.02    5.48
   4   9  -3    3.38    3.42
  -4   9   3    1.14    3.16
  -4  -9   3    5.43    3.50
   4   9  -2    1.49    3.21
  -4   9   2   -1.10    3.17
  -4  -9   2    0.19    2.36
  -4   9   1    5.20    5.42
   4   9  -1    7.62    4.03
  -4   9   0    7.84    5.22
   4   9   0    3.88    2.68
  -4   9  -1   37.49    9.79
   4   9   1   27.91    7.16
  -4   9  -2    7.32    5.78
   4   9   2    6.91    3.34
   4   9   3   15.26    5.46
  -4   9  -3   10.53    5.32
   4   9   4   12.97    5.23
  -4   9  -4   12.15    6.48
  -4   9  -5   -1.22    2.96
   4   9   5   11.91    4.58
  -4   9  -6    4.41    4.59
  -4   9  -7    3.61    5.08
  -4   9  -8   11.48    7.27
  -4   9  -9    3.39    4.24
  -4  10   8   -2.95    6.96
  -4  10   7   -5.41    7.06
   4  10  -7    7.76    6.64
   4  10  -6    1.30    3.82
  -4  10   5    3.80    3.87
   4  10  -5    1.52    2.65
  -4  10   4  -10.12    5.33
   4  10  -4    6.22    5.03
  -4  10   3   -7.38    5.27
   4  10  -3    1.24    2.58
  -4  10   2    5.10    4.98
   4  10  -2    4.11    3.95
  -4  10   1    2.72    5.69
   4  10  -1   -3.44    3.84
  -4  10   0    4.09    4.62
   4  10   0    9.48    5.26
  -4  10  -1   11.11    6.84
   4  10   1    1.96    1.82
  -4  10  -2    0.64    4.79
   4  10   2   -3.19    1.90
   4  10   3    4.76    1.55
  -4  10  -3    9.63    6.17
   4  10   4    7.68    4.49
  -4  10  -4    8.33    5.36
  -4  10  -5    4.34    5.60
  -4  10  -6    7.90    6.87
  -4  11   7   -7.00   10.21
  -4  11   5    4.01    4.45
   4  11  -4   15.26    8.19
  -4  11   4  -18.85    7.65
   4  11  -3    0.08    1.98
  -4  11   3   -1.87    4.98
   4  11  -2    0.38    2.58
  -4  11   2    4.17    3.34
   4  11  -1    0.47    1.93
  -4  11   1   -0.01    2.77
   4  11   0   -1.25    2.96
  -4  11   0    2.70    4.80
  -4  11  -1    4.32    4.91
   4  11   1   -0.79    2.88
  -4  11  -2    5.67    6.75
   4  11   2    3.05    2.11
   4  11   3    5.66    4.81
  -4  11  -3    5.37    4.76
  -4  11  -4    9.61    7.42
  -4  12   4    1.62    4.69
  -4  12   3    0.46    4.14
  -4  12   2    3.32    5.03
   4  12  -1   -3.35    3.35
  -4  12   1   -1.70    2.86
  -4  12   0    4.31    6.17
   4  12   0    2.94    5.67
   4  12   1    0.10    3.01
   4  12   2   11.80    7.20
   5   0 -13    5.84    4.11
   5   0 -12    4.49    3.92
  -5   0  12    6.22    3.98
   5   0 -11    1.26    3.48
  -5   0  11    2.61    4.41
   5   0 -10    2.90    2.29
  -5   0  10    2.51    4.59
   5   0  -9   -0.49    1.17
  -5   0   9    6.70    3.96
   5   0  -8   46.47    7.44
  -5   0   8   38.13    8.47
   5   0  -7    1.94    0.82
  -5   0   7   -0.53    2.88
   5   0  -6  173.92   15.25
  -5   0   6  172.23   15.52
   5   0  -6  167.25   13.73
   5   0  -5   -0.79    1.54
  -5   0   5    1.41    1.33
   5   0  -5    0.21    0.88
  -5   0   4 2195.62   58.90
   5   0  -4 2218.44   58.39
   5   0  -4 2220.14   54.89
   5   0  -3    0.73    1.32
  -5   0   3    1.65    1.57
  -5   0   3   -0.05    0.82
   5   0  -3   -0.06    0.69
  -5   0   2   39.22    5.20
   5   0  -2   45.39    5.19
   5   0  -2   48.02    4.95
  -5   0   2   38.06    4.62
   5   0  -1    0.51    0.61
  -5   0   1   -0.96    0.73
  -5   0   1    1.29    1.26
   5   0  -1    0.53    0.61
   5   0   0   12.79    2.05
  -5   0   0   16.32    2.42
  -5   0   0   16.05    2.76
   5   0   1   -0.89    0.86
  -5   0  -1    0.52    1.02
   5   0   1    0.26    0.44
   5   0   2 2895.14   63.92
  -5   0  -2 2961.19   65.88
   5   0   2 3377.01   70.85
  -5   0  -2 3203.45   69.87
  -5   0  -3    0.68    0.68
   5   0   3    0.67    0.66
  -5   0  -3    0.13    0.77
  -5   0  -4    7.21    2.03
  -5   0  -4    5.11    1.69
  -5   0  -4    6.79    2.47
   5   0   4    3.60    1.14
  -5   0  -5   -0.22    0.97
  -5   0  -5    0.76    0.79
  -5   0  -5    1.77    1.51
  -5   0  -6   13.49    2.72
  -5   0  -6   13.91    3.89
  -5   0  -6   17.76    5.36
  -5   0  -7    1.37    1.04
  -5   0  -7    2.57    2.25
  -5   0  -7    3.97    1.89
  -5   0  -8  184.98   19.02
  -5   0  -8  185.33   11.76
  -5   0  -9    1.12    3.44
  -5   0  -9    1.26    0.67
  -5   0 -10   -3.64    3.51
  -5   0 -10    1.19    0.64
  -5   0 -11    4.39    4.03
  -5   0 -12    2.03    3.72
  -5   0 -13    4.44    5.77
   5   1 -14    7.35    3.99
   5   1 -13    0.47    2.74
   5  -1 -13    3.94    2.75
  -5   1  13    0.08    3.09
   5   1 -12   24.64    8.43
   5  -1 -12   35.22    8.92
  -5   1  12   27.30    8.86
   5  -1 -11    3.48    3.24
   5   1 -11    4.99    3.90
  -5   1  11   13.02    7.18
   5  -1 -10   36.18    7.42
   5   1 -10   26.25    6.64
  -5   1  10   26.78    7.91
  -5  -1  10   22.89    8.01
   5  -1  -9   10.58    4.41
  -5   1   9   -1.26    3.16
  -5  -1   9   11.75    6.18
   5  -1  -8    4.64    2.59
  -5  -1   8    4.82    3.71
  -5   1   8   -4.13    3.73
   5  -1  -7  134.87   11.51
  -5   1   7  133.54   14.83
  -5  -1   7  162.36   16.53
   5  -1  -6  981.99   30.83
   5  -1  -6  989.36   39.59
  -5  -1   6  984.28   40.34
  -5   1   6  950.39   39.77
   5   1  -6  979.87   39.41
   5   1  -6  990.75   35.57
   5  -1  -6  982.25   37.15
   5  -1  -5  116.42    8.10
   5  -1  -5  115.09   11.69
   5   1  -5  125.36   12.00
  -5  -1   5  113.16   12.25
  -5   1   5  102.19   11.42
   5  -1  -5  126.03   11.27
   5   1  -5  114.87   10.32
   5  -1  -4   23.56    2.90
  -5   1   4   22.71    5.24
  -5  -1   4   25.10    5.39
   5   1  -4   27.79    5.21
   5  -1  -4   20.77    4.45
   5   1  -4   27.29    4.46
  -5  -1   4   24.99    4.29
   5  -1  -3  247.37    7.32
  -5   1   3  227.85   14.82
  -5  -1   3  231.75   14.39
   5   1  -3  268.42   14.80
  -5  -1   3  233.83   13.06
   5  -1  -3  222.56   13.06
   5   1  -3  236.88   12.58
   5  -1  -2  853.75   29.35
  -5  -1   2  931.45   27.82
   5   1  -2  841.29   26.39
  -5  -1   2  927.39   26.86
   5  -1  -2  890.37   27.21
   5   1  -2  847.29   25.62
  -5   1   2  981.97   29.00
   5  -1  -1  818.20   28.07
   5   1  -1  900.82   23.79
  -5  -1   1  913.27   24.21
  -5   1   1 1000.44   25.35
   5  -1  -1  816.47   23.48
  -5  -1   1  930.93   26.45
  -5   1   0  977.12   29.63
   5  -1   0  877.82   28.19
  -5  -1   0  925.69   21.15
   5  -1   0  917.26   24.01
  -5   1   0 1007.30   23.96
  -5   1  -1  329.88   15.30
   5  -1   1  332.87   14.57
   5   1   1  338.34   14.71
   5  -1   2   39.67    4.64
  -5   1  -2   39.60    5.11
  -5  -1  -2   33.33    2.67
   5   1   2   42.84    5.70
  -5  -1  -2   34.72    5.31
  -5   1  -3   11.55    2.83
   5   1   3   10.66    1.94
  -5  -1  -3    7.37    1.70
   5   1   3   10.83    2.94
   5  -1   3   10.95    2.44
  -5  -1  -3    9.57    3.04
  -5   1  -4  532.45   21.02
   5  -1   4  536.23   19.73
   5   1   4  507.97   13.84
  -5  -1  -4  546.28   20.30
  -5  -1  -4  538.90   24.99
   5   1   4  501.02   24.30
  -5   1  -5  249.77   14.44
  -5  -1  -5  249.74   15.07
  -5   1  -5  262.41   17.06
  -5  -1  -5  262.72   18.42
  -5   1  -5  292.67   19.38
   5   1   5  255.89   18.18
  -5   1  -6   28.54    5.04
  -5   1  -6   26.85    5.92
  -5  -1  -6   37.15    6.41
  -5  -1  -6   24.52    6.79
  -5   1  -6   29.09    6.42
  -5   1  -7   44.95    6.48
  -5   1  -7   45.39    8.21
  -5  -1  -7   58.29    8.74
  -5  -1  -7   63.68   10.58
  -5   1  -7   46.98    8.81
  -5   1  -8    8.64    3.25
  -5  -1  -8    2.30    2.05
  -5  -1  -8    6.34    4.35
  -5   1  -8    4.64    3.78
  -5   1  -9    1.83    2.61
  -5  -1  -9    4.44    2.82
  -5   1  -9    1.09    2.60
  -5   1 -10   12.50    3.80
  -5  -1 -10   14.37    6.25
  -5   1 -10    4.22    3.69
  -5  -1 -11   30.72    9.27
  -5   1 -11   49.01   10.74
  -5   1 -12   20.37    8.23
  -5  -1 -12    0.94    1.96
  -5   1 -13    4.24    5.15
  -5  -1 -13   11.56    5.62
   5   2 -14   -1.43    5.37
  -5   2  13    7.66    5.89
   5  -2 -13    2.28    4.28
   5   2 -13   -2.62    1.89
  -5   2  12    4.50    4.95
   5   2 -12   -2.45    4.18
   5  -2 -12    3.72    4.55
  -5   2  11    4.66    4.17
   5  -2 -11    4.37    4.28
  -5   2  10   12.65    5.14
   5  -2 -10   17.06    5.95
   5  -2  -9  118.50   12.68
  -5   2   9  132.58   16.61
   5  -2  -9  153.88   14.54
   5  -2  -8    1.44    0.82
   5  -2  -8    1.14    1.79
   5  -2  -7    5.83    2.69
   5  -2  -7    2.61    1.75
  -5   2   7    5.85    3.37
  -5  -2   7    6.12    3.64
   5  -2  -6   -0.20    0.82
   5  -2  -6    1.67    1.23
  -5   2   6    2.30    2.78
  -5  -2   6    1.05    2.05
   5   2  -6    2.45    2.10
   5  -2  -5  476.64   22.83
  -5   2   5  474.69   25.49
   5   2  -5  457.22   24.36
  -5  -2   5  482.44   25.84
   5   2  -5  493.51   21.76
   5  -2  -4   19.59    4.52
  -5   2   4   20.05    2.88
   5   2  -4   27.80    5.35
  -5   2   4   23.38    5.28
  -5  -2   4   28.37    5.92
  -5  -2   4   28.82    4.99
   5   2  -4   27.06    4.58
   5  -2  -3  847.84   29.82
  -5   2   3  760.39   19.90
   5   2  -3  895.02   30.09
  -5  -2   3  932.05   31.72
   5  -2  -3  827.88   28.33
  -5  -2   3  867.44   27.77
   5   2  -3  858.48   26.69
   5  -2  -2    1.51    1.68
   5   2  -2   -0.64    0.63
   5  -2  -2   -0.14    0.41
  -5  -2   2    0.99    1.23
  -5  -2   2    1.27    1.14
   5   2  -2   -0.09    0.93
   5  -2  -1    4.11    1.80
  -5   2   1    3.09    1.63
   5   2  -1    1.63    0.86
  -5  -2   1    4.38    1.91
   5  -2  -1    2.91    1.34
  -5   2   0    4.69    2.09
   5  -2   0    2.73    1.38
   5   2   0    3.34    0.95
  -5   2   0    4.93    1.47
   5  -2   0    4.28    1.33
  -5   2  -1 1128.27   33.02
   5  -2   1 1072.97   31.71
  -5   2  -1 1004.40   23.08
   5  -2   2   42.74    5.40
  -5   2  -2   44.21    5.93
   5   2   2   44.47    5.96
   5  -2   3 1183.40   33.82
  -5   2  -3 1174.30   35.27
   5   2   3 1057.24   25.76
   5   2   3 1210.80   38.01
   5   2   4  208.52    7.15
  -5   2  -4  232.54   14.43
   5  -2   4  226.86   14.13
   5   2   4  204.27   15.21
  -5  -2  -4  229.92   16.77
  -5  -2  -4  192.00   10.84
   5   2   4  207.88   11.09
  -5   2  -5   10.57    3.24
   5   2   5    7.74    3.35
  -5  -2  -5   11.42    4.61
  -5  -2  -5    9.50    2.56
   5   2   5   10.16    2.96
  -5   2  -6   16.61    4.14
  -5  -2  -6   11.59    4.60
  -5  -2  -6   13.61    3.84
  -5   2  -6   15.13    4.57
  -5   2  -7  543.02   26.22
  -5  -2  -7  526.31   27.20
  -5  -2  -7  524.30   30.65
  -5   2  -8   24.00    5.78
  -5  -2  -8   20.88    5.81
  -5  -2  -8   20.15    6.30
  -5   2  -8   18.75    5.61
  -5   2  -9    6.75    4.41
  -5   2  -9    4.44    3.29
  -5  -2  -9    4.31    2.91
  -5   2 -10   10.93    4.77
  -5   2 -10    2.10    3.37
  -5  -2 -10    8.11    5.54
  -5   2 -11    9.50    5.14
  -5   2 -11   11.95    5.79
  -5  -2 -11    3.74    4.15
  -5   2 -12    4.42    3.75
  -5  -2 -12   14.28    7.17
  -5  -2 -13   13.93    7.54
  -5   2 -13   14.71    8.49
   5   3 -14   -1.36    6.47
  -5   3  13   -3.46    2.81
   5   3 -13   -2.67    4.11
  -5   3  12   12.63    6.12
  -5   3  11    4.65    4.30
  -5   3  10   -1.49    4.07
   5  -3  -9    0.31    1.62
  -5   3   9    4.94    2.85
   5  -3  -8   62.54    8.37
  -5   3   8   64.39   11.72
   5  -3  -7  249.21   16.66
  -5   3   7  217.27   19.84
   5   3  -7  204.22   15.15
   5  -3  -6   55.65    7.57
  -5   3   6   52.81    6.58
  -5   3   6   52.18    9.44
   5   3  -6   63.68    8.36
   5  -3  -5   60.01    7.58
  -5   3   5   62.26    6.48
  -5   3   5   61.99    9.28
   5   3  -5   62.21    9.43
   5   3  -5   59.92    7.27
  -5  -3   5   62.80    7.95
   5  -3  -4  136.88   11.68
  -5   3   4  140.38    9.12
   5   3  -4  153.88   13.22
  -5  -3   4  145.50   11.36
   5   3  -4  135.76   10.38
   5  -3  -3   49.60    6.70
  -5   3   3   44.77    6.71
   5   3  -3   45.06    6.54
   5   3  -3   32.59    5.08
  -5  -3   3   46.67    6.09
  -5   3   2  386.57   19.80
   5  -3  -2  378.94   19.10
   5   3  -2  377.54   17.91
  -5  -3   2  339.18   17.47
   5  -3  -1  792.21   28.30
  -5   3   1  860.53   29.81
   5   3  -1  772.70   24.88
   5  -3  -1  798.45   24.35
  -5   3   0  491.78   21.85
   5  -3   0  521.21   21.75
   5  -3   0  468.79   15.13
   5  -3   1   15.73    3.60
  -5   3  -1   17.59    4.31
   5  -3   1   15.70    1.87
   5  -3   2   95.69    9.20
  -5   3  -2  128.44   11.00
  -5   3  -3   34.80    6.21
   5  -3   3   40.80    6.13
   5   3   3   31.25    3.37
   5   3   3   38.43    6.33
  -5   3  -4   55.63    7.87
   5   3   4   52.15    5.26
   5   3   4   56.45    7.95
  -5   3  -5  236.28   16.76
   5   3   5  225.98   13.45
  -5   3  -6  144.56   13.61
   5   3   6  158.91   12.73
  -5   3  -7   20.81    5.51
   5   3   7   14.33    4.75
  -5   3  -8  112.27   13.15
   5   3   8  119.81   14.51
  -5  -3  -8  124.47   15.80
  -5   3  -9    1.12    2.42
  -5  -3  -9    4.16    4.48
  -5   3 -10   10.02    5.33
  -5  -3 -10   11.15    5.90
  -5   3 -10    5.24    3.72
  -5   3 -11   10.58    6.64
  -5   3 -11    3.52    4.70
  -5  -3 -11   15.96    7.89
  -5   3 -12    0.92    2.48
  -5  -3 -12    7.81    4.60
  -5   3 -13   -4.08    4.10
   5   4 -14   -1.12    3.82
  -5   4  13   -6.02    3.50
  -5   4  12   -4.62    4.24
  -5   4  11    1.90    2.06
  -5   4  10   26.97    9.14
  -5   4   9    9.60    4.56
   5  -4  -8   33.36    6.62
  -5   4   8   52.23   10.40
   5  -4  -7    0.28    0.91
  -5   4   7    1.62    1.18
  -5   4   7    3.22    3.43
   5   4  -7    0.38    2.11
   5  -4  -6  105.21   10.68
  -5   4   6   89.55    9.42
  -5   4   6   81.80   11.87
   5   4  -6   77.33    9.49
   5  -4  -5   40.16    6.77
  -5   4   5   34.05    5.54
  -5   4   5   31.31    6.73
  -5  -4   5   42.40    6.91
   5   4  -5   34.21    5.70
   5  -4  -4  517.48   24.30
  -5   4   4  494.06   25.43
   5   4  -4  555.22   28.26
  -5  -4   4  452.82   21.95
  -5   4   3    4.68    2.16
   5  -4  -3    6.01    3.07
   5   4  -3    5.40    2.89
  -5  -4   3    9.58    3.45
  -5   4   2    0.93    0.91
   5  -4  -2    1.76    1.66
  -5  -4   2    1.93    1.45
   5  -4  -1   14.41    3.80
  -5   4   1   12.14    3.47
  -5   4   0  157.01   13.00
   5  -4   0  158.62   12.83
   5  -4   0  153.90    8.71
  -5   4  -1  170.98   13.60
   5  -4   1  164.25   12.90
   5  -4   1  160.78    6.47
  -5   4  -2  137.83   12.86
   5  -4   2  145.53   12.58
  -5   4  -3    2.06    2.97
   5   4   3   -0.33    0.78
   5  -4   3    3.44    2.89
   5   4   3    1.38    1.40
  -5   4  -4   20.45    4.83
   5   4   4   18.16    2.79
   5   4   4   19.52    3.31
  -5   4  -5    3.79    2.10
   5   4   5    3.34    1.08
   5   4   5    2.85    2.25
  -5   4  -5    2.24    0.83
  -5   4  -6   50.95    8.86
   5   4   6   50.88    7.12
  -5   4  -6   41.63    4.41
  -5   4  -7    0.47    2.91
   5   4   7    2.81    2.93
  -5   4  -7    0.58    0.86
  -5   4  -8    2.97    3.38
   5   4   8    3.53    2.82
  -5   4  -8    0.31    1.53
  -5   4  -9    3.79    2.98
   5   4   9    3.75    3.83
  -5   4 -10   75.36   13.07
   5   4  10   79.38   13.35
  -5   4 -11    8.68    6.10
  -5   4 -12    2.48    3.41
  -5   5  13    4.21    3.95
  -5   5  12   -5.63    3.13
  -5   5  11    4.89    4.58
  -5   5  10    1.50    4.59
  -5   5   9   14.35    7.18
   5  -5  -8    0.26    1.94
  -5   5   8    4.16    2.68
  -5   5   8    0.87    2.50
   5  -5  -7    3.16    1.82
  -5   5   7    1.23    2.15
  -5   5   7   -1.00    3.06
   5   5  -7    0.38    1.97
   5  -5  -6   46.41    7.57
  -5   5   6   42.61    7.39
  -5   5   6   35.34    8.47
  -5  -5   6   44.33    8.06
  -5   5   5    0.70    0.75
   5  -5  -5    3.52    2.37
  -5   5   5   -1.34    2.73
  -5  -5   5    3.57    1.08
  -5   5   4   74.98   10.01
   5  -5  -4   90.33   11.08
  -5  -5   4   77.70    9.25
   5  -5  -3   23.01    5.43
  -5   5   3   24.51    6.05
   5   5  -3   25.37    6.01
  -5  -5   3   27.40    5.61
   5  -5  -2   89.71   10.54
  -5   5   2   75.06    9.61
  -5  -5   2   73.37    9.56
   5  -5  -1   71.16    9.35
  -5   5   1   66.13    9.29
  -5   5   0   81.61   10.32
   5  -5   0  100.24   10.90
   5  -5   1  552.66   27.38
  -5   5  -1  455.98   25.29
   5  -5   1  509.96   14.41
  -5   5  -2   52.35    8.53
  -5   5  -3  142.39   15.43
   5   5   4   40.37    5.19
  -5   5  -4   47.02    8.46
   5   5   4   36.94    5.18
   5   5   5   15.71    2.94
  -5   5  -5   10.90    4.10
   5   5   5    7.92    2.64
  -5   5  -6  192.12   18.07
   5   5   6  221.84    9.00
   5   5   6  172.75   13.97
  -5   5  -7   57.98   10.19
   5   5   7   51.83    8.14
  -5   5  -7   66.68    5.42
  -5   5  -8   50.41   10.71
   5   5   8   60.69    9.92
  -5   5  -9   14.01    5.05
   5   5   9    7.15    4.95
  -5   5 -10   -3.98    5.35
   5   5  10    5.49    5.13
  -5   5 -11    2.86    6.17
  -5   5 -12    7.51    8.47
   5   6 -13   16.08   11.71
  -5   6  12    3.46    5.38
  -5   6  11    6.48    5.68
  -5   6  10    4.58    5.23
  -5   6   9    6.67    5.52
  -5   6   8   11.18    1.97
  -5   6   7   45.55   11.35
   5  -6  -6    0.13    2.30
  -5   6   6   -0.42    2.50
  -5   6   6   -2.60    4.70
  -5  -6   6   -2.51    1.32
  -5   6   5   90.67   12.35
   5  -6  -5   90.98   11.83
  -5   6   5   86.50   11.94
  -5  -6   5   92.48   10.83
  -5   6   4    2.78    2.44
  -5  -6   4    8.82    4.52
  -5   6   3   49.81    8.39
  -5  -6   3   55.20    8.26
  -5   6   2   10.25    4.01
  -5  -6   2    3.48    1.34
  -5   6   1   96.67   12.41
  -5   6   0    4.00    2.98
  -5   6  -1  357.70   23.86
   5  -6   1  390.35   13.47
  -5   6  -2  142.70   15.39
  -5   6  -3   17.96    6.31
   5   6   3   13.62    3.53
  -5   6  -4    3.58    2.76
   5   6   4   13.54    3.40
  -5   6  -5    7.11    1.79
   5   6   5   12.73    3.42
   5   6   5    7.23    2.34
  -5   6  -6   95.42   13.76
   5   6   6  120.69    9.25
  -5   6  -7   15.12    7.12
   5   6   7   17.72    5.88
  -5   6  -8   10.18    5.58
   5   6   8   12.00    4.14
  -5   6  -9    5.55    3.75
   5   6   9    4.33    4.62
  -5   6 -10    4.45    5.78
  -5   6 -11   -4.35    3.83
  -5   6 -12   -1.63    4.75
  -5   7  12   -2.20    5.21
  -5   7  11    7.60    6.64
  -5   7  10    9.15    5.61
  -5   7   9   -0.33    2.33
  -5   7   8    5.30    3.70
  -5   7   7   10.55    5.70
  -5   7   6    1.15    3.19
  -5  -7   6   -1.67    2.45
  -5   7   5   18.16    5.79
  -5  -7   5   30.29    6.39
  -5   7   4    5.30    4.11
  -5  -7   4   15.02    5.28
  -5   7   3  170.32   17.10
  -5  -7   3  179.67   16.25
  -5   7   2   57.41   10.15
  -5  -7   2   64.46    9.65
  -5   7   1    0.00    1.81
  -5   7   0    5.52    3.50
  -5   7  -1   81.67   12.39
   5  -7   1   76.65    6.10
  -5   7  -2   39.58    8.98
   5   7   2   36.48    6.86
   5   7   3   78.68    9.93
  -5   7  -3   92.88   13.43
  -5   7  -4   46.79    9.94
   5   7   4   45.88    7.32
   5   7   5    8.21    4.87
  -5   7  -5    2.85    1.88
   5   7   5    4.49    2.61
  -5   7  -6   34.20    8.52
   5   7   6   39.28    6.64
   5   7   6   16.71    4.92
  -5   7  -7    4.45    4.31
   5   7   7    7.00    4.54
  -5   7  -8    3.16    3.41
  -5   7  -9    2.51    2.68
  -5   7 -10   -2.28    3.63
  -5   7 -11   -3.98    4.96
  -5   7 -12    6.20    8.42
  -5   8  11    6.61    9.09
  -5   8  10   10.06    8.16
  -5   8   9    6.12    3.04
  -5   8   8   -3.77    7.02
  -5   8   7    0.69    3.76
  -5   8   6   15.14    6.63
  -5  -8   6   21.11    5.71
  -5   8   5    2.34    2.61
  -5  -8   5    4.34    3.33
  -5   8   4   -1.77    2.30
  -5  -8   4    7.44    4.36
  -5   8   3   -2.43    3.18
  -5  -8   3    2.69    1.64
  -5   8   2   24.14    7.15
  -5  -8   2   42.31    8.61
  -5   8   1   -0.34    2.91
   5   8   0   -0.81    2.05
  -5   8   0    2.38    3.66
   5   8   1    9.19    4.32
  -5   8  -1    8.56    4.94
   5  -8   1    2.16    1.29
  -5   8  -2    8.27    4.76
   5   8   2   12.54    5.23
  -5   8  -3   12.66    6.54
   5   8   3   12.21    3.87
  -5   8  -4   29.35    8.25
   5   8   4   29.45    6.34
   5   8   5    5.28    4.40
  -5   8  -5    0.30    1.43
   5   8   5    0.29    1.50
  -5   8  -6   20.78    7.64
   5   8   6   12.79    5.84
  -5   8  -7   -0.38    3.27
  -5   8  -8    2.21    4.16
  -5   8  -9    6.15    6.44
  -5   8 -10    5.63    7.28
  -5   9  10    9.86    8.32
  -5   9   9    8.06    8.84
  -5   9   8   -8.07    7.38
   5   9  -8    6.73    5.48
  -5   9   7   -1.90    2.77
   5   9  -7   12.49    7.15
  -5   9   6   -1.11    2.01
  -5   9   5    7.18    4.81
   5   9  -4   14.22    6.18
  -5   9   4    1.71    2.34
  -5  -9   4   12.10    5.23
   5   9  -3    2.64    4.79
  -5   9   3   -0.01    3.03
  -5  -9   3    6.75    3.42
   5   9  -2   34.78    9.33
  -5   9   2   29.30    8.49
  -5  -9   2   40.76    8.23
  -5   9   1    3.16    2.59
   5   9  -1    5.84    4.44
  -5   9   0   -0.58    2.01
   5   9   0   -0.40    1.62
  -5   9  -1   16.89    6.59
   5   9   1   11.03    5.26
  -5   9  -2    6.50    4.72
   5   9   2    1.77    1.37
  -5   9  -3   18.71    7.06
   5   9   3   11.00    4.56
  -5   9  -4    3.83    5.13
   5   9   4    1.32    1.18
   5   9   5    7.74    4.29
  -5   9  -5    6.55    1.92
  -5   9  -6    7.87    5.66
  -5   9  -7    5.26    5.19
  -5   9  -8    4.78    5.03
  -5  10   9  -14.67    9.38
  -5  10   8    0.65    4.83
  -5  10   7  -18.31   11.41
   5  10  -6    5.51    5.91
  -5  10   6   -1.73    4.56
   5  10  -5    5.48    5.92
  -5  10   5    2.37    4.31
   5  10  -4    6.40    4.63
  -5  10   4    0.59    2.02
   5  10  -3    5.29    4.45
  -5  10   3   -1.20    3.84
   5  10  -2    3.84    4.52
  -5  10   2    1.32    2.77
  -5 -10   2    1.48    2.82
  -5  10   1    9.33    4.58
   5  10  -1    3.71    4.74
  -5  10   0    0.70    4.09
   5  10   0   -3.51    3.42
  -5  10  -1    8.66    4.96
   5  10   1    2.18    3.65
  -5  10  -2   10.42    6.49
   5  10   2    5.86    3.83
  -5  10  -3    6.98    6.47
   5  10   3    0.74    1.27
   5  10   4    8.75    5.12
  -5  10  -4   13.61    7.58
  -5  10  -5    6.57    5.61
  -5  10  -6   11.73    6.38
  -5  11   7  -10.51   10.52
  -5  11   5    3.45    4.15
   5  11  -4    7.80    6.44
  -5  11   4    4.75    5.64
   5  11  -3    0.94    1.74
  -5  11   3   -0.01    2.22
   5  11  -2   10.02    6.16
  -5  11   2    3.93    3.77
   5  11  -1    5.49    4.52
  -5  11   1    2.29    4.53
   5  11   0    4.68    3.79
  -5  11   0    5.21    1.80
   5  11   1    0.86    3.03
  -5  11  -1    1.07    3.89
   5  11   2    0.57    3.88
  -5  11  -2    3.14    5.18
  -5  11  -3    9.79    6.59
   5  11   3    1.35    3.36
  -5  12   4    3.27    3.93
  -5  12   3    0.91    3.66
  -5  12   2    3.16    4.68
   5  12  -1    0.89    3.05
  -5  12   1    4.24    4.62
   5  12   0   -0.31    3.55
   5  12   1  -11.16    5.88
   5  12   2    1.45    3.27
   6   0 -13    1.71    5.11
  -6   0  13    1.63    5.95
   6   0 -12    3.36    4.06
  -6   0  12   -1.75    3.90
   6   0 -11    1.78    2.62
  -6   0  11    4.71    4.81
   6   0 -10  213.34   19.45
  -6   0  10  197.34   22.24
   6   0  -9   -2.09    3.24
  -6   0   9    6.37    3.74
   6   0  -8   73.34    9.32
  -6   0   8   60.76   10.55
   6   0  -7    1.32    1.21
  -6   0   7   -0.31    3.75
   6   0  -6   55.48    9.03
  -6   0   6   59.05    9.40
   6   0  -6   57.60    8.26
  -6   0   5   10.05    5.14
   6   0  -5    4.34    2.57
   6   0  -5    5.40    2.38
  -6   0   4  186.76   14.43
   6   0  -4  200.03   14.66
   6   0  -4  202.43   13.40
  -6   0   3    1.07    1.39
   6   0  -3    1.21    1.35
   6   0  -3   -0.06    0.80
  -6   0   3   -1.28    1.92
  -6   0   2 2803.08   63.59
   6   0  -2 2745.88   59.84
  -6   0   2 2810.84   60.92
   6   0  -1    0.37    0.28
  -6   0   1    1.90    1.82
   6   0  -1    0.84    0.70
   6   0   0   48.21    4.42
  -6   0   0   44.01    4.25
  -6   0   0   50.23    5.36
   6   0   1   -0.42    0.91
  -6   0  -1   -0.59    0.70
   6   0   1    1.06    1.11
   6   0   2 3074.50   66.38
   6   0   2 3016.24   69.34
   6   0   3   -0.64    0.45
  -6   0  -3    0.82    0.75
  -6   0  -3    1.49    2.03
   6   0   4 1313.12   32.41
  -6   0  -4 1326.67   35.68
  -6   0  -5   -0.25    0.92
  -6   0  -5    0.50    1.03
   6   0   5   -0.15    0.80
  -6   0  -5    0.40    1.06
  -6   0  -6 1246.62   42.47
  -6   0  -6 1224.14   46.10
  -6   0  -7    2.14    1.81
  -6   0  -7    0.43    2.12
  -6   0  -7    1.93    3.17
  -6   0  -8  156.47   10.89
  -6   0  -8  173.29   18.71
  -6   0  -9    3.58    2.41
  -6   0  -9    3.44    2.85
  -6   0 -10   -3.14    3.55
  -6   0 -11    5.72    5.65
  -6   0 -12   10.73    5.66
  -6   0 -13   11.66    6.10
   6   1 -13   12.84    5.89
  -6   1  13   11.71    8.81
   6   1 -12   -4.41    3.85
   6  -1 -12   -0.20    3.55
  -6   1  12    6.03    6.56
   6   1 -11    7.21    4.02
   6  -1 -11    5.51    4.26
  -6   1  11    5.31    3.57
  -6  -1  11    2.13    2.63
   6  -1 -10   40.47    8.55
   6   1 -10   37.13    7.49
  -6   1  10   35.09    9.57
  -6  -1  10   41.78   10.80
   6  -1  -9   29.96    6.42
  -6  -1   9   22.45    7.22
  -6   1   9   26.79    8.13
   6  -1  -8  205.09   15.00
  -6   1   8  168.34   18.00
  -6  -1   8  172.36   18.35
   6  -1  -7  456.44   20.86
  -6   1   7  415.07   27.17
  -6  -1   7  451.70   28.82
   6  -1  -6   51.76    5.91
  -6  -1   6   56.66    9.23
  -6   1   6   51.25    9.26
   6   1  -6   50.91    7.36
   6  -1  -5 1117.89   29.18
   6   1  -5 1263.80   42.64
  -6  -1   5 1210.24   42.99
  -6   1   5 1079.02   41.51
   6  -1  -5 1132.52   39.05
   6   1  -5 1184.43   37.91
   6  -1  -4  409.67   12.34
  -6   1   4  392.29   21.83
   6   1  -4  400.98   20.97
  -6  -1   4  378.25   20.92
   6   1  -4  423.25   19.41
   6  -1  -4  410.04   20.44
  -6  -1   4  392.38   20.27
  -6  -1   3  557.50   23.79
   6   1  -3  548.83   22.45
  -6   1   3  499.59   23.28
  -6  -1   3  495.55   20.79
   6   1  -3  493.56   19.77
   6  -1  -3  440.17   20.21
   6  -1  -2  477.34   22.21
  -6  -1   2  542.63   20.69
   6   1  -2  528.13   20.03
   6   1  -2  505.98   19.28
  -6  -1   2  527.82   20.11
   6  -1  -2  472.06   18.50
  -6   1   2  583.46   21.73
   6  -1  -1  999.33   33.60
  -6   1   1 1031.31   22.43
   6   1  -1 1127.04   28.28
  -6  -1   1 1095.61   28.60
  -6  -1   1 1143.28   31.90
  -6   1   1 1238.82   30.46
   6  -1  -1 1032.21   28.15
   6  -1   0  255.70   14.66
  -6   1   0  273.41   15.29
  -6   1   0  264.14   11.09
   6   1   0  253.48   11.91
  -6  -1   0  266.49    9.82
   6  -1   0  266.23   12.03
  -6   1   0  299.84   12.05
   6   1   1   98.24    7.99
  -6   1  -1  101.16    7.91
  -6   1  -1  120.29    9.79
   6  -1   1   86.67    7.82
  -6   1  -1  110.56    7.10
  -6   1  -2  108.92    9.17
   6  -1   2  108.89    8.34
   6   1   2  107.43    9.43
  -6   1  -2   88.96    8.78
  -6  -1  -2  103.22    9.44
   6   1   3  338.53   14.02
  -6   1  -3  398.45   18.44
   6  -1   3  356.80   15.70
  -6  -1  -3  318.07   12.82
  -6  -1  -3  364.77   19.66
   6   1   3  391.63   20.46
  -6   1  -3  429.51   21.08
  -6   1  -4    2.78    1.78
   6   1   4    6.87    1.58
  -6  -1  -4    2.26    0.93
   6   1   4    2.26    1.14
  -6  -1  -4    3.32    2.43
   6  -1   4    6.66    2.12
  -6   1  -4    1.03    0.96
  -6   1  -5    1.76    0.67
  -6  -1  -5    3.36    1.87
  -6   1  -5    3.50    1.44
  -6  -1  -5    1.64    2.67
   6   1   5    7.76    1.58
   6   1   5    9.84    3.51
  -6   1  -6  396.40   20.29
  -6  -1  -6  421.57   22.05
  -6   1  -6  383.94   23.45
  -6  -1  -6  411.28   26.08
  -6   1  -6  426.09   25.79
  -6   1  -7  249.99   16.74
  -6  -1  -7  263.76   19.29
  -6   1  -7  263.83   20.29
  -6  -1  -7  258.34   21.49
  -6   1  -7  249.63   21.82
  -6   1  -8   25.49    5.05
  -6  -1  -8   21.06    6.19
  -6  -1  -8   27.02    7.67
  -6   1  -8   21.62    6.65
  -6   1  -9   89.37   10.35
  -6  -1  -9   91.59   14.14
  -6   1  -9   95.03   14.61
  -6   1 -10    2.37    2.71
  -6   1 -10    3.54    3.63
  -6  -1 -10   -0.40    2.37
  -6   1 -11   24.85    7.77
  -6  -1 -11    4.42    2.79
  -6   1 -12   15.82    6.38
  -6  -1 -12   12.79    7.73
  -6  -1 -13    6.64    5.24
  -6   1 -13    2.23    3.46
   6   2 -14    4.99    4.19
  -6   2  13   -4.18    4.12
   6   2 -13    1.88    2.23
  -6   2  12   -4.04    3.85
   6   2 -12    1.69    3.90
   6  -2 -12    5.19    4.35
  -6   2  11   17.18    6.14
   6  -2 -11   18.52    6.28
  -6   2  10   14.67    5.24
   6  -2 -10   30.95    6.87
   6  -2  -9   20.17    5.88
   6  -2  -9   30.95    6.59
  -6   2   9   26.24    7.39
   6  -2  -8   14.58    4.69
   6  -2  -8   14.25    4.00
  -6   2   8   14.78    7.00
  -6  -2   8   10.16    4.51
   6  -2  -7   93.70   11.22
   6  -2  -7   93.95    8.89
  -6   2   7   89.52   12.57
  -6  -2   7  114.08   14.14
   6  -2  -6    4.29    2.42
  -6   2   6    2.57    3.57
  -6  -2   6    2.09    2.04
   6   2  -6    5.95    3.10
   6  -2  -5  424.24   22.70
  -6   2   5  409.35   24.70
   6   2  -5  484.48   25.35
  -6  -2   5  464.53   26.16
  -6  -2   5  446.74   23.59
   6   2  -5  447.33   21.27
   6  -2  -5  452.04   23.41
   6  -2  -4   68.58    8.70
  -6   2   4   60.94    8.53
   6   2  -4   75.41    8.86
  -6  -2   4   73.91    9.30
  -6  -2   4   60.01    7.30
   6   2  -4   64.77    7.09
   6  -2  -4   68.11    8.28
   6  -2  -3  162.89   13.05
  -6   2   3  141.59    5.71
   6   2  -3  163.51   12.65
  -6  -2   3  149.95   11.88
   6   2  -3  149.84   10.62
   6  -2  -3  170.22   12.48
  -6  -2   3  163.73   11.54
   6  -2  -2   12.12    3.31
  -6  -2   2    8.63    2.06
   6   2  -2   12.44    2.94
  -6  -2   2   11.68    2.87
   6  -2  -2   12.27    2.81
  -6   2   1  168.89   12.50
   6  -2  -1  140.00   11.00
   6   2  -1  145.94    8.61
  -6  -2   1  134.93    8.42
   6  -2  -1  134.71    8.57
  -6   2   1  144.97    9.87
  -6  -2   1  147.85   11.00
  -6   2   0  233.46   14.66
   6  -2   0  239.92   14.09
   6   2   0  214.72    8.23
   6  -2   0  204.69    9.66
  -6   2   0  210.58   10.20
  -6   2  -1   22.42    4.29
   6  -2   1   24.69    4.30
  -6   2  -1   23.55    2.90
  -6   2  -2  180.37   12.59
   6  -2   2  145.64   10.81
   6   2   2  135.96   10.83
  -6   2  -3 1304.90   39.69
   6  -2   3 1358.94   37.74
   6   2   4  117.22    6.65
   6  -2   4  123.93   10.49
  -6   2  -4  119.81   10.91
  -6  -2  -4  120.53    7.90
   6   2   4  125.85   12.45
  -6  -2  -4  130.14   13.06
  -6   2  -5   64.71    8.30
  -6  -2  -5   71.18    7.18
   6   2   5   64.77    9.75
  -6  -2  -5   66.49    9.99
  -6   2  -6    4.17    2.68
  -6  -2  -6    2.82    1.80
  -6  -2  -6   -0.23    1.03
  -6   2  -7   82.56   10.23
  -6  -2  -7   77.26   10.05
  -6  -2  -7   76.34   12.15
  -6   2  -8   19.77    5.41
  -6  -2  -8   11.68    4.19
  -6   2  -8   17.34    5.77
  -6  -2  -8   18.14    6.64
  -6   2  -9   18.47    5.35
  -6  -2  -9    5.24    5.62
  -6   2  -9   19.51    6.14
  -6   2 -10   32.46    7.50
  -6  -2 -10   36.28    9.37
  -6   2 -10   33.25    9.60
  -6   2 -11   26.04    8.92
  -6  -2 -11   22.32    7.80
  -6   2 -12    3.72    5.74
  -6  -2 -12   13.19    8.05
  -6  -2 -13   15.02    6.92
  -6   2 -13    7.18    5.98
   6   3 -14   -1.04    3.23
  -6   3  13    0.81    2.81
   6   3 -13    8.27    3.99
  -6   3  12    1.60    4.73
  -6   3  11   24.17    7.90
  -6   3  10    3.06    4.98
   6  -3  -9   16.03    4.81
  -6   3   9   31.72    8.89
   6  -3  -8    1.30    1.66
  -6   3   8   -0.31    2.29
   6  -3  -7   16.91    5.00
  -6   3   7   15.64    5.61
   6  -3  -6   29.51    6.07
  -6   3   6   25.08    6.49
   6   3  -6   31.09    5.66
   6  -3  -5  185.68   14.35
  -6   3   5  157.03    9.73
   6   3  -5  211.20   17.03
  -6   3   5  171.59   16.05
  -6  -3   5  171.00   14.35
   6   3  -5  155.27   12.34
   6  -3  -4   11.21    3.77
  -6   3   4   12.56    2.41
   6   3  -4   16.47    4.31
   6   3  -4   13.63    3.06
  -6  -3   4   14.80    3.86
   6  -3  -3   54.35    7.64
  -6   3   3   51.70    7.36
   6   3  -3   57.24    7.39
   6  -3  -3   50.32    6.62
  -6  -3   3   60.90    7.53
  -6   3   2    3.58    2.13
   6  -3  -2    5.26    2.50
   6   3  -2    5.00    1.96
  -6  -3   2    3.60    1.24
   6  -3  -2    4.45    1.82
  -6   3   1   15.81    4.44
   6  -3  -1   13.67    3.85
   6   3  -1   12.44    2.83
   6  -3  -1   12.88    2.70
  -6   3   0   20.99    4.71
   6  -3   0   21.26    4.56
   6   3   0   16.44    2.58
   6  -3   0   22.74    3.18
  -6   3  -1 1296.88   40.63
   6  -3   1 1205.45   38.18
   6   3   2  335.37   18.49
   6  -3   2  310.36   17.06
  -6   3  -2  357.66   19.57
  -6   3  -3  145.18   12.81
   6  -3   3  159.57   12.11
   6   3   3  143.50   12.53
   6   3   3  114.48    5.63
  -6   3  -3  127.73    6.06
  -6   3  -4   75.64    9.74
   6  -3   4   75.08    9.34
   6   3   4   60.19    5.31
   6   3   4   69.37    9.13
  -6   3  -5  132.19   12.67
   6   3   5  125.11    9.35
  -6   3  -6   45.61    7.92
   6   3   6   38.08    6.32
  -6   3  -7   73.62   10.52
  -6   3  -8   50.61    9.56
  -6  -3  -8   56.34   11.25
  -6   3  -9   45.39    9.93
  -6  -3  -9   47.75   10.70
  -6   3 -10   15.89    6.57
  -6   3 -10   11.22    5.36
  -6  -3 -10   18.54    8.06
  -6   3 -11   16.28    7.91
  -6  -3 -11   19.23    7.45
  -6   3 -11    3.08    3.78
  -6  -3 -12   10.26    6.98
  -6   3 -12    0.52    3.69
   6   4 -14    0.64    2.69
  -6   4  13   -1.96    3.21
  -6   4  12   16.14    7.56
  -6   4  11   10.31    5.15
  -6   4  10   18.62    8.78
  -6   4   9    1.09    3.50
   6  -4  -8   18.63    5.20
  -6   4   8   28.09    7.98
   6  -4  -7    7.56    3.03
  -6   4   7    9.83    3.31
  -6   4   7   12.19    5.24
   6  -4  -6    6.72    3.56
  -6   4   6    2.55    1.00
  -6   4   6   -0.50    2.24
   6   4  -6    2.70    1.61
  -6  -4   6    5.45    2.77
   6  -4  -5   64.91    8.89
  -6   4   5   55.84    6.45
  -6   4   5   51.25    9.05
   6   4  -5   43.32    7.15
  -6  -4   5   60.12    8.55
   6  -4  -4  784.49   31.85
  -6   4   4  712.64   33.14
   6   4  -4  837.95   35.22
  -6  -4   4  664.73   29.04
  -6   4   3   38.96    7.16
   6  -4  -3   34.00    6.27
   6   4  -3   37.80    6.95
  -6  -4   3   32.80    5.91
  -6   4   2  315.92   20.09
   6  -4  -2  346.61   19.99
   6   4  -2  325.74   18.47
  -6  -4   2  302.27   19.38
   6  -4  -1   28.47    5.41
  -6   4   1   26.11    5.20
   6   4  -1   27.95    4.78
   6  -4  -1   27.81    4.14
   6  -4   0   67.02    8.62
  -6   4   0   54.99    7.92
   6  -4   0   55.99    5.10
   6  -4   1  142.37   12.48
  -6   4  -1  140.58   13.47
   6  -4   1  143.04    6.76
   6  -4   2 1148.82   40.00
  -6   4  -2 1201.73   41.75
  -6   4  -3   41.92    7.21
   6   4   3   29.72    3.29
   6  -4   3   42.99    6.95
   6   4   3   55.01    8.36
  -6   4  -4   12.02    4.89
   6   4   4    6.03    1.81
   6   4   5    4.32    1.21
  -6   4  -5    5.10    2.70
   6   4   5    3.25    1.76
  -6   4  -5    1.67    0.57
  -6   4  -6   56.26    9.39
   6   4   6   45.64    6.48
  -6   4  -7   13.86    5.52
   6   4   7   11.53    3.56
  -6   4  -8  195.29   19.08
   6   4   8  186.60   16.67
  -6   4  -8  135.88   10.74
  -6   4  -9    7.05    5.11
  -6   4 -10   29.06    8.99
  -6   4 -11   25.55    9.06
  -6   4 -11   32.70   10.40
  -6   4 -12    7.40    7.11
  -6   5  13    0.60    3.86
  -6   5  12    8.51    6.07
  -6   5  11   13.03    7.83
  -6   5  10   10.54    6.09
  -6   5   9    8.38    5.05
  -6   5   8   28.07    8.62
  -6   5   8   12.98    3.96
   6  -5  -7   63.25    9.28
  -6   5   7   62.75    8.40
  -6   5   7   67.56   12.49
   6  -5  -6   78.77   10.21
  -6   5   6   71.74    9.20
  -6   5   6   64.46   11.40
  -6  -5   6   70.09   10.64
  -6   5   5    1.42    2.43
   6  -5  -5    1.45    2.61
  -6  -5   5    2.24    1.66
  -6   5   4    4.98    2.86
   6  -5  -4   13.01    3.66
   6   5  -4   17.22    5.09
  -6  -5   4   20.18    5.31
  -6   5   3    4.55    2.63
   6  -5  -3    2.93    2.94
   6   5  -3    2.43    2.86
  -6  -5   3   -1.13    2.05
   6  -5  -2   28.41    6.11
  -6   5   2   17.98    4.69
  -6  -5   2   22.04    6.05
   6  -5  -1  503.31   25.94
  -6   5   1  448.73   25.35
   6  -5  -1  451.02   19.32
   6  -5   0  173.34   15.07
  -6   5   0  161.20   14.87
   6  -5   0  169.36    9.82
  -6   5  -1    1.20    2.16
   6  -5   1    4.76    1.21
  -6   5  -2   17.65    6.17
  -6   5  -3  102.45   12.73
  -6   5  -4   61.39   10.01
   6   5   4   53.64    6.24
   6   5   4   34.85    4.74
   6   5   5  124.34    8.24
  -6   5  -5  105.50   13.30
   6   5   5   81.19    8.18
   6   5   6  149.65    6.98
  -6   5  -6  135.61   15.40
   6   5   6  105.64   10.30
  -6   5  -7   34.76    8.14
   6   5   7   34.69    6.64
  -6   5  -7   31.00    3.15
  -6   5  -8   55.31   11.32
   6   5   8   37.75    7.63
  -6   5  -9    6.27    4.62
   6   5   9   13.01    5.63
  -6   5 -10   10.02    6.12
  -6   5 -11   13.44    8.57
  -6   6  12   17.26    9.56
  -6   6  11   13.21    7.95
  -6   6  10    0.89    3.32
  -6   6   9   35.17   11.12
  -6   6   8   -1.28    3.71
  -6   6   7   12.12    6.61
  -6   6   6   13.33    4.62
  -6   6   6    7.54    3.56
  -6  -6   6   14.23    5.26
  -6   6   5   23.72    5.98
  -6   6   5   25.11    6.81
  -6  -6   5   23.66    5.28
  -6   6   4    1.33    2.30
  -6  -6   4    6.59    3.76
  -6   6   3  191.40   18.25
   6   6  -3  201.49   18.33
  -6  -6   3  176.48   16.44
  -6   6   2    0.90    1.40
  -6  -6   2   -0.49    2.25
  -6   6   1    0.49    1.74
  -6   6   0    2.33    1.78
   6  -6   0    4.39    1.59
  -6   6  -1    0.35    2.63
   6  -6   1    2.50    1.02
  -6   6  -2    3.86    2.88
  -6   6  -3  204.74   18.85
  -6   6  -4    4.65    2.70
   6   6   4    2.51    1.50
   6   6   4    1.64    1.17
   6   6   5    7.03    2.58
  -6   6  -5    8.16    4.62
   6   6   5    1.81    2.85
  -6   6  -6    7.60    3.60
   6   6   6    8.93    2.90
   6   6   6    4.10    3.03
  -6   6  -7   18.70    7.28
   6   6   7    8.53    3.64
  -6   6  -8   16.26    6.32
   6   6   8    9.12    4.17
  -6   6  -9    0.67    2.70
  -6   6 -10    4.19    3.78
  -6   6 -11   10.72    8.47
  -6   6 -12    4.74    6.35
  -6   7  11   -1.10    2.07
  -6   7  10    2.59    5.37
  -6   7   9    1.23    1.95
  -6   7   8   -3.35    5.13
  -6   7   7    0.12    4.70
  -6   7   6   17.54    6.70
  -6  -7   6   26.45    6.99
  -6   7   5    9.33    4.74
  -6  -7   5   16.01    4.60
  -6   7   4    7.17    4.87
  -6  -7   4   19.25    6.07
  -6   7   3   18.43    4.96
  -6  -7   3   23.63    5.51
  -6   7   2    2.81    2.11
  -6  -7   2    1.34    1.47
  -6   7   1  120.45   14.49
  -6   7   0   22.19    6.59
   6  -7   0   26.73    4.23
  -6   7  -1   13.77    5.58
   6  -7   1   10.56    2.04
  -6   7  -2   25.05    7.46
  -6   7  -3    6.13    4.60
   6   7   3    1.78    2.10
  -6   7  -4    4.13    4.57
   6   7   4   -0.52    1.78
  -6   7  -5   66.91   12.25
   6   7   5   62.53    8.18
   6   7   6   14.85    4.21
  -6   7  -6   12.75    5.96
   6   7   6    3.75    3.75
  -6   7  -7    5.18    4.17
  -6   7  -8    1.44    3.27
  -6   7  -9    6.91    6.24
  -6   7 -10    5.80    6.12
  -6   7 -11   11.15    7.36
  -6   7 -12    7.35    5.89
  -6   8  11   14.83    9.13
  -6   8  10   10.26    7.77
  -6   8   9    1.95    2.53
  -6   8   8   -8.01    7.57
  -6   8   7   -9.35    6.25
  -6   8   6    0.07    1.99
  -6  -8   6    4.62    3.24
  -6   8   5    0.81    2.12
  -6  -8   5    5.93    3.78
  -6   8   4   15.46    6.55
  -6  -8   4   22.87    6.64
  -6   8   3   -3.41    3.61
  -6  -8   3   -1.86    2.50
  -6   8   2    0.96    2.84
  -6  -8   2    0.72    2.03
  -6   8   1   -0.26    2.05
  -6   8   0    2.03    2.77
   6  -8   0   -0.05    1.17
   6   8   1    1.16    2.44
  -6   8  -1    1.23    3.43
   6  -8   1    0.87    0.72
  -6   8  -2    2.89    2.97
   6   8   2    6.58    3.64
  -6   8  -3   18.53    8.05
   6   8   3   10.68    4.14
  -6   8  -4    6.64    5.09
   6   8   4   -1.67    2.46
   6   8   5    1.15    2.22
  -6   8  -5    0.71    2.53
   6   8   5    1.79    3.06
  -6   8  -6    8.61    6.13
  -6   8  -7   29.72   10.47
  -6   8  -8   39.25   12.23
  -6   8  -9    0.05    5.22
  -6   8 -10   10.01    8.23
  -6   9  10    8.64    6.40
  -6   9   9   -0.04    5.88
  -6   9   8   -3.12    8.74
  -6   9   7   -9.60    9.14
  -6   9   6    2.57    2.15
  -6   9   5    9.94    6.09
  -6  -9   5    5.62    2.99
  -6   9   4   13.28    6.76
  -6  -9   4   18.90    6.23
  -6   9   3    4.08    2.63
  -6  -9   3    4.49    1.32
  -6   9   2   -1.20    3.78
  -6  -9   2    3.31    3.42
  -6   9   1   -2.85    2.72
   6   9  -1   -2.84    3.78
  -6   9   0   19.98    8.00
   6   9   0   16.47    6.91
  -6   9  -1   13.72    6.37
   6   9   1   11.47    5.14
  -6   9  -2    5.91    4.37
   6   9   2    3.62    3.77
  -6   9  -3    9.94    6.12
   6   9   3   15.90    5.35
  -6   9  -4    3.47    4.19
   6   9   4    2.89    2.22
  -6   9  -5    8.26    5.42
  -6   9  -6   12.19    6.78
  -6   9  -7   -0.05    3.70
  -6   9  -8    6.04    6.13
  -6  10   8    9.31   10.24
  -6  10   7  -15.91   14.84
   6  10  -6    5.79    6.19
  -6  10   6   -1.28    3.23
   6  10  -5    2.79    6.47
  -6  10   5    6.97    5.90
   6  10  -4    6.93    5.44
  -6  10   4    9.50    7.20
   6  10  -3    4.83    4.26
  -6  10   3  -16.33    6.84
  -6  10   2   -1.20    1.65
  -6 -10   2    0.27    1.78
   6  10  -1   -1.65    2.36
  -6  10   1    3.22    3.97
   6  10   0    0.29    2.16
  -6  10   0   -1.61    2.02
   6  10   1    0.81    2.66
  -6  10  -1    2.80    4.65
   6  10   2    6.44    4.49
  -6  10  -2    5.96    4.96
   6  10   3    8.87    3.88
  -6  10  -3    7.95    5.30
  -6  10  -4   13.69    8.20
   6  10   4    0.01    2.87
  -6  10  -5    3.64    4.44
  -6  10  -6   19.37    9.13
  -6  11   5    2.38    2.40
   6  11  -4    2.38    4.70
  -6  11   4    1.34    3.96
   6  11  -3   -1.51    3.35
  -6  11   3    0.46    3.38
   6  11  -2   -3.36    3.92
  -6  11   2    6.27    5.66
   6  11  -1    2.06    4.65
  -6  11   1   -1.53    3.69
   6  11   0    0.88    3.04
  -6  11   0    6.10    5.72
   6  11   1    0.01    2.79
  -6  11  -1    4.98    5.04
   6  11   2    2.51    3.71
  -6  11  -2   -2.73    3.20
   6  11   3    5.10    2.60
  -6  11  -3    0.82    5.02
  -6  12   4    2.98    4.26
  -6  12   3   -1.90    3.01
  -6  12   2    1.16    4.21
   6  12  -1    7.58    5.20
   6  12   0   10.12    7.69
   6  12   1   -0.75    1.95
   6  12   2   -2.24    4.10
  -7   0  13   -0.74    2.97
   7   0 -12    6.46    4.20
  -7   0  12   10.98    6.29
   7   0 -11    1.06    3.82
  -7   0  11    1.19    3.93
   7   0 -10   60.88    9.99
  -7   0  10   49.70   10.33
   7   0  -9    0.61    1.99
  -7   0   9    5.18    3.82
   7   0  -8  164.76   13.85
  -7   0   8  146.86   17.83
   7   0  -7   -1.51    2.78
  -7   0   7   -0.12    1.40
  -7   0   6   -1.00    1.53
  -7   0   5    3.84    3.02
   7   0  -5    1.67    1.83
   7   0  -5    3.46    2.44
  -7   0   4 1081.95   39.17
   7   0  -4 1172.60   39.03
  -7   0   4 1075.08   38.10
   7   0  -4 1139.95   35.98
  -7   0   3    3.18    1.95
  -7   0   3    1.98    1.62
   7   0  -3    3.15    1.66
  -7   0   2   49.86    6.26
   7   0  -2   56.70    6.26
  -7   0   2   47.58    5.92
   7   0  -1    0.48    0.72
  -7   0   1   -0.03    1.23
   7   0  -1   -0.53    1.16
   7   0   0  268.85   12.11
  -7   0   0  294.01   12.36
  -7   0   0  291.42   14.22
   7   0   1   -0.87    1.60
   7   0   1    0.52    0.55
  -7   0  -1    0.09    0.55
   7   0   2  199.30   12.34
  -7   0  -2  224.42   14.02
   7   0   2  237.85   14.28
   7   0   3    1.32    0.85
  -7   0  -3    1.72    1.89
  -7   0  -4  448.96   19.61
   7   0   4  435.17   17.28
  -7   0  -4  465.21   24.34
  -7   0  -5   -1.30    1.72
  -7   0  -5    1.71    1.98
   7   0   5    0.05    0.55
  -7   0  -5    0.88    1.43
  -7   0  -6  501.98   21.58
  -7   0  -6  575.78   27.73
  -7   0  -6  601.02   32.56
  -7   0  -7    0.31    1.32
  -7   0  -7   -0.55    1.07
  -7   0  -7   -0.81    2.16
  -7   0  -8  301.03   15.94
  -7   0  -8  411.33   28.62
  -7   0  -9    0.44    1.37
  -7   0  -9    1.89    3.38
  -7   0 -10   -0.14    2.67
  -7   0 -11   -3.75    2.69
  -7   0 -12   12.85    7.81
  -7   0 -13    3.99    3.64
   7   1 -13   -2.44    1.82
  -7   1  13    5.55    4.52
   7   1 -12   17.07    6.18
   7  -1 -12   13.13    5.65
  -7   1  12   17.70    8.13
  -7  -1  12   15.55    7.69
   7  -1 -11    9.12    3.55
   7   1 -11    9.42    4.92
  -7   1  11   15.34    7.07
  -7  -1  11   12.77    5.82
   7  -1 -10   39.82    7.58
   7   1 -10   38.35    8.32
  -7   1  10   35.63    9.98
  -7  -1  10   37.20    9.63
   7  -1  -9   18.86    5.44
  -7   1   9    4.14    2.16
  -7  -1   9   20.73    7.00
   7  -1  -8    2.46    1.77
  -7  -1   8    3.79    3.32
  -7   1   8    1.86    1.42
   7  -1  -7   69.90    7.47
  -7   1   7   69.67   11.33
  -7  -1   7   72.32   11.17
   7  -1  -6  927.47   26.96
  -7   1   6  871.15   39.15
  -7  -1   6  871.71   39.12
   7   1  -6  830.84   33.54
   7  -1  -5  342.17   12.53
  -7  -1   5  317.34   20.98
   7   1  -5  356.19   21.65
  -7   1   5  325.75   21.84
  -7  -1   5  326.74   20.45
   7   1  -5  369.86   19.91
   7  -1  -5  366.36   20.30
   7  -1  -4    1.96    0.52
  -7   1   4    5.16    3.26
   7   1  -4    0.04    1.86
  -7  -1   4    2.56    1.89
   7   1  -4    2.08    2.03
   7  -1  -4    3.36    2.20
  -7  -1   4    2.65    1.55
  -7  -1   3    3.50    2.09
   7   1  -3    4.16    1.65
  -7   1   3    6.72    2.20
   7   1  -3    6.85    2.41
  -7  -1   3    6.75    2.89
  -7   1   3    4.97    2.25
   7  -1  -3    7.69    2.68
   7  -1  -2  105.93   10.97
   7   1  -2  132.05    9.71
  -7  -1   2  127.93    9.89
  -7   1   2  112.12    9.40
   7   1  -2  118.25    9.50
   7  -1  -2  126.48    9.34
  -7  -1   2  118.56    9.73
   7  -1  -1  261.37   16.03
  -7   1   1  225.94    8.29
  -7  -1   1  247.59   12.20
   7  -1  -1  218.63   11.59
  -7   1   1  265.80   12.89
  -7  -1   1  239.56   13.97
   7  -1   0  755.97   28.03
  -7   1   0  668.81   20.38
   7   1   0  647.77   21.99
  -7  -1   0  673.06   19.20
   7  -1   0  653.66   22.35
  -7   1   0  775.31   22.82
   7   1   1   99.84    8.45
  -7   1  -1  113.44    8.72
  -7   1  -1  106.12    9.75
   7  -1   1  110.50    9.39
  -7   1  -1  118.53    8.02
  -7   1  -2  293.42   16.50
   7  -1   2  232.02   13.91
   7   1   2  269.98   15.90
  -7   1  -2  261.52   15.68
  -7  -1  -2  289.38   16.71
   7   1   3   65.00    6.37
  -7   1  -3   84.86    8.96
   7  -1   3   73.40    7.38
  -7  -1  -3   70.50    5.49
  -7  -1  -3   76.13    9.55
   7   1   3   77.24    8.97
  -7   1  -3   69.88    9.05
   7  -1   4  186.96   11.80
  -7   1  -4  192.12   13.85
   7   1   4  182.50    9.76
  -7  -1  -4  170.71   10.57
  -7  -1  -4  197.69   16.49
   7   1   4  176.89   14.85
  -7   1  -4  205.60   16.64
   7   1   5   76.73    5.66
  -7   1  -5   84.74    9.24
   7  -1   5   83.91    8.25
  -7  -1  -5   86.46   11.33
  -7   1  -5   77.85   11.39
   7   1   5   65.33   10.14
  -7  -1  -5   79.47    8.26
  -7   1  -6   34.61    5.71
  -7  -1  -6   52.01    9.67
  -7   1  -6   38.44    7.88
  -7  -1  -6   41.71    6.92
  -7   1  -6   33.89    6.64
  -7   1  -7  147.40   12.93
  -7   1  -7  134.16   14.80
  -7  -1  -7  140.19   13.79
  -7  -1  -7  160.13   17.02
  -7   1  -7  144.24   16.90
  -7   1  -8   99.68   10.85
  -7  -1  -8  107.06   13.41
  -7  -1  -8  102.75   14.61
  -7   1  -8   93.93   13.79
  -7   1  -9   13.31    4.29
  -7  -1  -9   12.02    4.32
  -7   1  -9   14.20    6.31
  -7   1 -10   44.24    7.70
  -7   1 -10   44.57    9.97
  -7  -1 -10   63.43   12.65
  -7   1 -11   13.27    7.31
  -7  -1 -11   16.84    7.18
  -7   1 -12   13.17    7.50
  -7  -1 -12   11.01    6.04
  -7   1 -13    3.48    5.16
  -7  -1 -13    7.47    6.93
  -7   2  13    2.81    4.27
   7   2 -13   11.70    6.30
  -7   2  12    6.66    5.27
   7   2 -12    2.71    2.46
  -7   2  11    8.01    6.72
   7  -2 -11   20.98    5.98
  -7   2  10    2.24    2.24
   7  -2 -10    6.20    3.21
   7  -2  -9  127.84   14.61
   7  -2  -9  150.22   13.13
  -7   2   9  130.30   16.98
  -7  -2   9  172.70   19.66
   7  -2  -8    4.00    2.77
   7  -2  -8   10.41    3.72
  -7   2   8    9.22    4.32
  -7  -2   8    4.49    3.26
   7  -2  -7   12.32    4.46
  -7  -2   7   13.19    5.56
  -7   2   7   13.29    5.68
   7  -2  -6  135.00   13.55
  -7   2   6  115.04   13.58
  -7  -2   6  128.13   14.81
   7   2  -6  131.18   12.07
   7  -2  -5    0.33    0.94
  -7   2   5    1.67    1.35
  -7  -2   5    1.87    2.91
   7   2  -5    5.11    3.39
  -7  -2   5    1.67    2.53
   7  -2  -5    1.18    0.91
   7   2  -5    4.64    2.60
   7  -2  -4  119.86   12.12
   7   2  -4  126.48   12.24
  -7  -2   4  113.80   11.49
  -7   2   4  120.29   12.77
  -7  -2   4  118.53   10.91
   7   2  -4  119.39   10.21
   7  -2  -4  151.19   12.31
   7  -2  -3 2396.12   63.21
  -7  -2   3 2255.92   59.45
   7   2  -3 2377.66   58.81
   7   2  -3 2304.71   57.19
   7  -2  -3 2366.06   57.60
  -7  -2   3 2194.80   57.84
   7  -2  -2  110.29   10.82
  -7  -2   2   98.16    8.78
   7   2  -2   90.44    8.00
   7  -2  -2   96.28    8.30
  -7  -2   2   84.64    8.45
  -7   2   1  603.12   26.77
   7  -2  -1  623.34   26.11
   7   2  -1  574.27   19.34
  -7  -2   1  573.19   19.94
  -7   2   1  582.02   21.72
  -7  -2   1  641.92   25.42
   7  -2  -1  578.98   20.48
   7  -2   0  629.07   25.73
   7   2   0  623.07   16.46
  -7  -2   0  617.13   16.97
  -7   2   0  568.79   19.56
   7  -2   0  630.11   20.30
   7   2   1  134.51   10.64
  -7   2  -1  152.14   12.41
   7  -2   1  133.35   10.85
  -7   2  -1  126.10    7.71
   7   2   2  778.80   29.44
  -7   2  -2  865.17   31.64
   7  -2   2  855.29   29.24
  -7   2  -2  770.42   23.18
   7  -2   3 1816.91   49.25
  -7   2  -3 1902.68   53.04
   7   2   3 1842.25   53.72
  -7   2  -4   50.81    7.33
   7   2   4   46.94    4.92
   7  -2   4   55.82    6.80
  -7  -2  -4   45.86    4.55
   7   2   4   56.10    8.60
  -7  -2  -4   48.64    8.83
  -7   2  -5    4.22    2.54
   7   2   5    2.37    0.89
  -7  -2  -5   -0.02    0.58
  -7  -2  -5    0.27    1.39
   7  -2   5    3.39    2.51
  -7   2  -6   36.96    6.50
  -7  -2  -6   37.79    5.97
  -7  -2  -6   37.17    8.10
  -7   2  -7   22.18    5.65
  -7  -2  -7   17.80    4.65
  -7   2  -7   24.58    7.07
  -7  -2  -7   15.26    5.73
  -7   2  -8  132.60   13.98
  -7  -2  -8  118.67   13.21
  -7   2  -8  104.16   15.44
  -7  -2  -8  126.86   16.52
  -7   2  -9   50.86    9.26
  -7   2  -9   50.42   10.87
  -7  -2  -9   59.21   11.85
  -7   2 -10   20.01    6.23
  -7  -2 -10   19.41    8.68
  -7   2 -10   15.56    6.50
  -7   2 -11    8.19    4.96
  -7  -2 -11    7.75    4.66
  -7  -2 -12    0.27    3.06
  -7   2 -12    8.86    6.67
  -7  -2 -13   13.86    8.30
  -7   2 -13    8.96    6.24
  -7   3  13   10.71    6.73
   7   3 -13   -7.01    4.68
  -7   3  12    7.18    5.97
  -7   3  11   48.62   11.35
  -7   3  10   56.84   13.01
  -7   3   9   18.43    7.01
   7  -3  -8   68.55   10.11
  -7   3   8   59.33   11.24
   7  -3  -7  104.42   11.76
  -7   3   7   76.00   11.85
   7  -3  -6   91.25   11.06
  -7   3   6   70.96   11.59
   7   3  -6   76.55    9.20
  -7  -3   6   99.13   12.12
   7  -3  -5  195.11   15.93
  -7   3   5  137.86    8.28
   7   3  -5  181.58   16.00
  -7   3   5  160.98   16.18
  -7  -3   5  152.81   13.66
   7   3  -5  152.25   12.32
   7  -3  -4   46.06    7.30
  -7   3   4   40.85    3.91
   7   3  -4   57.47    8.17
  -7  -3   4   44.96    6.89
   7   3  -4   40.26    6.09
   7  -3  -4   53.56    7.85
   7  -3  -3  110.34   11.09
   7   3  -3  112.48   10.62
  -7  -3   3  101.70   10.11
   7  -3  -3  104.62   10.21
  -7   3   2  273.16   18.31
   7  -3  -2  268.55   17.31
   7   3  -2  251.51   14.53
  -7  -3   2  240.47   15.91
   7  -3  -2  246.04   14.19
  -7   3   1 1106.66   39.33
   7  -3  -1 1256.51   40.26
   7   3  -1 1138.49   31.89
   7  -3  -1 1171.90   32.36
   7  -3   0   37.20    5.95
  -7   3   0   39.68    7.09
   7   3   0   41.19    3.97
   7  -3   0   37.60    4.36
  -7   3  -1   53.06    7.78
   7  -3   1   68.44    8.28
  -7   3  -1   52.13    4.91
   7   3   2  304.14   18.12
   7  -3   2  316.68   17.92
  -7   3  -2  309.63   19.11
  -7   3  -2  259.55   10.25
   7   3   3  365.63   21.17
   7  -3   3  404.28   20.77
  -7   3  -3  391.71   22.13
  -7   3  -3  352.09   12.72
  -7   3  -4   46.09    7.99
   7  -3   4   36.21    6.49
  -7   3  -5  241.25   18.03
   7   3   5  260.26    9.86
  -7   3  -6  143.68   14.28
  -7   3  -7  135.52   14.76
  -7   3  -8   31.47    7.49
  -7  -3  -8   31.29    8.44
  -7   3  -9   14.65    5.47
  -7   3  -9    3.70    3.04
  -7  -3  -9   14.19    6.49
  -7   3 -10   17.36    7.47
  -7   3 -10   28.87    9.03
  -7  -3 -10   30.33    9.57
  -7   3 -11   23.04    8.29
  -7   3 -11   11.07    5.91
  -7  -3 -11   14.62    8.19
  -7  -3 -12    7.67    5.74
  -7   3 -12    6.02    3.93
   7   4 -14    4.48    3.76
  -7   4  13    0.75    2.93
  -7   4  12    0.11    1.96
  -7   4  11   16.64    7.68
  -7   4  10    3.91    5.45
  -7   4   9   60.92   12.37
   7  -4  -8  136.67   13.88
  -7   4   8  139.90   18.46
   7  -4  -7   14.41    4.00
  -7   4   7    8.09    4.95
   7  -4  -6    8.40    3.71
  -7   4   6    3.53    1.92
  -7   4   6    2.12    2.13
  -7  -4   6    1.77    1.10
   7  -4  -5   31.84    6.60
  -7   4   5   31.73    4.77
  -7   4   5   29.01    6.75
  -7  -4   5   36.36    6.85
   7   4  -5   22.32    4.98
   7  -4  -4  243.25   18.15
   7   4  -4  262.44   19.19
  -7  -4   4  221.42   16.69
   7  -4  -4  226.94   16.39
   7  -4  -3    2.86    2.33
  -7   4   3   -0.18    2.15
   7   4  -3    0.79    1.57
   7  -4  -3   -0.02    1.35
  -7  -4   3    2.21    1.53
   7  -4  -2  665.88   29.77
  -7   4   2  572.97   28.65
   7   4  -2  635.96   26.32
  -7  -4   2  572.89   28.78
   7  -4  -2  609.59   24.41
  -7   4   1  121.30   12.50
   7  -4  -1  137.17   12.97
   7   4  -1  133.52   10.31
   7  -4  -1  125.32    9.38
  -7   4   0   35.30    6.80
   7  -4   0   43.58    7.26
   7   4   0   35.61    4.54
   7  -4   0   39.43    4.58
   7  -4   1  326.20   19.78
  -7   4  -1  310.69   20.07
   7  -4   1  343.81   12.85
   7  -4   2   97.15   10.50
  -7   4  -2   95.31   11.90
  -7   4  -3   11.04    4.82
   7   4   3    4.89    1.26
   7  -4   3    7.24    3.58
  -7   4  -4  460.77   25.62
   7   4   4  293.05   11.90
  -7   4  -5   57.22    9.32
   7   4   5   47.67    5.45
  -7   4  -6    2.32    3.33
   7   4   6   -1.40    1.24
  -7   4  -7   11.45    5.30
  -7   4  -8   54.96   10.72
  -7   4  -9    9.90    5.41
  -7   4 -10   15.01    6.99
  -7   4 -11   13.62    7.53
  -7   4 -11    9.12    6.55
  -7   4 -12    0.39    4.22
  -7   5  12    0.16    2.57
  -7   5  11    6.61    7.98
  -7   5  10    8.12    6.55
  -7   5   9    7.85    6.66
  -7   5   8   12.15    5.15
  -7   5   7   11.77    3.36
  -7   5   7   21.96    6.77
  -7  -5   7   29.99    7.23
  -7   5   6    8.73    2.92
  -7   5   6   12.67    4.22
  -7  -5   6   18.38    5.42
  -7   5   5  207.45   14.55
   7  -5  -5  212.13   17.51
  -7  -5   5  199.77   17.11
   7  -5  -4   53.57    8.83
  -7   5   4   31.86    7.25
  -7  -5   4   38.15    7.80
  -7   5   3   46.72    8.35
   7   5  -3   55.03    8.95
  -7  -5   3   42.75    7.58
  -7   5   2    3.31    2.49
   7   5  -2    7.76    3.04
   7  -5  -2    2.32    1.15
  -7  -5   2    6.35    2.04
   7  -5  -1   -0.90    1.39
   7   5  -1    2.71    2.21
  -7   5   0  137.40   14.18
   7  -5   0  146.18    9.14
  -7   5  -1  109.06   13.37
   7  -5   1  150.99    7.49
  -7   5  -2    6.23    3.55
  -7   5  -3    7.36    3.19
   7   5   3    1.17    0.76
  -7   5  -4   50.88    9.42
   7   5   4   29.08    4.15
  -7   5  -5    9.62    4.95
   7   5   5    5.97    1.99
   7   5   5    8.90    1.92
  -7   5  -6    5.69    5.01
   7   5   6    3.30    1.12
   7   5   6    4.36    2.31
  -7   5  -7   67.25   11.89
   7   5   7   55.22    8.38
  -7   5  -8   35.98    9.44
   7   5   8   25.21    6.04
  -7   5  -9   10.74    6.08
  -7   5 -10    8.20    5.77
  -7   5 -11   -0.97    2.07
  -7   6  12   10.22    7.33
  -7   6  11   11.33    6.78
  -7   6  10   12.65    8.57
  -7   6   9   12.72    7.38
  -7   6   8   -5.40    3.85
  -7   6   7   16.61    6.53
  -7  -6   7   16.10    6.39
  -7   6   6   -0.38    1.33
  -7  -6   6   -0.30    1.85
  -7   6   5   38.04    7.10
  -7   6   5   24.25    5.86
  -7  -6   5   36.20    7.70
  -7   6   4   44.74    9.22
  -7  -6   4   65.01   10.01
  -7   6   3   46.69    9.01
   7   6  -3   40.21    8.04
  -7  -6   3   31.45    7.32
  -7   6   2    3.15    2.65
  -7  -6   2    4.91    2.14
   7  -6  -2    6.04    2.45
   7   6  -2    5.68    3.05
  -7   6   1   -0.46    1.77
   7  -6  -1    0.59    0.83
  -7   6   0   -0.52    1.92
   7  -6   0   -0.16    0.58
  -7   6  -1   14.42    5.49
   7  -6   1   14.81    2.12
  -7   6  -2   10.42    4.23
  -7   6  -3   79.02   12.26
  -7   6  -4    4.49    3.66
   7   6   4    1.00    1.36
   7   6   4    4.37    2.53
  -7   6  -5    7.99    4.81
   7   6   5    1.11    2.37
   7   6   5    4.93    1.93
   7   6   6   11.67    3.26
  -7   6  -6   10.17    5.31
   7   6   6    3.89    3.05
  -7   6  -7    9.66    6.97
   7   6   7    2.42    2.38
  -7   6  -8    5.81    4.63
  -7   6  -9   27.26    9.03
  -7   6 -10    3.34    5.29
  -7   6 -11   14.09   10.53
  -7   7  11    6.19    5.01
  -7   7  10    6.61    7.25
  -7   7   9   -4.48    5.22
  -7   7   8   11.05    4.83
  -7   7   7   -2.68    4.62
  -7  -7   7    3.50    3.72
  -7  -7   6    1.18    1.64
  -7   7   5   53.10   10.13
  -7  -7   5   60.08    9.93
  -7   7   4   15.32    5.12
  -7  -7   4   27.64    7.44
  -7   7   3    0.97    2.41
  -7  -7   3   -5.18    3.66
  -7   7   2   27.59    7.33
  -7  -7   2   40.07    8.25
  -7   7   1   10.99    5.01
   7  -7  -1    9.49    3.15
  -7   7   0   18.69    6.59
   7  -7   0   29.91    4.53
  -7   7  -1  114.13   14.87
   7  -7   1  137.37    6.96
  -7   7  -2    3.22    2.81
  -7   7  -3    0.06    1.19
   7   7   3    1.43    2.11
  -7   7  -4    8.46    5.91
   7   7   4    1.23    1.49
   7   7   4    3.62    2.97
  -7   7  -5   15.52    6.59
   7   7   5   12.15    3.64
   7   7   5    6.47    3.33
  -7   7  -6   11.85    6.00
   7   7   6    4.27    3.57
  -7   7  -7   25.71    9.01
  -7   7  -8    9.27    5.44
  -7   7  -9    3.26    6.26
  -7   7 -10    1.64    6.12
  -7   7 -11    7.32    7.93
  -7   8  10    2.12    3.53
  -7   8   9    2.88    6.99
  -7   8   8   16.03    8.10
  -7   8   7   -7.14    6.51
  -7  -8   7    3.04    3.28
  -7   8   6   -2.07    3.41
  -7  -8   6    9.00    5.03
  -7   8   5    5.83    3.24
  -7  -8   5    3.29    2.92
  -7   8   4   30.80    8.93
  -7  -8   4   37.87    8.57
  -7   8   3    0.61    1.60
  -7  -8   3    1.92    1.63
  -7   8   2   -3.01    3.75
  -7  -8   2    1.11    2.36
   7  -8  -2   -1.59    2.34
  -7   8   1    0.83    1.46
   7  -8  -1    0.28    1.28
  -7   8   0   -4.80    4.94
  -7   8  -1   -0.80    1.87
  -7   8  -2    3.20    3.37
   7   8   2    4.50    2.75
  -7   8  -3    1.66    2.01
   7   8   3    0.98    2.21
  -7   8  -4   21.42    8.09
   7   8   4   24.04    5.71
  -7   8  -5    7.11    5.45
   7   8   5    6.77    2.78
  -7   8  -6   11.40    6.18
  -7   8  -7    9.02    5.72
  -7   8  -8   13.37    8.15
  -7   8  -9   11.34    7.59
  -7   8 -10   10.49    8.01
  -7   9   9  -10.45   10.43
  -7   9   8    9.77    8.84
  -7   9   7  -10.51   10.27
  -7   9   6   -2.02    3.84
  -7   9   5   -2.04    3.01
  -7  -9   5    7.87    3.99
  -7   9   4   16.74    7.77
  -7  -9   4   24.45    7.35
  -7   9   3    2.98    2.63
  -7  -9   3    5.61    3.66
  -7   9   2   -9.41    5.99
  -7  -9   2    0.14    1.22
  -7   9   1   29.32    8.86
  -7   9   0   13.57    6.56
   7   9   0   24.33    8.06
  -7   9  -1   -2.10    2.68
   7   9   1    6.16    3.19
  -7   9  -2    8.76    6.07
   7   9   2    6.50    4.47
  -7   9  -3   14.38    6.64
   7   9   3   17.35    5.25
  -7   9  -4    5.35    5.15
   7   9   4    1.57    3.19
  -7   9  -5    9.58    5.27
  -7   9  -6    2.17    1.92
  -7   9  -7    2.92    4.77
  -7   9  -8   -1.87    4.49
  -7  10   8   10.80    7.94
  -7  10   7  -14.43   13.35
  -7  10   6   -3.95    5.99
  -7  10   5    3.89    6.02
   7  10  -4    2.19    1.90
  -7  10   4    4.52    5.23
   7  10  -3   18.19    8.31
  -7  10   3    4.93    5.42
  -7 -10   3    8.85    4.07
   7  10  -2   -6.35    4.34
  -7  10   2   -0.17    1.99
  -7 -10   2   -2.10    3.19
   7  10  -1    2.91    3.37
  -7  10   1    3.44    4.94
  -7 -10   1    6.33    3.30
   7  10   0    2.57    2.83
  -7  10   0    8.42    6.02
   7  10   1    1.03    2.39
  -7  10  -1    3.55    3.76
   7  10   2   -2.13    2.92
  -7  10  -2    9.62    6.49
   7  10   3    1.01    3.14
  -7  10  -3   -0.09    2.75
  -7  10  -4    2.28    4.71
  -7  10  -5    0.99    3.59
  -7  10  -6   10.13    7.76
  -7  11   5   -3.23    3.85
   7  11  -4    2.58    3.64
  -7  11   4    3.21    4.06
   7  11  -3    2.52    4.17
  -7  11   3    3.40    4.90
   7  11  -2    4.57    4.76
  -7  11   2   -3.50    5.48
   7  11  -1   -0.82    4.52
  -7  11   1    8.24    6.13
   7  11   0   -0.67    3.00
  -7  11   0   11.44    7.21
   7  11   1    2.86    4.64
  -7  11  -1   -0.58    3.36
   7  11   2    0.16    3.51
  -7  11  -2    8.57    7.58
  -7  12   4   -1.87    3.36
  -7  12   3    2.63    4.57
   7  12  -1   -4.49    3.95
   7  12   0    1.72    2.70
   7  12   1    0.01    2.64
  -8   0  13   15.06    8.49
   8   0 -12    8.26    5.68
  -8   0  12    2.37    2.89
   8   0 -11    7.34    4.38
  -8   0  11    8.22    6.42
   8   0 -10   25.71    6.76
  -8   0  10   26.56    9.56
   8   0  -9    0.30    1.47
  -8   0   9    2.89    4.88
   8   0  -8  609.17   27.08
  -8   0   8  586.93   35.84
   8   0  -7    1.54    0.73
  -8   0   7    1.98    3.73
  -8   0   6  105.87   13.47
  -8   0   5    5.59    3.47
   8   0  -5    2.78    2.61
   8   0  -5    2.76    2.05
   8   0  -4   62.62    8.41
  -8   0   4   67.26    9.25
   8   0  -4   75.68    8.58
  -8   0   4   60.59    8.68
  -8   0   3    0.10    0.84
  -8   0   3   -1.21    1.21
  -8   0   2 2279.74   57.73
   8   0  -2 2245.12   54.87
  -8   0   2 2426.91   56.48
   8   0  -1    0.24    0.91
   8   0  -1    0.04    0.99
  -8   0   1    0.75    1.44
   8   0   0   93.60    7.36
  -8   0   0   99.66    7.51
  -8   0   0  100.22    8.51
   8   0   1    0.12    1.05
   8   0   1    0.36    1.17
  -8   0  -1    0.95    1.20
   8   0   2  170.72   12.21
  -8   0  -2  182.12   13.05
   8   0   2  176.86   12.94
   8   0   3   -0.74    1.26
  -8   0  -3   -1.02    2.00
   8   0   4 1894.61   46.50
  -8   0  -4 1836.30   56.41
  -8   0  -5   -2.32    2.04
  -8   0  -5   -0.17    1.02
   8   0   5    0.94    1.30
  -8   0  -5   -4.37    2.64
  -8   0  -6    2.42    1.51
  -8   0  -6    4.79    2.36
  -8   0  -6    3.21    2.83
   8   0   6    6.18    2.17
  -8   0  -7   -0.55    1.72
  -8   0  -7    1.01    2.35
  -8   0  -7   -1.68    3.87
  -8   0  -8    8.84    2.36
  -8   0  -8   11.43    5.90
  -8   0  -9    1.38    4.07
  -8   0 -10  115.16   17.97
  -8   0 -11    8.49    5.47
  -8   0 -12   17.48    7.61
  -8   0 -13   -0.52    4.68
  -8   1  13    2.34    3.25
   8   1 -12   10.99    4.58
  -8   1  12    1.65    4.05
  -8  -1  12   14.30    7.55
   8  -1 -11   25.97    6.14
   8   1 -11   27.45    7.65
  -8   1  11   23.57    7.76
  -8  -1  11   30.55    9.09
   8  -1 -10   91.68   10.98
   8   1 -10   87.81   12.25
  -8  -1  10   86.89   15.34
  -8   1  10   78.93   13.96
   8  -1  -9   34.68    6.27
  -8   1   9   24.77    7.80
  -8  -1   9   26.68    8.44
   8  -1  -8    5.57    3.06
  -8   1   8    5.52    4.15
  -8  -1   8   -0.79    2.64
   8  -1  -7   85.68    7.60
  -8   1   7   70.82   11.88
  -8  -1   7   89.31   12.75
   8  -1  -6  128.70    8.09
  -8   1   6  113.81   14.00
  -8  -1   6  123.24   14.49
   8  -1  -5   28.90    2.82
   8   1  -5   38.94    7.38
  -8   1   5   23.93    6.07
  -8  -1   5   32.22    6.65
   8   1  -5   37.23    6.42
   8  -1  -5   32.29    6.16
  -8  -1   5   30.70    6.63
   8   1  -4 1550.28   48.49
  -8   1   4 1495.64   50.71
  -8  -1   4 1565.08   50.35
   8  -1  -4 1660.23   47.03
   8   1  -4 1625.86   45.99
  -8  -1   4 1475.26   46.72
   8   1  -3  150.62   12.06
  -8  -1   3  164.14   13.08
  -8   1   3  157.20   13.69
  -8  -1   3  161.03   12.24
   8  -1  -3  173.42   12.42
   8   1  -3  174.19   12.38
  -8   1   3  170.94   13.81
   8  -1  -2  745.71   30.97
   8   1  -2  619.89   23.19
  -8  -1   2  616.08   24.15
   8  -1  -2  660.84   24.00
  -8  -1   2  623.77   24.87
   8   1  -2  650.49   25.08
  -8   1   2  725.53   25.88
   8  -1  -1   28.54    5.63
  -8   1   1   21.36    2.46
  -8  -1   1   27.91    4.18
  -8   1   1   20.79    4.28
   8  -1  -1   23.66    3.96
  -8  -1   1   26.54    4.79
   8  -1   0  654.84   26.94
  -8   1   0  599.38   19.85
   8   1   0  586.01   21.29
  -8  -1   0  592.20   18.64
  -8  -1   0  657.45   24.89
  -8   1   0  556.03   20.84
   8   1   1  980.31   31.69
  -8   1  -1 1048.16   31.66
  -8   1  -1 1109.14   37.47
   8  -1   1  939.55   33.86
  -8   1  -1 1017.71   30.11
  -8   1  -2   62.51    8.08
   8  -1   2   53.52    7.05
   8   1   2   52.74    6.83
  -8   1  -2   59.00    7.34
  -8  -1  -2   48.61    7.25
  -8   1  -3  277.89   17.27
   8   1   3  217.38   13.16
   8  -1   3  254.50   14.51
  -8  -1  -3  260.30   17.52
   8   1   3  251.11   16.96
  -8   1  -3  241.85   17.04
  -8   1  -4    7.22    3.16
   8  -1   4    2.92    1.46
   8   1   4    2.97    0.90
  -8  -1  -4    5.56    2.00
   8   1   4    4.59    2.46
  -8   1  -4    1.30    1.33
  -8  -1  -4    2.56    1.06
   8  -1   5  237.26   14.26
  -8   1  -5  245.50   17.23
   8   1   5  239.01   11.79
  -8  -1  -5  219.02   18.34
  -8   1  -5  224.83   18.49
  -8  -1  -5  232.87   14.36
  -8   1  -6   44.56    7.48
   8   1   6   30.49    3.87
  -8   1  -6   39.56    8.82
   8  -1   6   36.50    5.69
  -8  -1  -6   28.69    7.55
  -8  -1  -6   36.44    6.49
  -8   1  -6   36.38    6.98
  -8   1  -7   54.69    8.55
  -8  -1  -7   42.88    7.78
  -8   1  -7   46.99    8.49
  -8   1  -7   50.66   10.01
  -8  -1  -7   41.63    9.09
  -8   1  -8   82.14   10.64
  -8  -1  -8   77.17   11.17
  -8   1  -8   70.99   12.78
  -8  -1  -8   80.15   13.00
  -8   1  -9    6.49    3.31
  -8   1  -9    7.47    5.66
  -8  -1  -9    8.54    3.51
  -8   1 -10    4.96    4.12
  -8   1 -10   11.62    5.95
  -8  -1 -10    1.73    1.98
  -8   1 -11    3.90    3.82
  -8  -1 -11    4.06    2.09
  -8   1 -12   17.19    7.12
  -8  -1 -12    8.60    5.67
  -8  -1 -13    3.82    4.91
  -8   2  13   14.51    7.40
   8   2 -12   -2.09    2.65
  -8   2  12    3.34    3.43
   8  -2 -11    5.46    3.74
  -8   2  11    4.65    6.47
   8  -2 -10    6.66    3.79
  -8   2  10   -0.78    5.04
  -8  -2  10   -1.74    4.28
   8  -2  -9   99.77    9.98
  -8   2   9   79.41   14.07
  -8  -2   9   91.36   15.34
  -8  -2   8    8.13    4.95
  -8   2   8    9.62    4.93
   8  -2  -7  383.14   25.56
  -8   2   7  328.94   25.37
  -8  -2   7  389.85   27.74
   8  -2  -6   69.36   10.22
  -8   2   6   63.47   10.21
  -8  -2   6   81.73   11.81
  -8  -2   6   73.05   10.80
   8  -2  -5   15.32    4.58
   8   2  -5   14.29    4.74
  -8  -2   5   14.74    4.90
  -8   2   5   13.43    3.70
   8   2  -5   15.37    4.10
  -8  -2   5   15.16    4.50
   8  -2  -4   11.47    3.61
  -8   2   4    7.58    3.20
  -8  -2   4    8.65    3.76
   8   2  -4   10.00    3.72
  -8  -2   4   11.68    3.46
   8  -2  -4    9.11    3.41
   8   2  -4    7.68    2.56
   8  -2  -3 1340.53   44.94
  -8  -2   3 1256.40   40.94
   8   2  -3 1223.25   39.06
  -8  -2   3 1137.81   39.07
   8  -2  -3 1371.73   39.69
   8   2  -3 1192.12   38.28
   8  -2  -2    0.68    1.03
  -8  -2   2   -1.94    1.47
   8   2  -2   -0.71    1.18
   8  -2  -2   -0.17    1.05
  -8  -2   2    1.59    1.23
  -8   2   2   -0.93    1.94
  -8   2   1  479.74   25.05
   8  -2  -1  556.12   26.20
   8   2  -1  493.94   18.24
  -8  -2   1  474.20   18.29
  -8  -2   1  544.45   24.36
   8  -2  -1  474.06   18.98
  -8   2   1  508.09   21.00
   8  -2   0    6.04    2.33
  -8   2   0    4.40    2.96
  -8  -2   0    4.43    1.20
   8  -2   0    1.96    0.44
  -8   2   0    4.41    1.66
   8   2   1   16.34    3.85
  -8   2  -1   17.66    4.77
   8  -2   1   19.48    4.26
  -8   2  -1   17.52    3.21
   8   2   2  117.59   10.89
  -8   2  -2  139.18   12.99
   8  -2   2  126.00   10.73
  -8   2  -2  117.07    8.21
  -8   2  -3  122.26   12.07
   8  -2   3  111.62   10.31
   8   2   3  112.43   11.56
  -8   2  -4  243.41   17.36
   8  -2   4  261.95   15.94
   8   2   4  241.14   12.67
  -8  -2  -4  258.49   10.85
   8   2   4  287.64   19.79
  -8  -2  -4  249.85   18.75
  -8   2  -5  293.35   19.79
   8   2   5  307.33   12.47
   8  -2   5  288.64   17.47
  -8  -2  -5  290.44   14.26
  -8  -2  -5  310.44   22.69
  -8   2  -6  120.91   13.09
  -8  -2  -6  113.24   10.01
  -8   2  -6  121.31   15.59
  -8  -2  -6  113.22   14.53
  -8   2  -7   45.44    8.07
  -8  -2  -7   36.30    6.48
  -8   2  -7   48.56   10.04
  -8  -2  -7   49.07    9.63
  -8   2  -8   37.30    7.62
  -8  -2  -8   26.05    6.06
  -8  -2  -8   28.45    8.44
  -8   2  -8   43.09    9.20
  -8   2  -9  281.99   21.81
  -8   2  -9  303.66   28.20
  -8  -2  -9  277.81   26.47
  -8   2 -10    1.26    1.93
  -8   2 -10    9.98    5.02
  -8  -2 -10    9.25    6.29
  -8   2 -11    8.29    6.13
  -8  -2 -11   13.62    6.75
  -8  -2 -12    5.00    2.70
  -8   2 -12    5.87    5.69
  -8   3  13    6.36    5.61
   8   3 -13    6.38    4.14
  -8   3  12    1.57    2.50
  -8   3  11   -1.77    4.55
  -8   3  10   12.96    6.75
  -8   3   9  117.21   16.87
  -8   3   8   70.20   12.06
   8  -3  -7  107.18   12.67
  -8   3   7   89.38   13.61
   8  -3  -6  411.84   24.98
  -8   3   6  335.23   25.63
  -8  -3   6  385.12   25.07
   8  -3  -5  339.45   22.22
  -8   3   5  269.79   22.09
   8   3  -5  337.75   22.37
  -8  -3   5  293.38   20.02
   8   3  -5  267.61   17.79
   8  -3  -4  102.09   11.88
  -8   3   4   75.11    4.52
   8   3  -4  130.71   12.81
  -8  -3   4   91.92   10.66
   8   3  -4   98.74   10.19
   8  -3  -4  102.66   10.91
   8  -3  -3   11.42    3.96
   8   3  -3   13.37    3.88
   8  -3  -3   12.38    3.43
  -8  -3   3   12.57    4.27
   8  -3  -2   31.85    5.93
  -8   3   2   27.00    6.13
   8   3  -2   30.12    5.05
  -8  -3   2   32.99    5.79
   8  -3  -2   34.01    5.34
  -8   3   1  377.64   22.42
   8  -3  -1  397.94   22.06
   8   3  -1  368.96   15.93
   8  -3  -1  351.89   16.29
  -8  -3   1  383.17   21.53
  -8   3   0  658.99   30.21
   8  -3   0  635.56   28.27
   8   3   0  578.35   17.54
   8  -3   0  598.16   20.65
  -8   3   0  586.29   22.06
  -8   3  -1  282.87   18.98
   8  -3   1  286.20   17.76
  -8   3  -1  247.91   11.93
   8   3   2    2.07    1.88
  -8   3  -2    4.41    2.25
   8  -3   2    2.75    1.59
  -8   3  -2    5.00    1.79
   8  -3   3   24.66    5.16
   8   3   3   19.76    5.31
  -8   3  -3   25.38    5.61
  -8   3  -3   21.30    3.12
  -8   3  -4    8.03    4.18
   8  -3   4    6.53    2.86
   8   3   5    5.08    1.43
  -8   3  -5    8.72    3.40
   8  -3   5    3.78    2.61
  -8   3  -6    5.35    3.37
  -8   3  -7  102.07   13.17
  -8   3  -8   34.57    7.55
  -8   3  -9    7.45    5.01
  -8  -3  -9   14.24    7.50
  -8   3  -9    5.72    3.87
  -8   3 -10   -0.89    3.60
  -8  -3 -10    5.15    5.40
  -8   3 -10    2.14    3.72
  -8  -3 -11    6.31    4.17
  -8   3 -11    2.40    3.38
  -8   3 -12   -2.14    4.09
  -8   4  12   -3.46    3.50
  -8   4  11    4.58    4.55
  -8   4  10   21.71    8.22
  -8   4   9    3.48    3.83
  -8   4   8   61.72   12.03
  -8   4   7   28.01    8.20
  -8  -4   7   32.11    7.71
   8  -4  -6   28.23    6.30
  -8   4   6   20.13    3.57
  -8   4   6   19.89    6.69
  -8  -4   6   26.79    6.38
   8  -4  -5    1.26    2.40
  -8   4   5    0.97    0.49
  -8   4   5    1.24    3.46
  -8  -4   5   -1.90    1.93
   8  -4  -4  217.25   17.76
  -8   4   4  204.76   11.30
   8   4  -4  270.49   19.38
  -8  -4   4  197.97   16.67
   8  -4  -4  217.09   15.95
   8  -4  -3    8.13    3.58
  -8   4   3    4.65    2.81
   8   4  -3    9.59    3.33
  -8  -4   3    4.97    2.73
   8  -4  -3    5.77    2.71
  -8   4   2  138.77   14.00
   8  -4  -2  169.04   14.70
   8   4  -2  173.75   13.07
  -8  -4   2  154.35   14.47
   8  -4  -2  152.95   11.69
  -8   4   1  287.40   20.44
   8  -4  -1  314.18   20.07
   8   4  -1  287.19   15.18
   8  -4  -1  283.92   14.75
  -8   4   0  261.95   19.06
   8  -4   0  282.85   18.94
   8   4   0  260.34   12.36
   8  -4   0  272.20   13.05
   8  -4   1    9.37    3.51
  -8   4  -1    6.01    2.39
   8   4   1    6.62    1.39
  -8   4  -2   62.26    9.93
  -8   4  -3    4.79    2.60
  -8   4  -3    0.97    0.52
  -8   4  -4  227.14   18.90
  -8   4  -4  182.91    7.65
  -8   4  -5    3.24    3.52
  -8   4  -6    4.10    3.93
  -8   4  -7   11.98    5.65
  -8   4  -8    5.71    4.18
  -8   4  -9    1.72    4.26
  -8   4 -10    5.06    4.02
  -8   4 -10    5.39    5.84
  -8   4 -11    5.19    6.42
  -8   4 -11    6.96    5.86
  -8   5  12   10.47    8.29
  -8   5  11   18.85    9.07
  -8   5  10   19.34    9.39
  -8   5   9    1.78    2.82
  -8   5   8   11.50    5.35
  -8   5   7   32.53    5.32
  -8   5   7   53.40   11.67
  -8   5   6   16.75    3.72
  -8   5   6   14.96    6.01
  -8  -5   6   31.00    7.28
  -8   5   5    0.35    1.76
  -8  -5   5   -0.98    1.08
  -8   5   4  122.73   14.49
  -8  -5   4  126.79   13.82
  -8   5   3  157.51   15.93
   8   5  -3  188.86   16.71
  -8  -5   3  154.20   15.21
   8  -5  -3  175.88   14.12
  -8   5   2   32.89    7.17
   8   5  -2   33.10    6.25
  -8  -5   2   38.33    7.51
   8  -5  -2   29.29    5.15
  -8   5   1  186.11   17.14
   8   5  -1  225.92   15.14
   8  -5  -1  200.31   12.72
  -8   5   0   89.45   11.76
   8   5   0   94.69    8.54
   8  -5   0  110.82    8.25
  -8   5  -1   10.64    4.15
   8  -5   1    8.58    1.67
  -8   5  -2   64.01   10.28
  -8   5  -3  110.77   13.62
   8   5   3   30.84    3.50
  -8   5  -4   19.50    6.41
   8   5   4    7.42    1.78
  -8   5  -5   50.98    9.81
   8   5   5   25.37    3.91
   8   5   6   78.30    5.45
  -8   5  -6   67.30   11.76
   8   5   6   41.64    6.00
  -8   5  -7    3.44    3.74
  -8   5  -8   49.43   11.68
  -8   5  -9    4.07    3.64
  -8   5 -10   -0.05    5.03
  -8   5 -11   -1.30    2.04
  -8   6  11    8.14    7.57
  -8   6  10   -0.78    2.82
  -8   6   9    6.23    4.88
  -8   6   8    9.88    6.13
  -8   6   7   23.69    8.19
  -8  -6   7   42.51    9.98
  -8   6   6   17.83    4.98
  -8   6   6    5.74    2.20
  -8  -6   6   19.95    6.63
  -8   6   5   10.60    4.01
  -8   6   5    3.21    2.78
  -8  -6   5   11.83    4.74
  -8   6   4   40.50    8.87
  -8  -6   4   44.09    9.13
  -8   6   3  184.79   18.89
   8   6  -3  236.51   20.40
  -8  -6   3  201.65   19.10
   8  -6  -3  247.79   17.44
  -8   6   2    6.51    3.97
   8   6  -2    1.81    2.14
   8  -6  -2    1.66    1.10
  -8  -6   2    3.27    2.93
  -8   6   1   56.48    9.77
   8   6  -1   79.69   10.32
   8  -6  -1   78.46    8.06
  -8   6   0    0.59    3.17
   8  -6   0    4.73    2.00
  -8   6  -1    4.51    2.07
   8  -6   1    4.28    0.85
  -8   6  -2   -0.37    2.18
  -8   6  -3   97.72   13.77
  -8   6  -4    5.58    4.00
   8   6   4    0.20    1.25
  -8   6  -5   43.16    9.77
   8   6   5   44.97    5.91
   8   6   6    1.79    1.56
  -8   6  -6    3.16    3.60
   8   6   6    0.41    1.92
  -8   6  -7    5.00    4.56
  -8   6  -8   15.92    7.45
  -8   6  -9    8.71    6.00
  -8   6 -10    8.23    7.05
  -8   6 -11    9.12    7.07
  -8   7  11   21.16   11.27
  -8   7  10   -1.64    4.60
  -8   7   9    8.98    6.66
  -8   7   8   -3.43    8.08
  -8   7   7   29.41   10.18
  -8  -7   7   34.51    9.67
  -8  -7   6   42.67    9.22
  -8   7   5   -5.07    3.65
  -8  -7   5   -2.85    2.82
  -8   7   4   38.80    9.03
  -8  -7   4   58.85   10.39
  -8   7   3   79.95   13.09
  -8  -7   3   66.66   10.98
  -8   7   2    5.80    3.71
   8   7  -2    6.39    3.35
  -8  -7   2    6.47    3.38
   8  -7  -2    7.28    2.94
  -8   7   1   70.25   11.90
   8  -7  -1   72.66    8.11
  -8   7   0   14.01    5.01
   8  -7   0   21.98    3.75
  -8   7  -1    2.82    1.66
   8  -7   1   -1.42    1.20
  -8   7  -2   22.62    7.01
  -8   7  -3   33.70    9.00
   8   7   4   -0.20    0.81
   8   7   4   -0.13    2.16
  -8   7  -5   12.82    6.70
   8   7   5   17.37    4.78
  -8   7  -6    4.38    4.07
  -8   7  -7    7.77    4.98
  -8   7  -8   10.12    6.57
  -8   7  -9    2.50    3.19
  -8   7 -10    1.42    5.01
  -8   7 -11    5.45    7.47
  -8   8  10    2.88    3.37
  -8   8   9    2.89    6.78
  -8   8   8    6.82    4.28
  -8   8   7   -5.35    9.68
  -8  -8   7    4.54    3.49
  -8   8   6   -7.74    4.89
  -8  -8   6    5.02    4.37
  -8   8   5   -0.61    3.89
  -8  -8   5    3.57    3.05
  -8   8   4    9.53    4.00
  -8  -8   4   15.87    6.32
  -8   8   3   30.05    8.86
  -8  -8   3   32.25    7.85
  -8   8   2    2.36    1.75
  -8  -8   2    3.07    4.41
  -8   8   1    5.01    4.03
  -8   8   0    6.33    5.58
  -8   8  -1    1.64    3.23
  -8   8  -2   14.52    6.99
  -8   8  -3    8.44    5.89
   8   8   3    4.25    3.01
  -8   8  -4    3.26    1.91
   8   8   4    8.61    4.53
  -8   8  -5    5.40    4.97
   8   8   5   -0.57    1.49
  -8   8  -6    3.50    3.44
  -8   8  -7    7.61    6.38
  -8   8  -8    2.76    4.02
  -8   8  -9    9.99    7.36
  -8   8 -10    0.92    4.06
  -8   9   9  -29.93   12.96
  -8   9   8    6.21    5.48
  -8   9   7   -5.09   10.96
  -8   9   6    7.99    3.94
  -8   9   5    2.20    2.72
  -8  -9   5    5.21    4.20
  -8   9   4    1.53    4.25
  -8  -9   4    9.60    4.56
  -8   9   3    5.72    4.44
  -8  -9   3   -4.48    2.94
  -8   9   2   -4.84    5.66
  -8  -9   2    1.34    2.51
  -8   9   1   -2.15    3.31
  -8   9   0   -5.69    4.40
  -8   9  -1    5.66    2.85
   8   9   1    7.54    4.33
  -8   9  -2    9.34    5.51
   8   9   2   14.68    6.48
  -8   9  -3    8.51    6.37
   8   9   3    6.44    3.52
  -8   9  -4    4.37    3.63
   8   9   4    0.28    2.77
  -8   9  -5   -0.41    4.15
  -8   9  -6    5.74    6.31
  -8   9  -7    3.67    5.02
  -8   9  -8    9.73    6.92
  -8  10   7  -12.05   10.83
  -8  10   6    0.96    5.57
  -8  10   5    0.33    4.09
  -8  10   4    6.98    6.30
  -8  10   3    5.60    5.59
  -8 -10   3    7.21    4.62
  -8  10   2   -1.22    4.24
  -8 -10   2    4.50    3.43
   8  10  -1    5.03    4.48
  -8  10   1   -0.89    3.32
  -8 -10   1   -3.14    1.67
  -8  10   0    7.64    4.19
   8  10   0    0.78    1.93
  -8  10  -1    5.53    4.96
   8  10   1    0.25    3.13
  -8  10  -2    5.95    6.39
   8  10   2    0.44    1.42
  -8  10  -3    7.74    6.56
   8  10   3   -2.23    2.01
  -8  10  -4    9.35    7.14
  -8  10  -5    5.02    6.13
  -8  11   5   -2.09    4.55
  -8  11   4    0.69    3.96
  -8  11   3    8.57    5.19
   8  11  -3    2.99    4.98
  -8  11   2   -6.00    3.53
   8  11  -2   -3.98    5.13
  -8  11   1   -0.13    2.28
   8  11  -1    8.53    7.34
  -8  11   0   -4.32    5.74
   8  11   0    0.01    1.67
  -8  11  -1   -1.33    4.48
   8  11   1    3.80    5.44
  -8  11  -2    0.07    5.25
   8  11   2    0.13    1.83
   8  12   0    6.91    6.36
   8  12   1    0.13    2.11
  -9   0  13   21.58    9.04
  -9   0  12  102.80   18.61
   9   0 -11    1.71    3.66
  -9   0  11    5.12    4.96
   9   0 -10   49.80    8.49
  -9   0  10   26.62    8.65
   9   0  -9    3.10    2.52
  -9   0   9   -2.91    4.34
   9   0  -8  113.30   10.46
  -9   0   8  107.68   15.15
   9   0  -7   -0.41    1.46
  -9   0   7   -3.25    4.11
  -9   0   6  273.65   21.94
   9   0  -5   -0.28    0.92
  -9   0   5    0.60    1.79
  -9   0   4   85.64   10.91
   9   0  -4  110.35   10.83
  -9   0   4  104.76   11.35
  -9   0   3   -2.32    2.54
   9   0  -3    0.98    1.90
  -9   0   3   -0.80    0.82
   9   0  -2 1608.28   35.53
  -9   0   2 1763.63   48.78
   9   0  -2 1792.70   46.58
  -9   0   2 1732.05   46.96
   9   0  -1    0.66    0.91
   9   0  -1   -0.16    1.41
  -9   0   1    0.18    0.80
   9   0   0 1073.00   30.93
  -9   0   0 1078.85   33.72
   9   0   1    0.12    1.01
  -9   0  -1   -0.06    0.68
   9   0   1    0.32    0.82
   9   0   2 1128.38   37.85
   9   0   2 1055.83   36.65
  -9   0  -3    0.76    1.36
   9   0   3    0.76    0.57
  -9   0  -4  104.97   11.97
   9   0   4  108.83    9.42
  -9   0  -5    0.48    1.63
   9   0   5    0.99    0.64
  -9   0  -5    0.76    1.22
   9   0   6   89.61    8.56
  -9   0  -6   83.54   12.39
  -9   0  -6  106.65   11.67
  -9   0  -7    0.00    1.96
  -9   0  -7   -2.09    1.95
  -9   0  -8   55.79   11.44
  -9   0  -9   -2.73    3.41
  -9   0 -10   -2.13    2.91
  -9   0 -11   -1.40    3.24
  -9   0 -12    6.94    5.19
  -9   1  13    8.22    5.48
  -9   1  12   17.52    8.06
  -9  -1  12   19.90    8.69
   9  -1 -11   25.51    5.74
   9   1 -11   22.35    7.09
  -9   1  11   11.70    5.23
  -9  -1  11   23.02   10.02
   9   1 -10   13.63    5.40
   9  -1 -10   17.87    4.45
  -9   1  10   14.93    5.89
  -9  -1  10   15.68    7.75
   9  -1  -9   43.64    6.21
  -9  -1   9   48.92   10.98
  -9   1   9   36.54    9.34
   9  -1  -8  355.92   17.10
  -9   1   8  282.50   25.04
  -9  -1   8  317.07   26.83
   9  -1  -7    7.88    2.00
  -9  -1   7    2.39    2.73
  -9   1   7    4.94    3.90
   9  -1  -6  438.92   14.39
  -9  -1   6  417.77   27.18
  -9   1   6  404.48   26.98
  -9  -1   5  521.70   29.15
  -9   1   5  504.36   29.03
  -9  -1   5  496.68   27.44
  -9   1   4  118.26   13.11
  -9  -1   4  127.99   13.05
   9   1  -4  125.78   12.05
   9   1  -4  111.54   10.65
   9  -1  -4  121.40   11.16
  -9  -1   4  111.25   11.36
   9   1  -3  713.16   27.94
  -9   1   3  593.09   28.49
  -9  -1   3  650.92   28.00
   9   1  -3  625.01   25.57
  -9  -1   3  566.69   25.68
   9  -1  -3  648.10   25.92
  -9   1   3  590.89   26.79
   9  -1  -2  381.97   23.43
  -9  -1   2  333.72   17.72
  -9  -1   2  310.21   18.01
   9  -1  -2  378.76   18.12
   9   1  -2  353.82   18.65
  -9   1   2  408.60   19.58
   9  -1  -1 2465.68   65.21
   9   1  -1 2120.06   50.35
  -9   1   1 2278.72   46.48
  -9  -1   1 2303.94   53.54
  -9  -1   1 2189.79   57.39
  -9   1   1 2262.96   54.95
   9  -1  -1 2370.24   56.09
   9  -1   0  630.58   28.39
   9   1   0  601.94   22.29
  -9   1   0  596.70   20.37
  -9  -1   0  583.30   19.55
  -9  -1   0  619.31   25.59
  -9   1   0  565.61   22.22
   9   1   1  215.06   13.80
  -9   1  -1  217.45   13.34
   9  -1   1  218.22   15.70
  -9   1  -1  232.09   13.53
  -9   1  -2   98.41   10.61
   9  -1   2   95.27    9.69
   9   1   2   78.54    8.56
   9   1   2   94.73    9.98
  -9   1  -2   79.09    8.98
  -9  -1  -2  106.29   10.59
   9   1   3    1.64    1.37
   9  -1   3    3.21    2.06
  -9   1  -3    0.67    2.07
  -9   1  -3    3.29    2.17
   9   1   3    2.85    1.25
  -9  -1  -3    2.18    2.82
  -9   1  -4   46.67    7.34
   9   1   4   43.87    5.60
   9  -1   4   50.12    6.55
  -9  -1  -4   48.38    5.64
  -9   1  -4   48.63    8.11
   9   1   4   45.20    8.06
  -9  -1  -4   37.83    7.68
  -9   1  -5   25.09    5.53
   9   1   5   26.78    4.30
  -9  -1  -5   27.86    5.03
  -9   1  -5   26.85    7.22
   9  -1   5   27.62    4.71
  -9  -1  -5   26.20    6.58
  -9   1  -6   56.18    8.44
   9   1   6   54.76    5.43
   9  -1   6   52.40    7.26
  -9  -1  -6   62.09    8.26
  -9   1  -6   58.21   10.49
  -9  -1  -6   55.60   10.37
  -9   1  -7    2.47    3.15
  -9  -1  -7    2.02    1.37
  -9   1  -7    2.66    2.70
  -9  -1  -7    0.20    2.27
  -9   1  -8   17.44    5.13
  -9  -1  -8   23.91    6.48
  -9   1  -8   21.79    6.56
  -9  -1  -8   21.60    7.94
  -9   1  -9  101.93   11.94
  -9  -1  -9  144.00   18.92
  -9   1  -9  126.42   18.39
  -9   1 -10    2.66    3.90
  -9  -1 -10   -5.12    5.84
  -9   1 -11   18.32    7.92
  -9  -1 -11   15.37    7.35
  -9   1 -12   10.19    6.39
  -9  -1 -12    2.12    3.85
  -9   2  13   10.70    8.57
   9   2 -12    3.68    3.99
  -9   2  12   -3.63    3.29
  -9   2  11   -0.57    2.34
  -9   2  10   -7.31    4.98
  -9  -2  10    8.85    5.42
  -9   2   9    4.23    4.04
  -9  -2   9    8.20    6.00
  -9  -2   8   10.43    6.14
  -9   2   8   11.46    6.19
  -9   2   7  484.65   32.33
  -9  -2   7  576.49   35.54
   9  -2  -6   17.34    6.13
  -9  -2   6   14.29    5.28
  -9   2   6   12.71    4.65
  -9  -2   6   13.15    4.59
   9  -2  -5    3.28    2.40
  -9   2   5   -0.86    2.62
   9   2  -5    4.39    3.23
  -9  -2   5    1.87    1.58
  -9  -2   5    3.98    3.65
   9  -2  -4   22.10    5.53
  -9   2   4   13.00    3.38
   9   2  -4   17.95    4.43
  -9  -2   4   16.55    4.76
  -9  -2   4   15.06    4.65
   9   2  -4   19.19    4.34
   9  -2  -4   17.36    4.44
   9  -2  -3  222.13   17.54
   9   2  -3  211.56   14.70
  -9  -2   3  189.92   14.51
   9   2  -3  194.67   13.90
   9  -2  -3  187.88   13.39
  -9  -2   3  180.79   14.13
   9  -2  -2   25.12    5.81
  -9   2   2   21.45    1.94
  -9  -2   2   27.32    4.77
   9   2  -2   28.14    4.67
  -9  -2   2   22.32    4.73
  -9   2   2   25.23    4.88
   9  -2  -2   25.95    4.87
   9  -2  -1  131.19   12.95
  -9   2   1  112.91    7.22
   9   2  -1  107.31    7.81
  -9  -2   1  103.82    8.26
  -9  -2   1  122.23   11.48
   9  -2  -1  112.96    9.40
  -9   2   1  104.24    9.26
   9  -2   0    6.60    2.71
  -9   2   0    2.32    1.44
  -9  -2   0    6.08    1.49
   9  -2   0    3.77    0.62
  -9   2   0    5.54    2.01
   9   2   1  362.47   18.96
  -9   2  -1  382.39   22.67
   9  -2   1  429.23   22.25
  -9   2  -1  362.80   16.25
   9   2   2   -0.63    1.04
  -9   2  -2    1.26    1.56
   9  -2   2    1.32    1.71
  -9   2  -2   -0.86    1.00
  -9   2  -3   24.79    6.51
   9  -2   3   24.69    5.36
   9   2   3   25.42    5.67
   9  -2   4  124.74   11.02
   9   2   4  106.94    9.10
  -9   2  -4  119.10   12.82
  -9  -2  -4  114.24    6.53
  -9   2  -4  133.43   14.52
  -9  -2  -4  116.63   13.17
   9  -2   5  265.10   17.37
  -9   2  -5  304.63   21.17
   9   2   5  329.30   14.57
  -9  -2  -5  303.12   14.17
  -9   2  -5  289.96   22.77
  -9  -2  -5  290.81   22.22
  -9   2  -6  113.40   12.94
   9  -2   6   86.98   10.48
   9   2   6  104.94    6.52
  -9  -2  -6  113.12    9.74
  -9   2  -6  118.96   15.75
  -9  -2  -6  122.58   15.26
  -9   2  -7   -1.75    3.03
  -9  -2  -7   -0.35    1.14
  -9   2  -7   -1.20    2.47
  -9  -2  -7   -0.26    1.56
  -9   2  -8   -4.05    3.29
  -9  -2  -8    0.00    1.97
  -9  -2  -8    3.23    2.37
  -9   2  -8   -3.84    3.13
  -9   2  -9    0.42    3.17
  -9   2  -9    2.00    1.90
  -9  -2  -9    3.15    3.50
  -9   2 -10    1.36    4.74
  -9   2 -10   11.21    6.04
  -9  -2 -10    7.51    5.02
  -9  -2 -11   25.28    9.87
  -9   2 -11   24.10    9.19
  -9  -2 -12    1.69    5.00
  -9   2 -12    1.43    3.26
  -9   3  12   -6.59    4.93
  -9   3  11    1.32    3.33
  -9   3  10    9.53    7.90
  -9   3   9   15.47    6.31
  -9   3   8    3.06    4.66
  -9   3   7    0.56    3.79
  -9   3   6   30.56    8.16
  -9  -3   6   41.91    8.95
  -9  -3   6   34.84    7.68
   9  -3  -5   98.02   12.25
  -9   3   5   66.18   11.18
  -9  -3   5   70.53   11.08
  -9  -3   5   71.06   10.41
   9  -3  -4  172.30   15.88
   9   3  -4  161.73   14.32
  -9  -3   4  149.02   15.17
   9  -3  -4  159.28   13.35
  -9  -3   4  129.62   13.03
   9   3  -4  128.10   12.23
   9  -3  -3  782.62   34.58
   9   3  -3  794.70   31.10
   9  -3  -3  714.86   28.62
  -9   3   2   21.15    5.45
   9  -3  -2   29.39    6.23
   9   3  -2   27.31    4.90
  -9  -3   2   22.39    5.01
   9  -3  -2   26.04    4.81
  -9   3   1  298.13   20.68
   9  -3  -1  314.22   20.27
   9   3  -1  311.84   14.60
  -9  -3   1  311.70   20.11
   9  -3  -1  297.30   15.37
  -9   3   0   36.75    6.97
   9  -3   0   48.34    7.73
   9   3   0   40.75    3.88
   9  -3   0   44.46    5.44
  -9   3   0   44.52    5.86
   9   3   1  370.25   20.25
  -9   3  -1  391.48   23.68
   9  -3   1  380.58   21.74
  -9   3  -1  327.19   15.26
   9   3   2  160.00   13.72
  -9   3  -2  148.46   14.68
   9  -3   2  161.41   13.63
  -9   3  -2  137.80    8.99
   9  -3   3   39.49    6.69
  -9   3  -3   43.53    7.62
  -9   3  -3   43.80    4.98
  -9   3  -4   26.14    5.65
   9  -3   4   30.25    5.91
   9   3   5   44.84    5.11
  -9   3  -5   59.54    9.79
  -9   3  -6   19.41    5.01
   9   3   6   19.70    2.22
  -9   3  -7    1.16    2.30
  -9   3  -8   12.67    5.46
  -9   3  -8   11.48    6.61
  -9   3  -9   43.00    9.89
  -9   3  -9   53.04   11.92
  -9   3 -10    2.93    3.97
  -9   3 -10    0.03    2.39
  -9   3 -11    0.72    2.03
  -9   3 -12   -1.51    3.03
  -9   4  12   12.20    8.13
  -9   4  11    7.47    5.98
  -9   4  10   15.90    7.56
  -9   4   9    3.41    4.58
  -9   4   8  104.15   15.91
  -9   4   7   10.08    4.92
  -9  -4   7   14.86    5.05
  -9   4   6  109.62   15.84
  -9  -4   6  136.15   15.50
  -9   4   5   63.25    5.16
  -9   4   5   65.16   11.12
  -9  -4   5   78.32   10.86
  -9   4   4    0.72    0.63
   9   4  -4    1.55    2.59
  -9  -4   4    3.21    2.55
  -9   4   3  108.73   13.44
   9   4  -3  125.34   12.18
  -9  -4   3   92.12   11.62
   9  -4  -3  117.31   11.11
  -9   4   2  877.77   39.48
   9   4  -2 1024.82   34.88
  -9  -4   2  937.55   39.80
   9  -4  -2  980.86   33.11
  -9   4   1   -2.85    3.29
   9   4  -1    0.54    1.36
  -9  -4   1   -0.48    1.65
   9  -4  -1    1.31    1.82
  -9   4   0    2.95    3.37
   9   4   0    2.08    1.30
   9  -4   0    0.36    0.49
  -9   4  -1    9.84    3.72
  -9   4  -2   -2.60    3.16
  -9   4  -3   72.67   10.88
  -9   4  -3   72.63    5.42
  -9   4  -4  126.39   14.57
  -9   4  -4  115.55    7.12
  -9   4  -5   19.81    6.44
  -9   4  -5   18.17    3.11
  -9   4  -6    7.11    4.35
   9   4   6    5.57    1.25
  -9   4  -7   14.07    4.94
  -9   4  -8   -3.24    4.24
  -9   4  -9   10.70    5.13
  -9   4 -10   37.69   10.54
  -9   4 -10   54.01   12.92
  -9   4 -11   10.67    7.93
  -9   4 -11   -0.61    3.93
  -9   5  12   19.83    9.44
  -9   5  11   15.85    8.47
  -9   5  10   40.24   12.85
  -9   5   9   11.14    6.10
  -9   5   8   -2.33    3.35
  -9   5   7    4.40    4.33
  -9  -5   7    6.92    4.08
  -9   5   6   35.03    4.81
  -9   5   6   56.22   11.98
  -9  -5   6   61.82   10.64
  -9   5   5  169.08   11.56
  -9  -5   5  184.05   17.59
  -9   5   4   68.82   10.87
  -9  -5   4   81.99   11.61
  -9   5   3   18.52    6.05
   9   5  -3   27.36    6.42
   9  -5  -3   21.31    4.85
  -9  -5   3   18.48    5.17
  -9   5   2    3.63    3.41
   9   5  -2    1.94    1.79
   9  -5  -2    2.57    1.90
  -9  -5   2    4.55    3.38
  -9   5   1    0.85    2.50
   9   5  -1    1.65    1.50
   9  -5  -1    0.71    1.11
  -9   5   0  118.45   14.03
   9   5   0  137.65    9.87
   9  -5   0  149.84   10.03
  -9   5  -1  267.51   21.05
   9   5   1  221.19   10.37
  -9   5  -2   30.52    7.24
  -9   5  -3   48.68    9.77
  -9   5  -4   22.91    6.57
  -9   5  -5    2.53    3.43
   9   5   6   61.74    4.88
  -9   5  -6   57.44   11.47
  -9   5  -7    5.57    3.76
  -9   5  -8    0.12    4.01
  -9   5  -9    3.00    5.13
  -9   5 -10    6.66    4.68
  -9   5 -11    1.53    2.73
  -9   5 -11   -2.53    4.26
  -9   6  11   13.46   10.46
  -9   6  10    5.60    5.93
  -9   6   9    4.82    2.86
  -9   6   8   -5.85    5.72
  -9   6   7   93.34   17.82
  -9  -6   7   98.22   15.74
  -9   6   6    3.26    3.91
  -9  -6   6   18.18    6.00
  -9   6   5   11.48    3.86
  -9  -6   5    9.91    3.93
  -9   6   4   19.20    6.79
  -9  -6   4   23.26    6.65
  -9   6   3   42.22    9.11
   9   6  -3   47.43    8.99
  -9  -6   3   59.72   10.52
   9  -6  -3   58.62    8.45
  -9   6   2   51.69   10.24
   9   6  -2   71.56   10.24
  -9  -6   2   78.92   12.34
   9  -6  -2   71.35    8.67
  -9   6   1  138.08   16.49
   9   6  -1  174.39   14.79
   9  -6  -1  169.40   12.33
  -9   6   0   -2.00    2.48
   9   6   0    0.90    2.11
   9  -6   0    2.59    1.71
  -9   6  -1    1.38    2.55
   9   6   1    5.85    2.12
  -9   6  -2    0.53    1.50
  -9   6  -3   27.48    7.11
   9   6   3    9.02    2.04
  -9   6  -4   29.98    8.24
  -9   6  -5   12.19    5.10
   9   6   5    8.83    2.47
  -9   6  -6   -1.62    2.75
   9   6   6    1.79    1.49
  -9   6  -7   17.00    6.55
  -9   6  -8    9.57    5.60
  -9   6  -9   10.62    8.01
  -9   6 -10    4.04    6.04
  -9   6 -11    7.36    6.84
  -9   7  10    6.75    7.17
  -9   7   9   -5.05    2.99
  -9   7   8   -5.24    5.34
  -9   7   7  -10.81   10.22
  -9  -7   7    5.16    2.86
  -9  -7   6    5.37    3.77
  -9   7   5   27.47    7.65
  -9  -7   5   36.39    8.75
  -9   7   4    7.32    5.20
  -9  -7   4    8.97    4.32
  -9   7   3   12.42    5.57
  -9  -7   3    9.33    4.99
  -9   7   2   16.44    6.59
   9   7  -2   16.26    5.23
  -9  -7   2   20.56    6.92
   9  -7  -2   17.70    4.55
  -9   7   1   42.55    9.68
   9   7  -1   54.78    9.04
   9  -7  -1   56.56    7.16
  -9   7   0   12.13    5.29
   9   7   0   17.10    4.13
   9  -7   0   26.89    4.19
  -9   7  -1   82.23   13.59
  -9   7  -2    2.39    2.18
  -9   7  -3    4.69    4.24
  -9   7  -4    7.25    3.65
  -9   7  -5   14.29    6.93
   9   7   5   15.84    4.03
  -9   7  -6   11.84    6.36
  -9   7  -7   22.82    8.79
  -9   7  -8    8.10    6.54
  -9   7  -9    2.61    5.33
  -9   7 -10    7.59    4.01
  -9   7 -11    1.37    4.02
  -9   8   9    9.73    8.92
  -9   8   8   -7.98    5.36
  -9   8   7   -1.36    6.02
  -9  -8   7   10.86    6.40
  -9  -8   6    7.52    4.88
  -9   8   5   -2.28    4.32
  -9  -8   5    3.04    1.39
  -9   8   4   -1.38    4.68
  -9  -8   4    1.89    2.55
  -9   8   3    1.30    1.42
  -9  -8   3   -1.81    2.82
  -9   8   2   93.39   15.25
  -9  -8   2  153.51   18.72
  -9   8   1   26.31    6.85
  -9   8   0    3.67    4.20
  -9   8  -1   -2.77    2.37
  -9   8  -2    1.64    2.34
  -9   8  -3    2.87    2.41
   9   8   3    3.73    3.38
  -9   8  -4   26.74    9.52
   9   8   4   33.01    6.90
  -9   8  -5    3.54    4.38
  -9   8  -6    7.00    5.32
  -9   8  -7    4.22    3.71
  -9   8  -8   14.17    7.72
  -9   8  -9   11.42    9.01
  -9   9   8   -6.44   11.30
  -9   9   7   -7.55    8.96
  -9   9   6   -4.90    4.40
  -9   9   5  -10.34    5.80
  -9  -9   5    4.04    3.54
  -9   9   4   13.43    6.76
  -9  -9   4   16.05    6.21
  -9   9   3    0.01    3.35
  -9  -9   3   -3.62    3.85
  -9   9   2    4.04    2.55
  -9  -9   2    3.39    4.41
  -9   9   1   -1.85    4.62
  -9  -9   1    5.23    3.87
  -9   9   0    9.66    4.49
  -9   9  -1    1.39    3.66
   9   9   2   -1.73    2.56
  -9   9  -2    4.33    4.59
   9   9   3   12.57    5.30
  -9   9  -3   16.13    8.89
   9   9   4    7.07    3.43
  -9   9  -4    6.11    5.05
  -9   9  -5    4.17    4.85
  -9   9  -6    6.90    6.41
  -9   9  -7   -1.50    2.72
  -9  10   6  -15.42    7.79
  -9  10   5    3.81    3.28
  -9  10   4    4.99    4.98
  -9  10   3    6.27    4.92
  -9 -10   3    6.12    4.32
  -9  10   2    6.41    6.07
  -9 -10   2    6.17    4.71
  -9  10   1    5.17    4.02
  -9 -10   1    4.04    3.95
  -9  10   0    1.14    3.14
   9  10   0    0.01    3.41
  -9  10  -1    4.38    4.80
   9  10   1    3.51    4.69
  -9  10  -2   -2.14    4.31
   9  10   2   -1.86    2.68
  -9  10  -3    1.60    4.74
   9  10   3    8.25    5.39
  -9  10  -4    9.79    6.56
  -9  10  -5    6.02    5.78
  -9  11   5    1.18    5.44
  -9  11   4    4.09    5.76
  -9  11   3   -0.97    2.15
   9  11  -3    3.74    5.52
  -9  11   2    2.27    2.93
   9  11  -2    1.76    3.15
  -9  11   1   -3.81    5.54
   9  11  -1    4.36    2.96
  -9  11   0   -5.90    6.15
   9  11   0    5.01    5.10
  -9  11  -1    0.01    4.14
   9  11   1   -3.06    1.86
   9  11   2    6.25    4.44
   9  12   0   -3.09    4.83
   9  12   1    2.78    2.73
 -10   0  12   16.48    8.18
 -10   0  11    8.90    6.67
  10   0 -10   30.32    6.14
 -10   0  10   26.25    8.26
  10   0  -9    1.98    1.69
 -10   0   9   -4.20    4.18
  10   0  -8    1.71    1.12
 -10   0   8   -2.25    3.38
  10   0  -7   -0.44    1.30
 -10   0   7   -3.17    3.74
 -10   0   6  247.84   21.36
 -10   0   5    0.33    1.75
 -10   0   5   -1.01    1.23
 -10   0   4    1.70    2.43
  10   0  -4    1.56    1.72
 -10   0   4   -1.88    1.77
  10   0  -3    0.11    0.66
 -10   0   3    0.31    1.59
  10   0  -3    1.06    1.80
 -10   0   3    0.88    1.22
  10   0  -2   39.86    3.88
 -10   0   2   32.55    5.68
  10   0  -2   37.13    6.10
 -10   0   2   29.97    5.88
  10   0  -1    0.43    0.70
 -10   0   1    1.56    1.56
  10   0   0  268.05   14.07
  10   0   0  288.38   18.96
 -10   0   0  264.54   15.62
  10   0   1   -0.99    1.74
 -10   0  -1   -0.22    1.17
  10   0   1    0.72    1.50
 -10   0  -1   -0.13    1.53
  10   0   2  156.71   13.07
 -10   0  -2  141.98   12.38
  10   0   2  162.90   13.14
  10   0   3   -1.47    1.86
 -10   0  -3    0.12    1.10
  10   0   4  319.94   17.78
 -10   0  -4  330.86   22.18
  10   0   5    1.96    1.51
 -10   0  -5   -0.55    1.57
 -10   0  -6    3.25    3.21
  10   0   6    2.61    1.73
 -10   0  -6    7.70    3.45
 -10   0  -7    3.33    4.17
 -10   0  -7   -2.36    2.78
 -10   0  -8   49.91   10.70
 -10   0  -9    1.94    2.45
 -10   0 -10   51.60   12.32
 -10   0 -11    4.67    4.77
 -10   0 -12    4.69    5.80
 -10   1  12   26.77    9.71
 -10  -1  12   17.52    8.27
  10   1 -11    1.94    1.34
 -10   1  11    0.37    2.21
 -10  -1  11    4.91    5.57
  10  -1 -10  152.06   12.37
  10   1 -10  123.12   13.68
 -10  -1  10  113.89   18.02
 -10   1  10  125.08   18.16
  10  -1  -9   12.52    3.38
 -10   1   9    0.44    3.29
 -10  -1   9    6.58    3.72
  10  -1  -8    2.15    1.22
 -10  -1   8   -2.34    3.38
  10  -1  -7   64.11    5.16
 -10  -1   7   71.12   11.29
 -10   1   7   56.09   11.14
 -10   1   6    0.29    2.60
 -10  -1   6   -2.54    2.99
 -10  -1   6    1.95    3.17
 -10   1   5  232.03   19.96
 -10  -1   5  280.80   21.22
 -10  -1   5  222.35   18.22
 -10   1   4  856.20   38.23
 -10  -1   4  857.00   36.51
  10   1  -4 1021.32   37.68
 -10  -1   4  772.49   33.88
  10   1  -4  839.72   33.47
  10  -1  -4 1033.65   36.27
 -10   1   4  982.35   38.38
 -10   1   3  322.21   20.79
 -10  -1   3  339.04   20.08
 -10   1   3  324.05   20.06
  10  -1  -3  376.05   19.53
 -10  -1   3  277.58   17.90
  10   1  -3  342.26   19.23
  10  -1  -2  185.46   16.17
 -10  -1   2  182.48   13.18
  10   1  -2  179.48   13.43
  10  -1  -2  200.67   13.78
 -10   1   2  170.59   13.47
 -10  -1   2  159.27   13.26
  10  -1  -1    6.09    2.24
 -10   1   1    4.86    1.72
  10   1  -1    4.99    2.29
 -10  -1   1    3.84    2.10
 -10   1   1    5.95    3.05
  10  -1  -1    4.43    1.58
 -10  -1   1    5.52    2.85
  10  -1   0  479.89   25.23
  10   1   0  452.74   19.63
 -10   1   0  458.40   18.12
 -10  -1   0  422.02   17.26
 -10   1   0  416.30   19.52
 -10  -1   0  475.41   22.86
  10   1   1   83.99    8.91
 -10   1  -1   84.43    8.39
  10  -1   1   76.70    9.76
 -10   1  -1   84.95    8.27
  10   1   2  168.39   13.36
  10  -1   2  178.97   14.32
 -10   1  -2  189.04   14.45
  10   1   2  187.78   14.38
 -10  -1  -2  186.60   14.15
  10   1   3   28.04    5.10
  10  -1   3   32.79    5.75
 -10   1  -3   30.29    5.94
 -10  -1  -3   30.11    6.92
  10   1   3   32.20    6.52
 -10   1  -3   26.28    6.21
  10  -1   4    2.89    2.31
  10   1   4    1.56    0.82
 -10   1  -4   -1.22    2.62
 -10  -1  -4    0.43    0.84
 -10  -1  -4    1.73    2.64
 -10   1  -4    0.04    2.18
  10  -1   5   17.85    3.93
  10   1   5   20.33    3.89
 -10   1  -5   17.03    4.82
 -10  -1  -5   19.62    4.37
 -10  -1  -5   15.19    5.51
 -10   1  -5   18.73    6.27
 -10   1  -6   19.08    4.94
  10   1   6   15.62    3.38
 -10  -1  -6   25.59    5.25
  10  -1   6   23.92    5.12
 -10  -1  -6   20.42    6.39
 -10   1  -6   20.94    7.00
 -10   1  -7   32.57    7.03
 -10  -1  -7   35.38    6.74
 -10   1  -7   37.75    9.95
 -10  -1  -7   28.83    8.57
 -10   1  -8    4.63    3.46
 -10  -1  -8    8.49    3.73
 -10   1  -8    7.35    4.60
 -10  -1  -8    9.53    5.03
 -10   1  -9   -2.33    1.44
 -10   1  -9   -0.38    1.95
 -10   1 -10    2.87    4.25
 -10  -1 -10    5.88    4.33
 -10   1 -11    6.60    6.36
 -10  -1 -11   17.25    7.61
 -10   1 -12   10.80    6.63
 -10  -1 -12   -1.54    3.66
 -10   2  12   -3.51    3.28
 -10   2  11   10.86    5.94
 -10  -2  11    9.28    6.74
 -10   2  10   21.52    7.79
 -10  -2  10   28.79   10.28
 -10   2   9   12.43    5.64
 -10  -2   9    2.82    3.81
 -10  -2   8    1.88    3.69
 -10   2   8   -0.62    1.59
 -10   2   7  217.10   21.83
 -10  -2   7  276.26   24.32
 -10   2   6    9.03    4.29
 -10  -2   6    4.68    3.36
 -10  -2   6    8.63    3.75
 -10   2   5   80.62   11.63
 -10  -2   5   82.91   11.47
 -10  -2   5   84.54   10.95
  10  -2  -4   11.09    4.22
 -10   2   4    9.53    4.50
 -10  -2   4   14.10    4.44
  10   2  -4   13.74    3.89
  10  -2  -4   12.27    4.03
 -10  -2   4   11.04    3.15
  10  -2  -3   32.16    6.74
  10   2  -3   29.34    5.27
 -10  -2   3   32.07    5.80
 -10  -2   3   28.22    5.62
  10   2  -3   21.52    4.58
  10  -2  -3   39.50    6.49
  10  -2  -2   95.38   11.52
 -10   2   2   81.83    4.16
 -10  -2   2   91.37    9.06
  10   2  -2   85.25    8.33
 -10  -2   2   82.96    9.59
  10  -2  -2   85.52    9.04
 -10   2   2   68.57    8.95
 -10   2   1 1775.85   41.07
 -10  -2   1 1810.56   45.93
 -10  -2   1 1850.91   54.75
  10  -2  -1 1870.94   48.92
 -10   2   1 1755.32   49.16
 -10   2   0   14.71    3.72
  10  -2   0   22.55    4.97
  10   2   0   19.58    4.19
 -10   2   0   20.26    3.90
 -10  -2   0   17.86    2.86
 -10   2   0   16.77    3.66
 -10   2  -1   58.09    9.71
  10  -2   1   57.92    8.38
  10   2   1   52.21    7.37
 -10   2  -1   53.61    7.13
 -10  -2  -1   49.53    3.42
 -10   2  -1   53.62    6.36
  10   2   2   19.47    5.00
 -10   2  -2   14.91    4.13
 -10   2  -2   14.45    4.60
  10  -2   2   18.29    4.63
 -10   2  -2   16.21    3.47
 -10   2  -3  282.59   20.87
  10  -2   3  277.24   17.92
  10   2   3  253.27   18.49
 -10   2  -3  299.19   21.09
  10  -2   4  123.63   11.79
  10   2   4  113.91   10.04
 -10   2  -4  121.30   13.61
 -10  -2  -4  121.10    6.37
 -10   2  -4  131.30   15.22
  10  -2   5   90.14   10.06
 -10   2  -5  101.10   13.06
  10   2   5   95.56    8.27
 -10  -2  -5   99.45    7.57
 -10   2  -5  116.73   15.27
 -10  -2  -5   90.65   12.62
  10   2   6   17.31    3.02
 -10   2  -6   25.16    6.63
 -10  -2  -6   16.37    3.71
 -10   2  -6   17.78    6.05
 -10  -2  -6   18.61    6.99
  10  -2   6   12.44    4.01
 -10   2  -7   18.95    6.10
 -10  -2  -7   13.10    3.68
 -10  -2  -7   13.03    6.51
 -10   2  -7   13.57    5.19
 -10   2  -8    2.65    2.69
 -10  -2  -8    2.64    2.05
 -10   2  -8    5.04    4.36
 -10  -2  -8    2.68    5.38
 -10   2  -9    5.11    3.68
 -10   2  -9    1.39    2.57
 -10  -2  -9    6.03    4.72
 -10   2 -10   -2.50    1.56
 -10   2 -10    5.88    5.81
 -10  -2 -10    1.17    3.74
 -10  -2 -11   15.00    8.20
 -10   2 -11    4.44    5.06
 -10  -2 -12    1.51    5.17
 -10   2 -12    6.71    7.25
 -10   3  12    1.85    2.71
 -10   3  11    4.28    5.41
 -10   3  10   11.40    7.14
 -10   3   9    5.56    5.25
 -10   3   8   80.77   14.52
 -10   3   7   69.64   12.60
 -10  -3   7   88.92   13.56
 -10  -3   7   71.46   11.98
 -10   3   6  228.97   22.26
 -10  -3   6  264.20   22.05
 -10  -3   6  252.52   21.66
 -10   3   5  186.05   19.24
 -10  -3   5  222.04   19.21
 -10  -3   5  199.10   18.22
  10   3  -4   69.99    9.68
 -10  -3   4   56.71    9.07
 -10  -3   4   48.67    8.09
  10   3  -3  110.69   10.97
 -10  -3   3  100.19   11.11
  10  -3  -3  117.56   11.21
 -10  -3   3   89.07   10.84
  10  -3  -2   17.82    4.44
  10   3  -2   18.31    4.00
 -10  -3   2   18.97    5.06
  10  -3  -2   20.70    4.58
  10  -3  -1   71.43   10.03
 -10   3   1   70.42   10.39
  10   3  -1   70.69    6.89
 -10  -3   1   77.91   10.06
  10  -3  -1   72.28    7.74
 -10   3   1   68.22    8.34
 -10   3   0  240.75   19.77
  10  -3   0  267.21   19.21
 -10   3   0  247.74   15.02
  10  -3   0  267.82   15.09
  10   3   1  919.05   35.17
 -10   3  -1  913.75   39.37
  10  -3   1  935.70   36.77
 -10   3  -1  823.81   28.18
  10   3   2  131.61   13.15
 -10   3  -2  130.69   14.31
  10  -3   2  139.50   13.10
 -10   3  -2  131.66    9.72
 -10   3  -3   87.03   11.91
 -10   3  -3   76.95    7.22
 -10   3  -4    8.82    3.37
 -10   3  -4    8.69    2.58
  10   3   5   -0.29    0.73
 -10   3  -5   -3.29    3.22
  10   3   6   24.03    3.53
 -10   3  -6   25.52    6.07
 -10   3  -7   60.08   10.32
 -10   3  -7   67.27   12.88
 -10   3  -8   18.48    5.59
 -10   3  -8   24.63    8.93
 -10   3  -9    1.22    3.41
 -10   3  -9   12.22    6.17
 -10   3 -10    5.70    3.96
 -10   3 -10    3.46    3.75
 -10   3 -11    9.38    5.85
 -10   4  12    5.39    2.45
 -10   4  11   12.04    9.06
 -10   4  10   13.75    7.71
 -10   4   9    3.49    3.64
 -10   4   8   -4.27    3.58
 -10   4   7   -2.38    2.01
 -10  -4   7    5.39    3.69
 -10   4   6  252.87   24.64
 -10  -4   6  286.42   23.64
 -10   4   5    8.39    1.45
 -10   4   5   11.41    2.98
 -10  -4   5    8.40    3.58
 -10   4   4    2.19    1.08
  10   4  -4    2.48    1.62
 -10  -4   4   -0.06    1.29
  10   4  -3   35.10    6.37
  10  -4  -3   30.48    5.68
 -10  -4   3   26.60    6.23
 -10   4   2  243.58   20.81
  10   4  -2  283.80   17.09
  10  -4  -2  290.21   17.14
 -10  -4   2  273.20   21.16
 -10   4   1   16.90    5.55
  10   4  -1   18.47    3.53
 -10  -4   1   21.04    5.67
  10  -4  -1   19.42    4.06
 -10   4   0  174.01   16.94
  10   4   0  183.00    9.68
  10  -4   0  202.27   12.68
 -10   4  -1   13.71    6.60
 -10   4  -2   24.02    6.52
 -10   4  -2   27.32    3.99
 -10   4  -3   81.54   11.80
 -10   4  -3   72.20    6.44
 -10   4  -4   14.29    4.67
 -10   4  -4   14.41    3.01
 -10   4  -5    0.43    2.51
 -10   4  -5    0.43    1.06
 -10   4  -6   46.98   10.15
  10   4   6   48.69    5.16
 -10   4  -7    5.82    2.69
 -10   4  -8   -1.79    2.76
 -10   4  -9   -0.20    2.30
 -10   4  -9    7.30    5.54
 -10   4 -10    2.04    4.17
 -10   4 -10    1.65    4.78
 -10   4 -11   -0.70    3.95
 -10   5  11   18.34   10.76
 -10   5  10   13.27    7.65
 -10   5   9   -0.32    5.11
 -10   5   8    4.61    3.10
 -10   5   7   -2.74    5.59
 -10  -5   7    6.81    4.11
 -10   5   6   16.48    3.08
 -10   5   6   13.15    6.23
 -10  -5   6   21.96    7.06
 -10   5   5   26.30    3.73
 -10  -5   5   31.33    7.00
 -10  -5   4    1.44    1.17
 -10   5   3  192.61   19.19
  10   5  -3  242.96   18.58
  10  -5  -3  239.22   16.80
 -10  -5   3  201.88   19.40
 -10   5   2  195.52   19.25
  10   5  -2  248.25   17.35
 -10  -5   2  251.48   21.72
  10  -5  -2  262.41   16.53
 -10   5   1   32.61    8.49
  10   5  -1   42.24    6.04
 -10  -5   1   44.37    8.31
  10  -5  -1   46.80    6.47
 -10   5   0  166.47   17.54
  10   5   0  176.62   10.81
  10  -5   0  193.15   12.15
 -10   5  -1    0.48    2.41
  10   5   1    5.49    1.37
 -10   5  -2   30.26    7.48
 -10   5  -3   96.51   13.89
 -10   5  -4    4.67    2.90
 -10   5  -5   15.83    6.25
 -10   5  -6    7.90    4.64
 -10   5  -7   -1.67    3.02
 -10   5  -8    3.41    4.07
 -10   5  -9    1.83    4.26
 -10   5 -10    7.29    5.42
 -10   5 -10    0.81    4.23
 -10   5 -11    1.61    3.40
 -10   6  11   15.82    9.06
 -10   6  10    1.31    3.80
 -10   6   9   15.08    9.82
 -10   6   8   -1.89    6.15
 -10  -6   8   -1.27    2.55
 -10   6   7   10.88    6.23
 -10  -6   7   14.99    6.97
 -10   6   6   12.94    4.14
 -10  -6   6   12.98    5.34
 -10   6   5   36.37    6.12
 -10  -6   5   36.78    8.46
 -10   6   4   35.72    8.80
 -10  -6   4   36.39    8.29
 -10   6   3  178.90   19.79
  10   6  -3  200.16   18.16
 -10  -6   3  192.56   19.57
 -10   6   2    2.91    3.05
  10   6  -2    2.48    2.50
 -10  -6   2    3.19    1.87
  10  -6  -2    0.41    1.26
 -10   6   1    8.21    5.43
  10   6  -1    4.40    2.65
  10  -6  -1    6.42    2.53
 -10   6   0   19.96    6.21
  10   6   0   23.49    4.32
  10  -6   0   27.79    4.40
 -10   6  -1   30.55    8.12
  10   6   1   25.24    3.66
 -10   6  -2    3.25    4.02
  10   6   2    0.90    0.62
 -10   6  -3   17.01    6.82
 -10   6  -4   34.86    8.97
 -10   6  -5   16.76    7.13
 -10   6  -6   21.31    7.36
 -10   6  -7    3.91    4.51
 -10   6  -8   13.19    8.07
 -10   6  -9   21.63    8.98
 -10   6 -10    5.94    7.02
 -10   6 -11    4.64    7.38
 -10   7  10    4.49    5.45
 -10   7   9    1.62    2.66
 -10   7   8  -24.34   10.30
 -10  -7   8   -0.33    3.36
 -10   7   7    0.40    5.73
 -10  -7   7    4.07    2.71
 -10  -7   6   20.15    7.16
 -10   7   5   -0.89    4.80
 -10  -7   5    7.15    2.98
 -10   7   4   -8.64    4.68
 -10  -7   4   -4.40    4.29
 -10   7   3   62.79   11.97
 -10  -7   3  100.83   15.04
 -10   7   2   14.72    6.38
  10   7  -2   18.48    5.24
 -10  -7   2   19.33    6.72
  10  -7  -2   18.55    4.84
 -10   7   1   43.10   10.49
  10   7  -1   48.98    8.39
  10  -7  -1   54.40    7.19
 -10   7   0   10.53    5.40
  10   7   0   18.11    4.61
  10  -7   0   13.78    3.13
 -10   7  -1    0.67    2.91
  10   7   1   -0.19    1.47
 -10   7  -2    4.76    2.92
 -10   7  -3   18.02    6.29
 -10   7  -4    0.27    3.18
 -10   7  -5    4.81    4.25
  10   7   5    7.35    2.81
 -10   7  -6    6.07    5.71
 -10   7  -7    4.97    4.61
 -10   7  -8   -1.63    2.75
 -10   7  -9   -2.94    4.55
 -10   7 -10    4.22    4.98
 -10   7 -11    6.78    5.80
 -10   8   9  -22.40   12.30
 -10   8   8  -16.93   10.88
 -10  -8   8    4.19    2.23
 -10   8   7  -13.33    9.01
 -10  -8   7    3.46    2.77
 -10  -8   6   17.55    7.31
 -10   8   5    1.88    2.95
 -10  -8   5   10.11    4.65
 -10   8   4    1.11    2.87
 -10  -8   4   -3.27    4.18
 -10   8   3    0.94    4.13
 -10  -8   3    3.53    4.87
 -10   8   2   15.63    6.96
 -10  -8   2   27.30    8.74
 -10   8   1    5.06    4.65
 -10  -8   1    1.93    1.59
 -10   8   0   53.33   11.48
 -10   8  -1    6.08    4.88
 -10   8  -2   13.82    6.54
 -10   8  -3    5.56    4.53
 -10   8  -4    6.76    4.69
  10   8   4    4.49    3.21
 -10   8  -5    1.14    2.43
 -10   8  -6   14.30    7.97
 -10   8  -7   -0.55    3.37
 -10   8  -8    5.79    5.02
 -10   8  -9    2.83    5.50
 -10   9   8   13.27    7.27
 -10   9   7  -19.08   14.86
 -10  -9   6    7.81    5.53
 -10   9   5  -13.49    6.74
 -10  -9   5   11.00    5.48
 -10   9   4   -3.63    3.71
 -10  -9   4    4.97    3.79
 -10   9   3    1.70    4.07
 -10  -9   3    1.90    2.87
 -10   9   2   14.18    7.98
 -10  -9   2   12.69    7.12
 -10   9   1    1.08    3.52
 -10  -9   1    3.79    2.47
 -10   9   0    1.67    2.95
 -10   9  -1    8.36    5.56
 -10   9  -2   -2.28    3.47
  10   9   3   -0.01    1.78
 -10   9  -3    5.76    4.59
 -10   9  -4    0.01    2.77
 -10   9  -5    1.85    4.45
 -10   9  -6    3.50    5.05
 -10   9  -7    1.21    1.71
 -10  10   5   -2.21    3.70
 -10  10   4    4.23    4.49
 -10  10   3   -2.01    4.74
 -10 -10   3    2.43    2.25
 -10  10   2    5.43    5.93
 -10 -10   2    0.22    2.61
 -10  10   1    3.28    5.52
 -10 -10   1   -1.25    2.06
 -10  10   0   10.14    7.39
  10  10   1    7.77    5.39
 -10  10  -1   -0.68    2.93
  10  10   2   10.71    5.69
 -10  10  -2    7.02    5.34
  10  10   3    7.89    4.22
 -10  10  -3    6.99    5.02
 -10  10  -4    6.18    5.83
 -10  11   5   -2.72    4.27
 -10  11   4    8.04    7.87
 -10  11   3    2.78    5.52
  10  11  -2    0.57    3.76
 -10  11   2   -0.78    2.81
  10  11  -1    0.14    5.57
 -10  11   1    2.09    2.55
 -10 -11   1    7.02    4.61
  10  11   0    2.05    6.35
 -10  11   0    8.85    7.92
 -10 -11   0   -4.70    4.92
  10  11   1   -2.37    4.26
  10  11   2    5.14    5.12
  10  12   0    0.86    3.09
 -11   0  12    6.02    3.39
 -11   0  11    0.80    3.03
  11   0 -10   54.00    7.78
 -11   0  10   38.69   11.03
  11   0  -9    2.48    1.66
 -11   0   9   -3.20    3.42
  11   0  -8   -0.09    1.38
 -11   0   8    0.27    2.52
  11   0  -7    1.02    1.16
 -11   0   7    3.10    1.92
 -11   0   6  450.16   29.64
 -11   0   5    3.27    3.09
 -11   0   5   -3.05    2.84
 -11   0   4    2.38    2.26
 -11   0   4    4.58    2.07
  11   0  -3   -0.23    0.45
 -11   0   3   -1.94    2.22
  11   0  -3   -1.28    1.53
 -11   0   3   -0.11    1.70
  11   0  -2  675.33   20.36
 -11   0   2  696.71   29.66
 -11   0   2  626.05   27.89
  11   0  -1    0.74    1.06
 -11   0   1    0.53    1.29
  11   0   0  488.27   20.72
  11   0   0  540.97   27.90
 -11   0   0  504.16   23.37
 -11   0  -1    1.70    2.03
  11   0   1    0.25    1.08
  11   0   1    1.46    1.91
 -11   0  -1    0.20    0.69
  11   0   2  272.02   18.39
 -11   0  -2  244.93   16.95
  11   0   3    1.19    1.24
 -11   0  -3   -0.04    1.61
  11   0   4   17.78    4.43
 -11   0  -4   29.45    6.99
  11   0   5    0.34    1.52
 -11   0  -5    2.45    3.08
  11   0   6  210.74   14.70
 -11   0  -6  253.02   23.05
 -11   0  -6  231.13   18.04
 -11   0  -7    2.52    2.26
  11   0   7    0.81    1.38
 -11   0  -7    1.20    1.32
 -11   0  -8    9.24    5.30
 -11   0  -9    3.31    4.06
 -11   0 -10    9.14    6.20
 -11   0 -11    2.22    2.68
 -11   0 -12    7.05    4.76
 -11   1  12   24.34   10.58
 -11  -1  12   33.88   10.53
 -11   1  11    1.84    2.46
 -11  -1  11    6.38    3.81
  11   1 -10    0.67    1.67
 -11  -1  10    8.26    6.11
 -11   1  10    3.49    4.30
  11  -1  -9   56.90    6.05
 -11   1   9   51.79   11.92
 -11  -1   9   60.90   13.12
  11  -1  -8   44.64    4.62
 -11   1   8   36.68   10.06
 -11  -1   8   44.10    9.92
 -11   1   7    7.44    4.74
 -11  -1   7    6.44    2.38
 -11  -1   6   22.78    7.04
 -11   1   6   20.61    7.01
 -11  -1   6   23.93    6.88
 -11  -1   5   53.93    9.50
 -11   1   5   40.20    8.75
 -11  -1   5   43.50    8.04
 -11  -1   4   46.50    8.10
 -11   1   4   38.71    8.23
 -11   1   4   48.58    8.47
 -11  -1   4   32.93    6.83
  11  -1  -3  183.06   17.12
 -11  -1   3  150.84   13.52
 -11   1   3  146.03   14.00
  11   1  -3  149.45   12.94
  11  -1  -3  162.86   13.29
 -11  -1   3  145.56   13.19
 -11   1   3  166.40   14.19
  11  -1  -2  563.35   30.15
  11   1  -2  447.65   17.91
 -11  -1   2  475.14   22.93
  11  -1  -2  500.28   23.15
 -11  -1   2  434.43   23.19
 -11   1   2  508.04   24.11
  11  -1  -1   55.92    9.01
  11   1  -1   43.33    5.59
 -11  -1   1   41.00    5.77
 -11  -1   1   44.84    7.01
  11  -1  -1   46.66    6.83
 -11   1   1   43.83    7.07
  11  -1   0   14.61    4.70
  11   1   0   16.09    3.77
 -11   1   0    9.09    2.63
 -11  -1   0    7.73    2.31
 -11  -1   0   11.40    3.57
 -11   1   0    8.68    3.37
 -11   1  -1  457.45   21.41
  11   1   1  509.35   23.44
  11  -1   1  545.92   27.72
 -11   1  -1  461.30   21.55
 -11   1  -2  457.75   23.57
  11   1   2  490.17   24.75
  11   1   2  425.76   22.93
  11  -1   2  440.20   24.19
 -11   1  -2  410.03   20.30
  11   1   3  267.37   17.38
  11  -1   3  296.39   18.96
 -11   1  -3  341.47   22.27
  11   1   3  303.73   20.49
 -11  -1  -3  289.64   19.65
  11  -1   4    4.46    2.81
  11   1   4    1.56    1.21
 -11   1  -4    0.61    2.77
 -11  -1  -4    4.61    2.97
 -11   1  -4    1.24    1.28
  11   1   5    2.85    0.99
 -11   1  -5    2.12    1.22
  11  -1   5    5.48    2.04
 -11  -1  -5    6.08    2.27
 -11  -1  -5    0.60    1.55
 -11   1  -5    4.03    3.16
  11   1   6   24.63    4.31
 -11   1  -6   26.70    6.34
 -11  -1  -6   26.15    5.20
  11  -1   6   23.17    5.01
 -11   1  -6   22.66    7.55
 -11  -1  -6   25.83    7.17
 -11   1  -7   44.00    8.17
 -11  -1  -7   66.30    9.45
  11   1   7   30.68    5.16
 -11   1  -7   64.18   12.03
 -11  -1  -7   53.77   11.55
  11  -1   7   36.85    6.74
 -11   1  -8    2.37    2.24
 -11  -1  -8   -0.70    2.35
 -11   1  -8    8.27    3.72
 -11  -1  -8    5.50    4.01
 -11   1  -9   -0.09    2.50
 -11   1  -9    0.91    2.68
 -11  -1  -9    3.92    3.68
 -11   1 -10    3.63    4.34
 -11  -1 -10    6.51    6.06
 -11   1 -11    8.65    6.81
 -11  -1 -11    7.24    5.74
 -11   1 -12    6.62    6.94
 -11  -1 -12    8.73    5.41
 -11   2  12    0.90    4.89
 -11   2  11    2.82    1.83
 -11  -2  11   15.66    7.32
 -11   2  10   15.69    7.92
 -11  -2  10    8.59    6.73
 -11   2   9   76.80   14.71
 -11  -2   9   83.88   15.94
 -11  -2   8    6.64    4.78
 -11   2   8   10.32    4.97
 -11  -2   7   -0.63    3.14
 -11   2   7    7.45    5.24
 -11   2   6   28.33    7.69
 -11  -2   6   27.44    7.16
 -11  -2   6   31.49    7.69
 -11   2   5  173.92   18.17
 -11  -2   5  200.61   18.21
 -11  -2   5  188.61   17.09
 -11   2   4    4.09    2.65
 -11  -2   4    3.83    2.90
  11   2  -4    2.69    2.62
 -11  -2   4    3.63    2.70
  11   2  -3   75.50    9.09
 -11  -2   3   71.94    9.15
  11  -2  -3   77.48    9.21
 -11  -2   3   59.67    8.92
 -11   2   3   65.88    9.70
  11  -2  -2   23.37    6.11
 -11  -2   2   19.29    4.35
  11  -2  -2   20.36    4.57
 -11  -2   2   23.24    5.25
 -11   2   2   20.53    5.07
  11  -2  -1  227.71   18.99
 -11   2   1  202.12   10.37
 -11  -2   1  208.25   12.86
 -11  -2   1  209.76   16.39
  11  -2  -1  228.20   15.08
 -11   2   1  212.71   14.93
  11  -2   0   26.16    6.04
 -11   2   0   30.32    4.79
  11   2   0   28.91    5.13
 -11  -2   0   26.01    3.66
 -11  -2   0   32.24    5.72
 -11   2   0   24.90    5.00
 -11   2  -1  190.05   17.64
  11  -2   1  207.06   16.62
  11   2   1  186.94   14.31
 -11   2  -1  188.45   13.95
 -11  -2  -1  163.82    7.53
 -11   2  -1  174.18   12.31
  11   2   2   10.05    3.68
 -11   2  -2   11.39    3.76
  11  -2   2   15.86    4.68
 -11   2  -2   11.01    4.44
 -11   2  -2   11.99    3.33
 -11   2  -3   86.88   11.55
 -11   2  -3   95.77   12.52
  11  -2   3   94.47   10.98
 -11   2  -3   82.99    8.44
  11   2   3   90.87    9.94
 -11   2  -4   35.51    7.97
  11   2   4   31.24    5.54
  11  -2   4   40.25    6.46
 -11  -2  -4   38.20    3.18
 -11   2  -4   29.75    7.85
  11  -2   5   66.94    9.18
 -11   2  -5   81.27   12.08
  11   2   5   78.16    8.20
 -11  -2  -5   90.66    6.92
 -11  -2  -5   70.34   11.48
 -11   2  -5   79.82   12.13
 -11   2  -6   12.68    4.33
  11   2   6   12.06    3.16
 -11  -2  -6    9.17    2.72
 -11  -2  -6   13.74    5.86
 -11   2  -6    6.95    2.87
  11  -2   6    7.74    3.29
 -11   2  -7   21.06    6.55
 -11  -2  -7   19.43    4.39
 -11   2  -7   22.25    6.63
 -11  -2  -7   21.34    7.85
  11   2   7   14.70    2.85
 -11   2  -8   32.07    7.84
 -11   2  -8   28.03    9.84
 -11  -2  -8   37.07    9.90
 -11   2  -9    9.62    5.64
 -11   2  -9   10.55    5.66
 -11  -2  -9   19.28    8.14
 -11  -2 -10   28.42   10.27
 -11   2 -10    9.94    4.71
 -11  -2 -11    4.71    4.32
 -11   2 -11    4.87    4.09
 -11   3  12   -9.69    5.75
 -11   3  11    2.17    4.27
 -11   3  10   60.72   13.70
 -11   3   9   28.54    9.45
 -11   3   8   68.01   13.84
 -11  -3   8   92.18   14.82
 -11   3   7    9.94    4.79
 -11  -3   7   19.22    7.14
 -11  -3   7   14.41    5.37
 -11   3   6    9.60    2.87
 -11  -3   6    9.57    5.20
 -11  -3   6    7.62    3.86
 -11   3   5   40.43    9.11
 -11  -3   5   43.13    8.26
 -11  -3   5   40.85    8.38
  11   3  -4  116.52   12.52
 -11  -3   4   98.46   12.02
 -11  -3   4   76.27   10.60
  11   3  -3  392.88   21.84
 -11  -3   3  390.86   22.62
  11  -3  -3  427.67   22.60
  11   3  -2  113.06   10.17
 -11  -3   2  115.22   10.77
 -11  -3   2  111.43   12.84
  11  -3  -2  117.84   10.97
 -11   3   1   -1.21    4.41
 -11  -3   1    0.44    1.51
  11  -3  -1   -0.86    1.17
 -11   3   1   -0.80    1.57
 -11   3   0   50.10    9.82
  11  -3   0   57.37    7.16
 -11   3   0   53.55    7.27
  11   3   1   33.48    6.58
 -11   3  -1   26.85    6.86
 -11   3  -1   29.18    5.22
 -11   3  -2   96.89   12.88
 -11   3  -2   85.36    8.39
 -11   3  -3   19.63    6.88
 -11   3  -3   17.41    3.97
 -11   3  -4   61.16   11.01
 -11   3  -4   53.43    6.66
  11   3   5    1.36    1.69
 -11   3  -5    2.89    2.94
 -11   3  -5    1.19    1.93
  11   3   6   35.99    4.73
 -11   3  -6   43.42    9.56
 -11   3  -6   29.51    8.77
 -11   3  -7    3.49    2.27
 -11   3  -7   -1.27    2.69
 -11   3  -8    6.83    5.00
 -11   3  -8    0.61    2.85
 -11   3  -9    6.85    4.73
 -11   3  -9    7.02    6.54
 -11   3 -10    9.83    7.62
 -11   3 -10   13.22    7.40
 -11   3 -11   11.54    6.34
 -11   4  12   -3.51    4.11
 -11   4  11   21.63   10.65
 -11   4  10    7.83    7.46
 -11   4   9    7.00    5.98
 -11   4   8   11.32    6.01
 -11   4   7   25.10    6.60
 -11  -4   7   36.81    9.13
 -11   4   6  292.38   26.93
 -11  -4   6  288.56   24.48
 -11   4   5   22.59    6.43
 -11  -4   5   17.63    5.14
 -11   4   4    1.50    0.57
 -11  -4   4    0.09    1.39
  11   4  -3    1.93    1.90
  11  -4  -3    0.30    1.89
 -11  -4   3   -1.76    1.63
 -11   4   2  141.66   16.30
  11   4  -2  195.22   14.02
 -11  -4   2  179.99   17.34
  11  -4  -2  176.47   13.64
 -11   4   1    7.61    2.79
  11   4  -1    7.99    2.06
 -11  -4   1   13.84    3.92
  11  -4  -1    8.69    3.19
 -11   4   0  132.63   15.19
  11  -4   0  168.60   12.36
 -11   4  -1   46.31    9.08
 -11   4  -1   43.69    6.48
 -11   4  -2    8.47    4.34
 -11   4  -2    3.12    1.70
 -11   4  -3   63.91   11.39
 -11   4  -3   54.68    6.20
 -11   4  -4  138.78   17.46
 -11   4  -4  151.21   10.48
 -11   4  -5   41.05    9.14
 -11   4  -5   35.68    5.31
  11   4   6   15.41    3.42
 -11   4  -6   21.65    5.85
 -11   4  -6   16.82    3.45
 -11   4  -7   26.52    7.59
 -11   4  -8   -2.14    3.88
 -11   4  -8   -3.86    5.14
 -11   4  -9    0.57    1.79
 -11   4  -9   -4.08    4.71
 -11   4 -10   -1.15    4.29
 -11   4 -10    9.37    5.65
 -11   4 -11    5.30    4.17
 -11   5  11   21.67   10.98
 -11   5  10    8.86    8.55
 -11   5   9    7.75    5.62
 -11   5   8   -2.02    5.81
 -11  -5   8    5.89    5.98
 -11   5   7   -2.37    5.54
 -11  -5   7   -1.70    2.79
 -11   5   6    1.04    2.18
 -11  -5   6   -0.57    2.21
 -11   5   5   86.45    6.11
 -11  -5   5  116.07   15.39
 -11  -5   4  133.09   16.04
 -11   5   3   22.39    6.72
  11   5  -3   44.57    8.25
 -11  -5   3   39.70    8.66
 -11   5   2   11.82    5.13
  11   5  -2   16.83    4.44
  11  -5  -2   16.91    4.45
 -11  -5   2   23.70    7.17
 -11   5   1   96.85   13.58
  11   5  -1  102.75    9.39
 -11  -5   1  101.03   13.84
  11  -5  -1  108.16   10.17
 -11   5   0    4.74    3.67
  11   5   0    3.52    1.53
  11  -5   0    2.74    0.89
 -11   5  -1   87.25   13.07
 -11   5  -2  125.65   16.37
 -11   5  -3   -4.19    4.07
 -11   5  -4    9.85    5.16
 -11   5  -5   18.23    6.49
 -11   5  -6   -3.14    4.80
 -11   5  -7   57.30   12.57
 -11   5  -8   19.01    7.94
 -11   5  -9    4.36    4.89
 -11   5 -10   -1.79    1.99
 -11   5 -10    3.73    5.99
 -11   6  10   21.68    9.88
 -11   6   9    6.13    7.56
 -11   6   8   -5.17    7.28
 -11  -6   8    9.25    5.34
 -11   6   7   -3.02    5.06
 -11  -6   7   15.54    7.43
 -11   6   6   11.95    5.53
 -11  -6   6   19.07    6.89
 -11  -6   5   21.52    6.41
 -11   6   4   -3.63    6.31
 -11  -6   4   -6.14    5.09
 -11   6   3    6.55    2.19
  11   6  -3   19.05    5.74
 -11  -6   3   20.90    6.69
 -11   6   2   79.86   12.62
  11   6  -2   82.24   10.47
 -11  -6   2   80.39   13.36
  11  -6  -2   94.85   10.45
  11   6  -1  467.00   23.28
 -11  -6   1  483.80   31.46
  11  -6  -1  517.91   23.58
 -11   6   0    4.25    3.87
  11   6   0    2.47    1.29
  11  -6   0    2.00    0.85
 -11   6  -1    0.27    2.17
  11   6   1    2.93    1.62
 -11   6  -2    3.54    4.05
 -11   6  -3    4.64    3.59
 -11   6  -4   -0.75    3.09
 -11   6  -5   31.67    9.45
 -11   6  -6   14.96    6.63
 -11   6  -7   -1.29    3.73
 -11   6  -8    9.95    6.25
 -11   6  -9    6.09    6.10
 -11   6 -10    0.62    5.25
 -11   6 -11    3.60    5.01
 -11   7  10    5.47    5.45
 -11   7   9    4.07    5.16
 -11   7   8   -6.02    7.39
 -11  -7   8    3.91    3.07
 -11   7   7   11.13    5.16
 -11  -7   7    9.04    4.19
 -11  -7   6   -0.56    2.08
 -11  -7   5   -4.62    4.47
 -11   7   4    8.44    4.80
 -11  -7   4    1.83    3.16
 -11   7   3    0.58    3.03
 -11  -7   3    6.38    5.35
 -11   7   2    1.92    2.74
  11   7  -2   -2.76    2.13
  11  -7  -2    1.87    1.74
 -11   7   1   11.93    5.91
  11   7  -1    9.96    3.30
 -11  -7   1   13.51    3.64
  11  -7  -1   12.49    3.71
 -11   7   0   11.12    6.46
 -11   7  -1  113.25   16.56
 -11   7  -2   22.42    7.91
 -11   7  -3   10.59    5.93
 -11   7  -4    2.01    2.16
 -11   7  -5    3.68    2.96
 -11   7  -6   -1.48    3.23
 -11   7  -7    2.39    3.35
 -11   7  -8   10.14    6.61
 -11   7  -9    2.75    4.83
 -11   7 -10   -4.95    6.40
 -11   8   8   -8.20    7.62
 -11  -8   8    5.51    6.27
 -11   8   7    9.32    4.96
 -11  -8   7    0.60    3.73
 -11  -8   6    3.65    2.04
 -11   8   5  -11.61    6.04
 -11  -8   5   -5.13    5.35
 -11   8   4    1.94    2.92
 -11  -8   4    0.53    1.92
 -11   8   3   -2.95    4.49
 -11  -8   3   -2.10    2.74
 -11   8   2    1.00    2.85
 -11  -8   2    9.91    5.36
 -11   8   1    6.66    6.55
 -11  -8   1    7.30    4.47
 -11   8   0    1.94    2.55
 -11   8  -1    2.65    3.09
 -11   8  -2   12.95    6.39
 -11   8  -3    4.23    5.49
 -11   8  -4   24.64    9.44
 -11   8  -5    1.20    3.13
 -11   8  -6    6.60    4.70
 -11   8  -7    0.64    2.95
 -11   8  -8   -6.09    2.85
 -11   8  -9    0.57    3.47
 -11   9   7   -5.83    9.03
 -11  -9   6    1.99    4.32
 -11   9   5   -6.05    6.83
 -11  -9   5    3.94    2.80
 -11   9   4    9.92    5.45
 -11  -9   4   18.57    6.85
 -11   9   3   18.79    8.43
 -11  -9   3   25.69    9.04
 -11   9   2    4.12    4.56
 -11  -9   2   10.12    5.56
 -11   9   1   20.70    9.32
 -11  -9   1   23.15    7.96
 -11   9   0   -2.35    3.30
 -11   9  -1    6.56    5.80
 -11   9  -2    1.80    2.43
  11   9   3    0.76    4.18
 -11   9  -3    3.88    5.74
 -11   9  -4    7.45    5.43
 -11   9  -5    2.43    2.05
 -11   9  -6    2.36    1.97
 -11  10   5   -2.31    5.05
 -11  10   4   -7.73    5.56
 -11 -10   4   -3.86    3.14
 -11  10   3    3.42    5.34
 -11 -10   3    3.53    4.52
 -11  10   2    1.85    4.18
 -11 -10   2   -0.87    2.19
 -11  10   1    4.16    5.63
 -11 -10   1    3.06    2.62
 -11  10   0    1.87    4.96
 -11  10  -1   -0.64    3.00
  11  10   2   11.71    5.89
 -11  10  -2    1.49    5.51
 -11  10  -3    5.55    6.27
 -11  11   5    3.14    5.00
 -11  11   4    6.85    7.15
 -11  11   3    3.74    6.38
 -11  11   2    4.02    5.90
  11  11  -1   -1.95    4.83
 -11 -11   1    0.01    2.96
  11  11   0    2.41    2.12
 -11 -11   0    0.46    3.15
  11  11   1    0.83    3.25
 -12   0  12   20.42    8.94
 -12   0  11    0.18    2.21
 -12   0  10    9.38    5.38
  12   0  -9    0.86    1.37
 -12   0   9   -2.12    3.60
  12   0  -8  194.70   11.61
 -12   0   8  196.69   21.48
  12   0  -7    1.37    1.01
 -12   0   7   -4.59    4.59
 -12   0   6   92.53   13.55
 -12   0   5    1.81    2.61
 -12   0   5   -1.11    1.01
  12   0  -4    1.42    0.69
 -12   0   4    1.75    2.18
 -12   0   4    2.08    1.71
  12   0  -3    0.65    0.90
 -12   0   3   -0.36    1.30
 -12   0   3   -0.28    1.99
  12   0  -2  417.66   15.96
 -12   0   2  402.58   22.62
  12   0  -2  436.50   23.03
 -12   0   2  401.50   22.46
  12   0  -1    1.45    1.32
 -12   0   1   -2.44    2.60
 -12   0   1    3.15    2.16
  12   0   0  291.54   16.10
  12   0   0  296.42   21.38
 -12   0   0  290.51   18.02
 -12   0  -1   -0.43    1.32
  12   0   1    0.47    1.66
  12   0   1    0.78    1.98
 -12   0  -1    0.20    1.96
  12   0   2  384.09   23.46
 -12   0  -2  346.27   20.52
  12   0   3   -0.98    2.20
 -12   0  -3    0.16    1.74
  12   0   4  373.37   21.65
 -12   0  -4  424.18   26.72
  12   0   5    3.15    2.96
 -12   0  -5    3.56    3.58
  12   0   6   15.85    3.96
 -12   0  -6   10.17    5.82
 -12   0  -6   19.35    5.24
 -12   0  -7    1.33    1.70
  12   0   7    1.32    1.76
 -12   0  -7   -1.35    1.59
 -12   0  -8    5.84    4.29
 -12   0  -9    4.14    1.91
 -12   0 -10   36.77   11.59
 -12   0 -11    2.87    3.11
 -12   1  12   -4.91    3.32
 -12  -1  12    8.82    6.39
 -12   1  11   19.35    9.04
 -12  -1  11   21.24    9.48
 -12  -1  10   65.82   14.73
 -12   1  10   56.35   12.74
 -12   1   9   17.80    7.71
 -12  -1   9   19.89    7.88
 -12   1   8   11.35    6.38
 -12  -1   8    9.68    5.87
 -12  -1   7   14.75    5.44
 -12   1   7   18.98    7.50
 -12  -1   6   39.39    8.42
 -12   1   6   39.81    8.74
 -12  -1   6   38.38    8.55
 -12  -1   5   70.74   11.22
 -12   1   5   68.88   11.16
 -12  -1   5   63.38   10.11
 -12   1   4  220.31   19.53
 -12  -1   4  210.81   18.03
 -12  -1   4  194.98   16.97
 -12   1   4  244.59   19.38
 -12  -1   3  227.00   17.29
 -12   1   3  208.34   17.85
 -12  -1   3  197.92   16.13
 -12   1   3  234.40   17.61
  12   1  -2  120.98    8.88
 -12  -1   2  131.86   12.00
  12  -1  -2  139.80   12.70
 -12  -1   2  113.97   11.97
 -12   1   2  120.75   11.89
  12  -1  -1  196.32   18.00
  12   1  -1  167.72   11.62
 -12  -1   1  175.83   12.64
 -12  -1   1  190.36   15.15
 -12   1   1  174.73   14.03
  12  -1   0   21.32    6.15
  12   1   0   14.35    3.77
 -12   1   0   19.15    3.74
 -12  -1   0   14.46    3.16
 -12  -1   0   19.02    4.61
 -12   1   0   14.58    4.28
 -12   1  -1  202.47   14.13
  12   1   1  217.65   15.45
  12  -1   1  233.05   18.48
 -12   1  -1  189.35   14.01
 -12   1  -2  118.96   11.86
  12   1   2  127.96   12.74
  12   1   2  121.76   12.27
  12  -1   2  137.25   13.46
 -12   1  -2  120.45   11.14
  12   1   3   47.61    7.51
  12  -1   3   51.19    8.00
 -12   1  -3   48.00    8.25
 -12  -1  -3   39.62    8.04
  12   1   4   60.59    8.11
  12  -1   4   61.12    8.50
 -12  -1  -4   62.04   10.90
 -12   1  -4   58.59   10.64
  12  -1   5    1.30    1.82
  12   1   5    4.17    2.17
 -12  -1  -5    5.31    2.42
 -12   1  -5    0.66    2.96
 -12  -1  -5    1.96    3.35
  12   1   6   21.55    4.52
  12  -1   6   19.23    4.79
 -12   1  -6   21.91    7.56
 -12  -1  -6   18.31    6.69
 -12  -1  -6   26.76    5.30
 -12   1  -7    7.86    5.45
  12   1   7    3.47    2.19
 -12  -1  -7   11.81    5.38
  12  -1   7    1.84    2.48
 -12  -1  -7    3.87    2.47
 -12   1  -8    4.50    3.84
 -12  -1  -8   16.58    7.99
 -12   1  -9    9.63    5.85
 -12  -1  -9    6.98    5.89
 -12   1 -10    3.24    4.78
 -12  -1 -10   -3.17    6.24
 -12   1 -11   11.33    6.35
 -12  -1 -11    2.59    3.63
 -12   2  12   15.50    8.55
 -12   2  11    1.83    3.93
 -12  -2  11    6.43    5.47
 -12   2  10   11.39    6.37
 -12  -2  10    5.47    4.83
 -12   2   9   13.14    6.30
 -12  -2   9   12.83    6.37
 -12  -2   8   -4.29    4.03
 -12   2   8    3.03    4.14
 -12   2   7  114.71   16.06
 -12  -2   7  156.72   18.91
 -12  -2   7  127.29   17.26
 -12   2   6   18.38    5.69
 -12  -2   6   20.43    5.78
 -12  -2   6   27.65    7.08
 -12   2   5  267.65   22.98
 -12  -2   5  275.28   21.83
 -12  -2   5  241.81   20.18
 -12   2   4   36.48    8.03
 -12  -2   4   43.04    7.74
  12   2  -4   43.48    7.49
 -12  -2   4   31.29    6.98
 -12  -2   3  101.89   11.19
 -12  -2   3   83.08   10.84
 -12   2   3  106.91   12.36
 -12  -2   2   19.15    4.37
 -12   2   2   19.19    5.17
  12  -2  -2   22.00    4.73
 -12  -2   2   22.03    5.21
 -12   2   1  416.98   16.26
  12   2  -1  447.95   21.23
 -12  -2   1  423.25   19.50
  12  -2  -1  447.59   22.81
 -12  -2   1  428.23   24.52
 -12   2   1  418.49   22.47
 -12   2   0   18.31    3.74
  12   2   0   19.88    4.74
 -12  -2   0   15.68    3.03
 -12  -2   0   13.16    3.94
 -12   2   0   17.57    4.34
  12   2   1   82.90    9.79
 -12   2  -1   77.55    9.03
 -12  -2  -1   72.09    5.28
 -12   2  -1   81.98    8.92
 -12   2  -2   42.58    7.40
  12   2   2   45.77    7.92
 -12   2  -2   39.17    8.29
 -12   2  -2   46.78    6.61
 -12   2  -3   48.87    8.95
  12   2   3   39.48    6.68
 -12   2  -3   55.68    9.84
 -12   2  -3   49.46    6.86
 -12   2  -4  139.19   15.94
  12   2   4  110.96   10.84
 -12  -2  -4  107.92    5.31
 -12   2  -4  115.88   14.82
 -12   2  -5   79.39   12.24
  12   2   5   72.39    8.33
 -12  -2  -5   86.30    6.39
 -12   2  -5   92.27   14.19
 -12   2  -6   24.53    7.20
  12   2   6   15.81    3.79
 -12  -2  -6   16.73    3.63
 -12   2  -6   25.59    8.02
 -12  -2  -6   24.60    7.52
 -12   2  -7   20.88    7.09
 -12  -2  -7   17.01    4.07
 -12   2  -7   20.83    8.18
 -12  -2  -7   24.32    8.81
 -12   2  -8   42.02    9.23
 -12  -2  -8   47.50   11.33
 -12   2  -8   39.61   11.04
 -12   2  -9   -0.29    2.11
 -12  -2  -9    3.91    4.36
 -12   2  -9    0.15    3.88
 -12  -2 -10   11.72    7.95
 -12   2 -10    5.39    5.28
 -12  -2 -11    7.74    6.06
 -12   2 -11    4.09    6.19
 -12   3  12    6.92    4.48
 -12   3  11    9.91    6.68
 -12   3  10    9.46    6.06
 -12   3   9   46.07   12.76
 -12  -3   9   54.10   12.23
 -12   3   8   16.07    7.21
 -12  -3   8   17.60    7.79
 -12   3   7   18.45    6.22
 -12  -3   7   22.67    7.57
 -12  -3   7   15.48    6.24
 -12  -3   6   19.86    7.30
 -12   3   6   19.88    6.42
 -12  -3   6   21.84    6.96
 -12   3   5   53.20   11.44
 -12  -3   5   58.81   10.46
 -12  -3   5   53.30    9.36
  12   3  -4   11.50    3.86
 -12  -3   4    7.88    3.33
 -12  -3   4    9.58    3.70
  12   3  -3    3.13    1.19
 -12  -3   3    4.30    2.70
 -12  -3   3   -0.18    2.37
 -12   3   2  280.11   11.28
  12   3  -2  287.07   16.71
 -12  -3   2  282.26   17.78
  12  -3  -2  323.36   19.12
 -12  -3   2  270.66   20.62
 -12   3   1  165.51   10.88
 -12  -3   1  164.84   11.61
 -12  -3   1  157.58   15.65
  12  -3  -1  176.60   13.68
 -12   3   1  174.83   14.95
 -12   3   0    9.00    2.98
  12   3   0    8.33    3.73
 -12   3   0    2.25    2.88
 -12   3   0   10.33    3.45
 -12   3  -1  234.58   17.19
 -12   3  -1  220.80   20.72
 -12   3  -1  209.36   14.58
 -12   3  -2  128.67   13.80
 -12   3  -2  117.69   14.68
 -12   3  -2  130.17   11.33
 -12   3  -3   44.88    9.89
 -12   3  -3   54.32   10.45
 -12   3  -3   51.12    7.08
 -12   3  -4   23.51    7.39
 -12   3  -4   29.66    8.27
  12   3   4   24.09    5.18
 -12   3  -4   25.32    4.68
  12   3   5   13.62    3.55
 -12   3  -5   17.49    7.28
 -12   3  -5    6.65    3.10
 -12   3  -6   -3.59    4.27
  12   3   6   -0.52    0.83
 -12   3  -6   -5.72    4.98
 -12   3  -7   29.85    8.97
 -12   3  -7   19.96    8.10
 -12   3  -8   17.63    7.64
 -12   3  -8    9.02    6.23
 -12   3  -9   13.52    6.04
 -12   3  -9   12.55    6.87
 -12   3 -10    2.64    5.37
 -12   3 -11    2.43    3.96
 -12   4  11   17.43   11.46
 -12   4  10    3.77    6.72
 -12   4   9    9.02    5.71
 -12   4   8   22.79    7.36
 -12  -4   8   35.00    9.86
 -12   4   7   13.97    4.91
 -12  -4   7   33.57    9.44
 -12   4   6    1.20    3.66
 -12  -4   6    2.84    2.26
 -12   4   5  147.00   19.31
 -12  -4   5  155.24   17.25
  12   4  -4  134.89   14.17
 -12  -4   4  117.67   14.73
  12   4  -3   39.43    6.76
 -12  -4   3   38.54    8.03
  12   4  -2   51.94    7.19
 -12  -4   2   52.86    9.21
  12  -4  -2   58.29    8.12
 -12   4   1   18.64    5.38
  12   4  -1   31.23    4.70
 -12  -4   1   35.10    7.66
  12  -4  -1   32.15    5.66
 -12   4   0  241.46   22.22
  12  -4   0  290.72   17.45
 -12   4  -1    8.50    5.10
 -12   4  -1   11.78    3.47
 -12   4  -2    0.99    1.20
 -12   4  -2   -0.66    1.15
 -12   4  -3   16.72    6.37
 -12   4  -3    8.96    3.28
 -12   4  -4   53.52   11.13
 -12   4  -4   77.71    8.30
 -12   4  -5   19.67    7.26
  12   4   5   13.15    3.41
 -12   4  -5   21.77    4.72
 -12   4  -6  128.14   17.67
 -12   4  -6  110.45   10.19
 -12   4  -7   -2.24    4.14
 -12   4  -7   -5.48    5.36
 -12   4  -8    0.95    3.22
 -12   4  -8    2.96    2.63
 -12   4  -9   19.24    8.62
 -12   4  -9   15.56    8.21
 -12   4 -10    4.87    6.04
 -12   4 -10   -6.98    5.95
 -12   5  11   11.04    9.94
 -12   5  10    1.72    4.89
 -12   5   9   12.16    6.15
 -12   5   8    2.39    2.14
 -12  -5   8   13.55    6.84
 -12   5   7   -6.25    5.02
 -12  -5   7   15.90    6.81
 -12   5   6    9.65    6.09
 -12  -5   6    9.78    3.80
 -12   5   5    3.32    0.98
 -12  -5   5    6.51    3.51
 -12  -5   4  148.62   17.66
  12   5  -3   21.27    5.49
 -12  -5   3   24.97    7.46
 -12   5   2   -1.79    3.26
  12   5  -2    2.71    2.50
 -12  -5   2   -1.75    2.39
  12  -5  -2    2.11    1.82
 -12   5   1   27.86    7.91
  12   5  -1   37.93    5.61
 -12  -5   1   37.40    8.40
  12  -5  -1   38.62    6.19
 -12   5   0    1.13    1.81
  12   5   0    1.75    0.94
 -12   5  -1    1.00    1.69
 -12   5  -2   54.50   11.60
 -12   5  -3   83.95   13.95
 -12   5  -4   -1.59    3.37
 -12   5  -5   -0.55    4.38
 -12   5  -5    1.54    0.71
 -12   5  -6    1.39    1.80
 -12   5  -7   -1.85    2.70
 -12   5  -8   -2.11    3.81
 -12   5  -9   14.19    8.14
 -12   5  -9   42.41   13.08
 -12   5 -10   -0.82    4.29
 -12   5 -10    9.73    6.05
 -12   6  10   12.09    7.86
 -12   6   9   13.51    8.91
 -12   6   8   -2.00    7.62
 -12  -6   8   10.77    6.54
 -12   6   7    0.53    4.23
 -12  -6   7    3.74    4.37
 -12   6   6   -3.42    4.39
 -12  -6   6   -1.50    2.64
 -12  -6   5   73.82   12.93
 -12  -6   4    0.16    2.50
 -12   6   3   15.31    5.12
  12   6  -3   16.26    5.15
 -12  -6   3   28.57    8.41
 -12   6   2   32.74    8.57
  12   6  -2   33.09    6.53
 -12  -6   2   45.59   10.71
  12  -6  -2   45.94    7.49
 -12   6   1   28.09    8.92
  12   6  -1   29.21    5.36
 -12  -6   1   33.33    8.10
  12  -6  -1   31.33    5.56
 -12   6   0   -0.48    2.96
  12   6   0    3.79    1.42
  12  -6   0    4.04    1.17
 -12   6  -1  106.26   16.22
 -12   6  -2    3.48    4.51
 -12   6  -3   50.02   10.74
 -12   6  -4    1.98    1.91
 -12   6  -5   -2.96    4.49
 -12   6  -6   -2.31    2.17
 -12   6  -7    2.86    2.11
 -12   6  -8   -4.37    4.04
 -12   6  -9   -3.26    6.24
 -12   6 -10    1.31    3.06
 -12   7   9    7.78    6.27
 -12   7   8   -5.79    6.54
 -12  -7   8   13.62    7.39
 -12   7   7    3.38    4.24
 -12  -7   7    3.55    3.28
 -12  -7   6   -5.23    4.48
 -12  -7   5   -3.59    4.76
 -12   7   4    2.33    3.29
 -12  -7   4   14.32    6.07
 -12   7   3   41.90   10.49
 -12  -7   3   64.82   12.73
 -12   7   2   15.75    6.76
 -12  -7   2   27.59    8.26
 -12   7   1   -0.93    3.82
 -12  -7   1    2.24    1.73
 -12   7   0   16.02    7.63
 -12   7  -1    4.50    3.89
 -12   7  -2    2.31    2.16
 -12   7  -3   29.06    9.28
 -12   7  -4    8.57    5.17
 -12   7  -5    5.17    5.38
 -12   7  -6    0.18    3.13
 -12   7  -7    0.18    2.10
 -12   7  -8   -2.49    2.32
 -12   7  -9   -3.39    4.38
 -12   7 -10   -6.99    6.58
 -12   8   8    1.27    8.62
 -12  -8   8    3.85    3.20
 -12   8   7  -10.60   10.90
 -12  -8   7    7.75    5.36
 -12  -8   6    3.76    3.42
 -12  -8   5   -8.14    6.53
 -12   8   4   -0.75    4.04
 -12  -8   4   -4.22    3.39
 -12   8   3    2.46    3.62
 -12  -8   3    4.63    3.73
 -12   8   2    8.21    5.51
 -12  -8   2   13.68    6.78
 -12   8   1   37.66   10.93
 -12  -8   1   50.05   11.30
 -12   8   0   23.90    8.75
 -12   8  -1   14.54    6.99
 -12   8  -2   -0.16    2.84
 -12   8  -3    3.37    3.99
 -12   8  -4    3.32    4.97
 -12   8  -5    4.48    4.05
 -12   8  -6    2.43    4.93
 -12   8  -7    2.26    3.89
 -12   8  -8    7.67    6.48
 -12  -9   6    3.89    3.21
 -12   9   5    1.49    5.58
 -12  -9   5   -0.94    2.39
 -12   9   4   -3.37    4.57
 -12  -9   4   -2.47    3.90
 -12   9   3    0.91    3.46
 -12  -9   3    5.07    4.23
 -12   9   2   -2.24    3.26
 -12  -9   2    8.54    5.62
 -12   9   1   27.86   10.03
 -12  -9   1   26.49    8.38
 -12   9   0   14.99    7.21
 -12   9  -1    1.06    4.53
 -12   9  -2    0.19    2.01
 -12   9  -3   -4.47    5.24
 -12   9  -4    1.13    3.29
 -12   9  -5   -9.84    5.85
 -12   9  -6    5.27    2.84
 -12  10   5  -20.18    9.02
 -12  10   4    2.99    3.28
 -12 -10   4    2.42    3.22
 -12  10   3   -3.36    6.47
 -12 -10   3    2.93    2.92
 -12  10   2    3.52    3.47
 -12 -10   2   -1.24    3.40
 -12  10   1    3.61    5.92
 -12 -10   1    3.84    3.09
 -12  10   0    2.26    4.55
 -12 -10   0   -3.59    3.85
 -12  10  -1    1.85    4.31
  12  10   2   17.00    8.12
 -12  10  -2    0.66    3.57
 -12 -11   1    0.43    4.26
  12  11   0    3.86    6.25
 -12 -11   0    1.76    1.78
  12  11   1    0.15    4.11
 -13   0  12   11.63    7.56
 -13   0  11   -0.31    2.51
 -13   0  10   51.11   13.12
 -13   0   9    1.56    4.03
  13   0  -8   55.63    5.46
 -13   0   8   55.87   11.59
  13   0  -7    1.74    1.17
 -13   0   7    5.87    5.27
 -13   0   6  546.48   34.32
  13   0  -5    0.04    0.50
 -13   0   5   -1.39    2.52
 -13   0   5   -3.26    4.47
  13   0  -4   34.82    3.19
 -13   0   4   57.55   10.00
 -13   0   4   57.86    9.29
  13   0  -3    0.59    0.93
 -13   0   3   -2.92    2.94
 -13   0   3    1.75    1.36
  13   0  -2   23.73    3.50
 -13   0   2   21.73    5.25
 -13   0   2   19.79    4.79
  13   0  -1   -0.29    1.21
 -13   0   1   -0.10    1.71
 -13   0   1   -0.56    2.24
  13   0   0  895.00   32.23
 -13   0   0  909.67   35.22
 -13   0  -1   -0.44    1.27
  13   0   1   -0.51    2.08
  13   0   1   -0.21    1.67
 -13   0  -1   -1.76    1.01
  13   0   2   14.78    5.04
 -13   0  -2   12.93    3.66
  13   0   3    0.72    1.13
 -13   0  -3   -1.92    1.95
  13   0   4    2.98    2.44
 -13   0  -4    3.29    2.21
  13   0   5    2.30    2.86
 -13   0  -5    1.93    1.41
  13   0   6  146.57   13.82
 -13   0  -6  211.07   21.54
 -13   0  -6  185.39   16.28
  13   0   7   -0.82    1.52
 -13   0  -7    1.42    3.58
 -13   0  -7   -0.28    1.50
 -13   0  -8    1.22    2.56
 -13   0  -9    1.50    1.67
 -13   0 -10   13.07    7.11
 -13   0 -11    0.16    2.98
 -13  -1  12    6.31    5.66
 -13   1  12    5.40    7.72
 -13  -1  11    2.54    4.25
 -13   1  11    6.96    4.64
 -13   1  10    7.03    4.83
 -13  -1  10    0.62    2.60
 -13   1   9  104.07   17.47
 -13  -1   9  100.26   16.49
 -13   1   8   91.05   15.39
 -13  -1   8   92.25   15.27
 -13  -1   7   52.82   10.89
 -13   1   7   47.67   11.27
 -13  -1   6   16.31    6.51
 -13   1   6   15.32    5.85
 -13  -1   6   13.38    5.14
 -13  -1   5    0.50    3.16
 -13   1   5    5.42    2.70
 -13  -1   5    0.40    1.65
 -13  -1   4   13.59    4.83
 -13   1   4   14.97    5.25
 -13   1   4   14.60    4.92
 -13  -1   4    8.50    3.43
  13   1  -3  152.63    9.89
 -13   1   3  140.30   14.99
 -13  -1   3  156.35   14.60
 -13  -1   3  135.17   13.92
 -13   1   3  156.37   14.83
  13   1  -2  252.19   13.84
 -13  -1   2  251.03   17.36
 -13  -1   2  225.22   17.43
 -13   1   2  228.61   17.38
  13   1  -1    5.47    1.73
 -13  -1   1    7.96    2.94
 -13   1   1    5.49    3.37
 -13  -1   1   12.36    4.16
  13   1   0   33.70    5.84
 -13   1   0   32.50    5.11
 -13  -1   0   31.32    4.84
 -13  -1   0   33.09    6.62
 -13   1   0   36.73    6.18
 -13   1  -1   15.72    3.96
  13   1   1   19.76    4.89
 -13  -1  -1   18.58    4.18
 -13   1  -1   17.80    4.60
 -13   1  -2  144.08   13.45
  13   1   2  164.15   14.64
  13   1   2  155.24   14.79
 -13   1  -2  151.88   13.12
  13   1   3  120.58   12.45
  13  -1   3  114.47   12.84
 -13   1  -3  119.00   13.63
 -13  -1  -3  116.83   13.02
  13   1   4   16.93    4.43
  13  -1   4   17.57    5.20
 -13   1  -4   10.22    3.92
 -13  -1  -4   21.20    6.25
  13   1   5   11.10    3.58
  13  -1   5   12.04    4.08
 -13  -1  -5   13.68    3.62
 -13   1  -5    1.77    2.55
  13   1   6    5.20    2.89
 -13   1  -6    3.45    3.34
  13  -1   6    4.01    2.86
 -13  -1  -6    2.03    1.69
 -13  -1  -6    6.51    2.74
 -13   1  -7   16.24    6.69
 -13  -1  -7   11.68    5.51
 -13   1  -8   22.91    8.32
 -13  -1  -8   32.43   10.22
 -13   1  -9   17.96    8.16
 -13  -1  -9   12.42    7.22
 -13   1 -10    8.87    5.98
 -13  -1 -10   11.14    7.15
 -13   1 -11    8.36    6.82
 -13  -1 -11    6.41    6.86
 -13   2  12   11.15    6.79
 -13  -2  12   13.27   10.66
 -13   2  11   15.98    7.00
 -13  -2  11    8.96    7.07
 -13   2  10    6.03    5.49
 -13  -2  10    1.36    3.64
 -13   2   9   35.80   10.91
 -13  -2   9   49.77   11.80
 -13  -2   8   15.10    6.42
 -13   2   8   18.50    6.94
 -13   2   7   12.45    6.39
 -13  -2   7    8.20    3.72
 -13  -2   7    7.82    4.69
 -13  -2   6   17.04    6.27
 -13   2   6   19.09    5.77
 -13  -2   6   12.86    4.99
 -13   2   5  167.32   18.90
 -13  -2   5  197.38   18.83
 -13  -2   5  174.62   17.86
 -13   2   4   30.46    7.54
 -13  -2   4   38.87    8.11
 -13  -2   4   30.44    6.68
 -13  -2   3    1.10    2.75
 -13   2   3    3.68    2.67
 -13  -2   3    1.73    2.33
 -13  -2   2   -0.86    1.96
  13  -2  -2    1.99    1.83
 -13   2   2    0.61    1.00
 -13  -2   2   -0.36    1.71
 -13   2   1  315.40   14.18
  13   2  -1  310.26   18.28
 -13  -2   1  306.11   16.88
 -13   2   1  315.56   20.29
  13  -2  -1  344.47   20.82
 -13  -2   1  326.38   21.85
  13   2   0   57.95    8.13
 -13   2   0   52.27    6.64
 -13  -2   0   49.75    5.91
 -13  -2   0   56.67    8.79
 -13   2   0   49.23    7.60
  13   2   1  548.51   27.12
 -13   2  -1  495.49   24.27
 -13   2  -1  509.53   24.39
 -13   2  -2    3.81    0.99
 -13  -2  -2    5.00    1.01
 -13   2  -2    5.80    1.65
 -13   2  -3    2.70    1.97
 -13   2  -3   -2.60    3.89
  13   2   3    3.15    2.35
 -13   2  -3    2.03    1.24
 -13   2  -4  122.85   15.61
  13   2   4  127.31   12.90
 -13   2  -4  164.59   18.43
 -13   2  -5  243.01   22.83
  13   2   5  223.76   16.03
 -13  -2  -5  255.62   10.78
 -13   2  -5  233.12   22.49
  13   2   6   55.38    7.69
 -13   2  -6   70.22   12.15
 -13  -2  -6   76.81    7.08
 -13  -2  -6   90.81   14.41
 -13   2  -6   87.48   15.37
 -13   2  -7    1.90    3.31
 -13  -2  -7   -0.49    2.18
 -13   2  -7    4.42    3.00
 -13   2  -8   19.64    6.14
 -13  -2  -8   33.50   10.17
 -13   2  -8   36.84   11.12
 -13   2  -9    7.14    3.12
 -13  -2  -9    9.79    7.00
 -13   2  -9   12.12    6.25
 -13  -2 -10   -5.62    2.10
 -13   2 -10    2.96    3.40
 -13  -2 -11   25.80   10.92
 -13   2 -11   16.66    9.15
 -13   3  11   18.04    9.38
 -13   3  10    8.46    5.77
 -13   3   9   27.86    9.60
 -13  -3   9   23.34    8.87
 -13   3   8   20.54    7.91
 -13  -3   8   49.54   11.72
 -13   3   7   50.97   11.67
 -13  -3   7   66.06   13.37
 -13  -3   7   58.77   11.50
 -13   3   6    9.05    5.12
 -13  -3   6    8.99    4.31
 -13  -3   6   11.79    5.54
 -13   3   5   48.57   10.27
 -13  -3   5   47.11    9.60
 -13  -3   5   44.63    9.31
  13   3  -4  235.00   18.65
 -13  -3   4  235.24   19.34
 -13  -3   4  186.50   18.41
  13   3  -3  504.09   25.50
 -13  -3   3  505.87   26.87
 -13  -3   3  453.26   28.57
 -13   3   2    7.93    1.62
 -13  -3   2    6.71    2.81
 -13   3   2    2.18    2.87
  13  -3  -2    8.79    3.26
 -13  -3   2   11.29    4.98
 -13   3   1    2.61    1.49
 -13  -3   1    4.00    2.27
  13  -3  -1    2.80    0.85
 -13  -3   1    2.13    2.11
 -13   3   1    6.36    2.98
  13   3   0   -1.40    2.31
 -13   3   0   -2.48    2.53
 -13  -3   0   -1.27    3.39
 -13   3   0    0.02    1.03
 -13   3  -1    7.46    2.17
 -13   3  -1    5.99    3.92
 -13   3  -1    8.87    3.95
 -13   3  -2   11.22    3.48
 -13   3  -2    9.55    5.14
 -13   3  -2   13.61    4.29
 -13   3  -3  243.49   21.32
 -13   3  -3  225.10   22.21
 -13   3  -3  241.33   16.17
 -13   3  -4   16.52    6.57
 -13   3  -4   26.79    7.76
  13   3   4   16.08    4.07
 -13   3  -4   26.80    5.21
 -13   3  -5   26.26    7.07
 -13   3  -5   23.08    7.24
  13   3   5   23.03    4.82
 -13   3  -5   27.20    5.07
 -13   3  -6   44.91   10.45
 -13   3  -6   43.26   10.62
 -13   3  -7    6.30    3.46
 -13   3  -7   -0.50    1.85
 -13   3  -8   23.38    7.82
 -13   3  -8   32.14   10.59
 -13   3  -9    2.91    3.82
 -13   3  -9   -1.53    4.27
 -13   3 -10    3.07    3.45
 -13   4  11   16.52    8.99
 -13   4  10   17.50    8.48
 -13   4   9    8.39    6.82
 -13   4   8   11.59    5.23
 -13  -4   8   19.29    8.33
 -13   4   7   -0.46    4.71
 -13  -4   7   -1.60    4.06
 -13   4   6   66.90   13.03
 -13  -4   6   80.29   13.51
 -13   4   5   27.06    7.73
 -13  -4   5   30.16    8.24
 -13  -4   4   56.08    9.98
 -13   4   3   60.41    4.16
  13   4  -3   84.58   10.17
 -13  -4   3   76.67   11.98
  13   4  -2  157.24   12.77
 -13  -4   2  152.35   17.07
  13  -4  -2  156.84   13.81
 -13   4   1   -0.28    2.57
 -13  -4   1    1.89    2.16
  13  -4  -1    4.07    1.95
 -13   4   0  250.37   23.26
 -13   4   0  277.89   20.02
 -13   4  -1   -1.02    3.79
 -13   4  -1    2.44    2.18
 -13   4  -2   91.29   14.41
 -13   4  -2  107.17   10.85
 -13   4  -3   -0.50    1.39
 -13   4  -3    3.14    2.61
 -13   4  -4   94.85   14.78
 -13   4  -4  111.52   10.69
 -13   4  -5   21.47    7.65
  13   4   5    9.18    3.12
 -13   4  -5   11.71    3.38
 -13   4  -6    5.57    4.61
 -13   4  -6    7.14    5.58
 -13   4  -6    4.19    1.98
 -13   4  -7   18.42    7.79
 -13   4  -7   15.72    6.94
 -13   4  -8   -0.41    2.13
 -13   4  -8    0.70    2.37
 -13   4  -9    2.18    4.01
 -13   4  -9   11.01    6.41
 -13   4 -10    0.62    2.09
 -13   4 -10    2.53    5.05
 -13   5  10   18.93    8.98
 -13   5   9    3.59    5.31
 -13   5   8   17.01    8.88
 -13  -5   8   12.54    7.56
 -13   5   7    1.81    4.12
 -13  -5   7   -2.52    4.27
 -13   5   6    8.29    4.66
 -13  -5   6    7.40    4.85
 -13  -5   5   19.66    6.19
 -13   5   4    0.27    0.80
 -13  -5   4   -0.36    2.27
  13   5  -3   85.32   10.78
 -13  -5   3   98.71   14.15
 -13   5   2  112.62   15.90
  13   5  -2  142.01   12.92
 -13  -5   2  131.25   16.83
  13  -5  -2  151.43   13.82
 -13   5   1  104.58   15.22
  13   5  -1  128.62   10.41
 -13  -5   1  133.92   16.47
  13  -5  -1  136.98   12.48
 -13   5   0   -1.52    3.04
 -13   5  -1  139.10   17.83
 -13   5  -2   64.63   12.14
 -13   5  -3   -0.16    4.28
 -13   5  -4    4.19    5.73
 -13   5  -4    2.71    1.46
 -13   5  -5    9.27    6.53
 -13   5  -6    9.40    3.95
 -13   5  -7    2.54    3.01
 -13   5  -8    1.26    2.24
 -13   5  -8   -0.18    3.13
 -13   5  -9   13.89    7.95
 -13   5  -9    9.73    9.25
 -13   5 -10   13.22    9.17
 -13   5 -10    7.93    7.45
 -13   6  10   13.12    9.14
 -13   6   9   11.09    6.92
 -13   6   8   -1.70    5.79
 -13  -6   8    9.79    7.60
 -13   6   7   41.35   13.93
 -13  -6   7   53.18   13.85
 -13   6   6    1.45    3.06
 -13  -6   6    6.90    3.65
 -13  -6   5    0.73    2.94
 -13  -6   4   -6.26    5.31
 -13   6   3    5.91    2.48
  13   6  -3    2.39    1.92
 -13   6   2    2.77    2.43
  13   6  -2    6.65    3.67
 -13  -6   2    5.97    4.09
  13  -6  -2    5.89    2.78
 -13   6   1   51.14   11.35
  13   6  -1   53.75    7.08
 -13  -6   1   66.66   12.34
  13  -6  -1   57.89    8.09
 -13   6   0    1.96    1.68
  13   6   0    1.83    1.01
  13  -6   0   -2.85    2.62
 -13   6  -1    4.40    4.90
 -13   6  -2    5.48    4.85
 -13   6  -3    8.19    4.84
 -13   6  -4   -8.48    4.37
 -13   6  -5    7.26    4.42
 -13   6  -6    0.48    3.15
 -13   6  -7   12.56    6.91
 -13   6  -8    4.80    4.18
 -13   6  -9   -6.37    4.63
 -13   6  -9    3.55    7.22
 -13   6 -10   -5.44    5.56
 -13   7   9    9.33    7.95
 -13   7   8   -0.01    6.25
 -13  -7   8    8.11    7.36
 -13   7   7    9.46    7.41
 -13  -7   7    3.96    4.78
 -13  -7   6   -9.31    6.38
 -13  -7   5   -0.52    4.56
 -13  -7   4   -8.01    5.71
 -13   7   3    5.30    4.11
 -13  -7   3    1.98    3.46
 -13   7   2    4.36    4.09
 -13  -7   2   -0.48    1.99
 -13   7   1   11.19    5.18
 -13  -7   1    2.03    2.08
 -13   7   0    8.82    5.61
 -13   7  -1   16.16    9.77
 -13   7  -2   13.64    8.00
 -13   7  -3    9.30    5.32
 -13   7  -4   -2.04    5.10
 -13   7  -5   -0.28    4.15
 -13   7  -6   -2.59    2.06
 -13   7  -7  -11.05    6.25
 -13   7  -8  -19.66    8.50
 -13   7  -9   -3.56    4.57
 -13   7 -10   -2.09    5.13
 -13  -8   8    2.38    5.52
 -13   8   7   15.69   12.03
 -13  -8   7   23.62    9.72
 -13  -8   6   -0.93    2.98
 -13  -8   5  -11.14    6.42
 -13   8   4   23.12    9.10
 -13  -8   4   28.96    9.60
 -13   8   3    1.24    3.07
 -13  -8   3    8.02    4.92
 -13   8   2   12.67    5.29
 -13  -8   2   17.70    8.02
 -13   8   1   28.88   10.47
 -13  -8   1   48.84   11.06
 -13   8   0   13.19    8.51
 -13   8  -1    7.51    7.28
 -13   8  -2    5.61    6.72
 -13   8  -3    3.58    4.41
 -13   8  -4    6.10    4.39
 -13   8  -5   -0.99    2.53
 -13   8  -6    3.45    4.41
 -13   8  -7   -3.70    4.03
 -13  -9   6    6.94    4.36
 -13  -9   5    0.22    5.48
 -13   9   4   -3.58    4.62
 -13  -9   4    5.03    4.30
 -13   9   3    2.00    3.80
 -13  -9   3    4.14    4.60
 -13   9   2    0.59    3.12
 -13  -9   2    5.29    5.50
 -13   9   1    2.27    3.06
 -13  -9   1    1.40    1.69
 -13   9   0    5.11    4.75
 -13  -9   0   -3.40    4.25
 -13   9  -1   13.33    7.13
 -13   9  -2   27.80   10.20
 -13   9  -3    1.31    3.37
 -13   9  -4    5.02    5.25
 -13   9  -5    0.76    3.62
 -13  10   4    0.21    5.16
 -13 -10   4    1.53    3.14
 -13  10   3    5.52    6.09
 -13 -10   3    7.33    6.72
 -13  10   2    7.73    6.71
 -13 -10   2    3.27    3.25
 -13  10   1    3.63    4.40
 -13 -10   1   -4.72    4.10
 -13  10   0   -3.50    4.04
 -13 -10   0    4.10    4.99
 -13  10  -1   11.72    9.25
 -13 -11   1   -0.66    1.87
 -13 -11   0   -1.46    2.92
  13  11   1   13.92    9.09
 -14   0  12   37.11   12.51
 -14   0  11    7.89    5.79
 -14   0  10    2.95    4.26
 -14   0   9    0.80    1.81
 -14   0   8    4.78    2.51
 -14   0   7    5.18    5.24
 -14   0   6    6.50    3.62
 -14   0   6    3.11    3.26
 -14   0   5    0.53    1.90
 -14   0   5    0.31    1.73
 -14   0   4  837.88   38.49
 -14   0   4  770.22   36.10
  14   0  -3   -0.65    1.05
 -14   0   3   -2.51    3.29
 -14   0   3    0.35    1.99
  14   0  -2   90.13    7.43
 -14   0   2   90.19   10.96
 -14   0   2   83.43   10.80
  14   0  -1   -0.05    0.70
 -14   0   1    2.72    1.50
 -14   0   1   -0.38    1.54
  14   0   0  477.68   22.64
 -14   0   0  454.70   24.65
 -14   0  -1    0.68    1.81
 -14   0  -2  754.62   33.01
 -14   0  -2  750.33   32.78
 -14   0  -3   -0.79    2.04
  14   0   3   -0.15    0.86
 -14   0  -4  220.15   19.78
  14   0   4  186.74   16.44
 -14   0  -5   -1.43    3.22
  14   0   5    0.12    1.34
 -14   0  -6    1.73    1.88
  14   0   6    5.06    2.86
 -14   0  -6    8.89    4.09
 -14   0  -7   -1.22    3.75
 -14   0  -8   51.63   12.36
 -14   0  -9    2.67    4.57
 -14   0 -10    6.11    5.41
 -14   0 -11   -5.38    5.08
 -14  -1  11    3.12    1.98
 -14   1  11    4.25    5.84
 -14   1  10   -0.43    5.68
 -14  -1  10    4.13    4.50
 -14   1   9   30.65   10.68
 -14  -1   9   24.72    8.52
 -14  -1   8   74.52   13.84
 -14   1   8   83.87   14.97
 -14  -1   7   36.14    8.72
 -14   1   7   32.48    9.00
 -14  -1   6   72.22   11.93
 -14   1   6   71.68   12.38
 -14  -1   6   62.26   11.65
 -14  -1   5   52.85    9.70
 -14   1   5   49.87    9.88
 -14   1   5   64.63   10.97
 -14  -1   5   44.27    8.88
 -14   1   4  349.56   25.65
 -14  -1   4  353.30   24.21
 -14  -1   4  325.28   23.31
 -14   1   4  349.06   24.58
  14   1  -3   24.45    3.87
 -14   1   3   35.16    7.19
 -14  -1   3   30.35    6.60
 -14   1   3   26.39    6.10
 -14  -1   3   21.73    6.22
  14   1  -2   39.20    5.60
 -14  -1   2   45.73    7.68
 -14   1   2   46.30    7.96
 -14  -1   2   38.12    7.25
  14   1  -1  295.64   16.61
 -14  -1   1  249.09   16.62
 -14  -1   1  264.29   19.29
 -14   1   1  264.05   18.87
  14   1   0   68.40    8.69
 -14   1   0   70.73    7.79
 -14  -1   0   58.27    7.08
 -14  -1   0   72.89    9.72
 -14   1   0   67.98    9.12
  14   1   1   47.39    7.70
 -14   1  -1   46.20    6.75
 -14  -1  -1   39.42    5.20
 -14  -1  -1   42.78    7.58
 -14   1  -1   50.18    7.79
 -14   1  -2  350.32   21.95
  14   1   2  344.36   23.54
 -14   1  -2  362.97   21.35
 -14   1  -3   26.36    6.42
  14   1   3   19.25    5.17
 -14   1  -3   21.69    5.04
  14   1   4   32.13    6.17
 -14   1  -4   42.26    9.16
 -14  -1  -4   33.12    8.13
  14   1   5  160.18   14.50
 -14  -1  -5  198.59   14.16
 -14   1  -5  209.62   21.24
 -14  -1  -5  187.96   20.04
  14   1   6    7.75    3.56
 -14   1  -6    5.28    3.86
 -14  -1  -6    0.79    2.70
 -14  -1  -6    5.97    1.90
 -14   1  -7    2.37    3.27
 -14  -1  -7   15.43    6.55
 -14   1  -8    3.94    2.18
 -14  -1  -8    3.10    3.57
 -14   1  -9    9.92    5.72
 -14  -1  -9    1.53    3.48
 -14   1 -10    5.57    4.79
 -14  -1 -10   11.46    6.99
 -14   1 -11    5.33    6.76
 -14  -1 -11    9.99    7.12
 -14   2  11   14.62    8.52
 -14  -2  11   16.35    8.35
 -14  -2  10    9.00    7.11
 -14   2  10   14.40    8.12
 -14  -2   9   25.74    9.95
 -14   2   9   29.14    9.44
 -14  -2   8   10.60    5.54
 -14   2   8   15.02    6.42
 -14   2   7  225.07   24.71
 -14  -2   7  240.20   23.67
 -14  -2   7  232.83   24.12
 -14  -2   6   47.16    9.94
 -14   2   6   40.79   10.09
 -14  -2   6   50.75   10.06
 -14   2   5  208.25   21.43
 -14  -2   5  200.22   19.45
 -14  -2   5  194.57   19.11
 -14   2   4   12.62    4.90
 -14  -2   4   11.20    3.48
 -14   2   4    6.31    2.44
 -14  -2   4    9.09    4.38
 -14  -2   3   66.91    9.42
 -14  -2   3   51.54    8.91
 -14   2   3   57.42    9.92
  14   2  -2   32.36    5.59
 -14  -2   2   25.60    5.42
 -14   2   2   21.95    5.59
 -14  -2   2   29.66    6.71
  14   2  -1  503.89   23.76
 -14   2   1  443.57   17.75
 -14  -2   1  456.82   21.62
 -14  -2   1  458.22   27.09
 -14   2   1  432.86   25.10
 -14   2   0  109.53    9.89
  14   2   0  104.75   11.38
 -14  -2   0  104.58    8.78
 -14  -2   0   97.91   12.04
 -14   2   0  113.89   12.06
 -14   2  -1  157.54   13.50
 -14  -2  -1  147.66    8.84
 -14   2  -1  173.09   14.54
 -14  -2  -2    0.18    0.64
 -14   2  -2   -1.20    2.11
 -14   2  -3   28.70    7.01
  14   2   3   28.83    6.60
 -14   2  -3   28.33    5.92
 -14   2  -4    4.98    3.00
  14   2   4    3.10    1.11
 -14   2  -4    2.14    0.86
  14   2   5   70.94    9.18
 -14   2  -5   91.63   14.22
 -14  -2  -5   91.72    5.58
 -14   2  -5  101.05   15.17
  14   2   6    6.94    3.39
 -14   2  -6    7.29    2.59
 -14   2  -6   10.40    5.88
 -14   2  -7   10.80    5.12
 -14  -2  -7   26.13    8.57
 -14   2  -7   18.28    7.28
 -14   2  -8   11.18    5.27
 -14  -2  -8   29.65   10.16
 -14   2  -8   18.65    7.82
 -14  -2  -9    6.67    6.49
 -14   2  -9   -5.06    3.77
 -14  -2 -10    8.03    7.14
 -14   2 -10   -0.73    3.51
 -14   3  11   18.88    9.72
 -14   3  10   14.87    7.34
 -14   3   9   32.81   11.18
 -14  -3   9   18.29    8.50
 -14   3   8   71.83   14.90
 -14  -3   8  116.48   18.60
 -14  -3   8   92.61   15.61
 -14  -3   7   36.12    9.31
 -14   3   7   23.70    8.44
 -14  -3   7   33.42    9.48
 -14   3   6    7.95    4.37
 -14  -3   6   13.45    6.16
 -14  -3   6   10.93    5.56
 -14  -3   5   19.68    5.83
 -14   3   5   21.28    7.58
 -14  -3   5   18.14    5.52
 -14   3   4  125.07   16.41
 -14  -3   4  158.50   16.24
 -14  -3   4  119.73   15.24
 -14  -3   3   70.78   10.04
 -14  -3   3   54.26    9.91
 -14   3   2  211.86    9.33
 -14  -3   2  210.98   15.97
 -14  -3   2  201.92   18.86
 -14   3   2  199.19   18.32
 -14   3   1  253.20   13.51
  14   3  -1  242.46   18.28
 -14  -3   1  249.62   15.62
  14  -3  -1  268.95   18.95
 -14  -3   1  241.94   20.55
 -14   3   1  266.64   20.45
 -14   3   0    1.99    1.55
 -14  -3   0    1.99    1.19
 -14   3   0    3.86    2.09
 -14   3  -1  149.77   13.80
 -14   3  -1  159.49   14.32
 -14   3  -2   56.12    9.53
 -14   3  -2   54.89   10.65
 -14   3  -2   53.64    8.19
 -14   3  -3   12.39    4.10
 -14   3  -3   21.14    6.99
 -14   3  -3   21.01    5.24
 -14   3  -4    0.46    1.60
  14   3   4    2.94    1.47
 -14   3  -4   -0.08    4.28
 -14   3  -4    4.88    1.59
 -14   3  -5    4.52    3.64
  14   3   5    4.69    2.52
 -14   3  -5    4.00    2.60
 -14   3  -5    3.17    1.87
 -14   3  -6    2.37    3.82
 -14   3  -6   10.73    5.16
 -14   3  -7   12.86    5.40
 -14   3  -7    8.51    3.64
 -14   3  -8   -0.41    1.70
 -14   3  -8    5.19    1.93
 -14   3  -9   -1.62    2.91
 -14   3  -9   -2.92    4.05
 -14   3 -10   -0.78    3.65
 -14   4  10    4.32    7.87
 -14   4   9   27.07   12.07
 -14   4   8    0.87    2.26
 -14  -4   8    2.53    5.51
 -14   4   7   23.52    9.23
 -14  -4   7   33.83   10.09
 -14   4   6   89.13   17.12
 -14  -4   6   87.13   14.94
 -14   4   5   -0.98    2.48
 -14  -4   5    1.79    2.57
 -14  -4   4    4.85    1.81
  14   4  -3   23.84    5.14
 -14  -4   3   29.15    7.55
 -14   4   2   44.46    4.97
 -14  -4   2   40.77    8.93
 -14   4   1   41.17    6.10
  14  -4  -1   41.68    7.02
 -14  -4   1   48.19    9.39
 -14   4   0  239.07   17.46
 -14   4   0  192.25   21.12
 -14  -4   0  227.36   20.57
 -14   4   0  261.69   20.18
 -14   4  -1   -1.88    4.41
 -14   4  -1   -0.86    2.10
 -14   4  -2   10.55    5.22
 -14   4  -2   20.51    5.64
 -14   4  -3    7.62    3.28
 -14   4  -3   10.95    5.74
 -14   4  -3   12.25    4.97
 -14   4  -4   -2.56    3.43
 -14   4  -4   -1.45    3.86
 -14   4  -4    1.89    3.47
 -14   4  -5   -3.17    3.26
 -14   4  -5    2.60    4.09
 -14   4  -5    2.66    3.40
 -14   4  -6   83.60   15.83
 -14   4  -6   78.09   15.17
 -14   4  -6   66.21    9.36
 -14   4  -7    4.58    5.57
 -14   4  -7    0.86    2.95
 -14   4  -8    2.48    4.46
 -14   4  -8    3.36    5.23
 -14   4  -9    3.55    5.98
 -14   4  -9   -4.06    5.75
 -14   4 -10   -0.44    3.93
 -14   5  10    1.81    5.48
 -14   5   9    5.14    4.83
 -14   5   8   45.42   13.01
 -14  -5   8   35.02   12.06
 -14   5   7    6.36    2.31
 -14  -5   7    2.62    2.04
 -14   5   6   14.12    8.28
 -14  -5   6   18.93    8.02
 -14  -5   5    2.36    2.06
 -14  -5   4   36.43    9.02
  14   5  -3    0.75    1.20
 -14  -5   3    5.78    5.16
  14   5  -2  120.73   11.61
 -14  -5   2  114.10   15.80
 -14   5   1    5.92    2.73
 -14  -5   1   19.44    7.00
  14  -5  -1   12.94    3.47
 -14   5   0   -3.55    3.83
 -14  -5   0   -4.33    3.71
 -14   5  -1   26.17    8.52
 -14   5  -2   23.04    8.01
 -14   5  -3   40.39   10.61
 -14   5  -4   40.56   11.14
 -14   5  -4   29.41    5.24
 -14   5  -5    1.80    2.48
 -14   5  -6   -1.76    2.02
 -14   5  -7    1.56    1.87
 -14   5  -7   -0.23    2.72
 -14   5  -8    6.97    7.17
 -14   5  -8    2.70    4.16
 -14   5  -9   25.73   12.25
 -14   5  -9   15.94    8.49
 -14   5 -10    4.37    6.90
 -14   6   9   -5.71    5.82
 -14   6   8   -3.00    5.22
 -14  -6   8    8.79    7.01
 -14   6   7   14.86    9.87
 -14  -6   7    7.46    4.34
 -14   6   6   25.34   10.46
 -14  -6   6   10.80    4.99
 -14  -6   5  101.05   16.87
 -14  -6   4   -6.79    5.09
 -14  -6   3    5.41    4.58
 -14   6   2   -1.23    3.22
 -14  -6   2    7.05    4.47
 -14   6   1   50.62   11.60
 -14  -6   1   66.96   11.96
  14  -6  -1   30.05    5.97
 -14   6   0   35.94    9.80
 -14   6  -1   73.63   14.10
 -14   6  -2    3.58    3.38
 -14   6  -3    5.31    3.93
 -14   6  -4    5.04    6.00
 -14   6  -5   30.00   11.06
 -14   6  -6    3.15    4.77
 -14   6  -7    6.31    5.97
 -14   6  -8    0.99    2.93
 -14   6  -8    6.10    6.44
 -14   6  -9   -4.06    5.37
 -14   6  -9   -0.72    6.46
 -14   6 -10    1.58    4.90
 -14   7   8    7.32    4.16
 -14  -7   8   10.45    5.96
 -14   7   7    3.96    7.12
 -14  -7   7   -2.38    3.15
 -14  -7   6   -4.78    3.64
 -14  -7   5   -0.40    6.29
 -14  -7   4    1.55    2.66
 -14   7   3   22.54    8.37
 -14  -7   3   28.96    9.01
 -14   7   2   26.08    8.98
 -14  -7   2   45.43   10.85
 -14   7   1    5.91    4.47
 -14  -7   1    3.08    2.94
 -14   7   0    1.28    2.24
 -14   7  -1    4.88    4.87
 -14   7  -2   11.48    6.68
 -14   7  -3   51.06   13.90
 -14   7  -4    3.74    6.20
 -14   7  -5    2.96    4.84
 -14   7  -6    5.07    7.01
 -14   7  -7    0.94    3.38
 -14   7  -8   -2.81    3.61
 -14   7  -9    1.57    6.21
 -14  -8   8    7.41    5.77
 -14   8   7   24.60   12.72
 -14  -8   7   -1.01    2.97
 -14  -8   6    8.47    4.62
 -14  -8   5    1.68    4.44
 -14  -8   4    5.46    2.08
 -14   8   3   -4.63    3.24
 -14  -8   3    0.89    4.54
 -14   8   2    6.50    3.60
 -14  -8   2    5.00    4.57
 -14   8   1   -5.09    5.29
 -14  -8   1    8.60    4.96
 -14   8   0   11.90    7.52
 -14  -8   0   16.89    7.31
 -14   8  -1    5.41    5.01
 -14   8  -2   14.78    7.86
 -14   8  -3   -0.41    2.94
 -14   8  -4    4.35    6.56
 -14   8  -5    1.15    2.89
 -14   8  -6    6.12    4.74
 -14   8  -7    2.41    4.02
 -14  -9   6   -9.16    7.10
 -14  -9   5   -5.15    6.44
 -14   9   4   -1.20    5.34
 -14  -9   4    0.64    1.89
 -14   9   3    5.06    5.03
 -14  -9   3    2.70    2.74
 -14   9   2   10.63    6.80
 -14  -9   2   17.80    8.91
 -14   9   1    5.61    5.05
 -14  -9   1    0.23    2.91
 -14   9   0    2.97    4.99
 -14  -9   0    0.38    1.99
 -14   9  -1    6.95    6.82
 -14   9  -2    7.55    8.90
 -14   9  -3    6.45    5.70
 -14   9  -4    2.54    2.82
 -14  10   4   -0.52    4.44
 -14 -10   4   -2.20    3.88
 -14  10   3    2.93    4.86
 -14 -10   3    0.30    3.78
 -14  10   2    3.39    5.10
 -14 -10   2   -3.41    3.78
 -14  10   1    1.41    3.83
 -14 -10   1    5.14    6.22
 -14 -10   0   -3.16    3.77
 -14 -11   1    1.96    5.04
 -14 -11   0    5.15    4.00
 -15   0  11    0.30    4.49
 -15   0  10  104.72   19.21
 -15   0   9   -0.16    4.05
 -15   0   8   20.30    8.26
 -15   0   7    4.19    3.44
 -15   0   6  396.07   30.11
 -15   0   6  355.72   28.91
 -15   0   5   -3.10    2.93
 -15   0   5    0.86    2.38
 -15   0   4  213.37   19.66
 -15   0   4  215.90   19.20
  15   0  -3    0.47    1.03
 -15   0   3    1.15    2.03
 -15   0   3   -2.58    2.84
  15   0  -2   17.51    3.42
 -15   0   2   17.01    4.95
 -15   0   2   18.14    5.40
  15   0  -1   -2.31    2.44
 -15   0   1    0.12    1.45
 -15   0   1    1.09    2.53
 -15   0   0  309.01   20.64
 -15   0  -1    1.86    1.61
 -15   0  -2   17.70    5.10
 -15   0  -2   13.51    4.11
 -15   0  -3    3.07    1.75
 -15   0  -4   33.52    7.73
 -15   0  -5   -0.85    3.51
 -15   0  -6  329.50   28.22
 -15   0  -6  280.58   20.53
 -15   0  -7   -0.02    2.99
 -15   0  -8   44.44   11.89
 -15   0  -9    6.46    6.45
 -15   0 -10    5.98    4.43
 -15  -1  11   -0.65    4.48
 -15   1  11    2.32    5.78
 -15   1  10    6.50    5.33
 -15  -1  10    8.97    6.97
 -15   1   9   13.12    6.84
 -15  -1   9   25.72    9.38
 -15   1   8   22.92    8.40
 -15  -1   8    6.86    4.04
 -15   1   7  170.59   20.68
 -15  -1   7  169.88   20.50
 -15  -1   7  176.83   20.80
 -15  -1   6   12.82    4.88
 -15   1   6    9.09    5.14
 -15  -1   6    7.73    2.81
 -15  -1   5   -0.37    2.00
 -15   1   5   -2.45    3.96
 -15   1   5   -1.19    1.95
 -15  -1   5   -4.29    2.29
  15   1  -4    9.44    2.50
 -15   1   4   19.08    6.43
 -15  -1   4   25.72    6.90
 -15  -1   4   17.79    5.68
 -15   1   4   19.15    6.10
  15   1  -3  235.74   13.58
 -15   1   3  256.82   21.51
 -15  -1   3  297.28   21.38
 -15  -1   3  262.08   20.80
 -15   1   3  264.73   21.07
  15   1  -2  377.83   18.86
 -15   1   2  347.06   23.32
 -15  -1   2  408.27   23.63
 -15  -1   2  380.44   24.69
 -15   1   2  376.04   24.03
  15   1  -1  251.90   15.77
 -15  -1   1  240.76   16.56
 -15  -1   1  245.37   19.19
 -15   1   1  247.33   18.99
  15   1   0   59.96    8.03
 -15  -1   0   47.40    6.55
 -15  -1   0   58.51    9.17
 -15   1   0   50.25    8.34
  15   1   1  111.59   12.12
 -15   1  -1  109.91   11.08
 -15  -1  -1   99.83    8.94
 -15  -1  -1  121.99   13.38
 -15   1  -1  114.05   12.53
 -15   1  -2    6.48    3.12
 -15   1  -2    1.99    1.29
 -15   1  -3  122.33   14.28
 -15   1  -3  100.94   11.58
  15   1   4  199.30   17.99
 -15   1  -4  278.24   23.53
 -15  -1  -4  247.96   21.23
  15   1   5   37.69    6.97
 -15   1  -5   52.82   11.12
 -15  -1  -5   58.15   11.65
 -15  -1  -5   60.27    7.63
 -15   1  -6    3.90    5.71
 -15  -1  -6    2.04    3.96
 -15   1  -7   -5.43    5.27
 -15  -1  -7   -0.44    2.63
 -15   1  -8   15.41    6.80
 -15  -1  -8   10.91    6.80
 -15   1  -9    7.12    5.92
 -15  -1  -9    5.89    6.79
 -15   1 -10    1.65    2.53
 -15  -1 -10    6.82    6.54
 -15   2  11    9.12    6.26
 -15  -2  11   31.71   12.90
 -15   2  10    0.13    4.40
 -15  -2  10   -3.74    3.58
 -15  -2   9   13.23    6.55
 -15   2   9   16.20    7.73
 -15   2   8   41.31   10.93
 -15  -2   8   42.47   10.64
 -15  -2   7    1.96    3.17
 -15   2   7    4.90    4.01
 -15  -2   7    5.58    5.38
 -15  -2   6    2.83    2.25
 -15   2   6    3.48    2.77
 -15  -2   6   -3.85    3.25
 -15   2   5  230.87   23.41
 -15  -2   5  269.26   23.15
 -15  -2   5  229.56   22.10
 -15   2   4   13.15    4.84
 -15  -2   4   17.86    5.04
 -15  -2   4   15.94    5.50
 -15   2   4   16.65    4.76
  15   2  -3   53.99    7.05
 -15  -2   3   49.43    8.33
 -15   2   3   49.43    9.00
 -15  -2   3   48.40    8.80
 -15   2   3   52.99    9.93
  15   2  -2  112.47   10.60
 -15  -2   2  105.33   11.33
 -15  -2   2  100.89   12.58
 -15   2   2   97.25   13.00
 -15   2   1   17.07    3.00
  15   2  -1   13.12    4.42
 -15  -2   1   17.56    4.35
 -15  -2   1   16.19    5.10
 -15   2   1   15.10    4.91
 -15   2   0  148.06   11.56
  15   2   0  162.18   14.64
 -15  -2   0  131.26   10.24
 -15  -2   0  156.79   15.82
 -15   2   0  145.98   14.42
 -15   2  -1  478.85   24.51
 -15  -2  -1  390.58   16.25
 -15  -2  -1  467.00   27.70
 -15   2  -1  487.31   26.13
 -15   2  -2   14.92    4.21
 -15  -2  -2    9.69    1.89
 -15   2  -2   17.10    4.76
 -15   2  -3   73.20   11.55
 -15   2  -3   78.29   10.13
 -15   2  -4    8.71    4.48
  15   2   4    8.93    4.13
 -15   2  -4    9.66    3.07
  15   2   5    4.59    2.89
 -15   2  -5    0.34    3.10
 -15  -2  -5    3.00    0.93
 -15   2  -6   -1.12    3.50
 -15   2  -7   76.36   15.23
 -15  -2  -8    5.29    4.40
 -15   2  -8   -1.57    2.66
 -15  -2  -9   12.29    8.01
 -15   2  -9    2.61    3.01
 -15   2 -10   13.89    8.33
 -15  -2 -10   13.67    7.71
 -15   3  11   12.46    8.26
 -15   3  10    8.59    6.27
 -15  -3  10    7.04    5.18
 -15   3   9   10.85    6.86
 -15  -3   9   11.03    7.56
 -15   3   8    9.07    5.38
 -15  -3   8   16.10    7.03
 -15  -3   8   14.23    6.28
 -15  -3   7   40.75    9.68
 -15   3   7   27.20    9.47
 -15  -3   7   48.15   11.22
 -15   3   6   21.94    7.72
 -15  -3   6   22.25    7.09
 -15  -3   6   21.43    6.68
 -15   3   5   -1.08    2.11
 -15  -3   5   -4.37    3.40
 -15  -3   5   -0.51    1.88
 -15  -3   4   -1.96    2.33
 -15   3   4   -1.56    1.58
 -15  -3   3   59.86    9.49
 -15  -3   3   50.59    9.72
 -15  -3   2    2.45    2.11
 -15  -3   2    2.59    2.91
 -15   3   2   -1.39    2.68
 -15   3   1  106.44    8.59
 -15  -3   1  114.15   10.57
 -15  -3   1  106.54   13.38
 -15   3   1  106.75   13.17
 -15   3   0  480.10   23.12
 -15  -3   0  479.26   30.19
 -15   3   0  511.15   28.86
 -15   3  -1   14.43    3.98
 -15   3  -1   18.00    4.71
 -15   3  -2   54.22    9.42
 -15   3  -2   72.99   10.00
 -15   3  -3  347.60   26.56
 -15   3  -3  329.76   28.96
 -15   3  -3  344.99   21.86
 -15   3  -4   54.16   10.96
 -15   3  -4   30.16    8.63
  15   3   4   26.52    5.87
 -15   3  -4   47.55    7.89
 -15   3  -5   10.32    4.89
 -15   3  -5   12.11    5.55
 -15   3  -5   15.96    4.48
 -15   3  -6    5.98    4.95
 -15   3  -6    7.13    5.15
 -15   3  -6   -0.05    2.54
 -15   3  -7    2.11    2.36
 -15   3  -7   -3.19    4.95
 -15   3  -8   -2.46    2.37
 -15   3  -8   -4.83    4.06
 -15   3  -9    3.98    2.32
 -15   3  -9   16.57    9.86
 -15   3 -10   10.39    6.17
 -15   4  10   21.42   11.35
 -15   4   9   11.75    9.01
 -15   4   8    3.71    4.87
 -15  -4   8    5.26    3.23
 -15   4   7    1.69    2.74
 -15  -4   7   10.46    6.37
 -15   4   6    4.31    3.67
 -15  -4   6    9.96    4.96
 -15   4   5   49.96   11.71
 -15  -4   5   53.82   11.94
 -15  -4   4  240.09   23.72
 -15  -4   3    1.12    2.16
 -15   4   2   68.79    5.97
 -15  -4   2   68.52   11.66
 -15   4   1    4.99    2.26
 -15  -4   1    5.49    3.12
 -15   4   0  288.45   18.89
 -15  -4   0  229.04   21.58
 -15   4   0  293.17   22.64
 -15   4  -1   11.75    3.94
 -15   4  -1    7.44    5.21
 -15   4  -1   13.10    4.57
 -15   4  -2   96.63   13.51
 -15   4  -2   76.19   14.04
 -15   4  -2   93.43   11.67
 -15   4  -3    6.45    3.62
 -15   4  -3    1.57    1.90
 -15   4  -4    4.89    4.05
 -15   4  -4   -1.62    2.78
 -15   4  -4    4.54    4.58
 -15   4  -5    0.52    3.76
 -15   4  -5    1.78    2.40
 -15   4  -5    3.44    2.90
 -15   4  -6   26.30    9.46
 -15   4  -6   27.73    9.69
 -15   4  -7    1.58    3.83
 -15   4  -7    3.26    4.44
 -15   4  -8   -2.65    2.06
 -15   4  -8   -6.73    5.63
 -15   4  -9   -2.46    5.57
 -15   4  -9    2.38    4.93
 -15   5   9   14.68    7.54
 -15   5   8   17.20   10.45
 -15  -5   8   22.39   10.02
 -15   5   7    9.16    5.39
 -15  -5   7    7.10    5.56
 -15   5   6   46.47   12.95
 -15  -5   6   39.82   11.19
 -15  -5   5   -0.53    2.05
 -15  -5   4   60.41   12.55
 -15   5   3   78.25    5.62
 -15  -5   3   90.54   14.83
  15   5  -2   20.12    4.22
 -15  -5   2   24.13    7.80
 -15   5   1   27.52    8.24
  15  -5  -1   34.21    6.69
 -15  -5   1   46.68    9.77
 -15   5   0   29.50    8.19
 -15  -5   0   39.24    9.40
 -15   5  -1   57.29   12.33
 -15   5  -2   12.46    5.42
 -15   5  -3    2.80    3.66
 -15   5  -3    0.37    1.56
 -15   5  -4    6.57    5.10
 -15   5  -5   34.86   11.22
 -15   5  -5   26.80    9.33
 -15   5  -6   -3.78    3.59
 -15   5  -6    3.27    5.56
 -15   5  -7    8.24    6.79
 -15   5  -7    5.10    4.26
 -15   5  -8   -3.55    2.19
 -15   5  -8    3.13    3.90
 -15   5  -9   16.27    8.47
 -15   5  -9    0.11    4.92
 -15   6   9   24.95   11.83
 -15  -6   9   27.71   12.82
 -15   6   8    7.74    7.68
 -15  -6   8   11.72    8.83
 -15   6   7   57.75   17.69
 -15  -6   7   35.80   12.42
 -15   6   6    6.15    7.07
 -15  -6   6    4.18    4.35
 -15  -6   5    8.84    6.31
 -15  -6   4    1.32    3.29
 -15  -6   3   38.10    9.85
 -15   6   2   27.45    8.66
 -15  -6   2   49.05   11.37
 -15   6   1   -6.62    5.17
 -15  -6   1   -1.13    4.32
 -15   6   0   -3.94    4.30
 -15  -6   0   -4.85    5.14
 -15   6  -1   99.12   17.37
 -15   6  -2    2.19    4.80
 -15   6  -3    3.95    4.95
 -15   6  -4    8.79    6.65
 -15   6  -5   13.02    8.51
 -15   6  -6    8.24    6.22
 -15   6  -7   -3.91    7.12
 -15   6  -7    0.16    5.51
 -15   6  -8    2.14    2.86
 -15   6  -8    1.72    3.26
 -15   6  -9   -0.81    2.97
 -15   6 -10   -9.33    6.46
 -15  -7   9   20.11   11.16
 -15   7   8    3.10    4.59
 -15  -7   8    6.40    5.91
 -15   7   7   13.01    9.67
 -15  -7   7   -1.84    3.09
 -15   7   6    4.41    5.14
 -15  -7   6   -6.41    6.46
 -15  -7   5    2.03    2.56
 -15  -7   4    1.53    2.85
 -15  -7   3    4.32    4.88
 -15   7   2   -4.71    5.86
 -15  -7   2    0.98    3.06
 -15   7   1   26.72    8.24
 -15  -7   1   46.96   10.96
 -15   7   0   38.16   11.51
 -15  -7   0   40.31   10.43
 -15   7  -1    6.67    5.36
 -15   7  -2    3.78    4.90
 -15   7  -3    8.02    5.44
 -15   7  -4    9.00    7.15
 -15   7  -5   28.03   11.16
 -15   7  -6    3.64    8.25
 -15   7  -7   17.83    9.91
 -15   7  -8    4.85    6.51
 -15  -8   8    1.76    3.52
 -15  -8   7   10.52    7.25
 -15  -8   6   -1.27    5.50
 -15  -8   5    1.19    6.02
 -15  -8   4   31.45   10.63
 -15   8   3    0.55    3.41
 -15  -8   3    7.62    5.30
 -15   8   2   -0.03    2.32
 -15  -8   2    1.26    3.07
 -15   8   1    0.20    2.81
 -15  -8   1    1.70    3.05
 -15   8   0    8.86    5.22
 -15  -8   0    6.17    3.67
 -15   8  -1    2.27    4.44
 -15   8  -2    4.73    5.63
 -15   8  -3    5.43    5.19
 -15   8  -4    6.75    5.97
 -15   8  -5    7.28    8.47
 -15   8  -6    6.49    9.25
 -15  -9   6    1.56    4.06
 -15  -9   5   -1.94    4.50
 -15  -9   4    7.04    5.09
 -15   9   3    3.69    4.93
 -15  -9   3   12.00    6.67
 -15   9   2   -1.87    5.69
 -15  -9   2    6.45    5.32
 -15   9   1   -4.52    4.38
 -15  -9   1    2.86    3.29
 -15   9   0   12.61    6.88
 -15  -9   0    9.07    5.38
 -15   9  -1    1.28    6.73
 -15   9  -2   15.66    9.08
 -15   9  -3    5.73    7.35
 -15 -10   4   -6.37    5.18
 -15 -10   3   -0.39    3.37
 -15 -10   2    0.11    2.23
 -15 -10   1   -3.97    5.48
 -15 -10   0   -1.31    3.22
 -15 -10  -1    0.26    3.11
 -16   0  11    2.68    3.60
 -16   0  10   94.32   19.46
 -16   0   9   -2.45    4.86
 -16   0   8   35.09    9.52
 -16   0   7    5.17    4.23
 -16   0   6   17.42    6.42
 -16   0   6   11.04    4.15
 -16   0   5    1.54    1.84
 -16   0   5   -3.59    3.97
 -16   0   4  215.87   20.61
 -16   0   4  214.45   19.91
 -16   0   3   -0.13    1.28
 -16   0   3    6.37    4.22
 -16   0   2    1.98    1.63
 -16   0   2    7.03    3.14
 -16   0   1   -0.45    2.71
 -16   0   1    1.61    1.07
 -16   0   0   26.70    6.23
 -16   0  -1    2.53    3.22
 -16   0  -2  234.47   18.35
 -16   0  -2  251.12   19.33
 -16   0  -3    0.64    2.68
 -16   0  -3   -2.45    3.85
 -16   0  -4  173.92   18.46
 -16   0  -5    3.58    3.06
 -16   0  -6   55.27   11.97
 -16   0  -7   -1.96    3.78
 -16   0  -8   58.11   13.52
 -16   0  -9    6.30    6.23
 -16   0 -10    3.62    3.78
 -16  -1  11   -0.21    5.35
 -16   1  11    3.79    5.27
 -16   1  10    4.78    5.77
 -16  -1  10    4.88    4.03
 -16   1   9   -0.45    3.02
 -16  -1   9   -4.17    2.86
 -16   1   8   21.07    8.27
 -16  -1   8   20.09    7.42
 -16  -1   7    9.70    5.50
 -16   1   7    5.78    4.68
 -16  -1   7   10.18    5.71
 -16  -1   6   46.51   10.13
 -16   1   6   55.57   11.33
 -16  -1   6   48.09   10.60
 -16   1   5   97.04   14.25
 -16  -1   5  125.67   15.66
 -16  -1   5   99.76   14.11
 -16   1   5  104.00   15.63
 -16   1   4   74.53   11.98
 -16  -1   4   73.02   11.58
 -16  -1   4   54.99   10.60
 -16   1   4   77.23   12.44
  16   1  -3   17.66    3.94
 -16   1   3   20.64    6.24
 -16  -1   3   19.03    5.01
 -16   1   3   20.13    5.96
 -16  -1   3   16.82    5.98
  16   1  -2   19.92    4.23
 -16  -1   2   24.10    5.79
 -16   1   2   23.21    6.19
 -16   1   2   30.55    7.06
 -16  -1   2   24.84    6.06
  16   1  -1   66.19    8.01
 -16  -1   1   59.29    8.17
 -16   1   1   58.48    9.97
 -16  -1   1   54.01    9.08
  16   1   0  579.80   27.99
 -16  -1   0  490.04   23.95
 -16   1   0  547.01   29.21
 -16  -1   0  547.62   29.95
 -16   1  -1  174.82   14.41
 -16  -1  -1  157.49   11.87
 -16  -1  -1  183.17   16.99
 -16   1  -1  174.04   15.50
 -16   1  -2  261.05   19.39
 -16  -1  -2  256.03   20.22
 -16   1  -2  262.90   19.55
 -16   1  -3  112.34   13.80
 -16   1  -3  114.38   12.49
 -16   1  -4    1.88    1.86
 -16   1  -4    0.97    1.21
 -16  -1  -5   99.48   15.18
 -16   1  -5  109.74   16.35
 -16   1  -6    7.94    2.83
 -16  -1  -6   15.91    6.64
 -16   1  -7   -1.64    4.67
 -16  -1  -7    1.21    3.29
 -16   1  -8    5.36    4.03
 -16  -1  -8    9.55    5.58
 -16  -1  -9    2.58    6.04
 -16   1  -9   -3.92    3.26
 -16  -1 -10    1.12    2.77
 -16   1 -10    0.55    3.04
 -16  -2  11   28.51   11.35
 -16   2  11   27.63   10.97
 -16   2  10   10.40    8.32
 -16  -2  10   10.40    7.13
 -16  -2   9   67.52   14.46
 -16   2   9   44.22   12.75
 -16   2   8   -5.27    3.85
 -16  -2   8   -1.86    2.52
 -16  -2   7   58.66   12.14
 -16   2   7   56.76   12.80
 -16  -2   7   54.55   11.85
 -16  -2   6    4.39    3.19
 -16   2   6    1.20    2.68
 -16  -2   6    2.85    1.76
 -16   2   5   81.58   14.14
 -16  -2   5   85.82   12.84
 -16  -2   5   64.48   12.17
  16   2  -4   74.16    8.80
 -16   2   4  112.90   15.76
 -16  -2   4  113.69   14.05
 -16  -2   4  120.11   15.34
 -16   2   4  132.13   16.72
  16   2  -3  137.37   11.97
 -16   2   3  141.07   16.38
 -16  -2   3  170.29   15.96
 -16  -2   3  163.94   17.44
 -16   2   3  160.59   18.18
  16   2  -2    1.27    1.80
 -16  -2   2    2.85    1.74
 -16   2   2    7.77    4.10
 -16  -2   2    6.70    3.74
  16   2  -1    9.89    3.97
 -16  -2   1   13.86    3.74
 -16  -2   1   16.97    5.30
 -16   2   1   15.58    5.15
 -16   2   0    2.66    1.68
 -16  -2   0    0.94    1.24
 -16   2   0    6.02    4.56
 -16  -2   0    2.83    2.57
 -16   2  -1  263.93   18.08
 -16  -2  -1  236.67   12.60
 -16  -2  -1  280.31   21.95
 -16   2  -1  297.24   21.04
 -16   2  -2    5.30    3.12
 -16  -2  -2    4.56    1.34
 -16   2  -2    6.13    3.53
 -16   2  -3   20.94    6.53
 -16   2  -3   23.14    6.21
 -16   2  -4   59.09   11.33
 -16   2  -4   52.31    8.41
 -16   2  -5   31.95    9.71
 -16   2  -5   24.73    5.57
 -16   2  -6   -1.68    2.83
 -16   2  -7   15.20    8.26
 -16   2  -8    9.62    6.41
 -16   2  -9    8.81    6.34
 -16   2 -10   16.80    8.90
 -16   3  10   11.75    7.53
 -16  -3  10   12.06    8.09
 -16   3   9    6.88    7.17
 -16  -3   9    6.92    5.55
 -16  -3   8   81.08   15.31
 -16   3   8   65.81   15.13
 -16  -3   8   62.59   14.39
 -16  -3   7   42.59   10.64
 -16   3   7   30.38   11.08
 -16  -3   7   36.80   10.21
 -16  -3   6    6.46    3.55
 -16   3   6   10.05    3.83
 -16  -3   6   13.34    5.87
 -16   3   5   10.01    5.00
 -16  -3   5   22.86    7.16
 -16  -3   5   10.71    3.91
 -16  -3   4    2.89    2.37
 -16   3   4   -0.80    2.99
 -16  -3   4    7.18    4.03
 -16  -3   3  108.89   12.86
 -16  -3   3   99.42   14.38
 -16  -3   2  367.83   22.28
 -16  -3   2  345.99   26.09
 -16   3   2  378.91   28.63
 -16   3   1   95.30    8.19
 -16  -3   1   98.86   10.01
 -16  -3   1   77.24   11.77
 -16   3   1  111.10   14.53
 -16   3   0    2.65    1.57
 -16  -3   0    6.29    3.70
 -16   3   0    6.30    3.61
 -16   3  -1   42.78    7.37
 -16  -3  -1   33.57    7.86
 -16   3  -1   53.75   10.24
 -16   3  -2   39.11    8.16
 -16   3  -2   44.57    7.92
 -16   3  -3   -3.58    2.36
 -16   3  -3   -0.61    2.66
 -16   3  -4    2.32    1.71
 -16   3  -4   -1.66    4.64
 -16   3  -4    2.71    3.04
 -16   3  -5  181.27   21.84
 -16   3  -5  140.85   20.25
 -16   3  -5  148.36   14.70
 -16   3  -6    2.84    3.63
 -16   3  -6    1.40    2.22
 -16   3  -6   -1.47    1.28
 -16   3  -7   14.78    5.93
 -16   3  -7   15.49    4.60
 -16   3  -8    0.20    3.78
 -16   3  -8   -0.72    2.64
 -16   3  -9    8.24    7.60
 -16   4  10    6.45    7.66
 -16   4   9    5.06    5.05
 -16   4   8    6.58    7.01
 -16  -4   8    4.21    4.02
 -16   4   7   -5.09    5.07
 -16  -4   7    4.07    4.12
 -16   4   6   33.59   11.26
 -16  -4   6   44.13   11.45
 -16   4   5   15.68    8.58
 -16  -4   5   13.72    6.50
 -16  -4   4  109.18   16.29
 -16  -4   3   10.26    4.72
 -16   4   2   79.30    6.21
 -16  -4   2   80.92   13.13
 -16   4   1   26.86    4.83
 -16   4   1   20.38    6.92
 -16  -4   1   20.45    6.16
 -16   4   0   11.03    3.39
 -16  -4   0   13.13    5.67
 -16   4   0   13.57    5.44
 -16   4  -1   -2.35    2.85
 -16   4  -1   -0.98    3.46
 -16   4  -2  158.87   17.38
 -16   4  -2  118.42   18.40
 -16   4  -2  162.92   16.70
 -16   4  -3   -2.57    3.89
 -16   4  -3   -0.76    4.56
 -16   4  -3    4.74    3.72
 -16   4  -4   22.48    7.65
 -16   4  -4   16.52    6.45
 -16   4  -4   17.95    6.38
 -16   4  -5    1.61    2.86
 -16   4  -5   -0.43    3.86
 -16   4  -5    5.30    4.34
 -16   4  -6   21.69    8.25
 -16   4  -6   37.59   11.52
 -16   4  -7   -1.70    3.98
 -16   4  -7   -3.85    4.26
 -16   4  -8    3.96    3.89
 -16   4  -8   12.59    7.45
 -16   4  -9    1.30    2.69
 -16   4  -9   11.89    6.20
 -16   5   9   -2.80    5.34
 -16   5   8   32.10   12.79
 -16  -5   8   26.90   11.62
 -16   5   7   15.44    7.99
 -16  -5   7   10.35    5.98
 -16   5   6    4.95    3.84
 -16  -5   6    1.57    3.36
 -16  -5   5   -3.16    2.99
 -16  -5   4   11.38    5.72
 -16  -5   3    6.20    3.24
 -16   5   2   15.54    3.31
 -16  -5   2   12.86    5.43
 -16   5   1    0.60    2.11
 -16  -5   1    4.53    2.71
 -16   5   0   45.80    8.36
 -16   5   0   26.18    8.54
 -16  -5   0   45.57    9.85
 -16   5  -1  268.68   22.17
 -16   5  -1  156.65   21.20
 -16   5  -2   -1.89    2.03
 -16   5  -2    2.85    4.05
 -16   5  -3   49.02   13.13
 -16   5  -3   49.82    8.32
 -16   5  -4   26.88    8.86
 -16   5  -4   17.83    7.36
 -16   5  -5    1.21    2.44
 -16   5  -5   -0.78    2.65
 -16   5  -6    3.22    3.74
 -16   5  -6    4.69    2.62
 -16   5  -7   -0.11    3.97
 -16   5  -7    6.03    5.84
 -16   5  -8   -6.89    5.72
 -16   5  -8   -7.51    6.80
 -16   5  -9   21.98   10.83
 -16   5  -9    8.46    6.78
 -16  -6   9   11.75   10.05
 -16   6   8    8.89    7.75
 -16  -6   8    1.13    4.53
 -16   6   7    9.13    7.33
 -16  -6   7    7.03    4.93
 -16   6   6    4.67    8.24
 -16  -6   6    4.25    3.47
 -16  -6   5   48.67   13.65
 -16  -6   4    1.83    2.48
 -16  -6   3    6.27    4.41
 -16  -6   2    0.59    1.84
 -16   6   1    0.63    3.68
 -16  -6   1    3.64    2.95
 -16   6   0   -1.87    5.36
 -16  -6   0    2.64    2.41
 -16   6  -1   19.95    7.81
 -16   6  -2   10.27    5.88
 -16   6  -3   -0.24    2.46
 -16   6  -4    4.73    6.56
 -16   6  -5    4.50    2.77
 -16   6  -6   -6.10    6.12
 -16   6  -6   10.79    7.84
 -16   6  -7   10.46    9.95
 -16   6  -7    8.77    7.38
 -16   6  -8   -2.37    5.85
 -16   6  -8    5.83    5.74
 -16   6  -9   -4.78    6.00
 -16  -7   9    0.18    5.50
 -16  -7   8    0.30    2.75
 -16   7   7   17.96    9.92
 -16  -7   7   -2.57    4.01
 -16   7   6    9.59    8.52
 -16  -7   6    0.82    4.74
 -16  -7   5    0.68    2.48
 -16  -7   4   -2.06    4.55
 -16  -7   3   15.13    7.87
 -16   7   2   10.15    5.70
 -16  -7   2    9.11    6.20
 -16   7   1   -3.03    5.59
 -16  -7   1    0.44    2.91
 -16   7   0   -2.91    4.19
 -16  -7   0    0.25    3.16
 -16   7  -1    9.32    6.30
 -16   7  -2    9.37    7.65
 -16   7  -3   27.18   10.70
 -16   7  -4    4.34    6.02
 -16   7  -5    8.24    8.24
 -16   7  -6    5.01    5.61
 -16   7  -7    0.71    4.62
 -16   7  -8   -3.66    3.38
 -16  -8   8   -0.33    4.74
 -16  -8   7   -2.73    3.03
 -16  -8   6   -7.15    6.45
 -16  -8   5   11.17    5.01
 -16  -8   4   -0.74    2.91
 -16  -8   3    2.96    4.44
 -16   8   2    4.27    2.51
 -16  -8   2    5.01    3.81
 -16   8   1    1.58    3.19
 -16  -8   1    8.01    6.35
 -16   8   0    6.84    7.21
 -16  -8   0    5.41    3.59
 -16   8  -1    1.47    4.49
 -16   8  -2    7.42    5.71
 -16   8  -3    7.76    7.46
 -16   8  -4    8.01    6.99
 -16   8  -5   12.29    7.58
 -16  -9   6   -2.44    4.49
 -16  -9   5   14.65    8.36
 -16  -9   4   -2.89    4.77
 -16   9   3   -0.65    3.75
 -16  -9   3   -0.07    4.27
 -16   9   2    4.45    6.35
 -16  -9   2    6.65    4.58
 -16   9   1   -0.42    4.29
 -16  -9   1    1.73    3.30
 -16   9   0   -3.68    3.24
 -16  -9   0   -4.06    3.35
 -16   9  -1   11.02    7.67
 -16  -9  -1   -5.70    4.37
 -16 -10   4    0.41    2.68
 -16 -10   3    2.67    3.94
 -16 -10   2    6.84    5.82
 -16 -10   1    4.12    4.89
 -17   0  11    3.44    4.33
 -17   0  10   33.79   10.78
 -17   0   9    3.65    2.31
 -17   0   8   70.50   14.20
 -17   0   7   -7.82    4.08
 -17   0   6   73.71   13.37
 -17   0   6   70.74   13.09
 -17   0   5    5.09    2.74
 -17   0   5   -1.70    3.06
 -17   0   4  139.48   16.63
 -17   0   4  152.51   17.72
 -17   0   3   -4.91    3.30
 -17   0   3   -2.65    3.19
 -17   0   2  154.48   15.72
 -17   0   2  143.51   15.57
 -17   0   1   -1.57    2.69
 -17   0   1    2.36    2.68
 -17   0   0  126.25   12.51
 -17   0   0  143.47   15.15
 -17   0  -1    2.18    2.24
 -17   0  -2  178.95   16.68
 -17   0  -3    3.79    3.59
 -17   0  -3   -1.96    1.39
 -17   0  -4   25.80    6.97
 -17   0  -5    0.10    2.44
 -17   0  -6    1.02    1.72
 -17   0  -7    1.98    5.03
 -17   0  -8   -1.38    3.14
 -17   0  -9    5.86    6.73
 -17  -1  11   14.38    8.98
 -17   1  10   -6.30    4.25
 -17  -1  10   13.02    7.90
 -17   1   9   11.76    6.33
 -17  -1   9   15.60    7.48
 -17   1   8   28.32    9.13
 -17  -1   8   48.93   11.79
 -17  -1   7   61.76   12.74
 -17   1   7   60.79   12.86
 -17  -1   7   59.84   12.62
 -17  -1   6   13.81    5.79
 -17   1   6   14.48    5.89
 -17  -1   6   14.84    6.00
 -17  -1   5   -2.65    3.20
 -17   1   5   -6.82    4.80
 -17  -1   5   -1.03    2.80
 -17   1   5   -3.66    4.47
  17   1  -4   11.67    3.29
 -17   1   4   35.91    8.55
 -17  -1   4   33.20    7.96
 -17  -1   4   34.52    8.20
 -17   1   4   31.25    8.35
  17   1  -3   19.19    4.07
 -17   1   3   35.57    7.71
 -17  -1   3   46.73    8.90
 -17   1   3   33.99    9.00
 -17  -1   3   44.89    9.41
  17   1  -2  182.09   13.51
 -17   1   2  194.17   18.31
 -17  -1   2  213.86   17.76
 -17  -1   2  216.76   19.72
 -17   1   2  217.32   19.96
  17   1  -1   26.68    5.26
 -17  -1   1   25.70    5.67
 -17   1   1   41.44    8.18
 -17  -1   1   29.94    6.35
  17   1   0    3.20    3.58
 -17  -1   0    6.57    3.12
 -17  -1   0    7.80    3.45
 -17   1   0    2.20    1.97
 -17   1  -1  210.97   16.19
 -17  -1  -1  194.71   13.73
 -17  -1  -1  219.63   18.92
 -17   1  -1  214.31   18.54
 -17   1  -2  156.31   15.31
 -17  -1  -2  130.27   10.29
 -17  -1  -2  143.30   15.07
 -17   1  -2  157.06   15.30
 -17   1  -3   57.10   10.33
 -17   1  -3   51.61    8.46
 -17   1  -4   76.26   12.71
 -17   1  -4   66.40   10.19
 -17  -1  -5    3.74    3.06
 -17   1  -5   10.18    5.80
 -17  -1  -6   48.70   11.63
 -17   1  -6   52.74   12.59
 -17  -1  -7    8.46    8.07
 -17   1  -7    0.71    3.03
 -17  -1  -8    8.09    5.96
 -17   1  -8   16.55    7.84
 -17  -1  -9   22.50    9.29
 -17   1  -9    8.39    5.80
 -17  -2  11    2.45    4.05
 -17   2  10   -0.06    3.54
 -17  -2  10   18.16   10.18
 -17  -2   9   32.74   10.66
 -17   2   9   46.50   13.24
 -17   2   8    7.87    5.00
 -17  -2   8   -1.81    3.37
 -17   2   7    2.22    1.81
 -17  -2   7    6.20    2.61
 -17  -2   6    1.56    2.44
 -17   2   6   -2.63    2.88
 -17  -2   6    0.12    3.18
 -17   2   5   49.32   11.62
 -17  -2   5   64.75   11.20
 -17  -2   5   53.75   10.96
  17   2  -4   20.12    5.11
 -17   2   4   46.72    9.68
 -17  -2   4   49.57    9.21
 -17  -2   4   51.59   10.38
 -17   2   4   40.88    9.14
  17   2  -3  132.89   11.88
 -17   2   3  153.12   17.71
 -17  -2   3  189.23   17.40
 -17  -2   3  197.05   20.11
 -17   2   3  187.93   19.54
  17   2  -2   -1.10    2.04
 -17  -2   2   -2.78    1.92
 -17   2   2   -0.59    2.27
 -17  -2   2    1.58    2.24
  17   2  -1   17.39    5.15
 -17  -2   1   17.93    4.17
 -17  -2   1   24.29    7.71
 -17   2   1   19.49    5.97
 -17   2   0    9.17    2.86
 -17  -2   0    8.38    2.68
 -17   2   0   10.02    4.49
 -17  -2   0   11.06    4.30
 -17   2  -1    2.14    2.25
 -17  -2  -1    3.84    1.69
 -17  -2  -1    2.08    3.04
 -17   2  -1    2.39    2.12
 -17   2  -2    0.23    2.20
 -17  -2  -2   -0.33    0.85
 -17  -2  -2    1.05    1.45
 -17   2  -2    3.39    1.69
 -17   2  -3   87.92   13.10
 -17   2  -3   68.68   10.57
 -17   2  -4   13.93    5.67
 -17   2  -4    4.34    1.95
 -17   2  -5   40.72   10.32
 -17   2  -5   39.76    7.62
 -17   2  -6    7.19    3.84
 -17   2  -6    6.63    3.19
 -17   2  -7   78.33   16.75
 -17   2  -8    7.28    6.55
 -17   2  -9   16.56    9.21
 -17   3  10   17.86    9.66
 -17  -3  10   10.69    7.77
 -17   3   9   13.02    7.56
 -17  -3   9    4.48    3.76
 -17   3   8   -2.68    3.19
 -17  -3   8    8.08    4.48
 -17  -3   8   -6.91    6.55
 -17   3   7   30.57    9.95
 -17  -3   7   31.58    9.54
 -17  -3   7   20.38    7.60
 -17   3   6   65.12   14.45
 -17  -3   6   78.64   13.72
 -17  -3   6   56.35   12.23
 -17   3   5   15.20    6.57
 -17  -3   5   13.53    5.16
 -17  -3   5    9.16    5.00
 -17  -3   4   10.01    4.60
 -17   3   4    7.68    4.62
 -17  -3   4   10.27    5.82
 -17  -3   3    5.33    2.73
 -17   3   3    2.95    2.40
 -17  -3   3    9.37    4.08
 -17  -3   2    5.60    3.17
 -17   3   2    2.26    2.64
 -17  -3   2    3.89    3.20
 -17   3   1   17.90    3.41
 -17  -3   1   19.17    4.75
 -17  -3   1   22.48    6.51
 -17   3   1   17.69    6.26
 -17   3   0  117.09   10.95
 -17  -3   0  116.12    9.40
 -17  -3   0  104.79   14.61
 -17   3   0  129.70   15.78
 -17   3  -1   66.76    9.29
 -17  -3  -1   54.71   10.37
 -17   3  -1   72.37   11.62
 -17   3  -2   -4.59    3.84
 -17   3  -2    2.65    5.01
 -17   3  -3  106.42   14.65
 -17   3  -3   96.96   13.04
 -17   3  -4   14.08    5.26
 -17   3  -4   14.16    5.08
 -17   3  -5   10.50    6.39
 -17   3  -5   10.39    4.71
 -17   3  -6   13.61    6.41
 -17   3  -6    5.41    3.20
 -17   3  -7   44.59   13.38
 -17   3  -8    0.94    2.40
 -17   3  -9   -3.65    3.71
 -17   4   9   10.24    6.93
 -17   4   8   14.89    8.34
 -17  -4   8    9.26    7.62
 -17   4   7   13.70    7.29
 -17  -4   7    8.18    5.45
 -17   4   6   20.03    8.73
 -17  -4   6   12.83    5.88
 -17   4   5   18.99    7.86
 -17  -4   5   24.36    8.37
 -17  -4   4   23.67    8.49
 -17  -4   3   16.30    5.50
 -17   4   2    7.02    2.05
 -17  -4   2    8.02    5.10
 -17   4   1    8.02    2.93
 -17   4   1    7.09    2.70
 -17  -4   1    5.20    3.15
 -17   4   0    5.22    3.53
 -17  -4   0   -0.01    2.79
 -17   4   0   -0.05    1.42
 -17   4  -1    7.79    3.77
 -17  -4  -1    7.19    3.12
 -17   4  -1    9.73    4.18
 -17   4  -2  160.98   17.85
 -17   4  -2  192.58   19.21
 -17   4  -3   -6.04    3.93
 -17   4  -3   -3.02    6.26
 -17   4  -3    6.47    4.35
 -17   4  -4    0.12    2.03
 -17   4  -4   -6.92    4.89
 -17   4  -4    5.48    5.09
 -17   4  -5   -6.77    3.96
 -17   4  -5   -0.61    2.28
 -17   4  -6    5.85    4.59
 -17   4  -6   -2.66    5.32
 -17   4  -7    9.88    7.58
 -17   4  -7    2.11    4.17
 -17   4  -8   19.90    9.74
 -17   4  -8   -3.58    4.53
 -17   4  -9    5.20    6.82
 -17   4  -9   -3.60    6.36
 -17  -5   9   10.78    7.01
 -17   5   8   28.81   12.43
 -17  -5   8   -3.98    4.47
 -17   5   7   20.63   10.35
 -17  -5   7    5.40    2.50
 -17   5   6   34.45   11.42
 -17  -5   6   19.07    8.67
 -17   5   5    8.67    6.65
 -17  -5   5    3.36    5.06
 -17  -5   4   -1.13    2.61
 -17  -5   3   15.54    6.71
 -17  -5   2   54.41   12.03
 -17   5   1    9.43    3.26
 -17  -5   1   -0.71    3.91
 -17   5   0   11.07    3.84
 -17  -5   0   11.46    6.03
 -17   5  -1   14.96    5.36
 -17   5  -1    9.92    5.06
 -17  -5  -1    8.06    3.80
 -17   5  -2    2.23    1.71
 -17   5  -2   -2.36    4.94
 -17   5  -2   -0.67    3.67
 -17   5  -3    4.24    1.77
 -17   5  -3    0.01    3.62
 -17   5  -4    9.63    5.33
 -17   5  -4    6.81    3.80
 -17   5  -5   34.41   10.31
 -17   5  -5   15.18    9.11
 -17   5  -6    3.77    2.07
 -17   5  -6   -1.51    5.07
 -17   5  -7    5.54    4.79
 -17   5  -7   -6.09    5.19
 -17   5  -8    4.90    6.54
 -17   5  -8    2.52    2.91
 -17   5  -9    3.54    3.53
 -17  -6   9   -1.27    4.84
 -17   6   8   -4.07    4.84
 -17  -6   8   -7.38    4.79
 -17   6   7   18.20   10.48
 -17  -6   7    1.66    2.59
 -17   6   6   -7.71    6.40
 -17  -6   6   -5.18    4.88
 -17  -6   5    3.48    3.70
 -17  -6   4   -4.00    3.11
 -17  -6   3   78.13   15.58
 -17  -6   2    5.94    4.92
 -17  -6   1    2.70    2.08
 -17   6   0    5.25    2.54
 -17  -6   0   12.30    6.21
 -17   6  -1   15.74    7.57
 -17  -6  -1   15.05    6.24
 -17   6  -2   -4.49    6.34
 -17   6  -3   55.61   12.37
 -17   6  -3   21.32    9.84
 -17   6  -4    9.68    6.19
 -17   6  -4    2.41    5.31
 -17   6  -5    1.67    4.28
 -17   6  -5    3.55    5.53
 -17   6  -6    1.24    5.82
 -17   6  -6    8.42    8.68
 -17   6  -7   15.87   10.16
 -17   6  -7    6.74    6.60
 -17   6  -8    0.12    2.79
 -17   6  -8    0.22    8.59
 -17   6  -9   -1.77    6.33
 -17  -7   9   10.84    7.61
 -17  -7   8   -7.57    7.10
 -17  -7   7   -4.86    6.44
 -17   7   6  -10.71    8.79
 -17  -7   6    1.32    3.93
 -17  -7   5   22.40    9.77
 -17  -7   4    6.34    5.34
 -17  -7   3    3.36    5.34
 -17  -7   2    9.08    6.99
 -17   7   1    3.35    4.62
 -17  -7   1    9.90    5.87
 -17   7   0    5.85    4.49
 -17  -7   0    9.94    5.92
 -17   7  -1    0.05    3.39
 -17  -7  -1   -3.04    3.14
 -17   7  -2    3.44    5.73
 -17   7  -3    3.35    4.95
 -17   7  -4   -2.77    4.34
 -17   7  -5   11.00    8.42
 -17   7  -6    0.29    5.58
 -17   7  -6    7.05    7.90
 -17   7  -7   13.80   10.36
 -17   7  -7    1.68    5.09
 -17  -8   8   -2.17    4.19
 -17  -8   7   -0.94    5.71
 -17  -8   6   -7.64    5.11
 -17  -8   5   22.41    9.96
 -17  -8   4   15.88    8.63
 -17  -8   3    6.26    6.50
 -17   8   2    0.80    2.23
 -17  -8   2   11.06    6.21
 -17   8   1    1.47    3.54
 -17  -8   1    5.72    5.10
 -17   8   0    1.89    3.11
 -17  -8   0    1.17    1.66
 -17   8  -1  -10.80    6.15
 -17  -8  -1   -2.78    2.95
 -17   8  -2    4.62    3.66
 -17   8  -3    5.74    6.97
 -17   8  -4    3.44    7.70
 -17  -9   6   17.13   10.53
 -17  -9   5   17.29    9.40
 -17  -9   4    0.39    4.57
 -17  -9   3   -6.60    4.57
 -17  -9   2    3.87    5.10
 -17  -9   1    1.19    1.90
 -17  -9   0    5.66    5.95
 -17  -9  -1    6.96    5.58
 -18   0  10    9.86    7.29
 -18   0   9   -1.28    4.36
 -18   0   8   39.85   10.56
 -18   0   7   -6.05    5.94
 -18   0   6    5.81    5.10
 -18   0   6    0.71    1.68
 -18   0   5   -2.12    2.75
 -18   0   5   -2.39    2.65
 -18   0   4  153.61   18.11
 -18   0   4  149.71   18.04
 -18   0   3    1.96    2.46
 -18   0   3    4.34    5.57
 -18   0   2   15.09    5.03
 -18   0   2   20.93    6.22
 -18   0   1    2.46    1.87
 -18   0   1    5.21    4.19
 -18   0   0   37.21    6.93
 -18   0   0   35.51    7.66
 -18   0  -1    2.83    3.53
 -18   0  -2   37.90    7.88
 -18   0  -3   -0.81    2.12
 -18   0  -4    9.84    5.44
 -18   0  -4    3.94    2.35
 -18   0  -5    3.73    3.50
 -18   0  -6    6.26    4.11
 -18   0  -7    0.82    3.42
 -18   0  -8   70.99   17.06
 -18   0  -9    5.83    7.29
 -18   1  10   -4.77    4.81
 -18  -1  10    8.82    7.14
 -18  -1   9   -0.88    3.95
 -18   1   9    8.84    4.49
 -18   1   8    2.30    2.69
 -18  -1   8    9.99    6.04
 -18  -1   7   71.49   14.07
 -18   1   7   71.41   14.63
 -18  -1   7   56.38   13.09
 -18   1   6  150.95   20.08
 -18  -1   6  157.01   20.14
 -18  -1   6  132.50   18.57
 -18  -1   5    7.44    4.18
 -18   1   5    5.65    2.70
 -18   1   5    1.71    2.50
 -18  -1   5    5.80    3.95
 -18  -1   4    3.45    2.33
 -18   1   4    6.38    3.14
 -18  -1   4    4.97    3.80
 -18   1   4    7.00    3.80
 -18   1   3    3.56    3.41
 -18  -1   3    2.31    2.20
 -18   1   3    1.26    3.00
 -18  -1   3    7.17    5.55
  18   1  -2    1.19    1.10
 -18   1   2    2.97    1.20
 -18  -1   2    0.88    1.00
 -18  -1   2    5.53    4.18
 -18   1   2    4.07    3.70
  18   1  -1   38.65    6.66
 -18  -1   1   43.48    7.65
 -18   1   1   47.09    9.20
 -18  -1   1   49.03    9.69
 -18  -1   0   78.12    9.64
 -18  -1   0   85.26   12.30
 -18   1   0   89.32   12.55
 -18  -1  -1    8.25    3.56
 -18  -1  -1    2.84    2.51
 -18   1  -1    5.00    3.88
 -18   1  -2   28.78    6.55
 -18  -1  -2   22.80    4.25
 -18  -1  -2   26.28    6.56
 -18   1  -2   26.54    6.26
 -18   1  -3    2.45    3.16
 -18  -1  -3    0.79    2.48
 -18   1  -3    3.81    2.72
 -18   1  -4   31.53    8.39
 -18   1  -4   18.41    5.28
 -18   1  -5   18.62    6.45
 -18   1  -5   13.04    4.25
 -18  -1  -6   -1.40    2.46
 -18   1  -6    1.39    2.74
 -18  -1  -7    2.85    4.86
 -18   1  -7    7.77    7.15
 -18  -1  -8   11.24    6.80
 -18   1  -8    8.95    5.27
 -18  -1  -9    3.92    6.23
 -18   1  -9    9.19    5.59
 -18  -2  10    3.36    4.98
 -18   2  10    5.38    5.73
 -18  -2   9   96.57   18.85
 -18   2   9   78.75   17.63
 -18   2   8    0.81    2.08
 -18  -2   8    2.29    2.72
 -18  -2   8    3.24    2.53
 -18  -2   7   12.40    5.91
 -18   2   7   10.60    5.96
 -18  -2   7   13.64    5.86
 -18  -2   6   -2.06    1.71
 -18  -2   6    0.04    2.94
 -18   2   5   39.61   10.64
 -18  -2   5   44.57    9.49
 -18  -2   5   46.94   10.98
 -18   2   4   -0.85    3.30
 -18  -2   4   -0.45    2.00
 -18   2   4   -7.70    5.33
 -18  -2   4    4.30    4.90
 -18   2   3  198.40   20.73
 -18  -2   3  243.79   20.03
 -18  -2   3  229.52   22.15
 -18   2   3  231.75   22.97
 -18  -2   2    6.77    3.32
 -18   2   2    2.85    3.73
 -18  -2   2    5.07    3.25
 -18  -2   1   10.51    3.68
 -18  -2   1   10.40    5.22
 -18   2   1   13.65    6.00
 -18   2   0    2.76    1.94
 -18  -2   0    1.59    0.90
 -18   2   0    5.70    4.25
 -18  -2   0   -1.00    2.28
 -18   2  -1   47.18    7.61
 -18  -2  -1   38.62    5.42
 -18  -2  -1   28.93    7.25
 -18   2  -1   45.36    9.07
 -18   2  -2    2.08    1.86
 -18  -2  -2    5.33    1.63
 -18  -2  -2   -1.04    3.94
 -18   2  -2    7.08    4.21
 -18   2  -3   42.02    8.99
 -18   2  -3   41.14    8.23
 -18   2  -4   -3.20    3.95
 -18   2  -4    3.14    3.30
 -18   2  -5   -0.46    1.98
 -18   2  -5    0.90    1.59
 -18   2  -6    2.13    2.55
 -18   2  -6   -3.04    2.98
 -18   2  -7    4.05    5.10
 -18   2  -8    2.24    5.14
 -18   2  -9  -10.29    6.54
 -18  -3  10   13.17    8.44
 -18   3   9    8.41    8.75
 -18  -3   9    8.77    6.28
 -18  -3   8   27.17    9.41
 -18   3   8   29.18   12.36
 -18  -3   8   11.92    6.47
 -18   3   7   27.74   11.44
 -18  -3   7   18.31    6.87
 -18  -3   7   29.92    9.76
 -18   3   6   15.61    6.99
 -18  -3   6    9.74    5.26
 -18  -3   6    9.02    5.78
 -18   3   5   21.58    7.73
 -18  -3   5   23.89    7.32
 -18  -3   5   23.67    7.70
 -18  -3   4    4.06    2.50
 -18   3   4    8.50    5.13
 -18  -3   4    8.47    5.24
 -18  -3   3    4.53    2.70
 -18   3   3    3.90    1.82
 -18  -3   3    6.70    6.15
 -18  -3   2   79.03   10.11
 -18   3   2   84.69   14.33
 -18  -3   2   76.17   12.64
 -18   3   1  148.92   10.64
 -18  -3   1  132.22   12.33
 -18  -3   1  136.50   16.49
 -18   3   1  161.85   19.16
 -18   3   0    5.11    2.86
 -18  -3   0    5.81    2.54
 -18  -3   0    0.01    1.53
 -18   3   0    4.94    3.64
 -18   3  -1    2.12    1.27
 -18  -3  -1    2.35    2.55
 -18   3  -1    8.14    4.64
 -18   3  -2   85.33   12.05
 -18  -3  -2   81.14   12.56
 -18   3  -2  103.93   14.80
 -18   3  -3   22.95    7.31
 -18   3  -3   25.02    7.17
 -18   3  -4   73.22   13.43
 -18   3  -4   60.32   10.14
 -18   3  -5   33.45   10.03
 -18   3  -5   29.94    7.38
 -18   3  -6    3.79    4.06
 -18   3  -7   -1.05    3.81
 -18   3  -8    7.18    7.16
 -18   3  -9   -2.34    3.54
 -18   4   9    7.14    3.40
 -18   4   8    3.27    4.16
 -18  -4   8   -7.77    7.61
 -18   4   7   28.60   10.54
 -18  -4   7   14.57    7.29
 -18   4   6   11.69    7.11
 -18  -4   6    5.16    3.67
 -18   4   5    0.28    1.97
 -18  -4   5   15.30    7.46
 -18  -4   4   50.33   12.04
 -18  -4   3    3.24    4.99
 -18  -4   2   60.35   11.95
 -18   4   1    0.30    1.18
 -18  -4   1   -2.37    2.17
 -18   4   1   -3.91    2.98
 -18   4   0   13.07    4.45
 -18   4   0   16.85    5.95
 -18  -4   0   10.73    4.78
 -18   4  -1    7.42    3.42
 -18  -4  -1   10.80    5.28
 -18   4  -1   17.05    6.68
 -18   4  -2   18.97    6.60
 -18   4  -2   24.08    7.45
 -18   4  -3   -1.51    3.56
 -18   4  -3   15.87    6.61
 -18   4  -4   43.58   10.16
 -18   4  -4   28.09    8.37
 -18   4  -5    0.65    2.03
 -18   4  -5   -6.99    6.70
 -18   4  -6   -1.86    2.91
 -18   4  -6   -6.56    7.01
 -18   4  -7    1.73    4.36
 -18   4  -7   -3.46    7.80
 -18   4  -8    9.62    7.18
 -18   4  -8   -2.62    3.84
 -18  -5   9   13.53   11.79
 -18   5   8    3.97    7.63
 -18  -5   8   -4.16    7.02
 -18   5   7   23.57   10.07
 -18  -5   7    6.45    6.63
 -18   5   6   25.62   11.29
 -18  -5   6   28.64   10.83
 -18   5   5    6.05    6.67
 -18  -5   5    4.12    4.90
 -18  -5   4    3.78    3.17
 -18  -5   3    3.82    4.24
 -18  -5   2   35.57   10.27
 -18  -5   1   11.78    5.61
 -18   5   0    2.80    3.32
 -18  -5   0   -0.80    3.36
 -18   5  -1   72.62   11.16
 -18  -5  -1   46.62    9.92
 -18   5  -2    2.68    3.04
 -18   5  -2   -0.96    3.69
 -18   5  -2   -4.67    2.81
 -18   5  -3   43.13   10.87
 -18   5  -3   26.82   10.70
 -18   5  -4   -4.48    3.16
 -18   5  -4    0.23    4.11
 -18   5  -5    4.99    4.20
 -18   5  -5    0.28    5.29
 -18   5  -6    4.23    4.26
 -18   5  -6    5.11    5.18
 -18   5  -7   24.35   11.55
 -18   5  -7    6.58    7.18
 -18   5  -8   -3.34    4.23
 -18   5  -8    2.52    4.85
 -18  -6   8   -4.91    6.50
 -18   6   7    7.01    8.21
 -18  -6   7   -3.55    5.63
 -18   6   6    4.25    6.44
 -18  -6   6    6.64    6.21
 -18  -6   5   50.25   14.55
 -18  -6   4    1.32    3.03
 -18  -6   3    0.25    4.54
 -18  -6   2    8.34    5.19
 -18  -6   1    5.59    5.07
 -18  -6   0    0.78    3.06
 -18   6  -1    8.76    4.24
 -18  -6  -1    0.60    4.08
 -18   6  -2    4.54    3.55
 -18   6  -2    5.33    5.28
 -18   6  -3    4.36    4.35
 -18   6  -3    6.38    6.80
 -18   6  -4   -0.46    3.69
 -18   6  -4   -4.88    2.85
 -18   6  -5    1.70    2.19
 -18   6  -5    0.88    5.84
 -18   6  -6    5.22    5.55
 -18   6  -6   -2.83    3.75
 -18   6  -7    8.02    5.60
 -18   6  -7   -1.88    3.56
 -18   6  -8   -3.48    7.91
 -18  -7   8  -17.22    8.90
 -18  -7   7    9.31    7.17
 -18  -7   6   -0.69    3.31
 -18  -7   5   18.39   11.06
 -18  -7   4    1.97    4.24
 -18  -7   3   13.43    7.58
 -18  -7   2    8.17    6.06
 -18  -7   1   -0.33    1.90
 -18   7   0   -0.94    3.25
 -18  -7   0   -3.01    2.95
 -18   7  -1   -0.90    2.12
 -18  -7  -1   -2.15    3.21
 -18   7  -2   -5.15    4.26
 -18   7  -3   11.12    8.11
 -18   7  -4    2.23    2.84
 -18   7  -4   -0.07    4.71
 -18   7  -5    6.24    6.64
 -18   7  -5    2.46    4.24
 -18   7  -6    5.24    5.83
 -18   7  -6    3.31    6.87
 -18  -8   6    3.52    7.39
 -18  -8   5   17.58   10.46
 -18  -8   4    2.02    4.50
 -18  -8   3    9.74    7.35
 -18  -8   2    5.05    6.53
 -18   8   1   -1.55    5.08
 -18  -8   1    3.55    3.65
 -18   8   0    6.99    7.54
 -18  -8   0    9.00    4.79
 -18   8  -1  -15.87    7.93
 -18  -8  -1   -4.46    3.26
 -18   8  -2    2.11    3.16
 -18   8  -6    2.55    5.64
 -18  -9   3    6.50    5.83
 -18  -9   2    6.80    6.42
 -19   0  10   -0.21    2.74
 -19   0   9   -1.59    3.81
 -19   0   8   51.13   13.30
 -19   0   7    2.96    3.24
 -19   0   6    0.19    2.13
 -19   0   6   -4.09    5.14
 -19   0   5   11.34    5.56
 -19   0   5    1.71    2.28
 -19   0   4   99.86   14.65
 -19   0   4  112.87   15.56
 -19   0   3    0.07    2.99
 -19   0   3    5.47    4.13
 -19   0   2  231.43   20.45
 -19   0   2  262.31   22.99
 -19   0   1    6.15    3.62
 -19   0   1    3.49    3.46
 -19   0   0  122.58   13.18
 -19   0   0  133.80   15.84
 -19   0  -1   -0.38    1.15
 -19   0  -2   14.59    4.88
 -19   0  -3   -3.92    3.15
 -19   0  -4   78.38   13.37
 -19   0  -4   71.86   11.20
 -19   0  -5   -0.72    3.21
 -19   0  -6    6.78    6.34
 -19   0  -7    6.94    3.75
 -19   0  -8   10.10    6.77
 -19   0  -9   10.13    7.90
 -19   1  10   -1.67    2.91
 -19  -1  10   10.03    6.03
 -19  -1   9   10.71    6.78
 -19   1   9    6.82    4.58
 -19   1   8   26.56    9.51
 -19  -1   8   28.29    9.22
 -19  -1   7   17.31    7.62
 -19   1   7   15.16    7.24
 -19  -1   7    6.00    5.35
 -19  -1   6   13.57    5.76
 -19   1   6   15.52    6.19
 -19  -1   6   15.61    6.07
 -19  -1   5   76.24   13.49
 -19   1   5   72.86   13.54
 -19   1   5   80.52   14.38
 -19  -1   5   80.33   13.88
 -19  -1   4   56.45   10.82
 -19   1   4   51.75   10.40
 -19   1   4   59.69   11.82
 -19  -1   4   53.75   11.11
 -19   1   3    9.30    5.20
 -19  -1   3   13.26    4.72
 -19   1   3    5.76    2.92
 -19  -1   3   18.62    6.36
 -19   1   2   59.85   10.61
 -19  -1   2   64.60    9.91
 -19  -1   2   71.82   12.05
 -19   1   2   84.52   12.95
 -19  -1   1   60.98    9.13
 -19   1   1   55.55    9.35
 -19   1   1   63.27   11.02
 -19  -1   1   60.22   10.62
 -19  -1   0    5.43    2.98
 -19  -1   0   15.36    6.00
 -19   1   0   10.29    4.13
 -19  -1  -1   28.07    5.34
 -19  -1  -1   20.00    5.84
 -19   1  -1   41.39    8.69
 -19   1  -2   15.39    5.24
 -19  -1  -2   14.19    3.48
 -19  -1  -2    9.92    3.92
 -19   1  -2   21.46    6.45
 -19   1  -3   -1.87    1.62
 -19  -1  -3   -4.08    3.62
 -19   1  -3   -0.39    1.44
 -19   1  -4   10.35    4.48
 -19   1  -4   12.90    4.01
 -19   1  -5    1.72    2.50
 -19   1  -5   -3.09    3.21
 -19   1  -6    7.30    3.57
 -19   1  -6   -2.06    3.59
 -19   1  -7    8.10    5.74
 -19  -1  -8   14.06    8.35
 -19   1  -8    1.40    3.67
 -19   1  -9    0.39    6.26
 -19  -2  10    2.63    4.29
 -19  -2   9    4.95    4.16
 -19   2   9    2.26    5.61
 -19  -2   8   -4.32    4.47
 -19   2   8   -0.04    2.97
 -19  -2   8   -5.10    3.72
 -19  -2   7   20.75    7.36
 -19   2   7   25.03   10.22
 -19  -2   7    9.16    5.41
 -19  -2   6   -3.04    3.57
 -19   2   6   -0.44    2.53
 -19  -2   6   -3.68    5.68
 -19   2   5   83.28   14.97
 -19  -2   5   88.86   14.59
 -19  -2   5   82.72   14.91
 -19   2   4    3.98    2.90
 -19  -2   4   13.92    5.57
 -19   2   4    7.09    3.01
 -19  -2   4   11.28    5.65
 -19   2   3   27.36    8.52
 -19  -2   3   33.00    7.66
 -19  -2   3   35.28    9.06
 -19   2   3   29.06    8.46
 -19  -2   2    2.91    1.97
 -19   2   2   -3.00    3.22
 -19  -2   2    0.42    1.93
 -19  -2   1   60.90    8.66
 -19  -2   1   64.97   11.54
 -19   2   1   70.79   12.33
 -19  -2   0   15.17    3.97
 -19   2   0   24.49    7.91
 -19  -2   0   20.42    6.85
 -19   2  -1   65.26    9.11
 -19  -2  -1   50.39    6.26
 -19   2  -1   62.54   10.93
 -19  -2  -1   56.91   10.18
 -19   2  -2    1.76    2.02
 -19  -2  -2    1.55    3.53
 -19   2  -2    4.98    3.56
 -19   2  -3   50.54    9.77
 -19  -2  -3   42.97    8.39
 -19   2  -3   48.63    9.18
 -19   2  -4   -4.63    3.86
 -19   2  -4    3.48    2.96
 -19   2  -5   -2.94    2.88
 -19   2  -5    2.20    2.25
 -19   2  -6   -2.07    3.26
 -19   2  -6    3.23    1.96
 -19   2  -7   22.78    9.39
 -19   2  -7    5.52    2.74
 -19   2  -8    3.50    5.47
 -19  -3  10    4.08    4.59
 -19   3   9    0.44    4.60
 -19  -3   9   10.20    7.36
 -19  -3   8    2.36    5.34
 -19   3   8    9.27    6.53
 -19  -3   8   -3.54    3.45
 -19   3   7   32.61   10.60
 -19  -3   7   29.47    9.44
 -19  -3   7   15.17    6.24
 -19   3   6   46.62   12.80
 -19  -3   6   58.76   12.22
 -19  -3   6   46.59   12.23
 -19   3   5   60.96   13.90
 -19  -3   5   77.37   13.09
 -19  -3   5   84.28   15.88
 -19   3   4   -3.98    4.24
 -19  -3   4   -2.69    2.96
 -19  -3   4    3.25    3.57
 -19  -3   3    3.79    3.01
 -19   3   3    1.92    1.97
 -19  -3   2   34.74    7.27
 -19   3   2   41.68   10.14
 -19  -3   2   43.05   10.41
 -19  -3   1   24.07    5.77
 -19   3   1   24.56    7.75
 -19  -3   1   28.54    8.39
 -19   3   0   20.99    4.95
 -19  -3   0   13.76    5.85
 -19   3   0   21.83    6.84
 -19   3  -1   31.94    6.44
 -19  -3  -1   25.45    6.85
 -19   3  -1   38.06    9.40
 -19   3  -2   -1.21    2.74
 -19  -3  -2   -2.46    3.76
 -19   3  -2    7.94    5.67
 -19   3  -3   20.54    6.86
 -19   3  -3   16.29    5.57
 -19   3  -4    5.59    3.53
 -19   3  -4    3.62    4.39
 -19   3  -5    6.79    5.64
 -19   3  -5    7.34    5.25
 -19   3  -6   -2.80    3.32
 -19   3  -7   -0.61    2.76
 -19   3  -8   11.86    8.56
 -19   4   8   49.70   14.18
 -19  -4   8   36.72   12.86
 -19   4   7    5.60    5.57
 -19  -4   7    7.10    2.10
 -19   4   6    3.98    6.25
 -19  -4   6    2.76    3.82
 -19   4   5    9.94    6.21
 -19  -4   5   10.24    6.09
 -19   4   4   65.46   13.96
 -19  -4   4   68.20   14.37
 -19  -4   3    3.44    4.20
 -19  -4   2   93.07   15.38
 -19  -4   1    1.83    4.32
 -19   4   1   -4.43    5.52
 -19   4   0   26.02    5.34
 -19   4   0   28.50    9.15
 -19  -4   0   15.12    5.95
 -19   4  -1   17.88    5.23
 -19  -4  -1    5.47    4.36
 -19   4  -1   20.81    7.20
 -19   4  -2   18.76    6.56
 -19  -4  -2   -4.18    4.19
 -19   4  -2   14.10    6.88
 -19   4  -3   14.99    6.11
 -19   4  -3   18.25    7.37
 -19   4  -4    2.44    3.43
 -19   4  -5    0.01    1.90
 -19   4  -6    4.91    4.03
 -19   4  -7   -0.78    3.80
 -19   4  -8    9.26    8.62
 -19  -5   8   -5.41    9.36
 -19   5   7   15.95   10.01
 -19  -5   7    6.12    7.93
 -19   5   6   14.20    8.61
 -19  -5   6   15.54    9.52
 -19   5   5   11.48    6.79
 -19  -5   5   11.31    8.56
 -19  -5   4   -7.14    7.52
 -19  -5   3    3.55    4.50
 -19  -5   2    5.46    4.31
 -19  -5   1   32.39    9.42
 -19  -5   0   25.91    8.73
 -19   5  -1    3.45    3.95
 -19  -5  -1   -4.47    4.08
 -19   5  -2   -2.24    2.32
 -19  -5  -2   -7.66    5.27
 -19   5  -3    4.23    3.78
 -19   5  -4    7.85    4.20
 -19   5  -4   -3.28    4.06
 -19   5  -5   36.50   10.98
 -19   5  -5    3.36    3.13
 -19   5  -6    6.54    6.07
 -19   5  -6   -1.72    3.76
 -19   5  -7    4.24    6.23
 -19   5  -7   -6.72    5.95
 -19   5  -8   -3.12    3.96
 -19  -6   7    3.95    4.03
 -19   6   6    3.74    8.13
 -19  -6   6    2.01    3.71
 -19   6   5   12.58    9.08
 -19  -6   5   16.63   10.61
 -19  -6   4    2.34    2.60
 -19  -6   3   51.74   13.59
 -19  -6   2    5.85    4.74
 -19  -6   1    0.90    3.96
 -19  -6   0   -1.60    4.55
 -19  -6  -1    4.44    4.10
 -19   6  -2   -0.48    3.15
 -19   6  -2    2.79    2.34
 -19   6  -3   21.91    9.12
 -19   6  -3   17.16    9.73
 -19   6  -4   -0.86    2.42
 -19   6  -4    3.55    5.49
 -19   6  -5  -11.87    6.58
 -19   6  -5   -0.70    3.62
 -19   6  -6   -4.70    6.45
 -19   6  -6   -1.13    3.18
 -19   6  -7   -5.48    5.28
 -19   6  -7   -9.71    7.03
 -19  -7   6   15.02    9.80
 -19  -7   5   29.16   12.37
 -19  -7   4   -4.20    1.98
 -19  -7   3   16.09    8.09
 -19  -7   2    7.61    4.68
 -19  -7   1   16.31    8.16
 -19  -7   0    0.19    2.38
 -19   7  -1   -0.65    2.89
 -19  -7  -1   -2.85    1.76
 -19   7  -2    9.03    5.51
 -19   7  -3    6.52    4.55
 -19   7  -3    6.08    5.76
 -19   7  -4   -1.06    2.82
 -19   7  -4   -8.59    6.22
 -19   7  -5    2.96    5.36
 -19   7  -6   -1.69    4.67
 -19  -8   4   -5.49    5.40
 -19  -8   3    3.24    5.25
 -19  -8   2   11.04    7.38
 -19  -8   1    3.79    4.92
 -19  -8   0   -2.23    2.52
 -19   8  -5    1.83    4.41
 -20   0   9    1.28    2.19
 -20   0   8   38.18   11.79
 -20   0   7    8.99    6.25
 -20   0   6    5.80    4.98
 -20   0   6    3.49    3.99
 -20   0   5   -4.21    3.71
 -20   0   5    3.12    4.56
 -20   0   4   36.91    9.02
 -20   0   4   40.40    9.08
 -20   0   3    1.87    1.49
 -20   0   3    0.03    2.80
 -20   0   2  150.49   16.62
 -20   0   2  174.31   18.78
 -20   0   1    2.59    3.83
 -20   0   1    3.05    2.74
 -20   0   0   47.07    8.44
 -20   0   0   51.53   10.30
 -20   0  -1    0.37    1.79
 -20   0  -1   -0.76    1.75
 -20   0  -2  207.47   19.47
 -20   0  -3    0.88    2.65
 -20   0  -4   -2.43    3.45
 -20   0  -5    4.00    3.89
 -20   0  -5   -2.58    3.66
 -20   0  -6    1.98    4.55
 -20   0  -7    0.94    4.33
 -20   0  -8   63.91   16.78
 -20  -1  10   11.29    8.38
 -20  -1   9   -1.01    2.91
 -20   1   9   -0.47    3.91
 -20   1   8   12.12    5.52
 -20  -1   8   15.94    7.62
 -20  -1   7    9.56    5.68
 -20   1   7    5.36    3.91
 -20  -1   6  113.16   17.26
 -20   1   6   99.80   16.81
 -20  -1   6   90.53   16.39
 -20  -1   5  115.25   16.34
 -20   1   5  104.91   17.03
 -20  -1   5  112.95   17.00
 -20   1   5  106.07   16.67
 -20  -1   4   12.45    5.34
 -20   1   4   18.06    7.38
 -20   1   4    5.23    2.64
 -20  -1   4    9.89    5.50
 -20   1   3    2.56    2.94
 -20  -1   3    1.86    2.28
 -20   1   3    4.25    2.71
 -20  -1   3    5.49    5.43
 -20   1   2    0.36    1.59
 -20  -1   2    5.57    3.34
 -20  -1   2   -3.31    2.43
 -20   1   2    4.67    3.98
 -20  -1   1   56.72    9.16
 -20   1   1   47.89    8.82
 -20   1   1   64.80   11.37
 -20  -1   1   54.86   10.32
 -20  -1   0   92.30   10.96
 -20  -1   0  114.61   14.56
 -20   1   0  119.56   15.79
 -20  -1  -1    5.41    3.19
 -20  -1  -1   -2.22    1.60
 -20   1  -1    5.34    4.34
 -20  -1  -2   -0.74    1.30
 -20   1  -2    9.62    4.96
 -20   1  -3    9.04    4.84
 -20  -1  -3    8.90    3.43
 -20   1  -3    7.84    4.16
 -20   1  -4    4.26    3.97
 -20  -1  -4    2.34    2.55
 -20   1  -4    1.47    1.47
 -20   1  -5   17.06    6.62
 -20   1  -5   12.32    4.65
 -20   1  -6    7.86    5.01
 -20   1  -6   -1.79    2.31
 -20   1  -7    0.69    3.25
 -20   1  -8    0.54    2.10
 -20  -2  10    2.05    6.26
 -20   2   9   14.68    8.46
 -20  -2   9   17.60    8.92
 -20  -2   8   -3.97    4.90
 -20   2   8    4.51    4.79
 -20  -2   8   -9.84    7.98
 -20  -2   7   20.80    8.60
 -20   2   7   11.58    7.39
 -20  -2   7   11.68    7.47
 -20  -2   6   -1.86    3.41
 -20  -2   6    2.24    2.54
 -20   2   5    4.15    3.85
 -20  -2   5    3.32    3.46
 -20  -2   5   -3.02    3.87
 -20   2   4   10.62    5.11
 -20  -2   4    8.47    4.48
 -20   2   4    4.31    3.44
 -20  -2   4   14.97    7.23
 -20   2   3  165.22   19.57
 -20  -2   3  189.81   18.20
 -20  -2   3  192.48   21.76
 -20   2   3  220.07   23.95
 -20  -2   2    4.07    2.71
 -20   2   2    1.99    2.56
 -20   2   2   -0.56    3.84
 -20  -2   2    3.32    3.63
 -20  -2   1   16.38    4.68
 -20  -2   1   15.40    6.58
 -20   2   1   12.05    6.09
 -20  -2   0    2.87    1.73
 -20  -2   0    0.89    2.82
 -20   2  -1   31.28    6.95
 -20   2  -1   36.49    8.67
 -20  -2  -1   23.78    7.47
 -20   2  -2   23.06    6.48
 -20  -2  -2   14.84    5.33
 -20   2  -2   19.52    6.52
 -20   2  -3   61.27   10.91
 -20  -2  -3   47.28    9.32
 -20   2  -3   54.02   11.24
 -20   2  -4    6.44    3.37
 -20   2  -4   11.86    5.24
 -20   2  -5   -2.86    3.25
 -20   2  -5    1.88    3.43
 -20   2  -6    9.57    6.04
 -20   2  -6    4.66    2.26
 -20   2  -7    6.09    2.21
 -20   2  -8    6.39    6.05
 -20  -3  10   -8.66    3.93
 -20  -3   9    1.44    4.86
 -20  -3   8   -7.10    6.11
 -20   3   8   -1.22    2.25
 -20  -3   8  -11.62    7.87
 -20   3   7   -2.35    4.33
 -20  -3   7    5.33    4.56
 -20  -3   7   -6.40    7.01
 -20   3   6   24.03    9.67
 -20  -3   6   26.77    8.21
 -20  -3   6   17.28    8.46
 -20   3   5   12.42    6.90
 -20  -3   5   13.16    5.88
 -20  -3   5   15.52    7.60
 -20   3   4   24.79    7.82
 -20  -3   4   40.75    9.07
 -20  -3   4   41.11   11.19
 -20  -3   3   10.42    4.17
 -20   3   3   10.50    4.83
 -20  -3   3   18.44    7.85
 -20   3   3   16.08    6.35
 -20  -3   2   34.72    7.14
 -20   3   2   31.74    9.65
 -20  -3   2   35.65    9.57
 -20   3   1   55.59   12.29
 -20  -3   1   45.17   10.20
 -20   3   0   34.51    6.27
 -20  -3   0   34.63    8.85
 -20   3   0   54.46   12.66
 -20   3  -1   11.47    3.97
 -20  -3  -1    6.83    3.18
 -20   3  -2    0.14    2.28
 -20   3  -2    7.39    5.27
 -20   3  -3    4.00    2.85
 -20   3  -3    7.76    5.16
 -20  -3  -3    8.09    4.36
 -20   3  -4   10.70    4.17
 -20   3  -4   11.80    5.35
 -20   3  -5   33.45   10.44
 -20   3  -6    3.17    3.99
 -20   3  -7    5.19    5.97
 -20   3  -8    2.41    3.22
 -20   4   8   13.29    9.11
 -20  -4   8    2.53    3.10
 -20   4   7   13.09    7.34
 -20  -4   7   -3.98    4.34
 -20   4   6    7.77    5.90
 -20  -4   6   12.11    8.34
 -20   4   5    3.94    3.33
 -20  -4   5   12.98    8.08
 -20   4   4   17.99    7.73
 -20  -4   4   36.67   12.12
 -20  -4   3   39.39   11.15
 -20  -4   2   45.57   11.73
 -20  -4   1    6.78    3.83
 -20   4   1    3.39    4.02
 -20   4   0    0.75    3.27
 -20  -4   0    4.36    3.47
 -20   4  -1    0.80    2.36
 -20  -4  -1   -0.94    2.42
 -20   4  -1   -3.01    3.28
 -20   4  -2   17.46    5.78
 -20  -4  -2   11.88    5.19
 -20   4  -2   13.57    6.13
 -20   4  -3   11.94    5.49
 -20   4  -4   32.05   10.05
 -20   4  -5    6.33    4.60
 -20   4  -6    1.95    3.99
 -20   4  -7    2.66    3.80
 -20   5   7    0.74    5.76
 -20  -5   7   -4.05    5.89
 -20   5   6   25.77   11.16
 -20  -5   6   20.35    9.43
 -20   5   5   12.27    9.70
 -20  -5   5   17.34    9.38
 -20  -5   4    8.02    4.89
 -20  -5   3   14.09    7.73
 -20  -5   2   15.78    7.47
 -20  -5   1    8.19    5.34
 -20  -5   0   39.32   10.83
 -20  -5  -1    4.29    3.31
 -20   5  -2    4.59    4.29
 -20  -5  -2   -5.62    4.63
 -20   5  -3    9.10    5.51
 -20   5  -4    3.28    4.43
 -20   5  -5    2.76    3.86
 -20   5  -6    0.85    4.87
 -20   5  -7    4.20    7.30
 -20  -6   6    0.07    5.44
 -20   6   5    6.85    6.03
 -20  -6   5   20.81   10.57
 -20  -6   4   13.89    7.49
 -20  -6   3   23.01    9.37
 -20  -6   2    1.11    3.49
 -20  -6   1   20.71    9.20
 -20  -6   0    4.67    3.76
 -20  -6  -1   19.70    8.88
 -20  -6  -2    0.75    3.06
 -20   6  -3   -6.08    5.85
 -20   6  -4    1.55    2.51
 -20   6  -4   -1.61    7.05
 -20   6  -5    6.30    5.86
 -20   6  -5    3.15    8.67
 -20   6  -6   -2.28    4.00
 -20   6  -6   -4.96    4.97
 -20  -7   5   25.16   12.43
 -20  -7   4    1.90    5.67
 -20  -7   3   -1.83    2.88
 -20  -7   2   13.02    7.65
 -20  -7   1    5.07    5.94
 -20  -7   0    6.41    2.82
 -20  -7  -1    3.61    4.33
 -20   7  -2   -5.53    6.50
 -20   7  -5   -0.32    3.60
 -20   7  -6   -4.66    5.00
 -21   0   9    7.75    6.08
 -21   0   8   11.85    6.73
 -21   0   7   -1.56    3.18
 -21   0   6   19.45    7.32
 -21   0   6    7.25    3.87
 -21   0   5   -0.97    2.30
 -21   0   5    1.17    4.48
 -21   0   4  102.94   15.31
 -21   0   4   96.18   15.85
 -21   0   3    4.52    1.76
 -21   0   3    1.59    3.39
 -21   0   2   87.94   13.08
 -21   0   2  102.17   15.35
 -21   0   1    0.91    1.52
 -21   0   1    0.57    2.36
 -21   0   0    2.15    3.97
 -21   0   0    5.29    3.98
 -21   0  -1   -1.03    2.02
 -21   0  -1   -0.76    2.91
 -21   0  -2    5.78    4.96
 -21   0  -3    1.90    3.00
 -21   0  -4   59.22   11.04
 -21   0  -5   -2.85    3.44
 -21   0  -6   10.39    7.55
 -21   0  -6   -4.76    3.92
 -21   0  -7    8.18    7.79
 -21   0  -8   14.80    8.63
 -21  -1   9   -3.28    4.60
 -21   1   9    5.67    7.23
 -21   1   8    4.90    3.93
 -21  -1   8   -7.71    6.34
 -21  -1   7   -3.23    4.75
 -21   1   7    7.16    5.59
 -21  -1   7   -2.33    4.50
 -21  -1   6   -1.51    4.34
 -21   1   6    2.64    2.05
 -21  -1   6    0.28    5.50
 -21  -1   5   30.84    8.56
 -21   1   5   25.44    8.70
 -21  -1   5   25.90    8.83
 -21   1   5   31.46    8.47
 -21  -1   4   79.32   13.24
 -21   1   4   89.94   15.17
 -21   1   4  111.91   17.81
 -21  -1   4  100.41   16.28
 -21   1   3   13.33    5.54
 -21  -1   3   10.64    5.19
 -21   1   3   12.05    5.85
 -21  -1   3   21.81    8.27
 -21   1   2   10.84    5.21
 -21  -1   2    7.30    4.07
 -21  -1   2   10.94    6.60
 -21   1   2    9.27    4.38
 -21   1   1   39.70    8.80
 -21  -1   1   35.17    7.34
 -21   1   1   38.23    9.66
 -21  -1   1   42.93   10.18
 -21  -1   0    7.89    2.94
 -21   1   0   13.28    5.66
 -21  -1   0    9.15    5.52
 -21  -1  -1   29.04    7.50
 -21   1  -1   37.74    8.91
 -21  -1  -2   66.12   11.56
 -21   1  -2   68.91   12.00
 -21  -1  -3   -5.98    4.40
 -21   1  -3    0.83    2.53
 -21   1  -4    3.51    2.80
 -21  -1  -4    2.44    2.73
 -21   1  -4    5.17    1.30
 -21   1  -5   13.40    6.91
 -21  -1  -5    8.06    4.40
 -21   1  -5    8.66    3.96
 -21   1  -6   13.88    6.89
 -21   1  -6    7.04    3.49
 -21   1  -7    9.98    7.94
 -21   1  -7   -2.22    2.45
 -21   1  -8    8.70    6.96
 -21  -2   9    6.74    7.79
 -21  -2   8    4.16    5.92
 -21   2   8    4.94    5.42
 -21  -2   8   -1.28    5.62
 -21  -2   7   51.41   12.78
 -21   2   7   44.38   13.03
 -21  -2   7   37.02   12.55
 -21  -2   6    0.24    1.84
 -21   2   6   -1.74    5.22
 -21  -2   6   -0.27    3.21
 -21   2   5    1.58    4.15
 -21  -2   5   -3.84    3.73
 -21   2   4    2.57    3.52
 -21  -2   4   -2.82    4.72
 -21   2   4   -5.30    5.81
 -21  -2   4    6.92    5.23
 -21   2   3   45.43   10.53
 -21  -2   3   40.53    8.58
 -21  -2   3   48.10   11.33
 -21   2   3   49.03   11.21
 -21  -2   2   21.79    6.20
 -21   2   2   29.51    8.17
 -21   2   2   30.51    8.25
 -21  -2   2   27.43    7.87
 -21  -2   1  145.42   14.24
 -21  -2   1  190.93   20.46
 -21   2   1  212.79   22.86
 -21   2   0    8.95    6.17
 -21  -2   0    2.16    2.90
 -21   2  -1   21.01    7.30
 -21  -2  -1   19.59    6.45
 -21   2  -2    7.46    4.23
 -21  -2  -2   -0.02    2.73
 -21   2  -2    7.22    4.42
 -21   2  -3   21.88    7.09
 -21  -2  -3   21.82    6.14
 -21   2  -3   36.91    8.90
 -21   2  -4   24.57    8.41
 -21  -2  -4   15.58    5.69
 -21   2  -4   21.12    7.17
 -21   2  -5   14.60    6.47
 -21   2  -5   13.97    5.20
 -21   2  -6   15.83    8.34
 -21   2  -7    3.16    4.14
 -21   2  -8    4.46    3.25
 -21  -3   9    3.72    3.94
 -21   3   8    8.05    5.94
 -21  -3   8    2.12    2.03
 -21   3   7    1.12    2.74
 -21  -3   7    7.83    6.08
 -21  -3   7   -0.80    5.31
 -21   3   6   28.72   11.54
 -21  -3   6   31.28    8.80
 -21  -3   6   17.63    9.14
 -21   3   5   38.93   12.02
 -21  -3   5   44.95   10.31
 -21  -3   5   62.53   14.69
 -21   3   4    4.89    3.97
 -21  -3   4   14.28    5.84
 -21  -3   4   17.09    8.77
 -21  -3   3    0.73    1.74
 -21   3   3    0.32    2.55
 -21  -3   3   -3.00    3.08
 -21   3   3   -5.64    7.40
 -21   3   2   -1.78    4.94
 -21  -3   2    3.20    4.17
 -21   3   1    8.34    5.13
 -21  -3   1    5.67    4.67
 -21   3   0   60.24   13.48
 -21  -3   0   36.90    9.27
 -21   3  -1   51.58    8.82
 -21  -3  -1   53.63   11.39
 -21   3  -1   65.13   13.27
 -21   3  -2   12.74    5.69
 -21  -3  -2   10.70    5.49
 -21   3  -2   21.57    8.40
 -21   3  -3    0.89    2.99
 -21   3  -3    5.78    5.74
 -21  -3  -3   -2.33    4.36
 -21   3  -4   -3.26    3.37
 -21   3  -4    6.43    5.51
 -21   3  -5   -0.43    2.38
 -21   3  -6   10.51    5.74
 -21   3  -7   20.53   11.72
 -21   4   7   17.69    9.26
 -21  -4   7   -2.34    4.53
 -21   4   6   18.86    9.69
 -21  -4   6   17.80    6.73
 -21   4   5   14.60    7.71
 -21  -4   5   24.07   10.24
 -21   4   4    3.46    2.11
 -21  -4   4   29.74   11.16
 -21  -4   3    6.44    4.84
 -21  -4   2   40.98   11.64
 -21  -4   1   10.43    5.90
 -21   4   1   -1.55    3.28
 -21   4   0    4.79    4.85
 -21  -4   0   19.36    7.80
 -21  -4  -1    8.37    4.76
 -21   4  -1    9.00    5.53
 -21   4  -2   21.78    7.00
 -21  -4  -2   19.03    6.85
 -21   4  -2   20.55    9.30
 -21   4  -3    2.30    3.25
 -21  -4  -3    3.96    2.49
 -21   4  -4   -0.46    2.02
 -21   4  -5    0.35    3.91
 -21   4  -6    4.42    5.34
 -21   4  -7    3.85    5.75
 -21   5   6    7.53    6.74
 -21  -5   6    6.73    7.25
 -21   5   5   20.25    9.81
 -21  -5   5   26.76   12.31
 -21   5   4   25.35    8.72
 -21  -5   4   27.97   11.16
 -21  -5   3    9.52    5.16
 -21  -5   2   17.55    7.71
 -21  -5   1   16.89    8.52
 -21  -5   0    8.25    5.43
 -21  -5  -1    4.54    4.27
 -21  -5  -2    6.78    3.27
 -21   5  -3    6.26    5.05
 -21  -5  -3   -7.19    6.22
 -21   5  -4    4.44    4.29
 -21   5  -5    3.14    5.13
 -21   5  -6    1.42    5.90
 -21   5  -7   -7.06    4.50
 -21  -6   5   29.65   13.27
 -21  -6   4   -0.01    3.71
 -21  -6   3   19.57   10.18
 -21  -6   2    3.19    3.90
 -21  -6   1    1.11    4.99
 -21  -6   0    9.72    5.17
 -21  -6  -1    6.57    4.18
 -21  -6  -2   -1.69    2.30
 -21   6  -5   -6.07    6.55
 -21   6  -6   -0.59    4.31
 -22   0   9    6.51    7.68
 -22   0   8   23.35    9.98
 -22   0   7    9.49    5.62
 -22   0   6   46.57   11.87
 -22   0   6   71.12   15.37
 -22   0   5   -5.58    4.74
 -22   0   5    3.70    4.36
 -22   0   4    8.48    5.77
 -22   0   4   14.81    7.29
 -22   0   3   -1.12    3.10
 -22   0   3    6.44    5.51
 -22   0   2   63.02   11.37
 -22   0   2  104.62   16.20
 -22   0   1    0.22    2.14
 -22   0   1    7.00    4.35
 -22   0   0   53.71    9.82
 -22   0   0   84.54   13.59
 -22   0  -1    2.39    2.41
 -22   0  -1    1.93    3.43
 -22   0  -2   14.71    5.89
 -22   0  -3    0.82    2.12
 -22   0  -4    2.43    3.00
 -22   0  -5    1.42    1.96
 -22   0  -6   20.42    6.92
 -22   0  -7   -0.06    1.70
 -22  -1   9    3.69    6.49
 -22  -1   8   -6.23    5.21
 -22   1   8   -3.24    4.53
 -22  -1   7    5.88    4.16
 -22   1   7    7.54    6.05
 -22  -1   7   -4.99    7.41
 -22  -1   6   13.07    7.04
 -22   1   6   19.84    7.67
 -22  -1   6   10.22    7.74
 -22  -1   5    5.45    4.04
 -22   1   5   14.06    6.09
 -22   1   5    2.29    3.09
 -22  -1   5   10.33    6.95
 -22  -1   4   14.69    6.05
 -22   1   4   12.33    5.87
 -22   1   4   20.22    8.13
 -22  -1   4   10.53    6.07
 -22   1   3   35.00    9.03
 -22  -1   3   39.30    8.95
 -22   1   3   44.79   11.74
 -22  -1   3   45.87   10.68
 -22   1   2   21.59    6.54
 -22  -1   2   13.60    4.33
 -22  -1   2   20.39    7.53
 -22   1   2   18.10    7.15
 -22   1   1    7.50    3.28
 -22  -1   1    0.33    2.69
 -22   1   1    2.70    5.08
 -22  -1   1    5.57    4.31
 -22   1   0   66.96   11.36
 -22   1   0   87.75   14.98
 -22  -1   0   89.94   14.42
 -22  -1  -1   33.52    9.12
 -22   1  -1   38.71    9.16
 -22  -1  -2   -2.54    2.29
 -22   1  -2    6.08    4.09
 -22  -1  -3   36.97    8.95
 -22   1  -3   41.44    9.51
 -22  -1  -4    2.25    2.93
 -22   1  -4    7.43    3.17
 -22   1  -5   10.98    6.38
 -22  -1  -5    3.96    2.70
 -22   1  -5   12.01    4.76
 -22  -1  -6    0.51    1.91
 -22   1  -6    4.38    2.01
 -22   1  -7   15.23    8.09
 -22  -2   9    4.36    2.21
 -22   2   8    4.33    5.54
 -22  -2   8   -4.42    3.58
 -22  -2   7   16.79    7.61
 -22   2   7   21.75    9.42
 -22  -2   7   14.73    8.43
 -22  -2   6    4.65    3.10
 -22   2   6    0.35    3.33
 -22  -2   6    2.32    3.96
 -22  -2   5    2.84    3.42
 -22   2   5    2.18    3.03
 -22  -2   5    8.40    6.47
 -22   2   4   -0.13    1.77
 -22  -2   4   -3.20    2.30
 -22   2   4   -3.45    4.55
 -22   2   3   53.12   11.94
 -22  -2   3   42.61    8.42
 -22  -2   3   53.30   12.18
 -22   2   3   52.71   12.86
 -22   2   2    2.06    2.21
 -22  -2   2    2.97    3.23
 -22   2   2    2.37    3.31
 -22   2   1   19.48    6.09
 -22  -2   1   25.14    8.10
 -22   2   1   34.68   11.04
 -22   2   0   16.08    7.57
 -22  -2   0    7.56    5.68
 -22   2  -1   13.14    6.74
 -22  -2  -1   11.24    6.60
 -22   2  -2    8.98    5.79
 -22  -2  -2   12.11    5.58
 -22   2  -3   15.00    6.29
 -22  -2  -3   13.98    5.53
 -22   2  -3   21.02    7.80
 -22   2  -4    5.00    2.63
 -22   2  -4    0.82    2.78
 -22   2  -5    0.39    4.49
 -22  -2  -5    2.62    2.55
 -22   2  -5    2.02    3.53
 -22   2  -6   14.36    8.29
 -22   2  -7    8.57    8.39
 -22  -3   9    6.86    6.00
 -22  -3   8    2.97    4.40
 -22  -3   7    3.00    3.15
 -22   3   7   -0.88    2.79
 -22  -3   6    2.74    4.97
 -22   3   6   -4.68    5.84
 -22  -3   6    3.98    2.14
 -22   3   5   28.86   10.67
 -22  -3   5   41.53   10.21
 -22  -3   5   36.11   12.27
 -22   3   4   72.35   15.39
 -22  -3   4   76.23   15.74
 -22   3   3   17.09    7.13
 -22  -3   3   10.51    7.99
 -22   3   3    8.51    5.72
 -22   3   2    2.08    2.00
 -22  -3   2    5.36    4.57
 -22   3   1   20.65    9.00
 -22  -3   1   16.42    7.07
 -22   3   0   19.99    7.68
 -22  -3   0   22.77    7.77
 -22  -3  -1    7.36    2.39
 -22   3  -1   19.55    8.92
 -22   3  -2   -0.22    2.39
 -22  -3  -2    0.75    1.89
 -22   3  -2    0.60    2.83
 -22   3  -3   14.04    6.46
 -22   3  -3   16.51    7.95
 -22  -3  -3   20.51    7.14
 -22   3  -4    8.89    5.67
 -22  -3  -4    5.23    4.06
 -22   3  -5    9.07    5.52
 -22   3  -6    4.37    5.56
 -22   3  -7    1.63    4.97
 -22   4   6    6.60    7.23
 -22  -4   6    7.22    6.17
 -22   4   5   19.72    8.22
 -22  -4   5   29.23   11.54
 -22   4   4  -12.29    6.01
 -22  -4   4   21.12    9.28
 -22   4   3   11.87    6.98
 -22  -4   3   11.02    5.61
 -22  -4   2   62.60   13.57
 -22  -4   1    8.37    6.34
 -22   4   1   -2.65    5.84
 -22   4   0    1.97    3.06
 -22  -4   0    4.14    5.16
 -22  -4  -1   10.29    5.30
 -22   4  -1    7.15    6.39
 -22  -4  -2    2.32    2.08
 -22  -4  -3    1.89    3.72
 -22   4  -4   23.35    8.78
 -22  -4  -4    5.07    4.40
 -22   4  -5    7.83    6.30
 -22   4  -6   -0.79    3.52
 -22   4  -7    8.59    8.31
 -22   5   5    5.92    5.31
 -22   5   4    9.19    7.83
 -22  -5   4   28.94   11.92
 -22  -5   3    7.12    6.46
 -22  -5   2   10.61    6.90
 -22  -5   1   13.58    7.01
 -22  -5   0    1.40    5.00
 -22  -5  -1   17.86    7.63
 -22  -5  -2    9.34    4.03
 -22  -5  -3    1.05    2.59
 -22   5  -5    0.77    3.74
 -22   5  -6    3.77    5.36
 -23   0   8    3.89    5.08
 -23   0   7   -0.49    3.54
 -23   0   6   44.21   12.17
 -23   0   6   25.33    9.13
 -23   0   5   -6.08    5.31
 -23   0   5   -5.68    4.99
 -23   0   4    4.61    3.77
 -23   0   4    7.99    5.69
 -23   0   3    1.05    3.37
 -23   0   3    7.69    4.77
 -23   0   2   65.56   11.83
 -23   0   2   91.43   15.54
 -23   0   1    7.85    5.32
 -23   0   1    6.46    5.04
 -23   0   0   46.65   11.23
 -23   0  -1    4.72    4.49
 -23   0  -2   -1.83    1.57
 -23   0  -3   -0.89    1.64
 -23   0  -4   30.14    7.93
 -23   0  -5   -3.50    2.83
 -23   0  -6    6.93    4.50
 -23   0  -7   -6.34    4.90
 -23  -1   8    4.55    4.02
 -23   1   8   -5.18    6.27
 -23  -1   7    1.35    3.83
 -23   1   7    1.51    5.24
 -23  -1   6    8.50    4.16
 -23   1   6   -0.74    2.15
 -23  -1   6    0.01    4.86
 -23  -1   5   17.73    7.05
 -23   1   5   17.80    7.27
 -23   1   5   19.55    8.91
 -23  -1   5   24.67    8.85
 -23  -1   4   50.83   11.11
 -23   1   4   55.10   12.71
 -23  -1   4   65.54   14.29
 -23   1   4   63.39   13.61
 -23  -1   3   18.61    7.07
 -23   1   3   22.13    8.09
 -23   1   3   21.90    7.54
 -23  -1   3   27.69    9.92
 -23   1   2   -3.71    3.72
 -23  -1   2    3.21    3.67
 -23   1   2    5.21    5.22
 -23   1   1    1.16    1.50
 -23  -1   1    5.34    4.65
 -23   1   1    6.68    5.59
 -23   1   0    2.91    2.26
 -23   1   0    9.31    6.10
 -23  -1   0    5.14    4.10
 -23   1  -1   28.37    7.87
 -23  -1  -1   20.19    7.09
 -23  -1  -2   26.50    7.80
 -23   1  -2   36.49    9.54
 -23  -1  -3   -2.23    2.54
 -23   1  -3    6.31    4.48
 -23  -1  -4    2.77    2.99
 -23   1  -4    2.85    4.00
 -23  -1  -5   -8.78    5.42
 -23   1  -5    2.02    4.70
 -23   1  -6    8.15    6.68
 -23  -1  -6   -1.11    3.98
 -23   1  -6    0.06    2.82
 -23   1  -7    4.75    7.19
 -23  -1  -7   -7.75    6.34
 -23  -2   8    4.82    4.50
 -23  -2   7   51.76   13.48
 -23   2   7   55.81   15.17
 -23  -2   6    6.10    4.49
 -23   2   6    7.44    5.95
 -23  -2   6   10.36    7.10
 -23  -2   5   -0.86    2.28
 -23   2   5   -0.12    3.10
 -23  -2   5    6.56    5.95
 -23   2   4    3.70    4.14
 -23  -2   4    7.40    3.95
 -23   2   3   11.97    5.29
 -23   2   3   19.51    8.03
 -23  -2   3   35.77   11.15
 -23   2   2   -3.78    4.20
 -23  -2   2    1.88    2.21
 -23   2   2   -5.71    4.91
 -23   2   1   42.25    9.93
 -23  -2   1   64.69   12.70
 -23   2   1   76.91   15.05
 -23   2   0    6.77    5.34
 -23  -2   0    5.59    4.26
 -23   2  -1    5.63    4.68
 -23  -2  -1   -3.94    2.35
 -23   2  -2    4.20    4.56
 -23  -2  -2    5.90    4.44
 -23   2  -3    4.59    4.64
 -23  -2  -3    0.18    2.97
 -23   2  -3    5.84    4.66
 -23   2  -4    0.69    3.01
 -23  -2  -4   -1.11    1.91
 -23   2  -5   19.05    8.50
 -23  -2  -5   13.21    5.63
 -23   2  -6    2.46    5.02
 -23  -2  -6   -8.29    5.92
 -23   2  -7    3.63    4.88
 -23  -3   8    8.27    5.87
 -23   3   7   11.59    7.31
 -23   3   6    6.63    6.65
 -23   3   5    2.85    4.47
 -23  -3   5   10.26    7.04
 -23   3   4    9.97    6.68
 -23  -3   4   23.05    9.82
 -23   3   3   31.87   10.61
 -23  -3   3   42.17   12.73
 -23   3   3   29.99   10.92
 -23   3   2   16.89    7.06
 -23   3   2   22.85    8.90
 -23  -3   2   26.35    9.26
 -23   3   1   -4.35    4.32
 -23  -3   1   12.53    6.87
 -23   3   0   29.38   10.54
 -23  -3   0   22.48    8.42
 -23  -3  -1   17.12    7.30
 -23   3  -1   22.06    7.50
 -23  -3  -2   -0.06    2.35
 -23   3  -2    3.25    4.72
 -23  -3  -3    4.09    3.28
 -23   3  -4    3.81    3.48
 -23  -3  -4    4.99    2.64
 -23   3  -5   -2.10    4.29
 -23  -3  -5   -2.13    2.65
 -23   3  -6   10.81    7.35
 -23   4   6   24.82   11.63
 -23   4   5    1.04    3.89
 -23   4   4   -1.07    2.96
 -23  -4   4   14.76    8.75
 -23   4   3    3.59    2.01
 -23  -4   3    2.65    3.88
 -23  -4   2   13.24    7.92
 -23  -4   1   13.10    6.80
 -23   4   1   21.79    9.02
 -23   4   0   35.35   13.51
 -23  -4   0   19.08    8.14
 -23  -4  -1    6.05    5.69
 -23  -4  -2    3.86    3.94
 -23  -4  -3   -1.35    2.80
 -23   4  -5    3.38    5.17
 -23   4  -6   -3.12    6.17
 -23   5   4   14.53    8.47
 -23  -5   1   12.36    8.15
 -23  -5   0   11.89    6.52
 -24   0   8    7.84    5.71
 -24   0   7    2.92    4.99
 -24   0   6   22.69    9.07
 -24   0   5   -2.43    1.83
 -24   0   5   -7.99    5.35
 -24   0   4   -1.88    3.25
 -24   0   4    4.26    5.90
 -24   0   3    2.64    3.70
 -24   0   3   -0.06    2.51
 -24   0   2   16.61    6.49
 -24   0   2   32.56   10.10
 -24   0   1    5.79    5.06
 -24   0   0   31.51    9.90
 -24   0  -1    0.14    1.39
 -24   0  -2   11.36    6.40
 -24   0  -3   -2.06    2.55
 -24   0  -4    4.51    3.46
 -24   0  -5   -0.32    2.93
 -24   0  -6    2.17    4.21
 -24  -1   8    3.63    3.42
 -24   1   7   -5.48    4.04
 -24  -1   7   -8.92    5.71
 -24  -1   6    5.49    4.84
 -24   1   6    3.47    2.51
 -24  -1   5   13.86    7.21
 -24   1   5    6.90    4.53
 -24   1   5    8.57    5.22
 -24  -1   5   11.47    6.93
 -24  -1   4    6.97    3.95
 -24   1   4    3.67    3.55
 -24   1   4   -3.21    5.73
 -24  -1   4   11.73    7.11
 -24   1   3    5.92    3.57
 -24   1   3   19.73    9.18
 -24  -1   3   20.13    8.66
 -24   1   2   29.57    8.90
 -24  -1   2   55.88   12.89
 -24   1   2   60.32   13.56
 -24   1   1    7.27    4.98
 -24  -1   1   -5.16    3.95
 -24   1   1    7.91    7.07
 -24   1   0   13.27    6.89
 -24  -1   0   13.66    6.40
 -24   1  -1   14.20    6.41
 -24  -1  -1    6.93    5.73
 -24  -1  -2    3.61    3.71
 -24   1  -2    8.67    5.41
 -24  -1  -3    2.81    2.76
 -24   1  -3    2.95    4.37
 -24  -1  -4   14.55    6.30
 -24   1  -4   16.93    6.68
 -24  -1  -5   -7.89    5.36
 -24   1  -5    9.13    5.41
 -24  -1  -6    6.63    4.68
 -24  -2   8   -7.61    6.33
 -24  -2   7   -0.47    2.07
 -24   2   7    9.19    5.86
 -24   2   6    0.84    4.27
 -24   2   5   39.95   11.57
 -24   2   4   -0.79    1.84
 -24   2   4   -0.43    7.14
 -24  -2   4    2.19    1.98
 -24   2   3   -0.37    3.50
 -24   2   3   -7.32    6.11
 -24  -2   3    6.95    6.59
 -24   2   2   -2.13    2.32
 -24  -2   2    2.46    6.14
 -24   2   2   -0.20    3.14
 -24   2   1   34.93    9.11
 -24  -2   1   51.16   12.18
 -24   2   0   -4.48    4.30
 -24   2   0    9.53    5.90
 -24  -2   0   14.16    6.38
 -24   2  -1   23.42    8.12
 -24  -2  -1   17.02    7.33
 -24   2  -2    9.45    6.28
 -24  -2  -2    7.28    4.50
 -24  -2  -3   20.04    7.36
 -24   2  -3   17.53    5.97
 -24   2  -4    6.19    4.35
 -24  -2  -4   -1.26    1.62
 -24   2  -5   11.29    6.56
 -24  -2  -5    0.65    1.61
 -24   2  -6    3.42    3.94
 -24   3   6   -4.20    3.35
 -24   3   5    8.75    5.64
 -24   3   4    1.87    4.33
 -24   3   3   23.87    8.63
 -24  -3   3   34.93   11.48
 -24   3   3   22.68    9.12
 -24   3   2    8.54    4.94
 -24  -3   2    3.37    4.62
 -24   3   2   -0.87    4.13
 -24   3   1  -15.83    9.02
 -24  -3   1    9.75    7.18
 -24   3   0    4.88    5.15
 -24  -3   0    0.01    2.39
 -24  -3  -1    7.19    6.66
 -24   3  -1    3.66    5.92
 -24  -3  -2   14.37    6.16
 -24  -3  -3    1.40    1.90
 -24   3  -6   12.43    6.72
 -24   4   5    8.02    2.59
 -24   4   4    3.42    3.94
 -24   4   3    6.45    4.63
 -24   4   1   10.83    6.74
 -24   5   3   -3.29    3.60
 -25   0   7    6.90    4.79
 -25   0   6   34.19   11.68
 -25   0   5    2.80    2.72
 -25   0   4    8.19    5.19
 -25   0   4   13.87    7.66
 -25   0   3   -2.11    2.33
 -25   0   2   13.83    5.93
 -25   0   1    7.25    4.92
 -25   0   0   52.76   12.11
 -25   0  -1   10.43    6.57
 -25   0  -2    7.54    5.73
 -25   0  -3    5.56    3.89
 -25   0  -4   12.51    5.96
 -25   0  -5   -0.57    1.58
 -25   1   7   -0.67    2.27
 -25  -1   7    5.74    5.78
 -25   1   6   10.94    7.23
 -25   1   5    5.15    5.15
 -25   1   4   13.10    5.83
 -25   1   4    5.82    6.60
 -25   1   3   11.28    6.54
 -25   1   3    4.58    4.42
 -25  -1   3   14.95    8.16
 -25   1   2    2.80    2.86
 -25  -1   2    6.14    6.76
 -25   1   2   15.19    6.85
 -25  -1   1   15.66    6.88
 -25   1   1   23.44    8.92
 -25   1   0    8.52    6.00
 -25  -1   0   10.14    5.44
 -25   1  -1   13.87    7.25
 -25  -1  -1   13.19    6.60
 -25  -1  -2   19.76    7.33
 -25   1  -2   18.62    7.22
 -25  -1  -3   16.70    6.60
 -25   1  -3   15.10    6.01
 -25  -1  -4    0.07    2.92
 -25   1  -4    6.26    3.46
 -25  -1  -5    1.43    2.38
 -25   2   6   -8.22    6.62
 -25   2   5   10.73    6.45
 -25   2   4   -0.43    2.05
 -25   2   4  -12.26    7.80
 -25   2   3   -0.56    3.20
 -25   2   3   -3.93    6.85
 -25   2   2    3.17    4.13
 -25  -2   2    6.22    6.46
 -25   2   2   -7.73    4.99
 -25   2   1   18.07    7.36
 -25   2   1   48.33   12.72
 -25  -2   1   35.24   10.73
 -25   2   0   -2.40    5.05
 -25  -2   0    0.86    2.59
 -25   2  -1   14.15    7.72
 -25  -2  -1    1.98    1.72
 -25   2  -2   -0.32    3.07
 -25  -2  -2   12.55    6.39
 -25   2  -3    6.32    4.77
 -25  -2  -3   16.01    7.38
 -25   3   5    2.76    4.82
 -25   3   4   11.52    7.06
 -25   3   3    4.58    3.84
 -25   3   3    6.06    3.20
 -25   3   2   10.69    6.61
 -25   3   2    2.62    2.96
 -25   3   1    6.17    3.10
 -25   3   1    8.25    5.74
 -25   3   0    9.82    5.23
 -25   3  -1   11.47    6.85
 -25   4   4   11.76    7.02
 -25   4   3    9.55    6.70
 -25   4   2   -3.36    4.66
 -26   0   2    5.63    5.09
 -26   0   1    9.46    6.98
 -26   0   0   82.43   15.08
 -26   0  -1   -0.06    2.31
 -26   0  -2    5.02    4.27
 -26   0  -3   -2.28    2.10
 -26   0  -4   -2.00    2.89
 -26   1   6   -5.26    6.21
 -26   1   5    8.23    7.08
 -26   1   3    7.37    4.75
 -26   1   2    3.64    4.48
 -26  -1   1   15.49    7.08
 -26   1   1    4.01    5.57
 -26  -1   0    0.37    3.67
 -26   1   0    1.77    4.43
 -26   1  -1    8.67    6.99
 -26  -1  -1    8.82    5.89
 -26   1  -2   -0.63    3.20
 -26  -1  -2    7.44    5.81
 -26   1  -3    3.97    3.53
 -26   2   5   20.75    9.93
 -26   2   4   -2.37    4.36
 -26   2   3   -2.72    3.56
 -26   2   3   13.55    7.31
 -26   2   2    5.05    4.47
 -26   2   1    1.91    4.67
 -26   2   0   -7.30    4.92
 -26   2  -1   42.85   12.39
 -26   2  -2    7.06    6.73
 -26   3   4   -5.74    5.08
 -26   3   3    2.39    5.63
 -26   3   3   -6.10   10.12
 -26   3   2    1.01    2.53
 -26   3   2   -5.87    7.89
 -26   3   1    0.24    2.29
 -26   3   1   -6.20    7.40
 -26   3   0    6.13    4.61
 -26   4   3    0.22    2.60
 -26   4   2   -5.34    5.38
 -27   1   1   12.17    7.24
 -27   1   0   12.35    6.42
 -27   1  -1   12.14    7.55
 -27   1  -2   16.28    7.84
 -27   2   1   13.01    7.13
 -27   2   0    7.38    5.52
   0   0   0    0.00    0.00


TITL PSU-1668(LEA-225) in P2(1)/c
REM P2(1)/c (#14 in standard setting)
CELL 0.71073  20.405651   9.309449  11.068787  90.0000  93.7394  90.0000
ZERR    9.00   0.003580   0.002773   0.002371   0.0000   0.0189   0.0000
LATT  1
SYMM -x, y+1/2,-z+1/2
SFAC C H N O
UNIT 99.00 90.00 9.00 9.00
TREF
HKLF 4
END
_computing_structure_solution     'SHELXT 2018/2 (Sheldrick, 2018)'
_computing_structure_solution     'SHELXT 2018/2 (Sheldrick, 2018)'
;
_shelx_hkl_checksum                24933
_olex2_submission_special_instructions  'No special instructions were received'
_oxdiff_exptl_absorpt_empirical_details
;
Empirical correction (ABSPACK) includes:
- Absorption correction using spherical harmonics
- Frame scaling
;
_oxdiff_exptl_absorpt_empirical_full_max  1.996
_oxdiff_exptl_absorpt_empirical_full_min  0.715
