# Supplementary material for: Reaction of Pyrrolobenzothiazines with Schiff Bases and Carbodiimides: Approach to Angular 6/5/5/5-Tetracyclic Spiroheterocycles
Source: Molecules. 2024 May 1;29(9):2089. doi: 10.3390/molecules29092089 (PMC11085407; doi:10.3390/molecules29092089)
Supplement: Supplementary file 1 [file molecules-29-02089-s001.zip › X-ray/8a.cif]

data_psu-1243(lea-77)
_audit_creation_date               2021-05-23
_audit_creation_method
;
Olex2 1.3
(compiled 2020.11.12 svn.r5f609507 for OlexSys, GUI svn.r6272)
;
_shelx_SHELXL_version_number       '2018/3'
_audit_contact_author_address      ?
_audit_contact_author_email        ?
_audit_contact_author_name         ''
_audit_contact_author_phone        ?
_publ_contact_author_id_orcid      ?
_publ_section_references
;
Dolomanov, O.V., Bourhis, L.J., Gildea, R.J, Howard, J.A.K. & Puschmann, H.
 (2009), J. Appl. Cryst. 42, 339-341.

Palatinus, L. & Chapuis, G. (2007). J. Appl. Cryst., 40, 786-790;
Palatinus, L. & van der Lee, A. (2008). J. Appl. Cryst. 41, 975-984;
Palatinus, L., Prathapa, S. J. & van Smaalen, S. (2012). J. Appl. Cryst. 45,
 575-580.

Sheldrick, G.M. (2015). Acta Cryst. C71, 3-8.
;
_chemical_name_common              ?
_chemical_name_systematic
;
 ? 
;
_chemical_formula_moiety           'C31 H31 N3 O4 S'
_chemical_formula_sum              'C31 H31 N3 O4 S'
_chemical_formula_weight           541.65
_chemical_melting_point            ?
_chemical_oxdiff_formula           'C H N O S'
loop_
  _atom_type_symbol
  _atom_type_description
  _atom_type_scat_dispersion_real
  _atom_type_scat_dispersion_imag
  _atom_type_scat_source
 'C' 'C' 0.0033 0.0016 'International Tables Vol C Tables 4.2.6.8 and 6.1.1.4'
 'H' 'H' 0.0000 0.0000 'International Tables Vol C Tables 4.2.6.8 and 6.1.1.4'
 'N' 'N' 0.0061 0.0033 'International Tables Vol C Tables 4.2.6.8 and 6.1.1.4'
 'O' 'O' 0.0106 0.0060 'International Tables Vol C Tables 4.2.6.8 and 6.1.1.4'
 'S' 'S' 0.1246 0.1234 'International Tables Vol C Tables 4.2.6.8 and 6.1.1.4'

_shelx_space_group_comment
;
The symmetry employed for this shelxl refinement is uniquely defined
by the following loop, which should always be used as a source of
symmetry information in preference to the above space-group names.
They are only intended as comments.
;
_space_group_crystal_system        'monoclinic'
_space_group_IT_number             14
_space_group_name_H-M_alt          'P 1 21/n 1'
_space_group_name_Hall             '-P 2yn'
loop_
  _space_group_symop_operation_xyz
 'x, y, z'
 '-x+1/2, y+1/2, -z+1/2'
 '-x, -y, -z'
 'x-1/2, -y-1/2, z-1/2'

_cell_length_a                     10.121(2)
_cell_length_b                     18.482(5)
_cell_length_c                     14.756(3)
_cell_angle_alpha                  90
_cell_angle_beta                   99.202(19)
_cell_angle_gamma                  90
_cell_volume                       2724.6(12)
_cell_formula_units_Z              4
_cell_measurement_reflns_used      3021
_cell_measurement_temperature      295(2)
_cell_measurement_theta_max        25.0190
_cell_measurement_theta_min        3.4650
_shelx_estimated_absorpt_T_max     0.972
_shelx_estimated_absorpt_T_min     0.943
_exptl_absorpt_coefficient_mu      0.161
_exptl_absorpt_correction_T_max    1.00000
_exptl_absorpt_correction_T_min    0.47086
_exptl_absorpt_correction_type     multi-scan
_exptl_absorpt_process_details
;
CrysAlisPro, Agilent Technologies,
Version 1.171.37.33 (release 27-03-2014 CrysAlis171 .NET)
(compiled Mar 27 2014,17:12:48)
Empirical absorption correction using spherical harmonics,
 implemented in SCALE3 ABSPACK scaling algorithm.
;
_exptl_absorpt_special_details     ?
_exptl_crystal_colour              'clear yellow'
_exptl_crystal_colour_lustre       clear
_exptl_crystal_colour_modifier     .
_exptl_crystal_colour_primary      yellow
_exptl_crystal_density_diffrn      1.320
_exptl_crystal_density_meas        ?
_exptl_crystal_density_method      'not measured'
_exptl_crystal_description         block
_exptl_crystal_F_000               1144
_exptl_crystal_size_max            0.37
_exptl_crystal_size_mid            0.22
_exptl_crystal_size_min            0.18
_exptl_special_details
;
 ? 
;
_exptl_transmission_factor_max     ?
_exptl_transmission_factor_min     ?
_diffrn_reflns_av_R_equivalents    0.0594
_diffrn_reflns_av_unetI/netI       0.0823
_diffrn_reflns_Laue_measured_fraction_full  0.999
_diffrn_reflns_Laue_measured_fraction_max  0.859
_diffrn_reflns_limit_h_max         12
_diffrn_reflns_limit_h_min         -13
_diffrn_reflns_limit_k_max         17
_diffrn_reflns_limit_k_min         -25
_diffrn_reflns_limit_l_max         18
_diffrn_reflns_limit_l_min         -20
_diffrn_reflns_number              16991
_diffrn_reflns_point_group_measured_fraction_full  0.999
_diffrn_reflns_point_group_measured_fraction_max  0.859
_diffrn_reflns_theta_full          26.000
_diffrn_reflns_theta_max           29.486
_diffrn_reflns_theta_min           2.797
_diffrn_ambient_temperature        295.15
_diffrn_detector                   'CCD plate'
_diffrn_detector_area_resol_mean   10.4752
_diffrn_detector_type              Ruby
_diffrn_measured_fraction_theta_full  0.999
_diffrn_measured_fraction_theta_max  0.859
_diffrn_measurement_details
;
#__ type_ start__ end____ width___ exp.time_
  1 omega    1.00   58.00   1.0000  140.0000
omega____ theta____ kappa____ phi______ frames
    -      -14.3197   38.0000  -60.0000 57

#__ type_ start__ end____ width___ exp.time_
  2 omega  -27.00   -1.00   1.0000  140.0000
omega____ theta____ kappa____ phi______ frames
    -      -14.3197   38.0000  -60.0000 26

#__ type_ start__ end____ width___ exp.time_
  3 omega  -16.00   30.00   1.0000  140.0000
omega____ theta____ kappa____ phi______ frames
    -      -14.3197  -99.0000   90.0000 46

#__ type_ start__ end____ width___ exp.time_
  4 omega   38.00  102.00   1.0000  140.0000
omega____ theta____ kappa____ phi______ frames
    -       13.8509 -178.0000  -60.0000 64

#__ type_ start__ end____ width___ exp.time_
  5 omega  -11.00   17.00   1.0000  140.0000
omega____ theta____ kappa____ phi______ frames
    -      -14.3197  -99.0000  -60.0000 28

#__ type_ start__ end____ width___ exp.time_
  6 omega   34.00   66.00   1.0000  140.0000
omega____ theta____ kappa____ phi______ frames
    -      -14.3197   77.0000  150.0000 32
;
_diffrn_measurement_device         'four-circle diffractometer'
_diffrn_measurement_device_type    'New Xcalibur, Ruby'
_diffrn_measurement_method         '\w scans'
_diffrn_orient_matrix_UB_11        -0.0157996000
_diffrn_orient_matrix_UB_12        0.0311881000
_diffrn_orient_matrix_UB_13        -0.0277140000
_diffrn_orient_matrix_UB_21        0.0421622000
_diffrn_orient_matrix_UB_22        0.0212262000
_diffrn_orient_matrix_UB_23        0.0326932000
_diffrn_orient_matrix_UB_31        0.0548159000
_diffrn_orient_matrix_UB_32        -0.0073412000
_diffrn_orient_matrix_UB_33        -0.0230568000
_diffrn_radiation_monochromator    graphite
_diffrn_radiation_probe            x-ray
_diffrn_radiation_type             'Mo K\a'
_diffrn_radiation_wavelength       0.71073
_diffrn_source                     'Enhance (Mo) X-ray Source'
_reflns_Friedel_coverage           0.000
_reflns_Friedel_fraction_full      .
_reflns_Friedel_fraction_max       .
_reflns_number_gt                  3346
_reflns_number_total               6501
_reflns_odcompleteness_completeness  99.81
_reflns_odcompleteness_iscentric   1
_reflns_odcompleteness_theta       26.32
_reflns_special_details
;
 Reflections were merged by SHELXL according to the crystal
 class for the calculation of statistics and refinement.
 
 _reflns_Friedel_fraction is defined as the number of unique
 Friedel pairs measured divided by the number that would be
 possible theoretically, ignoring centric projections and
 systematic absences.
;
_reflns_threshold_expression       'I > 2\s(I)'
_computing_cell_refinement
;
CrysAlisPro, Agilent Technologies,
Version 1.171.37.33 (release 27-03-2014 CrysAlis171 .NET)
(compiled Mar 27 2014,17:12:48)
;
_computing_data_collection
;
CrysAlisPro, Agilent Technologies,
Version 1.171.37.33 (release 27-03-2014 CrysAlis171 .NET)
(compiled Mar 27 2014,17:12:48)
;
_computing_data_reduction
;
CrysAlisPro, Agilent Technologies,
Version 1.171.37.33 (release 27-03-2014 CrysAlis171 .NET)
(compiled Mar 27 2014,17:12:48)
;
_computing_molecular_graphics      'Olex2 1.3 (Dolomanov et al., 2009)'
_computing_publication_material    'Olex2 1.3 (Dolomanov et al., 2009)'
_computing_structure_refinement    'SHELXL 2018/3 (Sheldrick, 2015)'
_computing_structure_solution
;
Superflip  (Palatinus & Chapuis, 2007;Palatinus & van der Lee, 2008;
Palatinus et al., 2012)
;
_refine_diff_density_max           0.281
_refine_diff_density_min           -0.356
_refine_diff_density_rms           0.050
_refine_ls_extinction_coef         0.0088(12)
_refine_ls_extinction_expression  
 'Fc^*^=kFc[1+0.001xFc^2^\l^3^/sin(2\q)]^-1/4^'
_refine_ls_extinction_method       'SHELXL-2018/3 (Sheldrick 2018)'
_refine_ls_goodness_of_fit_ref     1.043
_refine_ls_hydrogen_treatment      constr
_refine_ls_matrix_type             full
_refine_ls_number_parameters       353
_refine_ls_number_reflns           6501
_refine_ls_number_restraints       0
_refine_ls_R_factor_all            0.1277
_refine_ls_R_factor_gt             0.0590
_refine_ls_restrained_S_all        1.043
_refine_ls_shift/su_max            0.000
_refine_ls_shift/su_mean           0.000
_refine_ls_structure_factor_coef   Fsqd
_refine_ls_weighting_details      
 'w=1/[\s^2^(Fo^2^)+(0.0606P)^2^+0.2867P] where P=(Fo^2^+2Fc^2^)/3'
_refine_ls_weighting_scheme        calc
_refine_ls_wR_factor_gt            0.1271
_refine_ls_wR_factor_ref           0.1748
_refine_special_details            ?
_olex2_refinement_description
;
1. Fixed Uiso
 At 1.2 times of:
  All C(H) groups, All C(H,H) groups
2.a Ternary CH refined with riding coordinates:
 C13(H13), C19(H19)
2.b Secondary CH2 refined with riding coordinates:
 C14(H14A,H14B), C15(H15A,H15B), C16(H16A,H16B), C17(H17A,H17B), C18(H18A,
 H18B), C20(H20A,H20B), C21(H21A,H21B), C22(H22A,H22B), C23(H23A,H23B),
 C24(H24A,H24B)
2.c Aromatic/amide H refined with riding coordinates:
 C1(H1), C2(H2), C3(H3), C4(H4), C27(H27), C28(H28), C29(H29), C30(H30),
 C31(H31)
;
_atom_sites_solution_hydrogens     geom
_atom_sites_solution_primary       iterative
_atom_sites_solution_secondary     ?
loop_
  _atom_site_label
  _atom_site_type_symbol
  _atom_site_fract_x
  _atom_site_fract_y
  _atom_site_fract_z
  _atom_site_U_iso_or_equiv
  _atom_site_adp_type
  _atom_site_occupancy
  _atom_site_site_symmetry_order
  _atom_site_calc_flag
  _atom_site_refinement_flags_posn
  _atom_site_refinement_flags_adp
  _atom_site_refinement_flags_occupancy
  _atom_site_disorder_assembly
  _atom_site_disorder_group
 C1 C 0.5226(3) 0.60485(18) 0.57730(19) 0.0646(8) Uani 1 1 d . . . . .
 H1 H 0.587285 0.638061 0.566468 0.078 Uiso 1 1 calc R U . . .
 N1 N 0.1963(2) 0.54855(11) 0.46596(13) 0.0443(5) Uani 1 1 d . . . . .
 O1 O 0.1093(2) 0.43359(11) 0.46828(14) 0.0778(7) Uani 1 1 d . . . . .
 S1 S 0.35838(6) 0.64576(4) 0.41430(4) 0.0512(2) Uani 1 1 d . . . . .
 C2 C 0.5440(3) 0.5599(2) 0.6532(2) 0.0734(9) Uani 1 1 d . . . . .
 H2 H 0.624157 0.563209 0.693767 0.088 Uiso 1 1 calc R U . . .
 N2 N -0.00801(19) 0.68516(11) 0.37528(13) 0.0430(5) Uani 1 1 d . . . . .
 O2 O -0.0276(2) 0.47861(12) 0.28881(15) 0.0796(7) Uani 1 1 d . . . . .
 C3 C 0.4507(3) 0.51096(19) 0.6696(2) 0.0705(9) Uani 1 1 d . . . . .
 H3 H 0.468894 0.481203 0.720938 0.085 Uiso 1 1 calc R U . . .
 N3 N -0.1029(2) 0.65095(12) 0.22860(14) 0.0488(6) Uani 1 1 d . . . . .
 O3 O 0.2160(2) 0.52336(13) 0.21035(14) 0.0753(6) Uani 1 1 d . . . . .
 C4 C 0.3291(3) 0.50423(16) 0.61196(18) 0.0596(8) Uani 1 1 d . . . . .
 H4 H 0.265060 0.470890 0.623553 0.072 Uiso 1 1 calc R U . . .
 O4 O 0.12415(17) 0.70158(10) 0.51567(12) 0.0573(5) Uani 1 1 d . . . . .
 C5 C 0.3076(3) 0.54924(15) 0.53668(17) 0.0480(7) Uani 1 1 d . . . . .
 C6 C 0.4030(3) 0.59929(15) 0.51818(16) 0.0488(7) Uani 1 1 d . . . . .
 C7 C 0.1851(2) 0.61299(13) 0.40698(15) 0.0419(6) Uani 1 1 d . . . . .
 C8 C 0.1056(2) 0.58932(14) 0.31365(15) 0.0427(6) Uani 1 1 d . . . . .
 C9 C 0.0532(3) 0.51435(15) 0.33638(19) 0.0519(7) Uani 1 1 d . . . . .
 C10 C 0.1204(3) 0.49180(15) 0.43153(19) 0.0531(7) Uani 1 1 d . . . . .
 C11 C -0.0119(2) 0.64211(14) 0.29573(16) 0.0429(6) Uani 1 1 d . . . . .
 C12 C 0.0989(2) 0.67169(14) 0.44188(17) 0.0438(6) Uani 1 1 d . . . . .
 C13 C -0.1057(3) 0.74271(14) 0.38643(17) 0.0473(6) Uani 1 1 d . . . . .
 H13 H -0.077392 0.763290 0.447656 0.057 Uiso 1 1 calc R U . . .
 C14 C -0.1011(3) 0.80431(15) 0.3188(2) 0.0568(7) Uani 1 1 d . . . . .
 H14A H -0.129916 0.787130 0.256689 0.068 Uiso 1 1 calc R U . . .
 H14B H -0.010100 0.822106 0.323214 0.068 Uiso 1 1 calc R U . . .
 C15 C -0.1928(3) 0.86524(17) 0.3406(2) 0.0737(9) Uani 1 1 d . . . . .
 H15A H -0.158739 0.885234 0.400517 0.088 Uiso 1 1 calc R U . . .
 H15B H -0.193660 0.903531 0.295513 0.088 Uiso 1 1 calc R U . . .
 C16 C -0.3328(3) 0.83808(19) 0.3396(2) 0.0795(10) Uani 1 1 d . . . . .
 H16A H -0.369826 0.822414 0.278066 0.095 Uiso 1 1 calc R U . . .
 H16B H -0.388134 0.877222 0.356313 0.095 Uiso 1 1 calc R U . . .
 C17 C -0.3364(3) 0.77595(18) 0.4055(2) 0.0743(9) Uani 1 1 d . . . . .
 H17A H -0.427522 0.758359 0.400769 0.089 Uiso 1 1 calc R U . . .
 H17B H -0.308263 0.792966 0.467739 0.089 Uiso 1 1 calc R U . . .
 C18 C -0.2454(3) 0.71386(16) 0.3857(2) 0.0608(8) Uani 1 1 d . . . . .
 H18A H -0.244224 0.676520 0.432044 0.073 Uiso 1 1 calc R U . . .
 H18B H -0.278956 0.692744 0.326302 0.073 Uiso 1 1 calc R U . . .
 C19 C -0.1141(3) 0.61063(15) 0.14289(16) 0.0502(7) Uani 1 1 d . . . . .
 H19 H -0.040745 0.575621 0.146112 0.060 Uiso 1 1 calc R U . . .
 C20 C -0.1063(3) 0.66486(17) 0.06642(18) 0.0652(8) Uani 1 1 d . . . . .
 H20A H -0.016618 0.684927 0.073682 0.078 Uiso 1 1 calc R U . . .
 H20B H -0.168020 0.704265 0.071332 0.078 Uiso 1 1 calc R U . . .
 C21 C -0.1401(4) 0.6304(2) -0.02871(19) 0.0762(10) Uani 1 1 d . . . . .
 H21A H -0.139001 0.667205 -0.075469 0.091 Uiso 1 1 calc R U . . .
 H21B H -0.073087 0.594373 -0.036372 0.091 Uiso 1 1 calc R U . . .
 C22 C -0.2761(3) 0.59538(18) -0.04028(19) 0.0745(10) Uani 1 1 d . . . . .
 H22A H -0.295239 0.572755 -0.100266 0.089 Uiso 1 1 calc R U . . .
 H22B H -0.343762 0.631988 -0.036725 0.089 Uiso 1 1 calc R U . . .
 C23 C -0.2815(3) 0.53907(19) 0.0334(2) 0.0764(10) Uani 1 1 d . . . . .
 H23A H -0.218837 0.500514 0.026520 0.092 Uiso 1 1 calc R U . . .
 H23B H -0.370602 0.518275 0.025936 0.092 Uiso 1 1 calc R U . . .
 C24 C -0.2474(3) 0.57151(17) 0.12845(18) 0.0631(8) Uani 1 1 d . . . . .
 H24A H -0.245005 0.533280 0.173724 0.076 Uiso 1 1 calc R U . . .
 H24B H -0.317318 0.605235 0.138071 0.076 Uiso 1 1 calc R U . . .
 C25 C 0.1939(3) 0.58345(17) 0.23735(17) 0.0535(7) Uani 1 1 d . . . . .
 C26 C 0.2566(3) 0.64944(17) 0.20555(16) 0.0517(7) Uani 1 1 d . . . . .
 C27 C 0.3612(3) 0.6388(2) 0.15598(18) 0.0729(10) Uani 1 1 d . . . . .
 H27 H 0.384122 0.592321 0.140169 0.088 Uiso 1 1 calc R U . . .
 C28 C 0.4304(3) 0.6976(3) 0.1306(2) 0.0902(13) Uani 1 1 d . . . . .
 H28 H 0.500320 0.689972 0.097706 0.108 Uiso 1 1 calc R U . . .
 C29 C 0.3992(3) 0.7668(2) 0.1523(2) 0.0816(11) Uani 1 1 d . . . . .
 H29 H 0.447116 0.805745 0.134169 0.098 Uiso 1 1 calc R U . . .
 C30 C 0.2962(3) 0.77822(19) 0.2012(2) 0.0702(9) Uani 1 1 d . . . . .
 H30 H 0.274339 0.824932 0.217005 0.084 Uiso 1 1 calc R U . . .
 C31 C 0.2247(3) 0.71901(18) 0.22709(18) 0.0591(8) Uani 1 1 d . . . . .
 H31 H 0.154324 0.726820 0.259436 0.071 Uiso 1 1 calc R U . . .

loop_
  _atom_site_aniso_label
  _atom_site_aniso_U_11
  _atom_site_aniso_U_22
  _atom_site_aniso_U_33
  _atom_site_aniso_U_23
  _atom_site_aniso_U_13
  _atom_site_aniso_U_12
 C1 0.0561(18) 0.072(2) 0.0627(18) -0.0038(16) -0.0016(14) 0.0015(16)
 N1 0.0457(12) 0.0386(13) 0.0467(11) 0.0065(10) 0.0014(10) 0.0001(10)
 O1 0.0852(16) 0.0474(14) 0.0925(15) 0.0214(12) -0.0111(12) -0.0141(11)
 S1 0.0427(4) 0.0543(5) 0.0556(4) 0.0044(3) 0.0044(3) -0.0029(3)
 C2 0.063(2) 0.083(3) 0.068(2) 0.0013(18) -0.0087(16) 0.0167(19)
 N2 0.0405(12) 0.0404(13) 0.0472(12) -0.0015(9) 0.0044(9) 0.0068(10)
 O2 0.0876(16) 0.0512(14) 0.0879(15) -0.0019(11) -0.0232(12) -0.0183(12)
 C3 0.075(2) 0.074(2) 0.0575(18) 0.0095(16) -0.0042(16) 0.0192(19)
 N3 0.0469(13) 0.0479(15) 0.0491(12) -0.0051(10) 0.0002(10) 0.0045(10)
 O3 0.0788(15) 0.0649(16) 0.0823(14) -0.0209(12) 0.0129(11) 0.0192(12)
 C4 0.064(2) 0.056(2) 0.0571(17) 0.0087(14) 0.0072(15) 0.0081(15)
 O4 0.0555(12) 0.0601(13) 0.0542(11) -0.0135(9) 0.0022(9) 0.0067(10)
 C5 0.0486(16) 0.0438(17) 0.0494(15) 0.0001(12) 0.0014(12) 0.0114(13)
 C6 0.0427(15) 0.0500(18) 0.0523(15) -0.0028(13) 0.0031(12) 0.0086(13)
 C7 0.0421(14) 0.0368(15) 0.0462(13) 0.0029(11) 0.0047(11) 0.0026(12)
 C8 0.0444(15) 0.0359(15) 0.0463(13) -0.0023(11) 0.0025(11) 0.0008(12)
 C9 0.0498(16) 0.0402(17) 0.0615(17) -0.0044(13) -0.0037(13) 0.0017(13)
 C10 0.0547(17) 0.0353(17) 0.0681(18) 0.0055(14) 0.0056(14) -0.0018(13)
 C11 0.0412(14) 0.0396(16) 0.0481(14) -0.0033(11) 0.0078(12) 0.0004(11)
 C12 0.0425(14) 0.0396(16) 0.0492(15) -0.0006(12) 0.0070(12) 0.0000(12)
 C13 0.0459(16) 0.0410(16) 0.0542(15) -0.0033(12) 0.0057(12) 0.0090(12)
 C14 0.0570(18) 0.0388(17) 0.0764(18) 0.0041(14) 0.0159(14) 0.0019(14)
 C15 0.080(2) 0.043(2) 0.100(2) 0.0070(17) 0.0219(19) 0.0107(17)
 C16 0.066(2) 0.066(2) 0.106(3) 0.014(2) 0.0102(18) 0.0269(18)
 C17 0.0540(19) 0.067(2) 0.106(2) 0.008(2) 0.0259(17) 0.0143(17)
 C18 0.0561(18) 0.0439(18) 0.086(2) 0.0110(15) 0.0233(15) 0.0049(14)
 C19 0.0495(16) 0.0476(17) 0.0506(15) -0.0017(13) -0.0013(12) 0.0073(13)
 C20 0.073(2) 0.062(2) 0.0580(17) 0.0014(15) 0.0025(15) -0.0094(16)
 C21 0.092(3) 0.084(3) 0.0520(17) 0.0021(17) 0.0098(17) -0.006(2)
 C22 0.091(3) 0.070(2) 0.0545(18) -0.0087(16) -0.0109(16) 0.008(2)
 C23 0.081(2) 0.067(2) 0.073(2) -0.0089(18) -0.0116(17) -0.0148(18)
 C24 0.0603(19) 0.063(2) 0.0619(17) -0.0021(15) -0.0017(14) -0.0082(15)
 C25 0.0512(16) 0.057(2) 0.0488(15) -0.0079(14) -0.0020(12) 0.0140(15)
 C26 0.0452(16) 0.068(2) 0.0419(14) 0.0069(13) 0.0072(12) 0.0087(14)
 C27 0.067(2) 0.102(3) 0.0527(16) 0.0216(17) 0.0183(15) 0.0306(19)
 C28 0.067(2) 0.134(4) 0.076(2) 0.051(2) 0.0338(18) 0.030(2)
 C29 0.058(2) 0.112(3) 0.074(2) 0.041(2) 0.0079(17) 0.001(2)
 C30 0.067(2) 0.074(2) 0.0691(18) 0.0185(17) 0.0105(16) -0.0019(18)
 C31 0.0584(19) 0.062(2) 0.0587(16) 0.0069(15) 0.0138(14) 0.0018(16)

_geom_special_details
;
 All esds (except the esd in the dihedral angle between two l.s. planes)
 are estimated using the full covariance matrix.  The cell esds are taken
 into account individually in the estimation of esds in distances, angles
 and torsion angles; correlations between esds in cell parameters are only
 used when they are defined by crystal symmetry.  An approximate (isotropic)
 treatment of cell esds is used for estimating esds involving l.s. planes.
;
loop_
  _geom_bond_atom_site_label_1
  _geom_bond_atom_site_label_2
  _geom_bond_distance
  _geom_bond_site_symmetry_2
  _geom_bond_publ_flag
 C1 H1 0.9300 . ?
 C1 C2 1.384(4) . ?
 C1 C6 1.378(4) . ?
 N1 C5 1.408(3) . ?
 N1 C7 1.469(3) . ?
 N1 C10 1.350(3) . ?
 O1 C10 1.218(3) . ?
 S1 C6 1.752(3) . ?
 S1 C7 1.842(3) . ?
 C2 H2 0.9300 . ?
 C2 C3 1.357(4) . ?
 N2 C11 1.413(3) . ?
 N2 C12 1.363(3) . ?
 N2 C13 1.479(3) . ?
 O2 C9 1.190(3) . ?
 C3 H3 0.9300 . ?
 C3 C4 1.386(4) . ?
 N3 C11 1.251(3) . ?
 N3 C19 1.457(3) . ?
 O3 C25 1.213(3) . ?
 C4 H4 0.9300 . ?
 C4 C5 1.377(4) . ?
 O4 C12 1.211(3) . ?
 C5 C6 1.395(4) . ?
 C7 C8 1.543(3) . ?
 C7 C12 1.532(3) . ?
 C8 C9 1.539(4) . ?
 C8 C11 1.528(3) . ?
 C8 C25 1.550(4) . ?
 C9 C10 1.517(4) . ?
 C13 H13 0.9800 . ?
 C13 C14 1.520(4) . ?
 C13 C18 1.510(4) . ?
 C14 H14A 0.9700 . ?
 C14 H14B 0.9700 . ?
 C14 C15 1.526(4) . ?
 C15 H15A 0.9700 . ?
 C15 H15B 0.9700 . ?
 C15 C16 1.501(4) . ?
 C16 H16A 0.9700 . ?
 C16 H16B 0.9700 . ?
 C16 C17 1.508(4) . ?
 C17 H17A 0.9700 . ?
 C17 H17B 0.9700 . ?
 C17 C18 1.528(4) . ?
 C18 H18A 0.9700 . ?
 C18 H18B 0.9700 . ?
 C19 H19 0.9800 . ?
 C19 C20 1.521(4) . ?
 C19 C24 1.516(4) . ?
 C20 H20A 0.9700 . ?
 C20 H20B 0.9700 . ?
 C20 C21 1.529(4) . ?
 C21 H21A 0.9700 . ?
 C21 H21B 0.9700 . ?
 C21 C22 1.506(4) . ?
 C22 H22A 0.9700 . ?
 C22 H22B 0.9700 . ?
 C22 C23 1.512(4) . ?
 C23 H23A 0.9700 . ?
 C23 H23B 0.9700 . ?
 C23 C24 1.514(4) . ?
 C24 H24A 0.9700 . ?
 C24 H24B 0.9700 . ?
 C25 C26 1.485(4) . ?
 C26 C27 1.394(4) . ?
 C26 C31 1.375(4) . ?
 C27 H27 0.9300 . ?
 C27 C28 1.376(5) . ?
 C28 H28 0.9300 . ?
 C28 C29 1.369(5) . ?
 C29 H29 0.9300 . ?
 C29 C30 1.376(4) . ?
 C30 H30 0.9300 . ?
 C30 C31 1.398(4) . ?
 C31 H31 0.9300 . ?

loop_
  _geom_angle_atom_site_label_1
  _geom_angle_atom_site_label_2
  _geom_angle_atom_site_label_3
  _geom_angle
  _geom_angle_site_symmetry_1
  _geom_angle_site_symmetry_3
  _geom_angle_publ_flag
 C2 C1 H1 120.8 . . ?
 C6 C1 H1 120.8 . . ?
 C6 C1 C2 118.4(3) . . ?
 C5 N1 C7 114.1(2) . . ?
 C10 N1 C5 128.7(2) . . ?
 C10 N1 C7 114.9(2) . . ?
 C6 S1 C7 89.99(12) . . ?
 C1 C2 H2 119.3 . . ?
 C3 C2 C1 121.4(3) . . ?
 C3 C2 H2 119.3 . . ?
 C11 N2 C13 124.5(2) . . ?
 C12 N2 C11 114.1(2) . . ?
 C12 N2 C13 121.3(2) . . ?
 C2 C3 H3 119.2 . . ?
 C2 C3 C4 121.7(3) . . ?
 C4 C3 H3 119.2 . . ?
 C11 N3 C19 124.5(2) . . ?
 C3 C4 H4 121.6 . . ?
 C5 C4 C3 116.9(3) . . ?
 C5 C4 H4 121.6 . . ?
 C4 C5 N1 126.7(3) . . ?
 C4 C5 C6 122.2(2) . . ?
 C6 C5 N1 110.9(2) . . ?
 C1 C6 S1 126.5(2) . . ?
 C1 C6 C5 119.4(3) . . ?
 C5 C6 S1 113.99(19) . . ?
 N1 C7 S1 104.44(15) . . ?
 N1 C7 C8 106.19(19) . . ?
 N1 C7 C12 111.67(19) . . ?
 C8 C7 S1 120.09(16) . . ?
 C12 C7 S1 109.60(17) . . ?
 C12 C7 C8 104.88(19) . . ?
 C7 C8 C25 112.9(2) . . ?
 C9 C8 C7 102.09(19) . . ?
 C9 C8 C25 110.7(2) . . ?
 C11 C8 C7 104.70(19) . . ?
 C11 C8 C9 109.1(2) . . ?
 C11 C8 C25 116.3(2) . . ?
 O2 C9 C8 126.8(2) . . ?
 O2 C9 C10 123.9(3) . . ?
 C10 C9 C8 109.3(2) . . ?
 N1 C10 C9 106.2(2) . . ?
 O1 C10 N1 127.3(3) . . ?
 O1 C10 C9 126.5(3) . . ?
 N2 C11 C8 107.4(2) . . ?
 N3 C11 N2 120.2(2) . . ?
 N3 C11 C8 132.4(2) . . ?
 N2 C12 C7 108.4(2) . . ?
 O4 C12 N2 126.4(2) . . ?
 O4 C12 C7 125.1(2) . . ?
 N2 C13 H13 106.2 . . ?
 N2 C13 C14 112.0(2) . . ?
 N2 C13 C18 112.8(2) . . ?
 C14 C13 H13 106.2 . . ?
 C18 C13 H13 106.2 . . ?
 C18 C13 C14 112.8(2) . . ?
 C13 C14 H14A 109.8 . . ?
 C13 C14 H14B 109.8 . . ?
 C13 C14 C15 109.3(2) . . ?
 H14A C14 H14B 108.3 . . ?
 C15 C14 H14A 109.8 . . ?
 C15 C14 H14B 109.8 . . ?
 C14 C15 H15A 109.5 . . ?
 C14 C15 H15B 109.5 . . ?
 H15A C15 H15B 108.0 . . ?
 C16 C15 C14 110.9(3) . . ?
 C16 C15 H15A 109.5 . . ?
 C16 C15 H15B 109.5 . . ?
 C15 C16 H16A 109.3 . . ?
 C15 C16 H16B 109.3 . . ?
 C15 C16 C17 111.6(3) . . ?
 H16A C16 H16B 108.0 . . ?
 C17 C16 H16A 109.3 . . ?
 C17 C16 H16B 109.3 . . ?
 C16 C17 H17A 109.2 . . ?
 C16 C17 H17B 109.2 . . ?
 C16 C17 C18 111.8(2) . . ?
 H17A C17 H17B 107.9 . . ?
 C18 C17 H17A 109.2 . . ?
 C18 C17 H17B 109.2 . . ?
 C13 C18 C17 109.0(2) . . ?
 C13 C18 H18A 109.9 . . ?
 C13 C18 H18B 109.9 . . ?
 C17 C18 H18A 109.9 . . ?
 C17 C18 H18B 109.9 . . ?
 H18A C18 H18B 108.3 . . ?
 N3 C19 H19 110.0 . . ?
 N3 C19 C20 107.5(2) . . ?
 N3 C19 C24 108.1(2) . . ?
 C20 C19 H19 110.0 . . ?
 C24 C19 H19 110.0 . . ?
 C24 C19 C20 111.2(2) . . ?
 C19 C20 H20A 109.2 . . ?
 C19 C20 H20B 109.2 . . ?
 C19 C20 C21 112.1(2) . . ?
 H20A C20 H20B 107.9 . . ?
 C21 C20 H20A 109.2 . . ?
 C21 C20 H20B 109.2 . . ?
 C20 C21 H21A 109.6 . . ?
 C20 C21 H21B 109.6 . . ?
 H21A C21 H21B 108.1 . . ?
 C22 C21 C20 110.5(2) . . ?
 C22 C21 H21A 109.6 . . ?
 C22 C21 H21B 109.6 . . ?
 C21 C22 H22A 109.5 . . ?
 C21 C22 H22B 109.5 . . ?
 C21 C22 C23 110.6(3) . . ?
 H22A C22 H22B 108.1 . . ?
 C23 C22 H22A 109.5 . . ?
 C23 C22 H22B 109.5 . . ?
 C22 C23 H23A 109.4 . . ?
 C22 C23 H23B 109.4 . . ?
 C22 C23 C24 111.4(3) . . ?
 H23A C23 H23B 108.0 . . ?
 C24 C23 H23A 109.4 . . ?
 C24 C23 H23B 109.4 . . ?
 C19 C24 H24A 109.1 . . ?
 C19 C24 H24B 109.1 . . ?
 C23 C24 C19 112.6(2) . . ?
 C23 C24 H24A 109.1 . . ?
 C23 C24 H24B 109.1 . . ?
 H24A C24 H24B 107.8 . . ?
 O3 C25 C8 117.4(3) . . ?
 O3 C25 C26 122.5(3) . . ?
 C26 C25 C8 119.8(2) . . ?
 C27 C26 C25 116.7(3) . . ?
 C31 C26 C25 124.6(2) . . ?
 C31 C26 C27 118.6(3) . . ?
 C26 C27 H27 120.2 . . ?
 C28 C27 C26 119.7(3) . . ?
 C28 C27 H27 120.2 . . ?
 C27 C28 H28 119.1 . . ?
 C29 C28 C27 121.8(3) . . ?
 C29 C28 H28 119.1 . . ?
 C28 C29 H29 120.4 . . ?
 C28 C29 C30 119.2(3) . . ?
 C30 C29 H29 120.4 . . ?
 C29 C30 H30 120.3 . . ?
 C29 C30 C31 119.5(3) . . ?
 C31 C30 H30 120.3 . . ?
 C26 C31 C30 121.2(3) . . ?
 C26 C31 H31 119.4 . . ?
 C30 C31 H31 119.4 . . ?

loop_
  _geom_torsion_atom_site_label_1
  _geom_torsion_atom_site_label_2
  _geom_torsion_atom_site_label_3
  _geom_torsion_atom_site_label_4
  _geom_torsion
  _geom_torsion_site_symmetry_1
  _geom_torsion_site_symmetry_2
  _geom_torsion_site_symmetry_3
  _geom_torsion_site_symmetry_4
  _geom_torsion_publ_flag
 C1 C2 C3 C4 -0.7(5) . . . . ?
 N1 C5 C6 C1 -176.4(2) . . . . ?
 N1 C5 C6 S1 -0.2(3) . . . . ?
 N1 C7 C8 C9 11.4(2) . . . . ?
 N1 C7 C8 C11 125.1(2) . . . . ?
 N1 C7 C8 C25 -107.5(2) . . . . ?
 N1 C7 C12 N2 -119.6(2) . . . . ?
 N1 C7 C12 O4 61.7(3) . . . . ?
 S1 C7 C8 C9 129.30(19) . . . . ?
 S1 C7 C8 C11 -117.00(19) . . . . ?
 S1 C7 C8 C25 10.4(3) . . . . ?
 S1 C7 C12 N2 125.16(18) . . . . ?
 S1 C7 C12 O4 -53.6(3) . . . . ?
 C2 C1 C6 S1 -175.3(2) . . . . ?
 C2 C1 C6 C5 0.4(4) . . . . ?
 C2 C3 C4 C5 0.4(4) . . . . ?
 N2 C13 C14 C15 -174.0(2) . . . . ?
 N2 C13 C18 C17 175.4(2) . . . . ?
 O2 C9 C10 N1 -175.1(3) . . . . ?
 O2 C9 C10 O1 6.1(5) . . . . ?
 C3 C4 C5 N1 175.3(3) . . . . ?
 C3 C4 C5 C6 0.3(4) . . . . ?
 N3 C19 C20 C21 -170.5(2) . . . . ?
 N3 C19 C24 C23 169.4(2) . . . . ?
 O3 C25 C26 C27 -11.5(4) . . . . ?
 O3 C25 C26 C31 173.3(3) . . . . ?
 C4 C5 C6 C1 -0.7(4) . . . . ?
 C4 C5 C6 S1 175.5(2) . . . . ?
 C5 N1 C7 S1 26.7(2) . . . . ?
 C5 N1 C7 C8 154.6(2) . . . . ?
 C5 N1 C7 C12 -91.7(2) . . . . ?
 C5 N1 C10 O1 20.5(5) . . . . ?
 C5 N1 C10 C9 -158.3(2) . . . . ?
 C6 C1 C2 C3 0.3(5) . . . . ?
 C6 S1 C7 N1 -21.58(16) . . . . ?
 C6 S1 C7 C8 -140.4(2) . . . . ?
 C6 S1 C7 C12 98.17(17) . . . . ?
 C7 N1 C5 C4 166.3(2) . . . . ?
 C7 N1 C5 C6 -18.2(3) . . . . ?
 C7 N1 C10 O1 -177.6(3) . . . . ?
 C7 N1 C10 C9 3.6(3) . . . . ?
 C7 S1 C6 C1 -170.7(3) . . . . ?
 C7 S1 C6 C5 13.5(2) . . . . ?
 C7 C8 C9 O2 169.7(3) . . . . ?
 C7 C8 C9 C10 -9.8(3) . . . . ?
 C7 C8 C11 N2 -6.3(2) . . . . ?
 C7 C8 C11 N3 175.1(3) . . . . ?
 C7 C8 C25 O3 109.8(3) . . . . ?
 C7 C8 C25 C26 -65.4(3) . . . . ?
 C8 C7 C12 N2 -5.0(3) . . . . ?
 C8 C7 C12 O4 176.3(2) . . . . ?
 C8 C9 C10 N1 4.4(3) . . . . ?
 C8 C9 C10 O1 -174.4(3) . . . . ?
 C8 C25 C26 C27 163.4(2) . . . . ?
 C8 C25 C26 C31 -11.8(4) . . . . ?
 C9 C8 C11 N2 102.3(2) . . . . ?
 C9 C8 C11 N3 -76.2(3) . . . . ?
 C9 C8 C25 O3 -4.0(3) . . . . ?
 C9 C8 C25 C26 -179.2(2) . . . . ?
 C10 N1 C5 C4 -31.7(4) . . . . ?
 C10 N1 C5 C6 143.7(3) . . . . ?
 C10 N1 C7 S1 -137.88(19) . . . . ?
 C10 N1 C7 C8 -10.0(3) . . . . ?
 C10 N1 C7 C12 103.8(2) . . . . ?
 C11 N2 C12 O4 179.8(2) . . . . ?
 C11 N2 C12 C7 1.1(3) . . . . ?
 C11 N2 C13 C14 -63.9(3) . . . . ?
 C11 N2 C13 C18 64.6(3) . . . . ?
 C11 N3 C19 C20 -119.3(3) . . . . ?
 C11 N3 C19 C24 120.7(3) . . . . ?
 C11 C8 C9 O2 59.3(4) . . . . ?
 C11 C8 C9 C10 -120.2(2) . . . . ?
 C11 C8 C25 O3 -129.2(3) . . . . ?
 C11 C8 C25 C26 55.6(3) . . . . ?
 C12 N2 C11 N3 -177.8(2) . . . . ?
 C12 N2 C11 C8 3.4(3) . . . . ?
 C12 N2 C13 C14 113.1(3) . . . . ?
 C12 N2 C13 C18 -118.3(3) . . . . ?
 C12 C7 C8 C9 -107.0(2) . . . . ?
 C12 C7 C8 C11 6.7(2) . . . . ?
 C12 C7 C8 C25 134.1(2) . . . . ?
 C13 N2 C11 N3 -0.5(4) . . . . ?
 C13 N2 C11 C8 -179.3(2) . . . . ?
 C13 N2 C12 O4 2.4(4) . . . . ?
 C13 N2 C12 C7 -176.2(2) . . . . ?
 C13 C14 C15 C16 -56.1(3) . . . . ?
 C14 C13 C18 C17 -56.5(3) . . . . ?
 C14 C15 C16 C17 56.4(4) . . . . ?
 C15 C16 C17 C18 -56.1(4) . . . . ?
 C16 C17 C18 C13 54.9(4) . . . . ?
 C18 C13 C14 C15 57.5(3) . . . . ?
 C19 N3 C11 N2 178.6(2) . . . . ?
 C19 N3 C11 C8 -3.0(4) . . . . ?
 C19 C20 C21 C22 56.0(4) . . . . ?
 C20 C19 C24 C23 51.6(3) . . . . ?
 C20 C21 C22 C23 -57.8(4) . . . . ?
 C21 C22 C23 C24 57.2(4) . . . . ?
 C22 C23 C24 C19 -54.3(4) . . . . ?
 C24 C19 C20 C21 -52.4(3) . . . . ?
 C25 C8 C9 O2 -69.9(4) . . . . ?
 C25 C8 C9 C10 110.6(2) . . . . ?
 C25 C8 C11 N2 -131.6(2) . . . . ?
 C25 C8 C11 N3 49.8(4) . . . . ?
 C25 C26 C27 C28 -175.0(3) . . . . ?
 C25 C26 C31 C30 174.3(2) . . . . ?
 C26 C27 C28 C29 -0.3(5) . . . . ?
 C27 C26 C31 C30 -0.8(4) . . . . ?
 C27 C28 C29 C30 0.3(5) . . . . ?
 C28 C29 C30 C31 -0.6(5) . . . . ?
 C29 C30 C31 C26 0.9(4) . . . . ?
 C31 C26 C27 C28 0.5(4) . . . . ?

_shelx_res_file
;
TITL CF solution in P21/n
    psu-1243(lea-77).res
    created by SHELXL-2018/3 at 02:32:27 on 23-May-2021
CELL 0.71073 10.12096 18.48166 14.75576 90 99.2022 90
ZERR 4 0.00235 0.005 0.00325 0 0.0194 0
LATT 1
SYMM 0.5-X,0.5+Y,0.5-Z
SFAC C H N O S
UNIT 124 124 12 16 4

L.S. 10
PLAN  20
SIZE 0.18 0.22 0.37
TEMP 22
CONF
BOND
fmap 2
MORE -1
BOND $H
acta 52
REM <olex2.extras>
REM <HklSrc "%.\\PSU-1243(LEA-77).hkl">
REM </olex2.extras>

WGHT    0.060600    0.286700
EXTI    0.008824
FVAR       1.17295
C1    1    0.522556    0.604854    0.577303    11.00000    0.05612    0.07150 =
         0.06268   -0.00380   -0.00155    0.00147
AFIX  43
H1    2    0.587285    0.638061    0.566468    11.00000   -1.20000
AFIX   0
N1    3    0.196324    0.548554    0.465956    11.00000    0.04569    0.03863 =
         0.04671    0.00648    0.00137    0.00008
O1    4    0.109318    0.433595    0.468279    11.00000    0.08521    0.04739 =
         0.09251    0.02140   -0.01113   -0.01409
S1    5    0.358377    0.645756    0.414302    11.00000    0.04265    0.05432 =
         0.05558    0.00442    0.00437   -0.00291
C2    1    0.544032    0.559861    0.653173    11.00000    0.06299    0.08276 =
         0.06804    0.00130   -0.00872    0.01669
AFIX  43
H2    2    0.624157    0.563209    0.693767    11.00000   -1.20000
AFIX   0
N2    3   -0.008011    0.685160    0.375281    11.00000    0.04050    0.04038 =
         0.04723   -0.00146    0.00436    0.00682
O2    4   -0.027629    0.478613    0.288805    11.00000    0.08758    0.05117 =
         0.08787   -0.00192   -0.02321   -0.01833
C3    1    0.450747    0.510964    0.669635    11.00000    0.07470    0.07437 =
         0.05746    0.00955   -0.00424    0.01924
AFIX  43
H3    2    0.468894    0.481203    0.720938    11.00000   -1.20000
AFIX   0
N3    3   -0.102852    0.650947    0.228596    11.00000    0.04691    0.04785 =
         0.04911   -0.00507    0.00016    0.00451
O3    4    0.216014    0.523358    0.210349    11.00000    0.07877    0.06487 =
         0.08230   -0.02087    0.01292    0.01922
C4    1    0.329126    0.504233    0.611964    11.00000    0.06449    0.05630 =
         0.05714    0.00868    0.00717    0.00815
AFIX  43
H4    2    0.265060    0.470890    0.623553    11.00000   -1.20000
AFIX   0
O4    4    0.124150    0.701576    0.515669    11.00000    0.05550    0.06007 =
         0.05417   -0.01346    0.00224    0.00668
C5    1    0.307595    0.549245    0.536677    11.00000    0.04860    0.04379 =
         0.04937    0.00013    0.00142    0.01135
C6    1    0.402978    0.599294    0.518178    11.00000    0.04273    0.04998 =
         0.05232   -0.00280    0.00312    0.00856
C7    1    0.185122    0.612991    0.406981    11.00000    0.04210    0.03677 =
         0.04619    0.00287    0.00468    0.00261
C8    1    0.105582    0.589321    0.313651    11.00000    0.04445    0.03591 =
         0.04633   -0.00232    0.00253    0.00081
C9    1    0.053222    0.514354    0.336375    11.00000    0.04980    0.04019 =
         0.06152   -0.00435   -0.00368    0.00171
C10   1    0.120417    0.491800    0.431534    11.00000    0.05468    0.03528 =
         0.06807    0.00551    0.00557   -0.00177
C11   1   -0.011863    0.642113    0.295733    11.00000    0.04118    0.03960 =
         0.04805   -0.00334    0.00781    0.00044
C12   1    0.098924    0.671686    0.441880    11.00000    0.04252    0.03962 =
         0.04921   -0.00061    0.00701    0.00005
C13   1   -0.105735    0.742708    0.386425    11.00000    0.04590    0.04097 =
         0.05420   -0.00329    0.00573    0.00905
AFIX  13
H13   2   -0.077392    0.763290    0.447656    11.00000   -1.20000
AFIX   0
C14   1   -0.101069    0.804313    0.318816    11.00000    0.05700    0.03883 =
         0.07639    0.00413    0.01590    0.00193
AFIX  23
H14A  2   -0.129916    0.787130    0.256689    11.00000   -1.20000
H14B  2   -0.010100    0.822106    0.323214    11.00000   -1.20000
AFIX   0
C15   1   -0.192840    0.865237    0.340555    11.00000    0.08017    0.04342 =
         0.09983    0.00700    0.02193    0.01065
AFIX  23
H15A  2   -0.158739    0.885234    0.400517    11.00000   -1.20000
H15B  2   -0.193660    0.903531    0.295513    11.00000   -1.20000
AFIX   0
C16   1   -0.332838    0.838085    0.339647    11.00000    0.06577    0.06599 =
         0.10555    0.01408    0.01023    0.02694
AFIX  23
H16A  2   -0.369826    0.822414    0.278066    11.00000   -1.20000
H16B  2   -0.388134    0.877222    0.356313    11.00000   -1.20000
AFIX   0
C17   1   -0.336385    0.775951    0.405454    11.00000    0.05398    0.06678 =
         0.10647    0.00767    0.02587    0.01434
AFIX  23
H17A  2   -0.427522    0.758359    0.400769    11.00000   -1.20000
H17B  2   -0.308263    0.792966    0.467739    11.00000   -1.20000
AFIX   0
C18   1   -0.245438    0.713857    0.385719    11.00000    0.05608    0.04392 =
         0.08640    0.01095    0.02332    0.00491
AFIX  23
H18A  2   -0.244224    0.676520    0.432044    11.00000   -1.20000
H18B  2   -0.278956    0.692744    0.326302    11.00000   -1.20000
AFIX   0
C19   1   -0.114073    0.610631    0.142888    11.00000    0.04952    0.04756 =
         0.05059   -0.00171   -0.00131    0.00725
AFIX  13
H19   2   -0.040745    0.575621    0.146112    11.00000   -1.20000
AFIX   0
C20   1   -0.106253    0.664862    0.066418    11.00000    0.07320    0.06186 =
         0.05797    0.00141    0.00253   -0.00943
AFIX  23
H20A  2   -0.016618    0.684927    0.073682    11.00000   -1.20000
H20B  2   -0.168020    0.704265    0.071332    11.00000   -1.20000
AFIX   0
C21   1   -0.140085    0.630418   -0.028707    11.00000    0.09204    0.08403 =
         0.05204    0.00213    0.00978   -0.00560
AFIX  23
H21A  2   -0.139001    0.667205   -0.075469    11.00000   -1.20000
H21B  2   -0.073087    0.594373   -0.036372    11.00000   -1.20000
AFIX   0
C22   1   -0.276110    0.595377   -0.040283    11.00000    0.09143    0.07004 =
         0.05450   -0.00875   -0.01091    0.00754
AFIX  23
H22A  2   -0.295239    0.572755   -0.100266    11.00000   -1.20000
H22B  2   -0.343762    0.631988   -0.036725    11.00000   -1.20000
AFIX   0
C23   1   -0.281524    0.539068    0.033357    11.00000    0.08108    0.06736 =
         0.07278   -0.00891   -0.01164   -0.01476
AFIX  23
H23A  2   -0.218837    0.500514    0.026520    11.00000   -1.20000
H23B  2   -0.370602    0.518275    0.025936    11.00000   -1.20000
AFIX   0
C24   1   -0.247438    0.571512    0.128451    11.00000    0.06028    0.06329 =
         0.06186   -0.00207   -0.00166   -0.00824
AFIX  23
H24A  2   -0.245005    0.533280    0.173724    11.00000   -1.20000
H24B  2   -0.317318    0.605235    0.138071    11.00000   -1.20000
AFIX   0
C25   1    0.193938    0.583452    0.237349    11.00000    0.05125    0.05733 =
         0.04878   -0.00787   -0.00199    0.01403
C26   1    0.256572    0.649435    0.205548    11.00000    0.04516    0.06804 =
         0.04190    0.00687    0.00723    0.00870
C27   1    0.361201    0.638845    0.155982    11.00000    0.06745    0.10152 =
         0.05272    0.02163    0.01828    0.03057
AFIX  43
H27   2    0.384122    0.592321    0.140169    11.00000   -1.20000
AFIX   0
C28   1    0.430416    0.697559    0.130559    11.00000    0.06716    0.13436 =
         0.07638    0.05123    0.03384    0.03042
AFIX  43
H28   2    0.500320    0.689972    0.097706    11.00000   -1.20000
AFIX   0
C29   1    0.399240    0.766830    0.152282    11.00000    0.05757    0.11202 =
         0.07420    0.04137    0.00787    0.00089
AFIX  43
H29   2    0.447116    0.805745    0.134169    11.00000   -1.20000
AFIX   0
C30   1    0.296217    0.778221    0.201241    11.00000    0.06692    0.07433 =
         0.06907    0.01852    0.01048   -0.00186
AFIX  43
H30   2    0.274339    0.824932    0.217005    11.00000   -1.20000
AFIX   0
C31   1    0.224711    0.719010    0.227088    11.00000    0.05841    0.06164 =
         0.05867    0.00686    0.01380    0.00179
AFIX  43
H31   2    0.154324    0.726820    0.259436    11.00000   -1.20000
AFIX   0
HKLF 4


REM  CF solution in P21/n
REM wR2 = 0.1748, GooF = S = 1.043, Restrained GooF = 1.043 for all data
REM R1 = 0.0590 for 3346 Fo > 4sig(Fo) and 0.1277 for all 6501 data
REM 353 parameters refined using 0 restraints

END

WGHT      0.0606      0.2867

REM Highest difference peak  0.281,  deepest hole -0.356,  1-sigma level  0.050
Q1    1   0.1869  0.5789  0.4359  11.00000  0.05    0.28
Q2    1   0.1600  0.6117  0.4185  11.00000  0.05    0.25
Q3    1   0.2807  0.5986  0.3727  11.00000  0.05    0.23
Q4    1   0.2187  0.6429  0.4232  11.00000  0.05    0.22
Q5    1   0.4593  0.5810  0.5242  11.00000  0.05    0.21
Q6    1   0.2532  0.5790  0.5003  11.00000  0.05    0.21
Q7    1   0.1367  0.5925  0.3514  11.00000  0.05    0.21
Q8    1   0.4619  0.6858  0.3851  11.00000  0.05    0.21
Q9    1   0.1396  0.5812  0.2802  11.00000  0.05    0.21
Q10   1   0.3299  0.5683  0.6378  11.00000  0.05    0.20
Q11   1   0.3052  0.6105  0.5581  11.00000  0.05    0.19
Q12   1  -0.4426  0.7190  0.3382  11.00000  0.05    0.19
Q13   1  -0.2323  0.6568  0.2234  11.00000  0.05    0.19
Q14   1   0.2786  0.6946  0.3775  11.00000  0.05    0.19
Q15   1   0.4935  0.7083  0.4943  11.00000  0.05    0.18
Q16   1  -0.4512  0.7390  0.4441  11.00000  0.05    0.18
Q17   1   0.2671  0.6227  0.2782  11.00000  0.05    0.18
Q18   1  -0.4232  0.7063  0.3155  11.00000  0.05    0.18
Q19   1   0.2207  0.7078  0.3170  11.00000  0.05    0.17
Q20   1   0.3708  0.7061  0.4562  11.00000  0.05    0.17
;
_shelx_res_checksum                44923
_shelx_hkl_file
;
   0   0   2 485.568 24.2037   6
   0   0  -3-0.77518 1.86877   1
   0   0   3-3.97960 2.80490   6
   0   0  -3 1.67883 1.49389   5
   0   0   4 3009.37 93.7586   6
   0   0   4 2422.39 70.4862   4
   0   0  -4 3050.74 115.748   5
   0   0  -4 3083.93 98.8834   1
   0   0   5-1.96977 6.13959   6
   0   0  -5 6.05848 6.68414   5
   0   0  -5-6.05629 5.61476   1
   0   0   5-1.72953 2.33190   4
   0   0  -6 83.9496 21.9034   5
   0   0   6 105.302 19.0613   6
   0   0   6 65.2717 10.4235   4
   0   0  -6 111.976 21.8585   1
   0   0  -7-9.50924 10.5339   1
   0   0   7-1.81087 3.06556   4
   0   0   7-2.17542 2.86318   6
   0   0  -7 2.18751 10.5824   5
   0   0   8 394.822 43.4262   6
   0   0   8 315.877 27.9234   4
   0   0  -8 350.732 44.0094   1
   0   0  -8 397.505 56.1802   5
   0   0  -9-4.38309 9.94447   1
   0   0  -9 0.52703 9.55712   5
   0   0   9 13.1772 8.03260   6
   0   0   9 1.23811 2.29501   4
   0   0   9-0.18479 1.86992   3
   0   0  10-7.27335 7.79074   4
   0   0 -10-8.84787 10.5184   1
   0   0  10 20.0831 10.1874   6
   0   0 -11 14.2882 12.4416   1
   0   0  11 6.75573 7.86624   6
   0   0  11-1.60386 3.72214   4
   0   0 -12 110.904 32.9804   1
   0   0  12 149.768 33.2943   6
   0   0  12 109.738 16.6882   4
   0   0  13-0.40803 1.15901   4
   0   0  13 3.55523 7.18077   6
   0   0 -13 1.08588 4.04572   1
   0   0 -14-2.64936 13.2676   1
   0   0 -15-2.54035 11.4187   1
   0   0 -16 344.677 68.3021   1
   0   0 -17-13.3691 19.3811   1
   0   0 -18-17.5710 16.9815   1
   0   0 -19-11.5337 14.4972   1
   0   1  -2 5922.46 136.500   5
   0  -1  -3 979.175 34.4938   4
   0  -1   3 961.301 48.8770   6
   0   1   3 957.278 35.4768   6
   0  -1   3 983.411 52.3936   5
   0  -1  -3 875.507 55.7675   5
   0   1   3 797.910 33.7270   4
   0  -1  -3 966.805 48.0631   1
   0   1   3 940.427 46.4467   1
   0   1  -3 925.457 51.3681   5
   0  -1  -4 6897.36 195.272   5
   0  -1   4 6576.72 181.963   5
   0   1   4 6366.92 165.503   1
   0   1  -4 6589.15 183.409   5
   0  -1   4 6299.39 169.599   6
   0  -1  -4 6280.01 133.253   4
   0   1   4 6567.29 144.495   6
   0  -1  -4 6409.00 169.569   1
   0   1   4 5930.60 136.356   4
   0   1   5 605.130 34.0611   4
   0   1  -5 801.744 60.8714   5
   0  -1  -5 734.778 63.2070   5
   0   1   5 683.310 40.3939   6
   0  -1   5 701.638 51.3305   6
   0  -1  -5 652.886 49.7833   1
   0  -1   5 790.431 60.0125   5
   0   1   6 2114.65 84.3135   6
   0  -1   6 2250.36 102.094   6
   0   1  -6 2434.23 118.283   5
   0   1   6 1991.68 71.1163   4
   0  -1  -6 2520.77 126.218   5
   0  -1  -6 2041.24 99.9741   1
   0  -1  -7 870.516 79.1925   5
   0  -1  -7 817.399 64.5929   1
   0   1  -7 870.486 75.7226   5
   0   1  -7 780.496 60.9570   1
   0   1   7 768.995 52.4160   6
   0   1   7 693.033 40.6918   4
   0  -1   7 792.145 62.4498   6
   0  -1  -8 842.245 69.4108   1
   0   1  -8 958.133 84.5189   5
   0  -1  -8 961.173 88.4687   5
   0   1   8 858.600 60.3435   6
   0   1  -8 697.907 67.1499   1
   0  -1   8 795.198 66.3669   6
   0   1   8 761.551 44.5975   4
   0  -1   8 773.431 46.3871   4
   0   1  -9 110.477 29.2497   1
   0  -1  -9 179.446 40.6922   5
   0   1   9 161.618 27.9992   6
   0  -1   9 160.796 30.9697   6
   0  -1   9 138.994 19.1373   4
   0   1   9 164.966 20.1400   4
   0  -1  -9 129.027 30.1509   1
   0   1  -9 171.710 37.5902   5
   0  -1  10 1509.69 104.103   6
   0   1  10 1520.46 90.8058   6
   0   1 -10 1364.85 100.029   1
   0  -1 -10 1427.37 103.627   1
   0   1  10 1503.37 65.6092   4
   0   1 -10 1346.04 115.766   5
   0  -1  10 1520.34 70.6573   4
   0   1 -11 1510.98 110.842   1
   0  -1 -11 1413.78 110.004   1
   0   1  11 1579.25 67.6467   4
   0   1  11 1614.83 100.380   6
   0  -1  11 1682.89 75.9311   4
   0  -1  11 1652.45 114.230   6
   0  -1  12 746.413 48.6437   4
   0   1  12 692.964 38.4919   3
   0   1 -12 842.841 87.2609   1
   0  -1  12 974.590 89.2782   6
   0  -1 -12 848.883 88.6416   1
   0  -1  13 39.3816 24.8306   6
   0  -1  13 13.1242 8.07966   4
   0  -1 -13 17.2791 16.3654   1
   0   1 -13 5.26071 7.93356   1
   0  -1  14 36.0757 18.9044   6
   0   1 -14 33.3254 23.5364   1
   0  -1 -14 46.7202 20.3373   1
   0   1 -15 5.23994 9.33728   1
   0  -1 -15-1.17641 12.7659   1
   0   1 -16 81.4494 35.6525   1
   0  -1 -16 69.1456 34.3473   1
   0  -1 -17-8.55735 12.6757   1
   0   1 -17 14.1883 22.4517   1
   0  -1 -18 7.74153 20.7872   1
   0   1 -18 6.77943 11.3618   1
   0   1 -19 10.2272 7.02494   1
   0  -1 -19 27.3751 10.7723   1
   0   2   2 774.808 38.9886   1
   0  -2  -2 796.683 35.9125   4
   0  -2  -2 777.023 40.6473   1
   0  -2   3 169.304 20.3930   5
   0  -2  -3 167.715 19.6331   1
   0  -2   3 176.279 22.6373   6
   0   2   3 162.890 19.3069   1
   0  -2  -3 182.302 15.9682   4
   0   2   4 5072.03 144.189   1
   0   2   4 5029.36 106.305   6
   0  -2   4 5002.98 149.456   5
   0  -2   4 5158.40 155.566   6
   0   2   4 4180.48 115.125   4
   0  -2  -4 5045.25 119.247   4
   0  -2  -4 5004.46 149.530   1
   0   2   5 136.760 21.8624   1
   0  -2  -5 142.667 29.2582   5
   0  -2   5 98.5240 20.5393   5
   0   2  -5 154.395 24.7861   5
   0  -2   5 100.168 21.0947   6
   0  -2  -5 127.349 15.6721   4
   0   2   5 104.830 14.7322   4
   0  -2  -5 141.400 23.4127   1
   0   2   5 122.560 14.4608   6
   0  -2  -6 1859.22 113.938   5
   0   2  -6 2036.60 107.411   5
   0   2   6 1801.15 90.5215   1
   0  -2   6 1804.83 97.6784   6
   0  -2  -6 1727.84 64.1161   4
   0  -2   6 1701.95 100.637   5
   0  -2  -6 1844.94 94.5087   1
   0   2   6 1488.49 63.0783   4
   0   2   6 1767.24 67.3581   6
   0   2   7 9525.79 215.605   6
   0  -2   7 9529.82 270.869   6
   0  -2  -7 8891.89 258.865   1
   0   2   7 8016.90 198.097   4
   0   2  -7 10412.9 292.479   5
   0  -2  -7 9706.52 308.557   5
   0   2   8 715.326 43.4137   4
   0   2   8 764.207 51.7814   6
   0  -2  -8 773.163 68.9961   1
   0  -2   8 867.217 73.7481   6
   0   2  -8 820.128 78.9252   5
   0  -2  -8 951.531 89.5982   5
   0   2   9 1811.39 89.3774   6
   0  -2  -9 1672.53 111.135   1
   0  -2   9 1911.63 118.614   6
   0   2  -9 1701.00 107.397   1
   0  -2  -9 2011.79 141.236   5
   0   2   9 1862.64 74.8047   4
   0  -2 -10 372.009 53.9244   1
   0  -2  10 481.141 40.6009   4
   0   2 -10 353.702 52.6508   1
   0  -2  10 445.596 59.4268   6
   0  -2  11 80.7542 26.0101   6
   0  -2 -11 45.1888 15.7813   1
   0   2 -11 81.7830 25.3512   1
   0  -2  11 78.7639 14.7194   4
   0  -2  12 79.7203 15.9890   4
   0  -2  12 84.9302 26.2576   6
   0   2 -12 55.0145 19.5596   1
   0  -2 -12 64.9432 21.6926   1
   0  -2  13 325.850 56.1813   6
   0  -2  13 111.152 19.2683   4
   0   2 -13 231.656 49.5883   1
   0  -2 -13 332.693 57.4524   1
   0   2 -14 111.846 37.9620   1
   0  -2  14 164.805 38.4624   6
   0  -2 -14 169.114 41.4847   1
   0   2 -15 28.9619 19.5138   1
   0  -2 -15 3.36304 12.5226   1
   0  -2  15 28.2164 19.1096   6
   0   2 -16 61.0412 35.8377   1
   0  -2 -16 47.3650 31.5159   1
   0   2 -17-11.3068 13.3358   1
   0  -2 -17 11.1516 18.4824   1
   0   2 -18-5.04196 9.80238   1
   0  -2 -18 3.58017 7.43556   1
   0   2 -19 20.6943 25.4620   1
   0  -2 -19-38.0522 26.1742   1
   0  -3   0 30.6181 6.63142   2
   0   3   1 2606.63 82.9822   1
   0  -3  -1 2836.16 86.5708   2
   0  -3  -2 5342.35 137.224   1
   0   3   2 4807.57 132.485   1
   0  -3  -3 11857.3 260.386   1
   0   3   3 11261.2 255.317   1
   0  -3  -3 11572.2 242.989   4
   0  -3   4 102.120 17.7036   5
   0  -3  -4 91.6241 16.5580   1
   0   3   4 83.5728 16.1043   1
   0  -3  -4 111.331 15.2281   4
   0  -3   4 100.621 21.0717   6
   0  -3   5 4541.50 164.341   6
   0  -3   5 4240.26 150.358   5
   0   3   5 4529.77 148.098   1
   0  -3  -5 4487.20 152.791   1
   0  -3  -5 4296.89 122.117   4
   0   3   6 907.152 64.6051   1
   0  -3   6 808.640 67.8758   6
   0  -3  -6 871.830 65.4531   1
   0  -3  -6 956.279 83.6861   5
   0  -3   6 815.860 65.8316   5
   0  -3  -6 852.712 47.9732   4
   0   3   7 603.051 55.0970   1
   0  -3  -7 515.305 54.2293   1
   0  -3  -7 545.643 37.1525   4
   0  -3   7 572.137 59.6277   5
   0  -3   7 604.122 61.1316   6
   0  -3  -7 668.439 73.3773   5
   0  -3  -8 40.3631 10.2287   4
   0  -3   8 42.9326 18.5963   6
   0  -3  -8 45.6940 20.1923   5
   0  -3  -8 38.8538 15.4308   1
   0   3   8 37.2427 16.5082   1
   0  -3  -9 1288.18 98.0318   1
   0  -3   9 1526.54 109.599   6
   0  -3 -10 595.499 69.4293   1
   0  -3  10 755.975 80.4975   6
   0  -3  11 1040.30 66.3913   4
   0   3 -11 806.122 80.8462   1
   0  -3  11 1031.95 99.2265   6
   0  -3 -11 937.495 90.9033   1
   0  -3 -12 125.525 35.6282   1
   0   3 -12 99.8329 37.2361   1
   0  -3  12 202.218 43.9211   6
   0  -3  12 128.896 22.2399   4
   0  -3  13 2.69941 4.70863   4
   0   3 -13 11.2948 10.8168   1
   0  -3 -13-20.3103 15.7341   1
   0  -3  13 23.2961 10.7132   6
   0  -3  14 48.4467 24.4595   6
   0   3 -14 20.7540 15.6583   1
   0  -3 -14 41.7490 21.8180   1
   0   3 -15 154.521 44.5738   1
   0  -3 -15 153.443 43.3949   1
   0  -3  15 156.510 42.2300   6
   0  -3 -16 12.6332 22.6504   1
   0   3 -16-4.66922 22.4898   1
   0  -3 -17 10.9913 22.6340   1
   0   3 -17 33.2090 23.2764   1
   0  -3 -18 18.4629 25.0640   1
   0   3 -18 3.61156 12.6318   1
   0  -3 -19-18.6348 18.6241   1
   0   3 -19 7.53841 16.7203   1
   0   4   0 1874.84 74.1255   2
   0  -4   0 1961.78 78.9719   2
   0  -4  -1 701.753 43.2030   2
   0   4   2 2394.91 90.6251   1
   0  -4  -2 2584.15 96.6762   1
   0   4   3 8129.87 209.406   1
   0  -4   3 8360.23 229.962   6
   0  -4  -3 8519.36 215.060   1
   0  -4  -4 55.3476 13.6449   4
   0  -4  -4 60.0516 14.6326   1
   0  -4   4 49.4369 13.4993   6
   0   4   4 56.7069 14.6839   1
   0   4   5 3075.23 122.682   1
   0  -4   5 3080.12 139.427   6
   0  -4  -5 2994.76 103.879   4
   0  -4  -5 3057.18 127.820   1
   0  -4   5 2956.34 118.747   5
   0   4   6 805.639 63.2468   1
   0   4  -6 715.412 36.7091   3
   0  -4   6 727.644 60.4727   5
   0  -4  -6 781.847 63.8287   1
   0  -4  -6 906.315 85.0577   5
   0  -4  -6 791.528 50.2860   4
   0  -4   6 845.948 73.9365   6
   0  -4   7 929.349 75.8832   5
   0  -4  -7 1024.19 59.0778   4
   0  -4   7 1094.95 90.5565   6
   0  -4  -7 1200.91 103.374   5
   0  -4  -7 980.305 78.1985   1
   0   4   7 1033.29 74.5042   1
   0   4   8 426.955 49.6852   1
   0  -4   8 371.863 52.5976   5
   0  -4  -8 425.778 53.2530   1
   0  -4   8 468.268 61.6724   6
   0  -4  -8 421.293 36.6701   4
   0  -4  -8 493.401 69.0398   5
   0  -4   9 111.695 31.9690   6
   0  -4  -9 89.0242 17.3098   4
   0  -4  -9 89.4111 26.2026   1
   0  -4  10 15.9353 12.1002   6
   0  -4 -10-4.82321 13.3370   1
   0  -4  11 39.5216 25.2404   6
   0  -4 -11 13.3794 17.2767   1
   0   4 -12 355.472 58.3498   1
   0  -4  12 394.549 65.0382   6
   0  -4 -12 328.430 56.9716   1
   0  -4  13 279.216 57.0179   6
   0  -4 -13 205.574 50.2892   1
   0  -4  13 122.437 24.4028   4
   0   4 -13 196.313 45.1337   1
   0  -4  14 150.099 43.0422   6
   0   4 -14 76.4878 32.7613   1
   0  -4 -14 103.815 34.2818   1
   0  -4  15 33.1142 23.1474   6
   0   4 -15 21.5167 15.9219   1
   0  -4 -15 10.6385 13.2191   1
   0   4 -16 68.2545 34.8469   1
   0  -4  16 80.6713 35.2788   6
   0  -4 -16 35.8619 26.4328   1
   0  -4 -17 0.61426 20.0068   1
   0   4 -17 22.5909 24.3679   1
   0   4 -18 164.869 54.8837   1
   0  -4 -18 81.5116 41.1696   1
   0   4 -19-16.2236 17.2715   1
   0   5   0-0.78242 1.97654   2
   0   5   1 2949.96 107.615   2
   0  -5  -1 3072.09 111.501   2
   0  -5  -2 11719.8 243.062   6
   0  -5  -2 12509.0 286.248   2
   0   5   2 12737.7 280.513   1
   0   5   3 2098.50 94.7402   1
   0  -5  -3 2136.87 98.9884   1
   0  -5   3 2113.76 106.999   6
   0  -5  -3 2056.81 60.5253   6
   0  -5  -4 19.6316 9.62097   4
   0   5   4 1.03102 5.05521   1
   0  -5   4 3.15238 7.51694   6
   0  -5  -4 4.56149 2.96942   1
   0  -5  -5 35.6316 11.6357   4
   0  -5   5 58.6224 20.0740   6
   0  -5   5 39.9858 10.4204   5
   0   5   5 39.3392 13.8737   1
   0  -5  -5 32.8549 10.9881   1
   0  -5  -6 1369.39 73.5661   4
   0  -5   6 1372.94 83.6104   5
   0  -5   6 1511.25 105.486   6
   0  -5  -6 1350.81 90.2295   1
   0   5   6 1497.87 89.1534   1
   0  -5   7 2831.95 137.265   5
   0  -5  -7 3139.36 148.660   1
   0  -5   7 3352.12 170.435   6
   0  -5  -7 2952.08 117.365   4
   0   5   7 3269.34 144.527   1
   0  -5  -7 3657.80 190.877   5
   0   5  -7 3027.25 93.2738   3
   0  -5   8 61.1299 22.6371   6
   0  -5  -8 48.1679 17.3678   1
   0  -5   8 63.3340 20.3942   5
   0  -5  -8 53.4757 15.1858   4
   0   5   8 58.4151 18.8189   1
   0  -5   9-2.57109 7.15654   6
   0  -5  -9-9.39335 7.18733   4
   0  -5   9 2.57580 8.76672   5
   0  -5  -9-1.66623 12.8104   1
   0  -5  10 66.2648 27.8673   6
   0  -5 -10 48.5020 15.7360   4
   0  -5 -10 28.5879 17.2500   1
   0  -5  11 787.552 93.4759   6
   0  -5 -11 630.108 78.5505   1
   0  -5 -12-2.44617 6.49432   1
   0  -5  12 0.26078 4.77397   6
   0   5 -13 12.8767 10.0514   1
   0  -5  13 34.6705 19.7880   6
   0  -5 -13 14.2228 18.1687   1
   0  -5  14 165.385 49.9700   6
   0   5 -14 106.143 38.7615   1
   0  -5 -14 112.569 38.6183   1
   0   5 -15 4.10014 13.2560   1
   0  -5  15 8.37129 13.8455   6
   0  -5 -15-44.3564 24.4651   1
   0  -5  16 160.534 49.5564   6
   0  -5 -16 82.7154 38.7407   1
   0   5 -16 123.071 39.9863   1
   0  -5 -17 53.8162 32.2514   1
   0   5 -17 15.5562 21.3570   1
   0  -5  17 54.3874 34.9989   6
   0   5 -18-9.84260 13.3502   1
   0  -5 -18 20.3572 34.0620   1
   0   5 -19 10.5068 14.8425   1
   0   6   0 6146.29 178.383   2
   0   6  -1 2633.05 108.145   2
   0  -6  -1 2716.33 114.466   2
   0   6   1 2773.95 109.661   2
   0   6   2 2362.04 102.821   1
   0  -6  -2 2422.99 106.870   2
   0  -6   2 2300.15 113.085   6
   0  -6  -2 2283.54 85.1258   6
   0   6   3 372.000 39.9708   1
   0  -6  -3 347.029 26.3410   6
   0  -6   3 384.011 46.7981   6
   0  -6  -4 261.826 36.4969   1
   0  -6  -4 201.271 15.2710   6
   0   6   4 270.119 33.9346   1
   0  -6   4 244.783 39.7700   6
   0   6   5 11.1031 5.55953   1
   0  -6   5 4.18466 3.62906   6
   0  -6  -5 5.82203 7.76625   1
   0  -6  -5 5.03757 4.98244   4
   0  -6   6 830.752 82.1936   6
   0   6   6 828.978 67.7534   1
   0  -6  -6 698.685 56.7281   4
   0  -6   6 683.899 59.0238   5
   0  -6  -6 753.749 68.6531   1
   0  -6   7 13.0974 15.4637   6
   0   6   7 9.99125 9.24660   1
   0  -6  -7 1.67173 4.20642   1
   0  -6   7 9.32167 2.59410   5
   0  -6  -7 10.9288 5.29526   4
   0  -6  -8 2048.37 100.650   4
   0   6  -8 1770.26 72.5303   3
   0  -6   8 2169.61 146.880   6
   0  -6   8 1885.26 116.797   5
   0  -6  -8 1984.66 126.046   1
   0  -6  -9 1883.75 129.112   1
   0  -6  -9 2015.97 103.517   4
   0  -6   9 1823.08 123.898   5
   0  -6   9 2069.36 150.137   6
   0  -6 -10 190.554 42.1688   1
   0  -6  10 217.540 49.5508   6
   0  -6 -10 231.794 33.1139   4
   0  -6  11 80.3092 28.0775   6
   0  -6 -11 39.5517 20.0373   1
   0  -6 -11 66.3434 19.4949   4
   0  -6  12 112.204 37.1469   6
   0  -6 -12 108.825 31.6351   1
   0  -6  13 130.635 38.7457   6
   0  -6 -13 117.171 37.2824   1
   0  -6 -14 248.241 57.3301   1
   0  -6  14 298.487 67.1964   6
   0   6 -14 225.695 51.6668   1
   0  -6  15 303.317 65.8276   6
   0  -6 -15 287.215 63.5299   1
   0   6 -15 344.372 67.0039   1
   0  -6 -16 7.76152 19.7875   1
   0  -6  16 12.9290 11.7940   6
   0   6 -16 28.9962 28.2282   1
   0  -6  17 16.1207 11.1276   6
   0  -6 -17 13.3118 14.5436   1
   0   6 -17 3.04236 11.4931   1
   0  -6 -18 34.6822 26.1309   1
   0   6 -18-43.8637 27.1730   1
   0   6 -19 32.7841 27.0120   1
   0  -7   0-2.37100 5.63431   6
   0   7   0 2.99579 3.50045   2
   0  -7  -1 267.863 32.4935   6
   0  -7  -1 305.913 37.7530   2
   0  -7   1 303.181 39.2346   6
   0   7  -1 322.517 37.3054   2
   0   7   1 272.506 33.8124   2
   0  -7  -2 355.791 34.9939   6
   0   7   2 368.761 40.4993   1
   0  -7   2 373.327 47.0349   6
   0  -7  -2 366.128 43.2040   2
   0  -7  -3 1044.41 74.4724   2
   0  -7   3 998.170 81.4070   6
   0   7   3 1030.09 70.3969   1
   0  -7  -3 975.697 51.9923   6
   0  -7   4 145.930 33.7655   6
   0  -7  -4 134.526 15.5370   6
   0   7   4 163.214 29.4016   1
   0  -7   5 8517.25 295.683   6
   0   7   5 8332.71 252.949   1
   0  -7  -5 8412.52 252.060   4
   0  -7  -5 8318.26 263.848   1
   0  -7  -6 1948.85 105.006   4
   0   7   6 2064.21 113.609   1
   0  -7   6 1982.66 103.417   5
   0  -7   6 2067.30 139.258   6
   0  -7  -6 2033.22 119.570   1
   0  -7   7 3110.59 177.411   6
   0  -7  -7 2609.00 125.108   4
   0  -7  -7 2610.54 144.505   1
   0  -7   7 2717.55 129.684   5
   0  -7  -8 559.713 55.5521   4
   0  -7   8 531.022 59.6173   5
   0  -7   8 604.892 79.6313   6
   0  -7  -8 544.858 66.1276   1
   0  -7   9 43.8825 8.27621   6
   0  -7  -9 43.9047 14.5858   4
   0   7  -9 41.1632 10.3352   3
   0  -7  -9 45.5249 19.3200   1
   0  -7   9 85.0487 27.3191   5
   0  -7 -10 188.106 44.2901   1
   0  -7 -10 194.831 33.3609   4
   0  -7  10 206.490 44.0304   5
   0  -7  10 183.813 49.0998   6
   0  -7 -11 590.065 59.7698   4
   0  -7 -11 391.889 63.8994   1
   0  -7  11 477.412 79.9930   6
   0  -7 -12 470.381 53.4943   4
   0  -7 -12 291.591 59.1916   1
   0  -7  12 397.001 78.0372   6
   0  -7  13 209.871 56.3717   6
   0  -7 -13 163.479 45.9263   1
   0  -7  14-3.71903 17.9054   6
   0  -7 -14-0.58546 4.45097   1
   0   7 -15-1.81925 6.33981   1
   0  -7  15 33.9330 28.6145   6
   0  -7 -15-27.6252 24.0452   1
   0   7 -16 11.0341 19.7506   1
   0  -7 -16 2.25846 14.1058   1
   0  -7  16-18.5086 26.4576   6
   0   7 -17 19.1313 17.3454   1
   0  -7 -17 6.72151 10.4907   1
   0  -7  17 31.8185 24.0630   6
   0   7 -18-30.7027 27.5643   1
   0  -7 -18-14.1926 11.4512   1
   0   7 -19-9.32011 13.5600   1
   0  -8   0 737.859 64.3598   6
   0   8   0 672.418 59.5423   2
   0   8  -1 821.399 65.3392   2
   0   8   1 928.423 68.0186   2
   0  -8   1 805.166 70.3233   6
   0  -8  -1 821.476 69.1833   2
   0  -8  -1 810.953 63.0174   6
   0  -8  -2 2310.53 118.841   2
   0   8   2 2318.23 113.854   1
   0  -8  -2 2243.95 100.888   6
   0  -8   2 2149.01 125.777   6
   0  -8  -3 2418.90 122.798   2
   0  -8   3 2611.38 143.834   6
   0  -8  -3 2209.50 93.2238   6
   0   8   3 2382.55 118.809   1
   0  -8   4 2272.91 140.151   6
   0   8   4 2137.39 113.553   1
   0  -8  -4 1973.83 77.2630   6
   0  -8  -4 2141.03 120.009   2
   0  -8   5 6051.87 251.522   6
   0   8   5 6198.93 215.169   1
   0  -8  -6 1050.61 81.6023   4
   0   8   6 1084.36 85.5017   1
   0  -8   6 1093.64 106.843   6
   0  -8  -6 1091.58 89.5332   1
   0  -8   7 1170.88 112.643   6
   0  -8   7 1004.83 76.4176   5
   0  -8  -7 945.689 77.6292   4
   0  -8  -7 932.179 86.9264   1
   0  -8   8 184.984 47.4089   6
   0  -8  -8 200.583 40.8288   1
   0  -8  -8 213.598 36.4126   4
   0  -8   8 218.463 37.6173   5
   0  -8   9 632.505 90.0550   6
   0  -8  -9 579.405 74.1793   1
   0  -8  -9 637.514 64.0874   4
   0  -8   9 646.717 70.5826   5
   0   8  -9 526.955 45.9130   3
   0   8 -10 203.674 24.1707   3
   0  -8 -10 403.810 62.4751   1
   0  -8  10 497.550 66.9827   5
   0  -8 -10 455.439 55.3980   4
   0  -8  10 497.580 82.1322   6
   0  -8 -11 47.5354 17.4784   4
   0  -8 -11 22.1323 21.6111   1
   0  -8  11 46.9007 31.3290   6
   0  -8  12 451.359 82.0906   6
   0  -8 -12 349.714 64.9044   1
   0  -8 -12 473.840 56.9054   4
   0  -8 -13 2.13004 3.82264   4
   0  -8 -13-3.72291 7.99396   1
   0  -8  13 6.58235 15.1106   6
   0  -8 -14 61.1495 29.7160   1
   0  -8  14 161.981 54.2780   6
   0  -8 -15 231.701 58.3676   1
   0  -8  15 299.751 74.0610   6
   0  -8 -16 84.0047 39.7189   1
   0   8 -16 118.878 49.5100   1
   0  -8  16 224.514 65.7256   6
   0  -8  17-57.0294 33.9860   6
   0   8 -17-17.6406 17.2452   1
   0  -8 -17-23.6641 20.4432   1
   0   8 -18-0.07692 15.7668   1
   0  -8  18 17.2818 24.1194   6
   0   9   0 7.65200 8.74389   2
   0  -9   0 4.22959 3.26645   6
   0   9  -1 3.50819 4.30596   2
   0   9   1 5.36951 7.98251   2
   0  -9   1 1.63452 4.14178   6
   0  -9  -1-4.00248 5.45175   6
   0  -9  -1-10.7121 10.8939   2
   0  -9  -2 291.186 42.8891   2
   0  -9   2 233.253 44.7486   6
   0   9  -2 300.483 42.7059   2
   0  -9  -2 278.132 37.5235   6
   0   9   2 302.177 41.6202   1
   0  -9   3 2879.36 160.383   6
   0  -9  -3 2610.15 110.657   6
   0   9   3 2828.89 135.186   1
   0  -9  -3 2707.96 140.849   2
   0  -9  -4 4576.74 190.385   2
   0  -9  -4 4421.08 139.245   6
   0   9   4 4780.76 186.031   1
   0  -9   4 4777.12 219.800   6
   0  -9   5 0.47111 6.41725   6
   0  -9  -5 24.1061 18.0911   2
   0   9   5 0.08339 5.67574   1
   0  -9  -5 10.1275 5.09285   6
   0  -9   6 946.073 102.356   6
   0  -9  -6 881.378 80.5984   4
   0  -9   7 47.8532 21.9330   6
   0  -9  -7 32.0380 13.4514   1
   0  -9  -7 46.3187 19.7296   4
   0  -9   7 39.9336 13.5089   5
   0  -9   8-13.3501 11.3986   5
   0  -9  -8-5.25759 12.0455   1
   0  -9   8-13.3299 15.9096   6
   0  -9  -8-0.02982 2.64510   4
   0  -9  -9 128.174 30.8250   1
   0  -9   9 144.385 46.2520   6
   0  -9   9 140.007 32.5116   5
   0  -9  -9 134.069 29.7929   4
   0  -9  10-6.52375 12.4989   6
   0  -9 -10 29.0966 21.3319   1
   0  -9  10 2.50529 11.1237   5
   0   9 -10-0.38362 6.43500   3
   0  -9 -10-9.32028 11.7566   4
   0  -9  11 740.768 106.968   6
   0  -9 -11 760.756 77.1837   4
   0  -9 -11 559.671 80.5802   1
   0  -9  12 74.7781 38.2887   6
   0  -9 -12 35.1236 19.1215   1
   0  -9 -12 59.3899 24.3159   4
   0  -9  13 25.2612 22.1768   6
   0  -9 -13 14.8761 12.9172   1
   0  -9 -13 19.2159 13.5985   4
   0  -9  14 540.683 100.815   6
   0  -9 -14 460.083 83.1595   1
   0  -9 -15 18.7679 23.1385   1
   0  -9  15 11.9131 22.8068   6
   0  -9  16 111.046 50.1576   6
   0  -9 -16 55.7795 38.2509   1
   0   9 -17 32.4957 32.1168   1
   0  -9  17 1.04855 19.4400   6
   0  -9 -17 61.2985 38.7854   1
   0  -9  18 30.0817 31.4703   6
   0   9 -18-17.3531 18.0471   1
   0 -10   0 6.03164 9.73250   6
   0  10   0 8.21276 6.76244   2
   0  10   1 77.4462 27.9661   2
   0  10  -1 39.5645 16.6955   2
   0 -10  -1 39.0302 38.2241   6
   0 -10  -1 217.224 38.8842   2
   0 -10   1 27.8298 15.4986   6
   0 -10  -2 81.4921 23.3565   6
   0  10  -2 101.549 25.1468   2
   0 -10  -2 98.0290 25.4376   2
   0 -10   2 90.9775 26.3913   6
   0  10   2 96.1336 25.0681   1
   0 -10  -3 49.4395 15.7945   6
   0 -10   3 49.0175 21.8423   6
   0 -10  -3 36.5466 16.5432   2
   0  10   3 47.0939 17.2889   1
   0  10   4 97.0331 26.0340   1
   0 -10   4 131.489 33.3240   6
   0 -10  -4 115.724 21.5361   6
   0 -10  -4 125.291 31.2550   2
   0 -10   5 32.8417 19.0342   6
   0 -10  -5 16.6273 6.10116   6
   0 -10  -5 9.13454 13.5863   2
   0 -10   6 427.066 70.7344   6
   0 -10  -6 314.290 58.6173   2
   0 -10  -6 435.646 59.0027   4
   0 -10   7-8.80855 10.4939   6
   0 -10   7 5.10214 3.61720   5
   0 -10  -7 6.30002 13.1963   4
   0 -10   8 299.051 64.4900   6
   0 -10  -8 290.242 51.2342   1
   0 -10   8 378.622 49.4032   5
   0 -10  -8 293.236 48.9869   4
   0 -10  -9 6.54141 5.23002   4
   0 -10  -9 4.44290 6.02738   1
   0 -10   9 9.10051 9.85679   6
   0 -10   9-2.08428 8.45183   5
   0 -10  10 27.5126 29.8188   6
   0  10 -10 13.7864 21.2826   3
   0 -10  10 8.14059 5.30210   5
   0 -10 -10 15.7450 21.6291   1
   0 -10 -10-6.51300 15.5039   4
   0 -10 -11 41.1634 21.5115   4
   0 -10  11 95.5755 39.0008   6
   0 -10 -11 33.1936 15.6529   1
   0 -10  11 99.2479 32.3531   5
   0 -10 -12 7.34986 8.49937   4
   0 -10  12-6.67170 18.4567   6
   0 -10 -12-16.9545 17.0125   1
   0 -10  13 88.5759 42.0887   6
   0 -10 -13 133.182 38.2625   4
   0 -10 -13 74.4940 30.5925   1
   0 -10  14 39.2685 31.6943   6
   0 -10 -14 14.9795 20.0463   1
   0 -10 -15 76.6814 38.5455   1
   0 -10  15 82.1494 43.7904   6
   0 -10  16 122.812 57.7986   6
   0 -10 -16 116.464 52.1949   1
   0  10 -17 12.8501 23.4823   1
   0 -10  17 31.5252 34.3946   6
   0  10 -18 8.83196 16.4639   1
   0 -10  18 34.9150 27.9713   6
   0 -11   0-3.24060 8.85238   6
   0  11   0 2.78354 4.46425   2
   0  11   1 10.2506 9.28171   2
   0 -11   1 2.32541 12.0061   6
   0 -11  -1 7.77526 8.82646   6
   0  11  -1 8.39702 7.80305   2
   0 -11  -2 237.872 38.9987   6
   0 -11  -2 198.458 39.8552   2
   0 -11   2 199.329 43.1073   6
   0  11   2 236.760 40.6538   1
   0  11  -2 239.614 42.1205   2
   0 -11  -3 216.101 34.4400   6
   0  11  -3 215.923 39.8175   2
   0 -11   3 167.190 41.9726   6
   0 -11  -3 260.646 45.8658   2
   0 -11   4 3.86509 15.3118   6
   0 -11  -4 9.23007 6.78045   2
   0 -11  -4 20.5467 10.6910   6
   0 -11   5 119.275 40.4148   6
   0 -11  -5 101.430 32.2527   2
   0 -11  -5 89.5775 16.9370   6
   0 -11  -6 137.758 36.6122   2
   0 -11  -6 182.201 39.4007   4
   0 -11   6 276.256 74.9965   6
   0 -11  -7 188.643 39.3537   4
   0 -11   7 197.366 57.6314   6
   0 -11  -7 173.952 41.0777   2
   0 -11   8 258.595 41.0830   5
   0 -11   8 270.851 60.5943   6
   0 -11  -8 271.677 47.9159   4
   0 -11   9 28.1092 14.6153   5
   0 -11  -9 16.8365 6.53067   1
   0 -11   9 32.0479 27.9789   6
   0 -11  -9 21.7600 16.8324   4
   0 -11 -10 24.0717 17.7355   4
   0 -11 -10-2.10851 18.9414   1
   0 -11  10 0.88999 14.9002   6
   0 -11  10 43.6966 19.6381   5
   0 -11 -11 17.4905 6.09794   1
   0 -11 -11 35.8947 17.5022   4
   0 -11  11 22.3125 24.4044   6
   0 -11  11 4.11879 3.34206   5
   0 -11 -12 7.43595 4.56018   4
   0 -11  12-32.0723 25.0825   6
   0 -11 -12-3.78177 15.3669   1
   0 -11  13-6.62628 6.63645   6
   0 -11 -13-29.9112 21.5350   1
   0 -11 -14-2.69804 8.09042   1
   0 -11  14 27.0281 27.7477   6
   0 -11  15-20.9108 22.2426   6
   0 -11 -15 39.1589 29.3839   1
   0 -11  16 65.7429 37.7104   6
   0 -11 -16 79.3624 39.4210   1
   0 -11  17 61.2318 42.7120   6
   0  11 -18 26.7776 31.4621   1
   0 -12   0 5.43698 9.41982   6
   0 -12   1 245.139 49.3254   6
   0 -12  -1 313.227 49.1501   6
   0 -12  -2 265.155 42.6063   6
   0 -12  -2 191.373 41.8863   2
   0 -12   2 244.017 49.8921   6
   0 -12  -3 38.6601 18.6222   6
   0 -12  -3 30.9944 20.4523   2
   0 -12   3 8.00106 10.4238   6
   0 -12  -4 285.649 49.3704   2
   0 -12  -4 294.069 39.9072   6
   0 -12   4 274.007 56.2500   6
   0 -12  -5 1429.48 118.204   2
   0 -12  -5 1574.66 85.5492   6
   0 -12   5 1539.88 147.712   6
   0 -12  -6 413.515 64.7030   2
   0 -12  -6 515.697 73.4320   4
   0 -12   6 459.645 83.8058   6
   0 -12  -7 209.372 47.8318   2
   0 -12   7 200.208 55.1582   6
   0 -12  -7 218.742 47.7531   4
   0 -12   8 109.978 26.9759   5
   0 -12  -8 125.450 37.9902   4
   0 -12  -8 59.4668 32.8990   2
   0 -12   8 58.6660 28.6204   6
   0 -12   9 719.135 72.8684   5
   0 -12  -9 622.814 79.9198   4
   0 -12   9 670.746 108.339   6
   0 -12 -10 55.2007 25.0882   4
   0 -12  10 49.4177 27.2887   6
   0 -12  10 116.746 31.5307   5
   0 -12  11 36.4208 21.8356   5
   0 -12  11 40.0093 19.5789   6
   0 -12 -11 29.6516 21.8473   4
   0 -12 -12 23.9646 20.6246   4
   0 -12  12 35.6079 34.4667   6
   0 -12 -12 20.1698 19.7593   1
   0 -12 -13 28.0127 25.3421   1
   0 -12  13 55.2803 40.4487   6
   0 -12  14-3.53557 18.6752   6
   0 -12 -14 15.4417 24.8055   1
   0 -12  15 66.8557 46.6412   6
   0 -12 -15 17.3853 21.8212   1
   0 -12  16 117.251 57.9896   6
   0 -13   0 0.25006 8.65980   6
   0 -13  -1 132.349 35.3163   6
   0 -13   1 104.312 31.3192   6
   0 -13  -2 75.6388 24.1701   6
   0 -13  -2 46.5859 17.4864   2
   0 -13   2 53.4790 23.6036   6
   0 -13  -3 320.916 53.5450   2
   0 -13  -3 376.518 51.5408   6
   0 -13   3 293.943 60.9130   6
   0 -13  -4 92.1609 23.2248   6
   0 -13  -4 80.8361 29.9017   2
   0 -13   4 66.9741 29.7627   6
   0 -13  -5 60.7497 24.9092   2
   0 -13   5 58.7713 30.2955   6
   0 -13  -5 85.2250 20.4377   6
   0 -13   6 41.7875 26.2468   6
   0 -13  -6 60.4910 27.8390   4
   0 -13  -6 44.0973 23.5150   2
   0 -13  -7 1.58327 8.42009   4
   0 -13   7 9.02693 14.9530   6
   0 -13  -7 24.6199 16.0246   2
   0 -13   8 691.716 111.100   6
   0 -13  -8 605.742 89.9969   2
   0 -13   8 857.191 76.9173   5
   0 -13  -8 755.749 91.5882   4
   0 -13   9 327.883 48.4445   5
   0 -13  -9 192.286 56.1043   2
   0 -13  -9 291.992 59.4630   4
   0 -13   9 311.888 81.1894   6
   0 -13 -10 38.9639 19.0550   2
   0 -13  10 36.9597 19.6746   5
   0 -13 -10 35.8683 16.7043   4
   0 -13  10 8.90573 12.4378   6
   0 -13  11 239.650 69.8838   6
   0 -13  11 289.664 53.3490   5
   0 -13 -11 287.459 61.0031   4
   0 -13 -12 21.1207 18.7137   4
   0 -13  12 18.8332 22.4291   6
   0 -13  13 2.57562 21.2931   6
   0 -13  14 42.6638 42.9102   6
   0 -13  15 57.9808 47.5982   6
   0 -13  16 12.7443 29.0839   6
   0 -14   0 1277.32 116.888   6
   0 -14  -1 248.570 48.9003   6
   0 -14   1 288.740 56.3602   6
   0 -14  -2 355.045 56.3198   6
   0 -14   2 337.218 64.0669   6
   0 -14  -3 215.185 40.5925   6
   0 -14   3 203.659 50.2082   6
   0 -14  -3 250.316 48.0827   2
   0 -14  -4-4.15176 12.8678   2
   0 -14   4 5.76800 13.8817   6
   0 -14  -4 10.1034 5.61762   6
   0 -14  -5 140.654 37.8517   2
   0 -14  -5 179.567 32.9697   6
   0 -14   5 165.316 49.9358   6
   0 -14   6 108.532 44.0807   6
   0 -14  -6 80.4260 31.4279   2
   0 -14  -6 39.9152 30.7792   4
   0 -14   7 98.3367 44.1939   6
   0 -14  -7 97.9495 36.3947   4
   0 -14  -7 56.1276 26.3544   2
   0 -14  -8 31.3656 22.7730   2
   0 -14   8-8.29023 7.89377   5
   0 -14  -8 15.4208 19.0121   4
   0 -14   8-23.6006 25.7379   6
   0 -14   9 13.4674 11.1540   5
   0 -14   9 7.68464 18.8078   6
   0 -14  -9 7.59977 6.99637   4
   0 -14  -9 11.9018 15.6648   2
   0 -14 -10 113.404 35.4248   4
   0 -14 -10 55.6691 37.0425   2
   0 -14  10 112.208 49.8452   6
   0 -14 -11 30.6287 20.4415   4
   0 -14  11 19.3879 20.0712   6
   0 -14 -11 15.9868 20.4840   2
   0 -14 -12 149.829 50.2270   4
   0 -14  12 151.144 65.3979   6
   0 -14 -12 119.387 50.4312   2
   0 -14  13 38.2737 31.2285   6
   0 -14  14 53.0164 46.3949   6
   0 -14  15 5.18471 27.3434   6
   0 -15   0 26.2472 17.5492   6
   0 -15   1 197.859 49.4542   6
   0 -15  -1 194.369 45.3309   6
   0 -15   2-8.94588 11.4834   6
   0 -15  -2-5.25586 12.5449   6
   0 -15  -3 83.1066 23.3332   6
   0 -15  -3 96.1788 32.6177   2
   0 -15   3 111.671 43.6311   6
   0 -15  -4 282.019 58.4401   2
   0 -15  -4 305.969 48.6164   6
   0 -15   4 230.742 59.0455   6
   0 -15  -5 27.4022 24.7149   2
   0 -15  -5 0.43321 7.91354   6
   0 -15   5 12.2366 17.5506   6
   0 -15  -6 221.855 54.8361   2
   0 -15   6 246.548 66.2341   6
   0 -15  -6 338.058 69.6809   4
   0 -15   7 57.1232 35.2940   6
   0 -15  -7 26.6933 14.8554   2
   0 -15  -7 49.3129 23.7119   4
   0 -15   8 94.5808 47.3674   6
   0 -15  -8 75.5663 29.1016   2
   0 -15  -8 137.878 39.8812   4
   0 -15   8 133.893 30.5949   5
   0 -15  -9 15.9931 15.0947   2
   0 -15   9 29.8562 22.9074   6
   0 -15  -9 26.1536 15.8760   4
   0 -15 -10 287.571 73.4080   2
   0 -15 -10 472.719 83.2415   4
   0 -15  10 438.228 104.997   6
   0 -15  11 16.3291 37.7915   6
   0 -15 -11 21.3392 20.9677   4
   0 -15 -11 3.81011 12.7910   2
   0 -15 -12 74.1883 36.7634   4
   0 -15  12 8.26316 8.13388   6
   0 -15 -12 70.2659 41.5914   2
   0 -15 -13-7.57822 12.6872   2
   0 -15  13 24.6468 37.8390   6
   0 -15 -14 59.3090 42.1444   2
   0 -15  14 27.2282 39.3593   6
   0 -16   0 177.785 49.2769   6
   0 -16  -1 125.808 35.7534   6
   0 -16   1 112.093 38.4629   6
   0 -16   2 380.902 75.1171   6
   0 -16  -2 370.994 62.1800   6
   0 -16   3 109.338 42.4876   6
   0 -16  -3 114.838 31.9942   6
   0 -16  -4 553.221 68.9191   6
   0 -16   4 431.141 87.2387   6
   0 -16  -4 458.960 79.8705   2
   0 -16  -5 23.1405 16.0560   2
   0 -16  -5 27.3521 16.2702   6
   0 -16   5 3.40840 11.0720   6
   0 -16   6 129.445 50.6737   6
   0 -16  -6 182.464 51.0108   2
   0 -16  -6 237.168 61.5120   4
   0 -16  -7 150.468 50.4170   4
   0 -16   7 122.804 51.0761   6
   0 -16  -7 160.848 47.9275   2
   0 -16  -8 198.212 56.2716   2
   0 -16   8 222.217 72.5272   6
   0 -16  -8 177.211 51.3874   4
   0 -16  -9 84.1095 39.3615   2
   0 -16  -9 90.8945 39.2100   4
   0 -16   9 101.022 47.0675   6
   0 -16 -10 77.4708 39.9182   2
   0 -16  10 39.9110 50.7532   6
   0 -16 -10 58.9568 33.0552   4
   0 -16 -11-5.83280 22.6683   4
   0 -16  11 22.5073 12.4138   6
   0 -16 -11 10.0409 14.2374   2
   0 -16 -12 7.22843 25.3487   2
   0 -16 -12 53.0939 26.9275   4
   0 -16  12 22.3984 23.8130   6
   0 -16  13 59.8425 54.6501   6
   0 -16 -13 26.4457 21.1479   2
   0 -17   0 5.16597 17.3686   6
   0 -17  -1 54.7442 25.4387   6
   0 -17   1 26.0238 17.3904   6
   0 -17   2 8.97951 7.80216   6
   0 -17  -2 8.62885 9.79437   6
   0 -17  -3-1.74610 8.91752   6
   0 -17   3-42.1821 26.5315   6
   0 -17   4 151.216 55.5136   6
   0 -17  -4 183.580 41.6264   6
   0 -17  -4 113.837 42.6437   2
   0 -17  -5 37.1096 14.0564   6
   0 -17  -5 29.4273 25.9233   2
   0 -17   5-3.15744 5.65671   6
   0 -17  -6-2.23881 9.19773   2
   0 -17  -6-18.1911 24.6906   4
   0 -17   6 12.5439 18.7885   6
   0 -17  -7-7.64509 10.8216   2
   0 -17  -7 10.8368 13.3885   4
   0 -17   7-1.23479 21.1572   6
   0 -17  -8-6.66932 6.40880   2
   0 -17  -8 26.4570 18.7998   4
   0 -17   8 18.6541 19.8193   6
   0 -17  -9-39.9322 27.2941   2
   0 -17   9-9.80247 23.4624   6
   0 -17  -9 9.31266 23.4044   4
   0 -17  10-16.3088 21.2330   6
   0 -17 -10 44.8403 28.2437   2
   0 -17 -10-16.5251 14.3096   4
   0 -17 -11 110.466 51.0662   2
   0 -17 -11 159.565 55.2954   4
   0 -17  11 118.455 59.6556   6
   0 -17 -12 36.4587 35.2556   2
   0 -17  12 21.5143 37.4536   6
   0 -18   0-0.63318 9.88784   6
   0 -18  -1 225.812 52.8274   6
   0 -18   1 177.076 56.0870   6
   0 -18  -2 455.220 73.3945   6
   0 -18   2 361.162 78.2823   6
   0 -18  -3-32.8812 20.8474   6
   0 -18   3 10.4239 14.9804   6
   0 -18  -4 20.3360 18.2687   6
   0 -18   4 25.0607 7.90245   6
   0 -18   5 64.2290 39.5360   6
   0 -18  -5 102.759 45.4889   2
   0 -18   6 59.3342 36.1546   6
   0 -18  -6 15.5380 26.6733   4
   0 -18  -6-22.2295 27.0631   2
   0 -18  -7-10.7202 12.2745   4
   0 -18   7 10.4744 16.2273   6
   0 -18  -7-31.2306 23.0023   2
   0 -18   8 28.9839 31.0742   6
   0 -18  -8 7.42275 13.9616   4
   0 -18  -8 5.49782 16.7972   2
   0 -18  -9 75.4967 39.1167   4
   0 -18   9 95.8575 50.9611   6
   0 -18  -9 58.9766 37.0211   2
   0 -18 -10 51.5743 39.7385   2
   0 -18  10 76.0451 54.0579   6
   0 -18 -10 64.1112 28.3613   4
   0 -18 -11-44.4949 28.8586   4
   0 -18 -11 14.0773 30.8210   2
   0 -18  11 19.0357 27.2162   6
   0 -19   0-18.4608 17.9480   6
   0 -19  -1 218.102 56.8179   6
   0 -19   1 188.089 56.7698   6
   0 -19  -2 510.022 82.2776   6
   0 -19   2 478.346 96.4277   6
   0 -19   3 167.917 54.0590   6
   0 -19  -3 160.958 44.6924   6
   0 -19  -4 4.18568 8.10108   6
   0 -19   4-42.7857 29.5973   6
   0 -19   5 47.6303 31.6430   6
   0 -19  -5-17.2006 13.5078   4
   0 -19  -6-37.6448 24.7918   2
   0 -19   6 44.5676 34.2329   6
   0 -19  -6 43.3059 30.1062   4
   0 -19  -7-24.7110 30.6853   2
   0 -19   7-36.5865 30.2373   6
   0 -19  -7 24.1932 31.0015   4
   0 -19  -8 73.4003 42.3522   4
   0 -19   8 83.1855 52.7848   6
   0 -19  -8 47.2404 34.0120   2
   0 -19  -9 12.7407 15.7910   4
   0 -19   9 13.7523 32.3300   6
   0 -19  -9 25.8891 18.4381   2
   0 -19 -10 60.2496 39.1669   2
   0 -19 -10 15.5855 9.48460   4
   0 -19  10-9.26840 17.8314   6
   0 -19 -11-17.6674 21.2238   4
   0 -20   0 251.886 62.6248   6
   0 -20  -1 67.0873 35.3255   6
   0 -20   1 35.5393 29.2989   6
   0 -20   2 122.175 51.4625   6
   0 -20  -2 115.311 38.6153   6
   0 -20   3-1.59389 13.3086   6
   0 -20  -3-1.03642 10.1070   6
   0 -20   4-13.3363 15.4655   6
   0 -20  -5 57.3704 37.9779   4
   0 -20   5 18.9846 33.0929   6
   0 -20   6 5.06239 17.6543   6
   0 -20  -6 14.0347 26.5103   4
   0 -20   7-5.73554 33.3606   6
   0 -20  -7-68.0187 36.1381   2
   0 -20  -7-60.9721 36.4418   4
   0 -20  -8 12.0488 26.2410   2
   0 -20  -8 2.53585 18.3293   4
   0 -20   8 1.70348 23.5883   6
   0 -20   9 25.7426 23.3693   6
   0 -20  -9 25.2440 27.0281   4
   0 -20  -9-8.19343 5.75584   2
   0 -20 -10-61.2195 36.4115   4
   0 -20 -11 40.4097 27.2075   4
   0 -21   0-13.5757 15.8553   6
   0 -21  -1 160.989 50.7959   6
   0 -21   1 156.523 57.0819   6
   0 -21   2 36.5024 15.1514   6
   0 -21  -2 20.2024 11.2732   6
   0 -21  -3 17.6049 12.5315   6
   0 -21   3-38.3842 28.7683   6
   0 -21   4 34.4581 30.6400   6
   0 -21  -4 8.65923 22.2781   4
   0 -21   5 13.5706 28.5949   6
   0 -21  -5 154.313 63.0490   4
   0 -21   6-35.0714 30.4637   6
   0 -21  -6 46.7738 40.4680   4
   0 -21  -7 10.3478 17.5338   4
   0 -21   7 71.4672 53.3162   6
   0 -21   8 36.9681 46.4720   6
   0 -21  -8-9.78613 15.8638   4
   0 -21  -9 35.8459 38.2755   4
   0 -21 -10 4.45095 16.0836   4
   0 -22   0 38.7786 29.5665   6
   0 -22   1-4.85556 6.58073   6
   0 -22  -1-4.25329 14.5204   6
   0 -22   2 21.3911 29.3281   6
   0 -22  -2 52.7543 29.7217   6
   0 -22   3 5.92838 22.6636   6
   0 -22   4 44.4684 36.6422   6
   0 -22  -4 29.7025 38.5098   4
   0 -22  -5 70.1258 52.8353   4
   0 -22   5 31.8633 28.5930   6
   0 -22  -6 8.86241 19.2598   4
   0 -22   6 52.2680 39.2249   6
   0 -22   7-27.4616 28.5198   6
   0 -22  -7 62.7154 42.1215   4
   0 -22  -8 43.1516 34.0279   4
   0 -22  -9-19.3846 22.7269   4
   0 -22 -10-5.62015 12.4684   4
   0 -23   0 28.0719 25.2390   6
   0 -23   1-21.0600 21.3316   6
   0 -23  -1-15.0912 17.0374   6
   0 -23   2 8.59237 30.1798   6
   0 -23  -3 15.7025 33.4367   4
   0 -23   3 71.0956 47.3822   6
   0 -23  -4 108.126 54.8681   4
   0 -23   4 5.87218 12.5325   6
   0 -23   5 2.00632 37.6626   6
   0 -23  -5 16.5813 23.8735   4
   0 -24   0 15.1572 11.0549   6
   0 -24   1 2.88630 13.5723   6
   0 -24   2 23.4633 23.5571   6
   0 -24   3-26.4253 25.9931   6
   0 -24   4 9.41742 16.1904   6
   0 -25   1-64.8739 38.6090   6
   0 -25   2-27.6753 26.1765   6
   1   0 -20-2.65278 7.70401   1
   1   0 -19 71.9934 44.3097   1
   1   0 -18-10.4396 12.8148   1
   1   0 -17 31.3078 23.1072   1
  -1   0  16 3.05785 12.7145   6
   1   0 -16-29.8899 19.2641   1
  -1   0  15 15.7683 20.7275   6
   1   0 -15 17.7407 15.4011   1
  -1   0  14-3.69196 7.01392   6
   1   0 -14-6.28345 8.93498   1
  -1   0  13 837.866 81.7011   6
   1   0 -13 642.602 79.8897   1
  -1   0  13 466.374 48.3579   4
  -1   0  12-0.99358 5.90113   4
  -1   0  12-0.46242 2.88155   3
  -1   0  12 10.4283 11.2658   6
   1   0 -12 22.5100 11.4090   1
  -1   0  11 4.99230 5.59963   6
  -1   0  11 0.47934 1.89231   3
   1   0 -11-4.06866 6.92255   1
  -1   0  11-0.11983 1.78713   4
   1   0 -10-8.17003 8.63226   1
  -1   0  10 8.47273 6.04778   6
  -1   0  10 10.6283 5.25830   4
  -1   0  10 14.4463 6.47253   3
   1   0  -9 2345.62 150.954   5
  -1   0   9 2178.68 86.2776   3
  -1   0   9 2271.98 117.694   6
  -1   0   9 2224.42 102.416   4
   1   0  -9 1993.49 113.342   1
  -1   0   8-1.03084 3.74577   3
  -1   0   8-9.42267 10.0799   5
   1   0  -8-3.87203 3.36908   1
  -1   0   8-8.00305 6.01576   4
   1   0  -8 3.19646 3.98117   5
  -1   0   7 146.847 21.6327   4
  -1   0   7 173.045 35.1435   5
   1   0  -7 184.436 38.0195   5
   1   0  -7 172.569 27.7700   1
  -1   0   6-13.4535 10.4487   5
   1   0  -6 6.76183 4.01700   1
   1   0  -6-0.93267 3.29973   5
  -1   0   6-1.70609 3.59951   4
   1   0  -5 1303.33 63.0972   1
  -1   0   5 1094.13 58.5245   4
  -1   0   5 1218.48 84.9441   5
   1   0  -4 173.863 19.6641   1
  -1   0   4 77.5634 17.3875   5
  -1   0   4 112.851 15.9445   4
  -1   0   3 47.1274 8.18305   1
  -1   0   3 56.5350 11.2322   4
   1   0  -3 70.2236 11.0763   1
  -1   0   3 62.6821 12.7765   5
  -1   0   2 0.99276 3.80564   3
  -1   0   2 1.49465 1.69474   1
   1   0   2 4.19755 3.29249   3
   1   0   3 11487.1 213.978   3
  -1   0  -3 10813.7 234.485   6
  -1   0  -4-0.91831 9.22603   6
   1   0   4 5.76065 4.65885   3
  -1   0  -5 24050.1 477.137   6
   1   0   5 22539.2 420.641   3
  -1   0  -6 6.88877 9.68841   5
  -1   0  -6-17.8835 12.8794   1
  -1   0  -6-4.72767 6.38886   6
   1   0   6 6.40088 4.31555   3
  -1   0  -7 2353.98 127.975   5
   1   0   7 1894.14 60.6015   3
  -1   0  -7 1957.83 108.450   1
  -1   0  -8-15.0153 13.8168   1
  -1   0  -8-4.48608 5.04245   5
   1   0   8 0.73640 0.65124   3
  -1   0  -9 1482.57 108.954   1
  -1   0  -9 1826.72 127.848   5
  -1   0 -10 6.49879 5.75584   1
  -1   0 -11 427.697 61.4772   1
  -1   0 -12 11.1362 14.7208   1
  -1   0 -13 662.780 96.2745   1
  -1   0 -14 7.63461 10.5264   1
  -1   0 -15 540.911 85.7140   1
  -1   0 -16 32.9212 26.7520   1
  -1   0 -17-18.4786 15.1239   1
  -1   0 -18 7.56527 17.0404   1
   1   1 -20 0.07672 8.65082   1
   1   1 -19 4.36004 15.4011   1
   1  -1 -19-43.9839 26.9531   1
   1   1 -18 4.44414 17.9784   1
   1  -1 -18-70.6306 32.4520   1
   1   1 -17 64.4332 30.9361   1
   1  -1 -17 26.0654 25.2736   1
   1  -1 -16-0.71138 7.44338   1
   1   1 -16 4.48251 16.0639   1
  -1  -1  16 17.0837 20.9268   6
  -1  -1  15 312.650 56.1807   6
   1  -1 -15 230.269 52.2776   1
   1   1 -15 307.871 60.6313   1
  -1   1  15 142.164 34.0585   6
   1  -1 -14-7.27847 13.7912   1
  -1  -1  14 6.74139 16.2632   6
   1   1 -14-7.16937 8.69495   1
  -1   1  14-5.05995 7.42303   6
  -1   1  13 61.0103 13.6622   3
  -1   1  13 107.882 27.5770   6
  -1  -1  13 85.2838 26.2286   6
   1   1 -13 98.8304 29.5992   1
   1  -1 -13 84.4987 29.9315   1
  -1   1  13 36.1938 11.0178   4
  -1  -1  13 67.2768 16.4554   4
  -1   1  12 286.657 43.4868   6
   1   1 -12 215.490 41.3719   1
  -1  -1  12 254.368 46.3620   6
   1  -1 -12 203.624 40.9207   1
  -1   1  12 219.610 28.6561   3
  -1  -1  12 250.257 35.1313   4
  -1   1  12 211.631 30.1418   4
   1  -1 -11 117.833 30.5528   1
  -1   1  11 154.006 24.1688   3
   1   1 -11 98.1952 26.5899   1
  -1   1  11 156.762 27.6275   4
  -1  -1  11 143.214 31.7806   6
  -1  -1  11 137.983 24.9860   4
  -1   1  11 133.980 28.5873   6
   1  -1 -10 900.760 79.1656   1
  -1  -1  10 1059.12 69.8614   4
  -1   1  10 1088.44 70.9071   4
  -1  -1  10 1094.75 89.1469   6
   1   1 -10 875.634 76.1958   1
  -1   1  10 1016.43 75.0467   6
  -1  -1  10 833.497 42.1155   3
  -1   1   9 357.118 42.0245   6
  -1  -1   9 288.509 56.0585   5
  -1   1   9 298.208 35.7549   4
  -1  -1   9 308.904 25.9125   3
   1  -1  -9 312.732 43.8907   1
  -1  -1   9 314.484 36.1693   4
   1   1  -9 321.717 41.8174   1
  -1  -1   9 378.908 49.0901   6
   1  -1  -9 386.935 60.7288   5
  -1   1   8 440.004 42.3861   4
  -1  -1   8 403.575 41.4036   4
  -1  -1   8 522.501 65.8753   5
  -1   1   8 467.087 43.7353   6
   1  -1  -8 410.730 46.6845   1
   1  -1  -8 510.007 64.4904   5
   1   1  -8 430.765 46.2012   1
  -1  -1   8 447.628 31.6945   3
  -1   1   7 129.903 22.8866   4
   1   1  -7 166.364 27.5413   1
  -1   1   7 169.481 38.9618   5
   1  -1  -7 152.345 26.0837   1
  -1  -1   7 165.497 19.0217   3
   1  -1  -7 143.699 33.7895   5
  -1  -1   7 156.796 34.3271   5
  -1  -1   7 138.736 22.2564   4
   1   1  -6 221.897 29.3061   1
  -1  -1   6 241.236 39.2770   5
  -1   1   6 215.676 37.0343   5
   1  -1  -6 260.655 31.6937   1
   1  -1  -6 206.683 36.9385   5
  -1  -1   6 238.533 22.1125   3
  -1   1   6 204.999 26.6807   1
  -1   1   6 193.316 27.9388   4
  -1  -1   5 188.417 19.6009   3
   1   1  -5 164.361 21.6151   1
  -1  -1   5 178.611 31.3060   5
  -1   1   5 218.513 25.9799   1
  -1   1   5 177.301 24.5843   4
   1  -1  -5 169.967 31.7843   5
   1  -1  -5 194.291 24.2040   1
  -1   1   5 194.686 33.6267   5
  -1   1   4 433.018 34.4421   1
  -1  -1   4 421.921 30.6956   3
  -1  -1   4 322.444 38.5366   5
  -1   1   4 215.350 32.7723   5
   1  -1  -4 368.253 37.4296   4
  -1   1   4 214.609 23.8569   4
   1  -1  -4 217.825 38.7605   5
   1  -1  -4 220.386 25.2198   1
  -1   1   3 22235.3 388.356   1
   1  -1  -3 22457.5 400.437   4
  -1  -1   3 22903.5 390.648   3
  -1   1   3 22511.5 436.267   5
   1   1  -3 21910.2 392.045   3
   1  -1  -3 24027.6 444.019   5
  -1   1   3 19569.4 398.797   4
   1  -1  -3 22924.5 395.866   1
  -1   1   2 14771.5 304.353   5
  -1  -1   2 15113.6 283.858   3
  -1   1   2 13472.7 267.385   1
   1  -1  -2 14897.0 287.730   4
  -1   1  -1 664.686 30.1120   4
  -1   1  -2 1546.54 49.7715   3
  -1  -1  -2 1520.21 59.2338   1
  -1   1  -2 1404.11 61.9816   6
   1  -1   3 29905.8 526.901   4
  -1  -1  -3 33847.9 579.660   1
  -1   1  -3 32780.6 584.698   6
  -1   1  -4 11454.3 266.832   6
  -1  -1  -4 11378.7 263.455   1
  -1  -1  -4 10889.9 240.102   6
   1  -1   4 11410.3 266.712   6
  -1  -1  -5 1978.35 83.1661   6
  -1   1  -5 2053.63 100.261   5
   1  -1   5 1992.24 94.7024   6
  -1  -1  -5 2058.46 96.9616   1
  -1   1  -5 2029.98 95.4368   6
   1  -1   6 340.674 39.4434   6
  -1  -1  -6 335.236 34.7928   6
  -1   1  -6 375.045 44.4133   5
  -1   1  -6 313.143 38.5511   6
  -1  -1  -6 313.029 39.1472   1
  -1  -1  -7 24.5382 15.4772   1
  -1  -1  -7 25.7231 9.24263   6
   1  -1   7 25.9614 10.3980   6
  -1   1  -7 17.8370 10.7513   5
  -1  -1  -7 47.7940 21.0849   5
   1  -1   7 12.0687 4.11318   4
  -1   1  -8 20.3591 12.5059   5
  -1  -1  -8 20.4706 7.55772   1
  -1  -1  -8 57.1956 22.5885   5
   1  -1   8 34.8026 14.0781   6
   1  -1   8 21.0949 5.14673   4
  -1   1  -9 25.2066 11.8246   1
  -1  -1  -9 40.8687 25.4604   5
  -1   1  -9 35.0952 17.3728   5
  -1  -1  -9 28.6114 15.1209   1
   1  -1   9 25.4454 12.1489   6
   1   1  10 1007.36 50.1138   3
  -1  -1 -10 849.700 89.2274   1
  -1   1 -10 967.420 94.5515   5
  -1   1 -10 889.709 84.7184   1
  -1  -1 -11 68.2062 21.9506   1
  -1   1 -11 60.1185 25.0354   1
   1   1  11 82.0886 11.8962   3
  -1  -1 -12 603.606 79.7577   1
  -1   1 -12 596.847 78.3325   1
  -1   1 -13 302.162 58.2983   1
  -1  -1 -13 352.281 60.3840   1
  -1   1 -14 72.0002 29.9811   1
  -1  -1 -14 75.1971 31.8003   1
  -1   1 -15 93.4546 35.7321   1
  -1  -1 -15 153.387 43.7156   1
  -1  -1 -16 97.3817 41.3313   1
  -1   1 -16 81.0936 33.0070   1
  -1   1 -17 15.1289 8.61022   1
  -1  -1 -17 33.3803 28.0085   1
  -1   1 -18 2.04018 16.3062   1
  -1  -1 -18 16.8261 18.9406   1
   1   2 -20-40.0573 26.4257   1
   1   2 -19 24.3670 25.0962   1
   1  -2 -19 0.07325 8.12409   1
   1   2 -18-0.57842 13.1672   1
   1  -2 -18 5.63701 12.4502   1
   1  -2 -17 28.4355 24.5696   1
   1   2 -17 10.0534 16.8572   1
   1  -2 -16 22.8828 16.7185   1
  -1  -2  16 59.3571 22.9125   6
   1   2 -16 35.8892 26.4235   1
  -1  -2  15-0.79530 9.33906   6
   1  -2 -15-9.64312 16.3184   1
   1   2 -15-2.51970 9.86281   1
   1   2 -14 150.563 40.2107   1
  -1   2  14 93.8324 19.5274   3
  -1  -2  14 190.669 43.7093   6
   1  -2 -14 165.139 42.8140   1
  -1   2  13-9.59622 7.07152   4
  -1   2  13-0.69140 11.5831   6
   1  -2 -13 4.12154 6.36637   1
  -1  -2  13 11.0481 14.0148   6
   1   2 -13 1.09864 8.41205   1
  -1   2  13 4.75165 9.82540   3
  -1  -2  13 9.74840 12.9776   4
  -1  -2  12 1331.12 84.9516   4
  -1   2  12 1460.99 90.8308   6
  -1  -2  12 1520.35 121.278   6
   1  -2 -12 1179.65 104.256   1
   1   2 -12 1170.64 100.487   1
  -1   2  12 1236.45 78.1682   4
   1  -2 -11 9.02118 8.24435   1
   1   2 -11 32.2417 16.1758   1
  -1  -2  11 9.93259 8.50096   4
  -1   2  11 20.8880 10.7007   6
  -1   2  11 17.9489 8.34651   4
  -1  -2  11 18.3665 9.75374   6
  -1   2  10 1062.03 70.6764   4
   1   2 -10 813.053 71.9463   1
  -1   2  10 938.538 65.6158   6
  -1  -2  10 930.574 68.9460   4
  -1  -2  10 976.456 88.6317   6
  -1  -2  10 748.772 90.3680   5
   1  -2 -10 901.951 80.2278   1
  -1   2   9 28.1384 11.9074   4
   1   2  -9 23.3057 12.7989   1
  -1   2   9 22.3786 8.23398   6
  -1  -2   9 17.4134 7.08760   6
   1  -2  -9 11.7135 6.64800   1
  -1  -2   9 15.7634 7.94665   5
   1  -2  -9 26.0490 16.2817   5
   1   2  -8 41.7759 16.0541   1
  -1   2   8 32.4072 9.94069   4
  -1  -2   8 40.7772 24.6538   5
   1  -2  -8 47.5674 18.2186   1
  -1   2   8 27.1412 10.3000   6
  -1   2   8 53.3932 15.9528   1
   1  -2  -8 68.6950 26.1020   5
  -1  -2   7 4270.89 183.236   5
   1  -2  -7 4469.23 160.630   1
   1  -2  -7 4616.76 199.068   5
  -1   2   7 4109.02 143.901   4
  -1   2   7 4393.57 154.596   1
  -1  -2   7 4160.67 113.118   3
   1  -2  -7 4241.77 138.022   4
   1  -2  -6 354.177 38.2527   1
  -1   2   6 375.408 38.1191   1
  -1   2   6 279.103 33.6007   4
   1  -2  -6 343.960 47.1684   5
   1  -2  -6 356.083 33.3256   4
  -1  -2   6 352.847 44.9264   5
  -1  -2   6 358.685 27.6783   3
   1  -2  -5 303.581 32.4494   1
  -1   2   5 289.251 30.2701   1
   1  -2  -5 249.824 27.6145   4
  -1  -2   5 309.840 25.2929   3
  -1  -2   5 246.209 35.7467   5
   1  -2  -5 281.359 38.5214   5
  -1   2   5 272.411 40.0748   5
   1   2  -5 266.350 24.1966   3
  -1   2   5 215.252 28.1989   4
   1  -2  -4 490.516 40.2763   4
   1   2  -4 555.791 37.1893   3
  -1   2   4 488.948 49.9191   5
  -1   2   4 434.891 37.1125   4
  -1  -2   4 689.124 38.6649   3
  -1   2   4 461.295 36.6785   1
   1  -2  -4 488.468 47.5175   5
   1  -2  -4 508.131 39.4925   1
   1  -2  -3 1857.38 69.6423   1
  -1   2   3 1683.91 83.9225   5
  -1   2   3 1592.21 64.0610   1
   1  -2  -3 1710.93 70.4167   4
   1  -2  -3 1637.80 81.6275   5
  -1   2   3 1511.50 69.6355   4
   1   2  -3 1587.75 63.6759   3
  -1   2   2 6.11056 4.50834   5
   1  -2  -2 4.88664 5.52035   4
  -1   2   2 9.36566 4.96814   4
   1   2  -2 4.84967 4.07228   3
   1  -2  -2 1.73303 1.42840   5
  -1   2   2 1.58864 1.40692   1
   1  -2  -1 3343.78 98.9747   4
  -1   2   1 3245.33 93.1328   5
  -1   2   1 3202.03 87.6164   2
  -1  -2   0 13631.9 247.588   1
  -1   2  -1 558.349 37.2612   6
  -1  -2  -1 629.391 32.4238   1
   1   2   2 8746.14 192.283   1
  -1  -2  -2 8516.41 196.860   1
  -1   2  -2 8156.93 203.310   6
   1  -2   2 8353.79 205.992   6
   1  -2   3 6916.69 186.539   6
   1   2   3 6811.22 174.454   1
  -1   2  -3 7024.40 188.441   6
  -1   2  -3 6739.15 162.551   5
  -1  -2  -3 7073.69 178.697   1
   1   2   4 3.25261 2.53439   1
  -1   2  -4 4.49137 3.95556   5
  -1  -2  -4 15.0424 8.42396   1
   1  -2   4 1.00027 5.67899   6
  -1   2  -4 3.80236 3.95442   6
  -1   2  -5 1020.46 64.2916   5
  -1  -2  -5 966.042 66.4845   1
  -1  -2  -5 974.650 51.4260   6
   1  -2   5 973.334 68.4272   6
  -1   2  -5 987.755 68.4002   6
  -1  -2  -6 3.29571 3.10428   6
  -1   2  -6-2.47402 5.16627   6
  -1   2  -6 6.13485 7.28647   5
  -1  -2  -6 10.7568 6.00463   1
   1  -2   6 2.85601 5.22237   6
  -1  -2  -7 2679.72 104.731   6
  -1   2  -7 2818.89 135.100   5
  -1  -2  -7 2624.13 129.412   1
   1  -2   7 2607.26 129.114   6
  -1  -2  -8 2256.52 143.021   5
  -1   2  -8 2171.58 126.122   5
  -1  -2  -8 2061.90 119.639   1
   1  -2   8 1998.51 117.427   6
  -1  -2  -9 114.767 33.9668   5
  -1   2  -9 100.357 28.7183   5
  -1  -2  -9 94.3290 25.4938   1
   1  -2   9 92.0149 25.9606   6
  -1   2 -10 350.202 52.8661   1
  -1  -2 -10 354.726 54.0826   1
   1  -2  10 393.597 26.9378   4
  -1   2 -10 406.078 59.4333   5
   1  -2  10 391.480 54.5895   6
  -1   2 -11 8.14287 13.6834   1
   1  -2  11 22.0648 5.22478   4
   1  -2  11 18.4483 14.8928   6
  -1  -2 -11 24.0453 14.8977   1
  -1   2 -12 323.885 55.7593   1
   1   2  12 317.543 31.0453   3
  -1  -2 -12 274.098 51.1272   1
  -1   2 -13 146.080 41.2321   1
  -1  -2 -13 142.683 37.9319   1
  -1   2 -14 132.671 40.4161   1
  -1  -2 -14 156.072 45.5971   1
  -1  -2 -15 19.0887 18.3234   1
  -1   2 -15 8.99863 15.4694   1
  -1  -2 -16 39.2994 26.5352   1
  -1   2 -16 53.2875 31.6557   1
  -1   2 -17 33.5331 28.9598   1
  -1  -2 -17 8.64929 19.0245   1
  -1   2 -18 9.41427 17.8242   1
  -1  -2 -18 3.35423 11.7086   1
   1   3 -20-29.7966 22.9281   1
   1  -3 -19 8.25265 12.5809   1
   1   3 -19 1.05342 16.4698   1
   1  -3 -18 22.6105 19.6062   1
   1   3 -18 34.6360 29.5085   1
  -1  -3  17 24.5027 18.4484   6
   1  -3 -17-13.6850 19.3101   1
   1   3 -17 7.08206 13.9763   1
   1  -3 -16 50.0034 25.4994   1
  -1  -3  16 53.8338 29.7682   6
   1   3 -16 4.24224 17.3916   1
   1  -3 -15-39.1789 21.7249   1
  -1  -3  15 14.9561 13.3493   6
   1   3 -15 6.14460 13.0655   1
  -1  -3  14 85.0674 31.2468   6
   1   3 -14 63.7676 25.2142   1
   1  -3 -14 89.6863 30.6094   1
   1   3 -13 227.510 44.7867   1
  -1  -3  13 288.508 56.3210   6
  -1  -3  13 156.212 29.0439   4
   1  -3 -13 269.409 51.2366   1
  -1   3  12 65.9417 15.7461   4
  -1  -3  12 99.8190 24.0307   4
   1   3 -12 66.7633 26.3917   1
   1  -3 -12 53.0564 20.6708   1
  -1   3  12 119.881 23.5905   6
  -1  -3  12 98.1692 31.3696   6
  -1  -3  11 93.6598 24.3640   6
  -1  -3  11 125.258 39.5705   5
  -1  -3  11 123.362 26.4123   4
  -1   3  11 137.187 22.2243   6
   1  -3 -11 99.0058 28.1217   1
  -1   3  11 101.747 21.5876   4
   1   3 -11 105.858 26.2657   1
   1   3 -10 517.976 58.4849   1
   1  -3 -10 471.399 59.8882   1
  -1  -3  10 538.102 74.5489   5
  -1   3  10 706.592 57.7071   4
  -1   3  10 608.921 47.1179   6
  -1  -3  10 679.561 76.5979   6
  -1  -3   9 224.322 41.5661   6
  -1   3   9 199.927 35.1416   1
  -1  -3   9 250.401 48.2145   5
  -1   3   9 221.848 26.3926   6
  -1   3   9 248.528 33.4589   4
   1  -3  -9 202.369 37.0840   1
   1  -3  -8 6123.39 180.949   4
  -1   3   8 6135.46 202.355   1
   1  -3  -8 6470.37 257.655   5
  -1   3   8 5824.87 186.005   4
   1  -3  -8 5891.15 209.613   1
  -1   3   8 5715.53 153.715   6
  -1  -3   8 5688.75 230.889   5
  -1  -3   7 339.164 47.2651   5
   1  -3  -7 371.294 36.6001   4
  -1   3   7 376.431 41.8946   1
  -1   3   7 368.720 28.1656   6
   1  -3  -7 366.974 54.3971   5
   1  -3  -7 344.910 42.3725   1
  -1   3   7 353.786 38.8285   4
   1  -3  -6 577.927 62.2698   5
   1   3  -6 590.771 38.3364   3
   1  -3  -6 584.967 45.7509   4
   1  -3  -6 583.975 52.5219   1
  -1   3   6 598.243 50.1878   1
  -1  -3   6 565.346 57.4187   5
  -1   3   6 543.919 46.9982   4
   1  -3  -5 3622.47 123.008   4
  -1   3   5 3777.02 128.815   1
   1  -3  -5 3852.39 135.600   1
   1   3  -5 3200.02 106.078   3
  -1   3   5 3452.64 124.942   4
   1  -3  -5 3521.65 155.974   5
   1  -3  -4 1189.05 63.1415   4
  -1   3   4 1230.65 64.1261   1
   1  -3  -4 1121.51 77.2539   5
   1  -3  -4 1171.67 65.6186   1
  -1   3   4 1039.38 61.6344   4
   1   3  -4 1175.58 57.3409   3
   1  -3  -3 87.9694 15.9697   4
   1  -3  -3 64.0204 18.7957   5
  -1   3   3 89.7207 15.7491   4
  -1   3   3 82.3362 14.6355   1
   1  -3  -3 126.574 20.0296   1
   1  -3  -2 5182.42 136.101   2
  -1   3   2 4845.97 131.928   1
  -1   3   2 4631.22 138.586   4
   1  -3  -2 4918.62 145.156   5
   1  -3  -2 5045.90 141.584   4
   1  -3  -1 50695.8 864.423   4
  -1   3   1 48850.1 850.040   2
   1   3  -1 50630.7 829.006   2
   1  -3  -1 49875.2 854.746   2
  -1   3   1 44194.2 854.665   4
  -1   3   1 49448.3 837.841   6
   1  -3  -1 49502.7 846.270   5
   1   3   0 1769.41 59.6947   1
   1  -3   0 1773.22 52.5177   5
  -1  -3   0 1814.95 60.8957   2
  -1   3   0 1734.83 68.7292   6
   1  -3   0 1847.19 74.3203   4
   1  -3   1 7844.61 189.403   6
  -1   3  -1 7448.42 188.334   6
   1   3   1 7164.07 167.686   1
  -1  -3  -1 7430.37 168.651   1
  -1  -3  -2 7540.04 178.028   1
  -1   3  -2 6631.02 187.200   6
   1  -3   2 6980.58 190.557   6
   1   3   2 6678.04 169.862   1
  -1   3  -3 371.162 25.2014   5
  -1   3  -3 338.425 37.2366   6
  -1  -3  -3 383.737 35.2918   1
   1   3   3 343.751 32.5139   1
   1  -3   3 369.215 37.2503   6
   1   3   4 58.6713 15.2005   1
  -1   3  -4 38.4164 12.6099   6
   1  -3   4 45.7127 16.3379   6
  -1  -3  -4 44.0057 14.9347   1
  -1   3  -4 42.7401 11.0151   5
   1  -3   5 4.86741 6.45993   6
  -1  -3  -5 7.13000 5.48026   4
  -1   3  -5 15.7301 7.66737   6
  -1  -3  -5 25.6231 18.3692   1
  -1   3  -5 1.84688 6.02764   5
  -1  -3  -5 5.32477 4.67677   6
   1   3   5 34.9540 16.0256   1
  -1  -3  -6 12.0383 4.43331   4
   1  -3   6 14.8835 12.3946   6
  -1   3  -6 23.7572 10.5028   5
  -1  -3  -6 14.2174 10.1736   1
  -1  -3  -6 20.8821 6.17926   6
   1   3   6 5.64418 2.68009   1
  -1   3  -7 451.012 50.9453   5
  -1  -3  -7 400.350 24.8601   4
  -1  -3  -7 467.642 52.8418   1
  -1  -3  -7 453.790 37.0738   6
   1  -3   7 474.042 55.4820   6
  -1  -3  -8 1053.66 100.512   5
  -1   3  -8 1070.81 85.9349   5
   1  -3   8 999.288 85.2773   6
  -1  -3  -8 988.687 82.5885   1
  -1  -3  -9-9.81377 14.3781   1
   1  -3   9-1.32107 6.30754   6
  -1   3  -9-2.23097 7.37154   5
  -1  -3 -10 1687.53 120.487   1
   1  -3  10 1765.92 125.484   6
  -1   3 -10 1565.05 119.437   5
   1  -3  11 37.8596 22.9185   6
   1  -3  11 26.9811 9.88914   4
  -1  -3 -11 0.20044 10.0917   1
   1  -3  12 630.037 80.5288   6
   1  -3  12 346.694 27.6324   4
  -1  -3 -12 425.013 69.4137   1
  -1   3 -12 387.767 70.1872   1
  -1  -3 -13 278.914 58.8600   1
   1  -3  13 119.005 12.5675   4
  -1   3 -13 283.981 55.7082   1
  -1  -3 -14 11.9538 17.8521   1
  -1   3 -14 21.4369 21.7684   1
  -1   3 -15 210.785 53.5714   1
  -1  -3 -15 218.422 59.0854   1
  -1   3 -16 17.6307 20.3038   1
  -1  -3 -16 46.5300 26.1690   1
  -1  -3 -17 88.6173 44.0121   1
  -1   3 -17 115.352 44.8087   1
  -1   3 -18 17.5434 15.0593   1
  -1  -3 -18 22.3154 24.0385   1
   1   4 -20 0.07696 18.4598   1
   1   4 -19 80.4866 35.8402   1
   1  -4 -19 30.0552 30.2167   1
   1   4 -18 0.06511 9.76555   1
   1  -4 -18 30.8038 23.5942   1
   1  -4 -17 38.1401 25.0402   1
   1   4 -17 9.75673 17.6345   1
  -1  -4  17 41.1762 23.4027   6
   1   4 -16-3.34786 7.56612   1
   1  -4 -16 10.4567 12.3196   1
  -1  -4  16 20.1143 26.3297   6
  -1  -4  15 2.29047 4.84553   6
   1  -4 -15-2.34764 9.51311   1
   1   4 -15 4.40133 11.4524   1
  -1  -4  14 166.638 48.1310   6
   1   4 -14 130.550 37.2402   1
   1  -4 -14 68.8502 30.1545   1
   1   4 -13 1225.60 112.856   1
  -1  -4  13 975.579 82.7837   4
   1  -4 -13 1367.97 122.183   1
  -1  -4  13 1776.33 148.292   6
   1   4 -12 13.0593 12.3351   1
  -1  -4  12-6.28318 16.3909   6
   1  -4 -12-9.61586 13.4323   1
  -1  -4  11 124.929 40.0452   5
  -1  -4  11 148.088 37.2449   6
   1  -4 -11 140.173 35.9189   1
   1   4 -11 138.423 31.5256   1
   1  -4 -10 468.366 61.5261   1
  -1   4  10 491.755 36.0285   6
  -1   4  10 609.881 56.1470   4
  -1  -4  10 464.588 68.0583   5
  -1  -4  10 561.263 74.1040   6
   1  -4 -10 517.148 50.7967   4
  -1   4   9 148.359 17.7429   6
  -1  -4   9 168.111 39.3641   5
  -1   4   9 153.269 27.2527   4
  -1  -4   9 153.952 37.6205   6
   1  -4  -9 139.855 30.3200   1
  -1   4   9 139.415 29.6871   1
   1  -4  -9 164.802 28.3835   4
   1  -4  -8 58.3018 18.4169   1
  -1   4   8 47.1264 8.81190   6
   1  -4  -8 68.0452 27.5214   5
  -1  -4   8 56.7035 17.6322   5
   1  -4  -8 57.7401 13.8830   4
  -1   4   8 34.4139 12.3358   1
  -1   4   8 44.8230 14.3767   4
  -1   4   7 984.274 67.9273   4
  -1   4   7 882.254 36.4543   6
  -1   4   7 965.993 70.8672   1
   1  -4  -7 1061.71 95.0699   5
   1  -4  -7 917.945 63.0341   4
   1  -4  -7 954.751 75.0653   1
  -1  -4   7 863.111 76.9071   5
   1   4  -7 938.928 52.5373   3
   1  -4  -6 275.880 33.0430   4
   1  -4  -6 333.252 49.1374   5
  -1  -4   6 234.966 39.5179   5
   1  -4  -6 285.708 37.7403   1
   1   4  -6 305.304 29.6328   3
  -1   4   6 307.261 36.9178   1
  -1   4   6 305.668 37.4686   4
   1  -4  -5 774.591 72.7492   5
  -1   4   5 725.790 55.9858   1
   1  -4  -5 795.231 56.9647   4
   1   4  -5 604.597 44.4250   3
  -1   4   5 730.333 55.2893   4
   1  -4  -5 642.152 59.6325   1
   1  -4  -4 574.683 50.4540   1
   1  -4  -4 618.896 59.9906   5
   1  -4  -4 584.499 46.9237   4
  -1   4   4 566.895 46.1390   4
  -1   4   4 619.962 47.4833   1
  -1   4   3 19575.2 395.849   1
   1  -4  -3 19933.0 407.619   4
   1  -4  -3 19285.2 425.445   5
  -1   4   3 18978.8 350.351   6
  -1   4   2 1066.44 46.7267   6
   1  -4  -2 1068.25 59.4496   2
   1  -4  -2 1047.30 62.8864   5
   1  -4  -2 1060.77 62.5573   4
   1   4  -1 10079.6 218.634   2
  -1   4   1 10279.1 235.464   2
   1  -4  -1 10547.4 241.112   2
   1  -4  -1 10769.9 252.203   4
   1  -4  -1 9891.50 228.014   5
  -1   4   1 10363.6 224.430   6
   1   4   0 2868.17 90.3076   1
  -1  -4   0 2876.75 92.0146   2
   1  -4   0 2881.48 100.624   6
  -1   4   0 2781.75 100.007   6
   1   4   1 6571.29 164.462   1
  -1   4  -1 6857.15 184.147   6
   1  -4   1 6663.08 185.257   6
  -1  -4  -1 6610.15 168.079   1
  -1   4  -2 2855.77 113.896   6
   1  -4   2 2717.01 115.213   6
   1   4   2 2706.52 99.1816   1
  -1  -4  -2 2725.30 99.7379   1
  -1  -4  -3 9212.77 232.749   1
  -1   4  -3 9271.51 249.458   6
   1   4   3 9282.14 231.704   1
   1  -4   3 8886.02 250.380   6
  -1   4  -4 1075.68 76.2092   6
  -1  -4  -4 1105.19 70.9462   1
   1  -4   4 1171.82 78.8360   6
   1   4   4 1100.18 68.2084   1
  -1  -4  -5 2439.28 115.022   1
   1  -4   5 2504.14 125.490   6
   1   4   5 2386.34 111.942   1
  -1  -4  -6 1983.15 69.4942   6
  -1  -4  -6 2086.98 111.568   1
  -1  -4  -6 1968.06 74.7211   4
   1  -4   6 2269.29 124.016   6
   1   4   6 2196.44 110.054   1
  -1  -4  -7 103.175 25.6541   1
   1  -4   7 78.2962 24.0472   6
  -1  -4  -7 72.8113 12.7274   6
  -1  -4  -7 93.1603 16.4318   4
   1   4   7 77.8918 21.8461   1
   1   4   8 271.922 40.9235   1
  -1  -4  -8 268.254 24.6231   4
  -1  -4  -8 231.927 41.5449   1
   1  -4   8 262.133 43.5638   6
  -1  -4  -9 594.676 35.6196   4
  -1  -4  -9 630.174 69.6093   1
   1  -4   9 730.718 78.9741   6
  -1  -4 -10 676.800 77.5089   1
   1  -4  10 682.351 78.7928   6
   1  -4  11 350.377 57.7318   6
  -1  -4 -11 291.686 55.0070   1
   1  -4  12 163.867 40.9259   6
  -1  -4 -12 245.497 50.6073   1
  -1  -4 -13 36.8357 22.5730   1
   1  -4  13 1.06883 15.9723   6
  -1   4 -13 19.8594 23.5615   1
  -1   4 -14 650.077 94.6835   1
  -1  -4 -14 626.846 92.9765   1
  -1  -4 -15 1.92878 15.7512   1
  -1   4 -15-7.46459 11.5328   1
  -1  -4 -16-3.64014 6.15373   1
  -1   4 -16 10.5808 6.69026   1
  -1   4 -17 24.5710 25.6566   1
  -1  -4 -17 14.3681 18.3868   1
  -1  -4 -18-2.35814 12.5973   1
  -1   4 -18 3.21513 9.74063   1
   1   5 -19-29.6166 22.0841   1
   1  -5 -19-0.07786 13.9465   1
   1   5 -18 9.81019 21.9606   1
   1  -5 -18 33.1245 24.8076   1
  -1  -5  18 14.3566 24.7615   6
   1   5 -17-5.58463 9.39799   1
   1  -5 -17 0.46733 8.54277   1
  -1  -5  17 22.1188 24.0859   6
   1  -5 -16 13.0434 12.7340   1
   1   5 -16-5.52136 3.42931   1
  -1  -5  16 3.44409 7.26656   6
   1  -5 -15-3.12009 8.54263   1
   1   5 -15 16.1613 18.5163   1
  -1  -5  15 16.2230 22.1964   6
   1   5 -14 180.791 44.0393   1
   1  -5 -14 203.429 49.4709   1
  -1  -5  14 185.371 49.2565   6
   1   5 -13-13.0157 11.2657   1
   1  -5 -13-5.44876 11.2845   1
  -1  -5  13 16.1689 18.2205   6
  -1  -5  12 126.235 44.8688   5
   1  -5 -12 106.570 34.9911   1
  -1  -5  12 175.347 46.4223   6
  -1  -5  11 374.271 63.2285   5
   1  -5 -11 488.407 53.0103   4
   1  -5 -11 465.295 65.1142   1
  -1  -5  11 509.348 78.2829   6
   1  -5 -10 380.654 46.3538   4
  -1  -5  10 332.065 58.8090   6
   1  -5 -10 314.764 52.4674   1
  -1  -5  10 273.209 50.7173   5
   1  -5  -9 744.308 61.7534   4
  -1  -5   9 675.693 77.9040   5
  -1  -5   9 754.166 84.9059   6
   1  -5  -9 718.465 73.6348   1
  -1  -5   8 624.123 69.4500   5
   1  -5  -8 698.778 69.7735   1
   1  -5  -8 688.552 59.4870   4
   1   5  -8 722.014 47.5040   3
  -1   5   8 732.892 66.8305   1
  -1  -5   7 2535.00 137.380   5
   1   5  -7 2768.20 105.426   3
   1  -5  -7 2621.02 135.074   1
  -1   5   7 2813.23 130.255   1
   1  -5  -7 3047.29 169.832   5
   1  -5  -7 2762.32 120.247   4
  -1   5   6 5072.29 177.164   1
   1  -5  -6 5005.08 185.378   1
   1  -5  -6 5482.99 221.551   5
   1  -5  -6 4851.14 168.334   4
   1   5  -6 5149.36 155.269   3
   1  -5  -5 407.311 52.6864   5
   1  -5  -5 407.485 42.3306   4
  -1   5   5 418.751 43.7674   1
   1  -5  -5 422.703 46.0830   1
   1  -5  -4 357.261 45.0176   5
  -1   5   4 342.900 20.5453   6
  -1   5   4 366.939 37.9748   1
   1  -5  -4 348.101 39.0340   4
   1  -5  -3 1004.50 65.8191   2
   1  -5  -3 1012.58 66.6164   4
  -1   5   3 977.595 43.7032   6
  -1   5   3 1000.21 62.8721   1
   1  -5  -3 978.806 71.1948   5
  -1   5   2 8770.30 200.384   6
   1  -5  -2 9078.85 241.553   4
  -1   5   2 9053.26 225.850   2
   1  -5  -2 8998.00 231.590   2
  -1   5   1 1484.50 68.1651   6
   1  -5  -1 1414.06 68.7293   6
   1   5  -1 1470.70 67.1695   2
  -1   5   1 1575.84 77.2784   2
   1  -5  -1 1391.34 78.7284   2
   1  -5   0 5986.02 172.867   6
  -1   5   0 5975.42 169.717   6
  -1  -5   0 6124.55 164.223   2
   1  -5   1 159.332 24.8074   6
  -1   5  -1 138.386 22.2790   6
   1   5   1 143.717 20.9790   1
  -1  -5  -1 146.549 19.8244   2
  -1   5  -2 1.03453 4.38379   6
  -1  -5  -2 0.52298 5.53964   1
   1  -5   2-8.13075 9.60624   6
   1   5   2 3.32329 3.14880   1
   1   5   3 937.708 61.0006   1
   1  -5   3 907.857 69.8524   6
   1  -5   3 822.607 34.0439   5
  -1  -5  -3 940.009 61.4499   1
  -1   5  -3 862.086 67.3597   6
   1  -5   4 1636.11 101.070   6
   1  -5   4 1494.69 60.6087   5
  -1  -5  -4 1636.41 89.9945   1
   1   5   4 1645.10 87.2407   1
  -1  -5  -5 7924.87 238.794   1
   1  -5   5 7771.64 255.440   6
   1   5   5 8065.81 235.381   1
  -1  -5  -6 705.215 33.9992   6
  -1  -5  -6 800.786 51.4184   4
   1  -5   6 800.008 76.1474   6
   1   5   6 794.576 67.1596   1
  -1  -5  -6 812.023 69.7594   1
  -1  -5  -7 3289.98 156.977   1
  -1  -5  -7 3106.27 88.1007   6
   1  -5   7 3400.27 171.318   6
   1   5   7 3186.41 148.127   1
  -1  -5  -7 3286.66 112.028   4
  -1  -5  -8 607.650 43.9530   4
   1  -5   8 528.919 68.8058   6
  -1  -5  -8 631.901 68.7680   1
  -1  -5  -9 645.616 74.6106   1
  -1  -5  -9 724.166 47.8794   4
   1  -5   9 593.533 73.6886   6
  -1  -5 -10 161.724 21.7241   4
  -1  -5 -10 130.691 34.0820   1
   1  -5  10 146.470 36.4135   6
  -1  -5 -11 38.0949 16.5440   1
   1  -5  11 46.1836 21.0268   6
  -1  -5 -12-3.80286 13.6096   1
   1  -5  12 15.6937 12.7184   6
  -1  -5 -13 1568.42 139.937   1
   1  -5  13 1896.97 155.723   6
  -1  -5 -14 124.295 44.6386   1
  -1   5 -14 108.321 42.2368   1
   1  -5  14 122.704 41.4737   6
  -1  -5 -15-11.3539 16.7316   1
  -1   5 -15 1.28221 7.46020   1
  -1  -5 -16 32.8174 17.1599   1
  -1   5 -16 7.27501 7.09488   1
  -1  -5 -17-8.48871 18.4845   1
  -1   5 -17-4.50731 14.2632   1
  -1  -5 -18 15.8492 25.7633   1
  -1   5 -18 16.2647 29.7715   1
   1   6 -19 21.7183 24.5097   1
  -1  -6  18 2.50909 15.0802   6
   1  -6 -18 16.3116 17.7331   1
   1   6 -18-19.4787 17.4457   1
  -1  -6  17 14.3537 28.8382   6
   1  -6 -17-17.1961 16.7634   1
   1   6 -17 22.3068 14.0341   1
   1   6 -16 33.0496 22.7147   1
  -1  -6  16-0.67271 10.4596   6
   1  -6 -16-8.84468 7.93705   1
   1  -6 -15 19.1317 17.2013   1
  -1  -6  15-6.27295 8.13538   6
   1   6 -15 15.0580 12.8126   1
   1   6 -14 47.1820 25.1268   1
  -1  -6  14 52.3536 26.5543   6
   1  -6 -14 22.7385 13.7181   1
  -1  -6  13 104.001 39.2391   6
   1  -6 -13 58.1696 23.3005   1
   1  -6 -12 761.964 89.5123   1
  -1  -6  12 1035.10 118.844   6
   1  -6 -12 1041.36 84.6127   4
  -1  -6  12 849.507 103.502   5
  -1  -6  11 192.929 44.8769   5
   1  -6 -11 154.723 40.2532   1
  -1  -6  11 250.482 56.3249   6
   1  -6 -11 207.397 36.7084   4
  -1  -6  10 342.585 57.3204   5
   1  -6 -10 388.930 48.4232   4
   1  -6 -10 304.955 53.0846   1
  -1  -6  10 310.852 62.0095   6
  -1  -6   9 351.960 54.8731   5
   1  -6  -9 347.750 54.7067   1
   1   6  -9 396.807 36.5165   3
   1  -6  -9 403.360 49.2101   4
  -1  -6   9 427.483 66.5268   6
   1   6  -8 71.9598 15.2142   3
   1  -6  -8 55.7499 14.5258   4
  -1  -6   8 68.2887 22.9179   5
   1  -6  -8 65.1025 23.2651   1
  -1   6   8 88.2886 23.8179   1
   1  -6  -7 1710.85 109.398   1
  -1   6   7 1660.63 101.500   1
   1  -6  -7 1620.94 95.0542   4
   1  -6  -7 1817.06 133.284   5
   1   6  -7 1702.58 86.0461   3
  -1   6   6 2395.09 118.158   1
   1  -6  -6 2381.23 124.643   4
   1  -6  -6 2693.44 155.430   5
   1  -6  -6 2388.60 129.127   1
   1  -6  -5 471.361 49.6823   4
   1  -6  -5 511.127 61.6660   5
  -1   6   5 506.659 50.2215   1
   1  -6  -5 461.976 51.6981   1
   1  -6  -4 12350.7 338.820   5
   1  -6  -4 11250.6 299.855   4
   1  -6  -4 11310.5 304.636   2
  -1   6   4 11732.7 291.971   1
  -1   6   3 2316.14 79.7816   6
   1  -6  -3 2612.66 120.673   4
   1  -6  -3 2569.84 116.017   2
  -1   6   3 2539.15 111.626   1
   1  -6  -2 769.293 59.7559   2
   1   6  -2 780.997 53.3318   2
  -1   6   2 798.980 57.6941   2
   1  -6  -2 877.598 67.5613   4
  -1   6   2 789.667 47.7613   6
   1   6  -1 908.485 56.2771   2
   1  -6  -1 891.160 57.1835   6
  -1   6   1 831.531 54.0779   6
  -1   6   1 861.034 61.2976   2
   1   6   0 129.437 20.7568   2
   1  -6   0 106.841 22.7862   6
  -1   6   0 115.091 20.7529   6
  -1   6   0 126.119 23.6884   2
  -1  -6   0 152.014 23.6019   2
   1   6   1 355.987 36.0427   1
   1  -6   1 322.940 40.0967   6
  -1  -6  -1 349.148 36.5576   2
  -1   6  -1 328.984 38.0732   6
   1   6   2 179.214 26.8020   1
  -1   6  -2 162.807 28.7551   6
   1  -6   2 154.792 33.6522   6
   1   6   3 1021.55 67.4207   1
  -1  -6  -3 1058.41 70.0908   1
   1  -6   3 983.677 77.8289   6
   1  -6   4 3856.54 170.212   6
   1  -6   4 3586.05 101.406   5
  -1  -6  -4 3829.16 150.190   1
   1   6   4 3850.80 147.827   1
  -1  -6  -5 13.3581 15.9861   1
   1  -6   5 73.6142 28.7415   6
   1   6   5 30.6015 14.2096   1
   1  -6   5 36.6612 14.3657   5
   1   6   6 5153.76 185.275   1
  -1  -6  -6 4868.22 186.754   1
   1  -6   6 5156.07 211.012   6
   1  -6   7 127.283 30.6674   6
   1   6   7 134.868 28.8092   1
  -1  -6  -7 105.252 27.1467   1
  -1  -6  -7 128.505 22.3557   4
  -1  -6  -8 38.4661 11.5822   4
  -1  -6  -8 27.1328 15.7301   1
   1  -6   8 44.9073 25.1605   6
  -1  -6  -9 630.760 49.7445   4
   1  -6   9 594.465 78.0591   6
  -1  -6  -9 469.767 64.7048   1
   1  -6  10 204.472 49.1396   6
  -1  -6 -10 248.293 30.9726   4
  -1  -6 -10 194.463 43.0397   1
  -1  -6 -11 109.693 19.9920   4
   1  -6  11 61.3166 24.6073   6
  -1  -6 -11 112.212 33.9921   1
   1  -6  12 59.0274 29.8370   6
  -1  -6 -12 38.9236 16.5311   1
  -1  -6 -13 72.3147 32.1952   1
   1  -6  13 58.1906 29.1409   6
  -1  -6 -14 16.9543 15.0644   1
   1  -6  14 34.4319 29.8767   6
  -1   6 -15 272.160 68.8076   1
  -1  -6 -15 256.265 64.3556   1
  -1   6 -16 72.5595 35.7481   1
  -1  -6 -16 15.6925 16.3460   1
  -1   6 -17-28.5563 22.1912   1
  -1  -6 -17 12.4424 18.4215   1
  -1   6 -18 27.7389 32.7291   1
   1   7 -19 4.13802 13.1548   1
  -1  -7  18 12.5597 23.5192   6
   1   7 -18-3.38282 8.17368   1
   1  -7 -18-9.15010 13.5741   1
   1  -7 -17 4.83765 20.7996   1
   1   7 -17 20.0696 22.4078   1
  -1  -7  17 21.7454 22.1633   6
   1  -7 -16 6.61107 21.3419   1
  -1  -7  16 34.4938 27.3743   6
   1   7 -16-10.0853 11.8538   1
   1   7 -15 117.660 38.5423   1
  -1  -7  15 196.415 57.2171   6
   1  -7 -15 144.121 46.1322   1
  -1  -7  14 149.818 50.6770   6
   1  -7 -14 120.122 41.9024   1
   1  -7 -13 61.3214 20.0279   4
   1  -7 -13 28.2905 21.3555   1
  -1  -7  13 52.7942 33.3296   6
  -1  -7  13 24.3628 16.3494   5
  -1  -7  12-16.6980 20.3748   6
   1  -7 -12 10.0448 10.3657   1
  -1  -7  12 7.23233 5.12188   5
   1  -7 -12 25.6104 17.4091   4
  -1  -7  11 497.926 73.4662   5
   1  -7 -11 576.734 64.2988   4
  -1  -7  11 537.826 87.6345   6
   1  -7 -11 451.701 68.5873   1
  -1  -7  10-5.23254 10.2163   5
   1   7 -10 4.21843 3.39851   3
  -1  -7  10 0.54997 12.6224   6
   1  -7 -10 7.71968 8.37388   1
   1  -7 -10 6.22780 7.19646   4
   1   7  -9-2.57488 5.92060   3
  -1  -7   9-13.9724 13.9847   5
   1  -7  -9-2.09659 7.96169   4
   1  -7  -9 2.53766 10.3649   1
  -1  -7   9-16.1853 22.6368   6
   1  -7  -8 55.4250 17.0525   4
   1   7  -8 78.3449 18.5796   3
   1  -7  -8 53.8271 20.2865   1
  -1  -7   8 65.9957 24.0086   5
   1  -7  -7 66.9825 20.5290   4
   1   7  -7 75.9123 20.8822   3
   1  -7  -7 79.4132 26.6157   5
  -1   7   7 78.1617 22.4050   1
   1  -7  -7 61.1682 22.1947   1
   1  -7  -6 405.509 61.0514   5
   1  -7  -6 288.746 41.9629   4
  -1   7   6 355.941 46.4979   1
   1  -7  -6 344.737 53.2786   1
   1  -7  -5 844.215 71.1958   4
  -1   7   5 940.418 72.5487   1
   1  -7  -5 1017.00 91.6886   5
   1  -7  -4 886.627 72.2768   2
  -1   7   4 907.252 68.9648   1
   1  -7  -4 891.574 73.5947   4
   1  -7  -3 1674.86 98.1868   2
  -1   7   3 1781.86 95.8915   1
   1  -7  -3 1842.19 106.013   4
   1  -7  -2 2981.45 114.482   6
   1   7  -2 3195.56 124.042   2
   1  -7  -2 3095.59 138.326   2
  -1   7   2 3307.82 132.995   2
  -1   7   1 327.188 39.7474   2
   1  -7  -1 369.816 40.2113   6
   1   7  -1 385.608 38.4956   2
   1  -7   0 96.6943 23.2992   6
  -1   7   0 94.9692 21.9335   2
   1   7   0 115.697 20.9090   2
  -1  -7   0 96.8975 20.3882   2
   1  -7   1 883.773 73.1029   6
  -1  -7  -1 861.693 66.1811   2
   1   7   1 895.163 61.9708   1
   1   7   2 1601.46 86.8538   1
   1  -7   2 1488.91 99.1346   6
  -1  -7  -2 1582.73 90.6344   2
   1   7   3 1208.05 78.5521   1
   1  -7   3 1253.54 92.4754   6
  -1  -7  -3 1155.06 79.0515   1
  -1  -7  -4 5484.81 195.164   1
   1  -7   4 5126.84 130.987   5
   1   7   4 5812.37 192.353   1
   1  -7   4 5599.80 218.708   6
   1  -7   5 81.7611 26.4955   6
  -1  -7  -5 41.8452 18.1041   1
   1  -7   5 51.8130 10.8126   5
   1   7   5 59.6221 19.4511   1
  -1  -7  -6 50.4843 17.3245   1
   1  -7   6 56.3252 14.0553   5
   1   7   6 56.1901 20.9248   1
   1  -7   6 44.2329 21.4792   6
  -1  -7  -7 196.185 29.9279   4
  -1  -7  -7 182.422 36.2408   1
   1  -7   7 196.174 40.7087   6
  -1  -7  -8 830.764 84.7702   1
  -1  -7  -8 823.620 63.5364   4
   1  -7   8 877.256 95.3091   6
  -1  -7  -9 177.501 42.6951   1
  -1  -7  -9 221.333 32.5496   4
   1  -7   9 176.431 45.1159   6
  -1  -7 -10 392.255 63.5060   1
  -1  -7 -10 509.999 48.8231   4
   1  -7  10 492.283 76.5966   6
   1  -7  11 0.89063 12.5347   6
  -1  -7 -11 16.7940 11.1318   4
  -1  -7 -11 4.15423 5.52235   1
   1  -7  12 836.142 107.026   6
  -1  -7 -12 644.592 89.5343   1
  -1  -7 -12 786.468 59.9581   4
  -1  -7 -13 53.4701 29.7198   1
   1  -7  13 36.4482 17.6505   6
   1  -7  14 775.826 112.387   6
  -1  -7 -14 738.676 103.256   1
  -1  -7 -15 9.52287 19.7279   1
   1  -7  15-12.9372 23.6087   6
  -1  -7 -16 26.5640 26.9837   1
  -1   7 -16 4.42592 16.2356   1
  -1  -7 -17 21.3367 32.2451   1
  -1   7 -17 5.02489 16.1215   1
  -1   7 -18 30.7098 24.1059   1
   1   8 -19 2.75803 23.2988   1
   1  -8 -18 0.07974 15.9275   1
   1   8 -18 54.9953 31.9149   1
  -1  -8  18 68.2877 39.0531   6
   1   8 -17 32.4263 23.5596   1
   1  -8 -17 8.18416 15.3640   1
  -1  -8  17 36.7908 27.5184   6
   1   8 -16 164.942 48.4342   1
  -1  -8  16 149.149 53.6528   6
   1  -8 -16 195.222 62.2105   1
  -1  -8  15 47.1579 32.0881   6
   1   8 -15 113.343 39.5155   1
   1  -8 -15 67.7867 36.3674   1
  -1  -8  14 13.2055 13.5209   6
   1  -8 -14 40.2483 22.8083   1
  -1  -8  13 32.9706 23.4307   6
   1  -8 -13 4.84779 9.73305   4
   1  -8 -13 11.6855 4.49046   1
  -1  -8  13 14.3959 14.2096   5
  -1  -8  12 206.167 56.1472   6
  -1  -8  12 199.766 50.1865   5
   1  -8 -12 156.790 42.9596   1
   1  -8 -12 178.706 36.9921   4
  -1  -8  11-8.94421 8.22809   6
   1  -8 -11-6.17335 16.9059   1
   1  -8 -11-11.6292 6.56056   4
   1   8 -11 5.65671 6.30440   3
  -1  -8  11-1.80831 5.98177   5
  -1  -8  10 27.3857 17.3143   5
   1  -8 -10 77.8888 23.9296   4
  -1  -8  10 74.9233 33.9762   6
   1   8 -10 61.4768 15.5851   3
   1  -8 -10 72.4124 29.7793   1
   1  -8  -9 34.7557 14.7313   4
   1  -8  -9 34.8596 16.1032   1
  -1  -8   9 16.9331 19.7974   6
   1   8  -9 23.7580 7.64022   3
  -1  -8   9 43.8441 20.2829   5
  -1  -8   8 397.190 54.5373   5
   1  -8  -8 387.951 59.3723   1
   1  -8  -8 470.482 57.3998   4
   1   8  -8 467.141 51.1729   3
  -1  -8   8 472.320 72.0186   6
   1  -8  -7 235.449 38.9910   4
   1  -8  -7 260.088 45.0513   1
   1  -8  -6 93.2804 29.7652   4
   1  -8  -6 134.990 37.2007   5
  -1   8   6 80.1400 23.9590   1
   1  -8  -5 53.6057 19.3997   2
   1  -8  -5 38.9218 16.6429   4
   1  -8  -5 64.2859 25.2127   5
  -1   8   5 79.4427 22.0769   1
  -1   8   4 6256.51 211.622   1
   1  -8  -4 6316.88 223.878   2
   1  -8  -4 6449.48 231.870   4
  -1   8   3 2133.04 112.901   1
   1  -8  -3 2013.37 115.629   2
   1  -8  -3 2315.31 128.570   4
  -1   8   2 193.900 32.6983   2
   1  -8  -2 182.421 28.2763   6
   1   8  -2 188.807 29.9905   2
   1  -8  -2 172.847 32.3423   2
   1  -8  -1 3352.98 139.824   6
   1   8  -1 3640.13 138.127   2
  -1   8   1 3436.95 144.225   2
  -1  -8   0 2652.73 124.913   2
   1  -8   0 2648.95 127.580   6
   1   8   0 2708.32 117.819   2
  -1   8   0 2762.36 130.294   2
   1   8   1 1348.98 85.1903   1
   1  -8   1 1673.41 103.845   6
  -1  -8  -1 1508.80 90.7084   2
   1   8   2 165.885 28.8987   1
  -1  -8  -2 166.160 31.3575   2
   1  -8   2 126.412 28.6700   6
   1  -8   3 152.756 36.0019   6
   1   8   3 166.672 30.3752   1
   1   8   4 475.942 52.8741   1
  -1  -8  -4 473.311 54.4883   1
   1  -8   4 507.448 63.5147   6
   1   8   5 294.694 42.9127   1
   1  -8   5 298.800 50.9073   6
  -1  -8  -5 272.916 40.6797   1
   1  -8   5 245.344 24.8518   5
   1  -8   6 208.557 26.7362   5
   1  -8   6 206.186 44.9951   6
  -1  -8  -6 242.911 41.4677   1
   1  -8   7 26.1495 17.7803   6
  -1  -8  -7 28.2225 14.4567   4
  -1  -8  -7 6.19286 6.70213   1
   1  -8   8 4813.79 244.790   6
  -1  -8  -8 4408.80 209.992   1
  -1  -8  -8 4843.57 180.001   4
  -1  -8  -9 518.881 72.1705   1
   1  -8   9 578.618 82.7685   6
  -1  -8  -9 715.055 64.0488   4
  -1  -8 -10 22.0740 18.0030   1
   1  -8  10 25.3270 21.6856   6
  -1  -8 -10 20.4760 12.0114   4
  -1  -8 -11 4.30768 6.89040   1
  -1  -8 -11 42.1080 16.6553   4
   1  -8  11 25.8703 9.98809   6
  -1  -8 -12 73.1864 31.7752   1
   1  -8  12 49.5220 34.3726   6
  -1  -8 -12 86.5836 22.2025   4
   1  -8  13 35.4504 26.8726   6
  -1  -8 -13 65.7765 28.0634   1
  -1  -8 -14 81.9573 39.3897   1
   1  -8  14 55.4545 23.6548   6
   1  -8  15 174.669 51.9035   6
  -1  -8 -15 75.1088 36.6366   1
  -1   8 -16-20.7951 18.8376   1
  -1  -8 -16 10.3951 8.07399   1
  -1   8 -17-38.8439 26.3262   1
  -1  -8 -17-20.6225 13.0084   1
  -1   8 -18 2.02740 13.4431   1
  -1  -9  18 41.9342 35.4405   6
   1   9 -18 11.4210 19.1377   1
  -1  -9  17-25.2101 23.9168   6
   1  -9 -17 35.2524 30.1567   1
   1   9 -17 29.9198 20.7262   1
   1   9 -16 92.3485 38.6805   1
   1  -9 -16 88.8666 41.1241   1
  -1  -9  16 196.101 70.1727   6
  -1  -9  15 279.604 75.1556   6
   1  -9 -15 217.731 59.6200   1
   1  -9 -14 28.0826 21.7540   1
  -1  -9  14 37.2233 25.8819   6
  -1  -9  13-12.3927 15.1331   5
  -1  -9  13-1.82881 8.94808   6
   1  -9 -13 11.8694 17.4389   4
   1  -9 -13-7.53100 12.9436   1
   1  -9 -12 40.0230 20.9045   4
  -1  -9  12 50.1353 31.1465   6
   1  -9 -12 24.6401 13.4324   1
  -1  -9  12 45.7844 22.0100   5
  -1  -9  11 124.356 36.2153   5
   1   9 -11 43.4799 14.3347   3
  -1  -9  11 84.6858 33.9963   6
   1  -9 -11 151.440 35.8636   4
   1  -9 -11 94.4163 31.8730   1
   1  -9 -10 823.205 82.4037   4
  -1  -9  10 990.914 121.026   6
   1   9 -10 583.328 56.1987   3
   1  -9 -10 728.022 89.8432   1
  -1  -9  10 815.240 88.6735   5
   1  -9  -9 311.490 50.0646   4
   1   9  -9 297.364 41.4725   3
   1  -9  -9 223.739 45.2691   1
  -1  -9   9 376.702 72.2156   6
  -1  -9   9 288.227 51.0881   5
  -1  -9   8 59.2412 19.7638   6
   1  -9  -8 108.633 31.7932   4
   1  -9  -7 272.890 46.4384   4
   1  -9  -6 485.196 66.0879   2
   1  -9  -6 596.953 79.0994   5
   1  -9  -6 476.761 59.6484   4
   1  -9  -5 531.397 71.0855   5
  -1   9   5 554.815 60.3117   1
   1  -9  -5 550.222 63.2874   4
   1  -9  -5 465.478 60.3509   2
   1  -9  -4 8.12836 5.41331   4
   1  -9  -4 1.00765 6.32720   2
  -1   9   4-0.39197 3.75618   1
   1   9  -3 149.799 30.8606   2
  -1   9   3 43.5330 11.0614   1
   1  -9  -3 64.3072 20.9722   2
   1  -9  -3 81.0606 18.0727   6
   1  -9  -2 4.73208 2.10276   6
   1   9  -2 24.3134 13.5669   2
   1  -9  -2-11.4758 15.9589   2
  -1   9   2 4.82663 7.65854   2
  -1   9   1 222.286 35.7828   2
   1   9  -1 182.921 30.8869   2
   1  -9  -1 205.949 33.8620   6
   1  -9   0 6.26352 9.44514   6
   1   9   0 10.6700 7.07657   2
  -1   9   0-3.50908 2.77208   2
  -1  -9   0-2.08737 9.29196   2
   1  -9   1 896.847 79.5714   6
  -1   9  -1 915.724 78.5428   2
  -1  -9  -1 1077.67 80.8984   2
   1   9   1 1008.62 74.5955   1
   1  -9   2 1614.67 113.623   6
  -1  -9  -2 1800.46 107.922   2
   1   9   2 1791.95 104.676   1
   1   9   3 2052.30 114.782   1
   1  -9   3 1835.58 127.763   6
  -1  -9  -3 1955.78 115.986   2
   1   9   4 1711.78 107.068   1
   1  -9   4 1641.82 124.084   6
   1  -9   5 408.687 33.6031   5
  -1  -9  -5 439.183 55.9182   1
   1  -9   5 405.085 63.1526   6
   1   9   5 428.899 53.6754   1
   1  -9   6 57.8004 13.4759   5
  -1  -9  -6 50.8948 20.8696   1
   1  -9   6 41.0753 13.2338   6
  -1  -9  -6 40.7452 9.42055   6
  -1  -9  -7 784.746 83.4903   1
   1  -9   7 775.242 57.8926   5
   1  -9   7 839.071 100.852   6
  -1  -9  -7 807.729 74.9115   4
   1  -9   8 67.3970 28.6238   6
  -1  -9  -8 86.3260 25.6426   4
  -1  -9  -8 54.6677 23.8504   1
  -1  -9  -9 187.591 44.0113   1
   1  -9   9 175.022 44.9943   6
  -1  -9  -9 180.118 33.8906   4
   1  -9  10 188.932 49.5539   6
  -1  -9 -10 185.782 35.2725   4
  -1  -9 -10 210.207 50.1885   1
  -1  -9 -11 28.0227 16.8987   1
  -1  -9 -11 27.3566 14.2170   4
   1  -9  11 23.1957 21.9926   6
  -1  -9 -12 73.6320 32.5518   1
   1  -9  12 19.7289 16.2323   6
  -1  -9 -12 96.0979 27.0389   4
  -1  -9 -13 70.6400 33.1363   1
   1  -9  13 43.2277 29.1655   6
  -1  -9 -14 13.4560 14.6518   1
   1  -9  14-13.0975 22.7755   6
  -1  -9 -15 42.8172 33.3612   1
   1  -9  15 45.5818 24.6756   6
   1  -9  16-89.8984 42.6937   6
  -1  -9 -16 21.6557 17.4184   1
  -1   9 -17 25.7743 18.2039   1
   1  10 -18 12.8831 16.6667   1
  -1 -10  18 1.06737 23.1137   6
   1 -10 -17 16.4008 27.9645   1
  -1 -10  17 12.7869 10.0304   6
   1  10 -17 42.5918 31.8680   1
   1 -10 -16 32.2149 27.4021   1
  -1 -10  16 75.5482 46.7197   6
   1 -10 -15 63.7116 35.7771   1
  -1 -10  15 89.1031 48.4541   6
   1 -10 -14 127.056 43.4548   1
  -1 -10  14 226.464 69.8576   6
  -1 -10  13 241.316 70.0658   6
   1 -10 -13 299.078 56.0368   4
  -1 -10  13 258.098 59.5082   5
   1 -10 -13 262.021 63.2193   1
   1 -10 -12 74.5554 32.9760   4
  -1 -10  12 93.7486 43.6796   6
  -1 -10  12 54.9080 26.2281   5
   1 -10 -12 73.5686 31.2138   1
  -1 -10  11 227.730 66.9242   6
   1 -10 -11 279.217 51.9155   4
   1 -10 -11 212.450 50.1969   1
  -1 -10  11 254.061 52.1498   5
  -1 -10  10-11.9017 12.0694   5
  -1 -10  10 29.9787 27.8248   6
   1  10 -10 3.14800 7.65804   3
   1 -10 -10 4.44286 12.4140   4
   1 -10 -10-0.91724 16.0679   1
  -1 -10   9 83.5842 28.5465   5
   1  10  -9 64.2048 22.1483   3
  -1 -10   9 61.2691 42.2208   6
   1 -10  -9 114.165 32.1052   4
  -1 -10   8 162.262 45.6661   6
   1 -10  -8 112.999 32.4298   4
   1 -10  -7 104.758 26.4123   4
   1 -10  -7 63.9606 27.6989   2
  -1 -10   7 121.272 41.0178   6
   1 -10  -6 33.0674 17.9370   2
   1 -10  -6 39.9833 17.5399   4
   1 -10  -5 175.067 37.5784   4
   1 -10  -5 206.685 40.8570   2
   1 -10  -4 83.9059 24.1420   4
   1 -10  -4 76.9872 24.7165   2
   1 -10  -3 92.0763 21.6605   6
   1  10  -3 97.4446 25.1679   2
  -1  10   3 102.059 25.6914   1
   1 -10  -3 73.1737 19.7321   2
   1  10  -2 213.421 35.3409   2
   1 -10  -2 140.036 32.1614   2
  -1  10   2 226.690 38.4583   2
   1 -10  -2 164.091 29.1438   6
   1 -10  -1 533.300 59.8911   6
  -1  10   1 542.114 61.0121   2
   1  10  -1 544.625 57.0234   2
  -1  10   0 933.731 79.2300   2
   1 -10   0 799.082 76.8498   6
   1  10   0 950.705 76.6236   2
   1 -10   1 153.461 35.0217   6
  -1 -10  -1 219.698 39.5418   2
  -1  10  -1 252.050 43.3429   2
   1  10   1 249.352 39.0969   1
  -1 -10  -2 39.3423 17.7604   2
   1 -10   2 39.6523 17.9364   6
   1  10   2 53.4102 19.3796   1
  -1 -10  -3 1649.16 110.889   2
   1 -10   3 1654.42 125.359   6
   1  10   3 1842.11 112.074   1
   1 -10   4 702.633 83.9129   6
  -1 -10  -4 670.533 71.2670   2
   1 -10   5-16.4760 16.2876   6
  -1 -10  -6 166.521 35.4832   1
   1 -10   6 195.990 49.9951   6
  -1 -10  -6 190.871 21.5276   6
   1 -10   6 183.530 24.7159   5
  -1 -10  -7 238.351 44.6420   4
   1 -10   7 224.439 52.2838   6
  -1 -10  -7 193.553 40.3652   1
   1 -10   7 213.538 28.9675   5
  -1 -10  -8 53.8410 24.8041   1
  -1 -10  -8 74.1596 23.6948   4
   1 -10   8 65.9849 34.2134   6
  -1 -10  -9 58.0757 24.4096   4
   1 -10   9 47.6766 30.7769   6
  -1 -10  -9 45.6653 21.1283   1
  -1 -10 -10 71.2490 29.0550   1
   1 -10  10 60.8373 25.6011   6
  -1 -10 -10 73.1001 21.8830   4
  -1 -10 -11-6.91552 9.78520   1
  -1 -10 -11 14.9104 16.9650   4
   1 -10  11-6.43264 16.8505   6
  -1 -10 -12 13.4649 7.27912   1
  -1 -10 -12 24.1655 18.3904   4
   1 -10  12-7.17548 15.0850   6
   1 -10  13 18.1811 15.7433   6
  -1 -10 -13 3.75879 14.2035   1
   1 -10  14 11.4316 19.8969   6
  -1 -10 -14 10.2922 16.8639   1
   1 -10  15 130.595 53.7987   6
  -1 -10 -15 74.9004 44.9937   1
  -1 -10 -16 2.61569 5.85102   1
   1 -10  16-32.0052 33.6921   6
   1  11 -18 17.2038 21.1621   1
   1  11 -17 9.03737 12.2393   1
  -1 -11  17 29.7605 39.6564   6
   1 -11 -16 28.2820 22.9163   1
  -1 -11  16 22.7985 22.8198   6
   1 -11 -15 31.2984 21.5104   1
  -1 -11  15 6.30210 20.3232   6
   1 -11 -14 282.430 66.0536   1
  -1 -11  14 344.278 87.2345   6
   1 -11 -13 31.3420 24.0319   4
  -1 -11  13 46.2512 35.8278   6
  -1 -11  13 22.1667 21.8896   5
   1 -11 -13-3.59595 16.2373   1
   1 -11 -12 207.624 49.7817   4
   1 -11 -12 147.363 46.0441   1
  -1 -11  12 182.602 46.8238   5
  -1 -11  12 186.647 59.7594   6
  -1 -11  11 31.0795 24.2318   6
  -1 -11  11 24.5405 16.8737   5
   1 -11 -11 45.0122 25.6704   4
   1  11 -10 17.5022 12.9224   3
  -1 -11  10 49.6717 20.9669   5
   1 -11 -10 50.9042 23.5298   4
  -1 -11  10 39.1773 32.0553   6
  -1 -11   9 93.0276 45.1724   6
   1 -11  -9 95.8270 30.2529   4
  -1 -11   9 91.5685 29.0301   5
   1 -11  -9 70.6519 32.7486   2
  -1 -11   8 144.616 47.2427   6
   1 -11  -8 117.855 33.5815   2
   1 -11  -8 121.935 34.1227   4
  -1 -11   7 1181.83 129.711   6
   1 -11  -7 1164.62 107.423   4
   1 -11  -7 1003.80 107.623   2
   1 -11  -6 123.184 36.0687   4
  -1 -11   6 123.521 48.0361   6
   1 -11  -6 103.765 31.9949   2
   1 -11  -5 10.9532 11.8201   2
   1 -11  -5 17.0947 11.5033   4
   1  11  -4-6.91894 10.7890   2
   1 -11  -4 14.5880 12.7370   4
   1 -11  -4-2.66438 6.02010   2
   1 -11  -3 1159.29 82.0340   6
   1 -11  -3 1170.06 101.978   2
   1  11  -3 1337.55 96.8193   2
   1  11  -2 692.292 68.3111   2
   1 -11  -2 642.142 63.6840   6
   1  11  -1 19.2032 13.2472   2
  -1  11   1 6.10277 6.79563   2
   1 -11  -1 6.42893 6.87048   6
  -1  11   0 172.362 36.5475   2
   1  11   0 167.746 33.0844   2
   1 -11   0 133.371 32.2610   6
  -1 -11  -1 48.8365 16.3040   2
   1  11   1 40.1873 15.4737   1
  -1  11  -1 65.2496 22.0082   2
   1 -11   1 24.2499 15.0184   6
   1 -11   2 75.4076 25.0864   6
  -1  11  -2 82.0452 24.9770   2
   1  11   2 101.103 26.2394   1
  -1 -11  -2 95.6841 28.8860   2
  -1 -11  -3 73.4639 25.2361   2
   1 -11   3 54.7735 22.5838   6
  -1 -11  -4 1698.56 120.877   2
   1 -11   4 1708.13 137.686   6
  -1 -11  -5 943.995 96.3766   2
   1 -11   5 1082.35 114.027   6
  -1 -11  -5 1095.99 67.9290   6
   1 -11   6 114.115 33.4671   6
   1 -11   6 104.738 17.8671   5
  -1 -11  -6 109.435 17.9915   6
   1 -11   7 533.937 84.8171   6
   1 -11   7 552.255 46.1725   5
   1 -11   8 24.4809 15.6420   6
  -1 -11  -8 26.4209 12.7886   4
  -1 -11  -8 10.3954 15.7883   1
  -1 -11  -9 26.1720 17.7808   4
  -1 -11  -9-3.08333 13.2358   1
   1 -11   9 2.28378 20.2373   6
   1 -11  10 181.708 52.9179   6
  -1 -11 -10 199.708 41.0810   4
  -1 -11 -10 184.517 46.9613   1
  -1 -11 -11 96.5268 32.1122   4
  -1 -11 -11 59.8669 23.9545   1
   1 -11  11 84.6038 36.4135   6
  -1 -11 -12 6.41109 19.7991   4
   1 -11  12-19.7047 12.5149   6
  -1 -11 -12-1.31328 8.45732   1
  -1 -11 -13 247.391 63.0666   1
   1 -11  13 268.147 76.1298   6
  -1 -11 -14 113.525 49.5171   1
   1 -11  14 79.9785 45.2775   6
  -1 -11 -15 56.4794 33.0922   1
   1 -11  15 82.6468 35.7852   6
   1 -11  16 4.83325 25.3423   6
  -1 -12  17 77.8247 46.6295   6
  -1 -12  16 40.5245 33.5609   6
  -1 -12  15 60.4047 35.4781   6
  -1 -12  14 35.6064 44.0266   6
  -1 -12  13 13.2362 27.1655   6
   1 -12 -13 78.5448 29.6542   4
  -1 -12  13 30.7830 25.6352   5
   1 -12 -12 123.305 40.1010   4
  -1 -12  12 77.5702 30.6306   5
  -1 -12  12 76.8569 47.9327   6
   1 -12 -11 39.0619 21.6807   4
  -1 -12  11 5.88517 18.4293   6
  -1 -12  11 2.22767 6.88217   5
   1  12 -10 18.0140 17.1779   3
   1 -12 -10-13.3683 19.1845   4
  -1 -12  10 4.03243 7.91291   5
  -1 -12  10 11.4772 26.6109   6
   1 -12 -10-52.8795 26.2677   2
  -1 -12   9 165.881 38.3620   5
  -1 -12   9 90.7202 46.7878   6
   1 -12  -9 40.2403 32.1418   2
   1 -12  -9 160.230 41.9857   4
  -1 -12   8 37.0370 21.9452   6
   1 -12  -8 22.1347 17.7300   2
   1 -12  -8 44.5847 19.7281   4
   1 -12  -7 275.864 52.4765   4
  -1 -12   7 246.866 63.7044   6
   1 -12  -7 230.685 51.1267   2
  -1 -12   6 106.455 39.7207   6
   1 -12  -6 45.3192 15.7992   4
   1 -12  -6 29.6598 13.4214   2
  -1 -12   5 636.216 98.6881   6
   1 -12  -5 560.936 74.9514   2
   1 -12  -5 618.225 81.3785   4
   1 -12  -4 1752.65 143.493   4
   1  12  -4 1692.99 116.419   2
   1 -12  -4 1517.46 122.542   2
   1  12  -3 22.6384 15.2382   2
   1 -12  -3 10.6390 3.95941   2
   1 -12  -3 5.95489 4.78711   6
   1 -12  -2 3.26491 3.02013   6
   1  12  -2 8.86143 8.93438   2
   1  12  -1 9.08890 6.19979   2
   1 -12  -1 4.83178 8.63483   6
   1 -12   0-7.60973 11.1213   6
   1 -12   1 5.78484 10.5949   6
  -1 -12  -1 2.41385 13.6480   2
   1 -12   2 1241.09 114.067   6
  -1 -12  -2 1424.19 113.984   2
  -1 -12  -3 166.796 46.1059   2
   1 -12   3-3.45498 7.97957   6
  -1 -12  -4 240.774 36.0856   6
   1 -12   4 244.355 52.7481   6
  -1 -12  -4 288.784 50.7426   2
  -1 -12  -5 3.95173 5.77159   6
  -1 -12  -5-1.78904 4.37906   2
   1 -12   5-14.0776 14.1606   6
   1 -12   6 832.266 108.048   6
  -1 -12  -6 753.746 91.9559   2
   1 -12   6 939.068 56.8592   5
  -1 -12  -6 878.364 57.8819   6
   1 -12   7 52.2715 14.0621   5
   1 -12   7 47.7386 23.9989   6
  -1 -12  -7 48.6300 9.95380   6
   1 -12   8 171.300 49.7810   6
  -1 -12  -8 232.645 47.3907   4
  -1 -12  -9 12.7370 12.8696   4
  -1 -12  -9-3.56838 7.42440   1
   1 -12   9-10.4006 16.7060   6
  -1 -12 -10 169.314 46.6988   1
  -1 -12 -10 209.171 44.8838   4
   1 -12  10 180.524 60.7077   6
  -1 -12 -11 44.9215 26.9905   1
   1 -12  11 67.1968 43.0738   6
  -1 -12 -11 101.230 35.6890   4
   1 -12  12 75.3725 45.2275   6
  -1 -12 -12 165.986 43.7375   4
  -1 -12 -12 86.3108 34.7338   1
  -1 -12 -13 47.9002 33.8768   1
   1 -12  13 0.18597 18.3801   6
  -1 -12 -14 98.4753 40.1458   1
   1 -12  14 90.0764 50.7773   6
   1 -12  15-38.7535 30.4572   6
  -1 -12 -15 34.5424 34.0343   1
   1 -12  16 1.09840 11.7460   6
  -1 -13  16 110.006 59.7895   6
  -1 -13  15-54.6058 37.9924   6
  -1 -13  14-4.40814 16.1574   6
  -1 -13  13 55.8775 36.4138   6
   1 -13 -13 60.3868 28.8287   4
   1 -13 -13 23.8761 26.5986   2
  -1 -13  12 55.7385 37.1225   6
  -1 -13  12 41.3577 24.4849   5
   1 -13 -12-6.14743 22.2429   2
   1 -13 -12 17.0299 18.5827   4
  -1 -13  11 9.45264 14.3017   5
   1 -13 -11 49.5054 31.7010   4
  -1 -13  11 15.5853 38.0193   6
   1 -13 -11-7.32335 16.1503   2
  -1 -13  10-5.46649 27.4987   6
   1 -13 -10 38.3274 20.2874   4
   1 -13 -10-0.24229 12.8899   2
  -1 -13  10 18.1916 19.8931   5
   1 -13  -9 56.3634 26.1218   2
   1 -13  -9 75.5989 33.8348   4
  -1 -13   9 65.7809 32.4632   6
  -1 -13   8 130.603 46.3721   6
   1 -13  -8 149.236 43.2687   2
   1 -13  -8 168.277 44.4320   4
  -1 -13   7 119.801 50.6002   6
   1 -13  -7 122.818 37.0485   4
   1 -13  -7 89.8218 32.0706   2
   1 -13  -6 18.4789 18.8171   4
   1 -13  -6 34.1293 25.4330   2
  -1 -13   6 68.8805 42.2806   6
  -1 -13   5 73.0228 35.1825   6
   1 -13  -5 67.7412 22.7573   4
   1 -13  -5 85.8729 32.8008   2
  -1 -13   4 10.4765 10.1116   6
   1 -13  -4 15.0865 8.62080   2
   1 -13  -4 27.7062 20.5300   4
  -1 -13   3 184.815 53.8333   6
   1 -13  -3 355.414 49.5580   6
   1 -13  -3 310.311 56.3067   2
   1 -13  -2 703.831 75.8837   6
   1 -13  -1 130.574 33.7601   6
   1 -13   0 130.296 36.7532   6
   1 -13   1 82.5517 30.9870   6
   1 -13   2 4.49224 9.79107   6
  -1 -13  -2-18.0422 16.1427   2
  -1 -13  -2 0.06698 7.74132   6
  -1 -13  -3 3337.72 165.582   6
   1 -13   3 2864.29 191.695   6
  -1 -13  -3 3219.81 185.931   2
  -1 -13  -4 822.407 72.9249   6
   1 -13   4 662.732 94.5293   6
  -1 -13  -4 703.232 83.4234   2
  -1 -13  -5 52.2113 15.6103   6
  -1 -13  -5 31.5192 15.6061   2
   1 -13   5 15.7851 14.2328   6
   1 -13   6 38.6471 10.0160   5
   1 -13   6 27.9536 17.7201   6
  -1 -13  -6 46.3263 23.3668   2
  -1 -13  -6 57.6658 14.8224   6
   1 -13   7-10.9637 22.4523   6
  -1 -13  -7-0.09978 9.51356   2
  -1 -13  -7-1.90639 5.08712   6
   1 -13   7 7.92375 6.51790   5
   1 -13   8 51.0827 28.6657   6
  -1 -13  -8 61.5490 25.2201   2
  -1 -13  -8 99.4708 32.7781   4
   1 -13   9 161.854 55.3681   6
  -1 -13  -9 155.565 40.0687   4
   1 -13  10 210.739 62.5728   6
  -1 -13 -10 276.390 56.3260   4
  -1 -13 -11-4.28381 17.1508   1
  -1 -13 -11 9.27179 13.2770   4
   1 -13  11-20.7463 20.7717   6
   1 -13  12-3.10797 9.67868   6
  -1 -13 -12 47.8323 30.1326   1
  -1 -13 -13 105.899 47.2887   1
   1 -13  13 102.424 54.9303   6
  -1 -13 -14 18.7308 18.7039   1
   1 -13  14 25.8675 25.8475   6
   1 -13  15-49.4168 35.4408   6
   1 -14 -15 17.5538 19.0392   2
  -1 -14  15 21.9150 35.2315   6
  -1 -14  14 52.7277 51.3700   6
   1 -14 -14 18.9950 13.7987   2
   1 -14 -13-16.9949 22.1027   4
  -1 -14  13 3.68340 27.4019   6
   1 -14 -13-16.8821 17.4644   2
   1 -14 -12 315.347 68.2035   4
   1 -14 -12 204.474 62.8804   2
  -1 -14  12 380.324 100.335   6
   1 -14 -11 6.40710 22.2645   2
  -1 -14  11 15.0685 19.1184   6
   1 -14 -11 42.1315 29.2169   4
  -1 -14  11 1.14479 3.25147   5
   1 -14 -10-1.07694 18.7785   4
  -1 -14  10-26.0644 31.6578   6
  -1 -14  10 16.1306 15.2537   5
   1 -14 -10 2.44559 21.1798   2
  -1 -14   9 19.3191 18.4209   6
   1 -14  -9 22.6711 18.2482   2
   1 -14  -9 30.6366 22.6188   4
   1 -14  -8 207.415 53.1840   2
  -1 -14   8 243.733 64.0686   6
   1 -14  -8 233.515 54.1335   4
   1 -14  -7 7.66471 9.82274   2
  -1 -14   7-11.3910 19.3326   6
   1 -14  -7-9.13838 8.87694   4
  -1 -14   6 35.2036 33.4789   6
   1 -14  -6 32.4261 13.0921   2
   1 -14  -6 63.5485 28.1973   4
  -1 -14   5 85.5389 39.0056   6
   1 -14  -5 76.0187 33.9041   2
   1 -14  -5 97.6922 32.4740   4
   1 -14  -4 36.9987 23.7613   2
  -1 -14   4 34.0853 33.2787   6
   1 -14  -4 55.4196 29.1887   4
   1 -14  -3 36.2552 19.9467   6
  -1 -14   3 69.2350 57.2495   6
  -1 -14   2 405.998 71.4552   6
   1 -14  -2 512.752 66.4844   6
  -1 -14   1 145.777 45.4875   6
   1 -14  -1 175.403 41.2987   6
   1 -14   0 9.60398 17.2797   6
  -1 -14   0-18.8722 16.8429   6
  -1 -14  -1-4.03947 8.08063   6
   1 -14   1 4.70292 11.3276   6
  -1 -14  -2 590.477 81.0223   2
  -1 -14  -2 648.958 77.2313   6
   1 -14   2 528.015 79.8207   6
  -1 -14  -3 152.059 33.5459   6
   1 -14   3 147.911 43.7979   6
  -1 -14  -3 109.469 36.2464   2
   1 -14   4 114.625 39.0094   6
  -1 -14  -4 112.508 35.0745   2
  -1 -14  -4 121.695 29.1327   6
  -1 -14  -5 1763.38 108.070   6
  -1 -14  -5 1527.37 132.197   2
   1 -14   5 1551.97 153.065   6
   1 -14   6-3.79230 4.38066   5
  -1 -14  -6 10.1342 13.3646   2
  -1 -14  -6 7.73562 5.36400   6
   1 -14   6-11.1675 7.51741   6
  -1 -14  -7 176.956 24.0702   6
   1 -14   7 223.051 27.4860   5
  -1 -14  -7 172.650 44.1163   2
   1 -14   7 161.443 51.5096   6
  -1 -14  -8 220.771 53.7861   4
  -1 -14  -8 138.048 41.5161   2
   1 -14   8 105.583 44.0612   6
  -1 -14  -9 250.000 56.3165   4
   1 -14   9 179.017 62.9588   6
  -1 -14  -9 185.691 53.5266   2
   1 -14  10 176.747 61.9774   6
  -1 -14 -10 182.886 47.3719   4
  -1 -14 -10 116.956 53.7477   2
  -1 -14 -11 29.1314 28.0909   4
   1 -14  11 9.24173 15.9901   6
   1 -14  12 5.05377 10.3376   6
   1 -14  13 37.0530 35.4813   6
   1 -14  14-74.0507 43.5042   6
  -1 -15  14 125.135 71.3269   6
   1 -15 -14 11.5290 9.23628   2
   1 -15 -13 56.4310 45.5279   2
  -1 -15  13 21.6315 17.8771   6
   1 -15 -12 68.2862 31.8772   4
  -1 -15  12 22.8771 29.5579   6
   1 -15 -12 3.81729 14.2085   2
   1 -15 -11 212.961 60.5103   2
   1 -15 -11 232.941 60.3436   4
  -1 -15  11 273.357 85.4163   6
   1 -15 -10-4.49197 19.6764   4
   1 -15 -10 6.16786 22.5230   2
  -1 -15  10-23.9667 24.0273   6
  -1 -15  10 9.04161 11.8891   5
  -1 -15   9-60.0424 36.1547   6
   1 -15  -9 15.3603 18.5189   4
   1 -15  -9 10.3309 4.43536   2
  -1 -15   8 73.6363 31.8930   6
   1 -15  -8 115.914 42.1895   2
   1 -15  -8 149.957 46.3414   4
   1 -15  -7 274.694 64.1090   4
   1 -15  -7 194.657 52.9569   2
  -1 -15   7 218.569 68.3057   6
   1 -15  -6-0.23145 13.8099   2
   1 -15  -6 14.4520 21.6137   4
  -1 -15   6 4.68458 9.49121   6
   1 -15  -5 281.398 60.5124   2
   1 -15  -5 310.624 69.1567   4
  -1 -15   5 328.755 75.4455   6
   1 -15  -4 749.675 110.903   4
  -1 -15   4 610.698 107.090   6
   1 -15  -4 500.557 80.3648   2
  -1 -15   3 1357.06 139.776   6
   1 -15  -3 1318.58 109.128   6
   1 -15  -2 340.380 57.3963   6
  -1 -15   2 331.401 73.2982   6
  -1 -15   1 230.244 57.4091   6
   1 -15  -1 301.414 57.7070   6
   1 -15   0 167.659 43.8498   6
  -1 -15   0 156.582 41.8005   6
   1 -15   1 7.79994 13.9437   6
  -1 -15  -1-0.96239 12.6424   6
   1 -15   2 301.025 64.4279   6
  -1 -15  -2 428.890 65.9540   6
   1 -15   3 972.831 118.544   6
  -1 -15  -3 884.040 104.423   2
  -1 -15  -3 1234.16 105.687   6
  -1 -15  -4 706.604 74.6630   6
   1 -15   4 549.815 90.3212   6
  -1 -15  -4 640.856 88.1774   2
  -1 -15  -5 110.587 35.6404   2
  -1 -15  -5 136.285 30.4676   6
   1 -15   5 134.852 49.4146   6
   1 -15   6 27.5152 10.8265   5
  -1 -15  -6 12.6960 9.70300   6
  -1 -15  -6 23.5600 20.8921   2
   1 -15   6 8.12995 12.6240   6
  -1 -15  -7 26.8967 16.2045   2
   1 -15   7 29.9699 25.7440   6
  -1 -15  -8 2.22924 19.4724   4
   1 -15   8 28.9870 35.0231   6
  -1 -15  -8-2.76149 6.87844   2
   1 -15   9 27.3352 34.6902   6
  -1 -15  -9 51.5345 26.6229   4
  -1 -15  -9 23.4194 21.5046   2
  -1 -15 -10 28.0796 28.4809   4
  -1 -15 -10 3.75592 7.95750   2
   1 -15  10 11.9560 17.7839   6
  -1 -15 -11 46.9609 26.4703   2
  -1 -15 -11 103.601 38.2478   4
   1 -15  11 163.667 61.9667   6
  -1 -15 -12-28.5691 22.6351   2
   1 -15  12-19.3697 16.3804   6
   1 -15  13-34.9180 30.3543   6
   1 -15  14-52.1304 37.9313   6
  -1 -16  13 62.3500 49.9956   6
   1 -16 -13 20.4487 33.4283   2
  -1 -16  12-2.16411 14.3949   6
   1 -16 -12 17.7637 18.1721   4
   1 -16 -12 36.8706 34.2094   2
  -1 -16  11 8.44674 25.7959   6
   1 -16 -11 23.7234 21.7652   4
   1 -16 -11 7.17158 17.1854   2
   1 -16 -10 17.1113 17.3352   2
   1 -16 -10-5.71502 20.8315   4
  -1 -16  10-11.1717 26.2748   6
   1 -16  -9 8.91042 12.0597   4
  -1 -16   9 13.2733 20.0646   6
   1 -16  -9 24.6866 24.1693   2
   1 -16  -8 126.742 44.1295   4
   1 -16  -8 136.563 48.3058   2
  -1 -16   8 108.783 48.7973   6
   1 -16  -7 22.1557 19.4934   4
  -1 -16   7 7.64681 10.6806   6
   1 -16  -7 15.3308 31.1826   2
   1 -16  -6 64.0541 31.9996   2
  -1 -16   6 59.9641 35.4310   6
   1 -16  -6 49.8267 34.4914   4
  -1 -16   5 296.885 76.8139   6
   1 -16  -5 318.992 69.4179   2
   1 -16  -5 328.554 71.7327   4
   1 -16  -4 1387.86 150.820   4
  -1 -16   4 1078.50 136.552   6
  -1 -16   3 33.0233 32.0124   6
   1 -16  -3 10.1106 13.9553   6
   1 -16  -2 1019.39 105.845   6
  -1 -16   2 731.681 110.833   6
   1 -16  -1 1267.90 122.581   6
  -1 -16   1 896.103 121.557   6
  -1 -16   0 221.910 51.0236   6
   1 -16   0 223.537 54.3022   6
   1 -16   1 26.0500 23.3578   6
  -1 -16  -1 11.2802 10.7553   6
   1 -16   2-6.72961 8.77975   6
  -1 -16  -2-3.09447 6.49446   6
  -1 -16  -3 265.753 50.8630   6
  -1 -16  -3 178.256 43.1746   2
   1 -16   3 188.231 54.7879   6
  -1 -16  -4 370.004 57.7133   6
   1 -16   4 312.755 70.3554   6
  -1 -16  -4 287.700 60.2564   2
  -1 -16  -5 97.0034 27.7643   6
  -1 -16  -5 69.5124 31.1812   2
   1 -16   5 53.8808 31.3493   6
  -1 -16  -6 209.083 36.4531   6
   1 -16   6 262.062 69.8836   6
  -1 -16  -6 164.731 46.4592   2
   1 -16   7 24.4195 35.4082   6
  -1 -16  -7 14.3305 14.3235   4
  -1 -16  -7 12.0117 14.3193   2
  -1 -16  -8 251.227 63.7648   4
  -1 -16  -8 213.323 56.2575   2
   1 -16   8 228.823 67.0483   6
   1 -16   9 235.358 75.7842   6
  -1 -16  -9 177.405 56.9689   2
  -1 -16  -9 298.843 66.9449   4
  -1 -16 -10 60.7808 31.1256   4
   1 -16  10 100.744 60.5779   6
  -1 -16 -10 92.9664 38.2998   2
  -1 -16 -11-2.98374 20.4289   2
  -1 -16 -11 5.01440 14.1251   4
   1 -16  11-5.80474 13.3216   6
   1 -16  12 61.6143 42.1480   6
  -1 -16 -12 49.5222 37.4874   2
   1 -16  13 44.9394 32.0881   6
  -1 -16 -13 24.6633 26.3475   2
  -1 -17  12 3.70507 34.2810   6
   1 -17 -12 59.3353 33.1761   4
   1 -17 -12 33.8344 29.7108   2
  -1 -17  11 11.6352 23.6819   6
   1 -17 -11 35.0695 26.3377   4
   1 -17 -11 19.3805 9.45136   2
   1 -17 -10 145.953 53.1331   4
  -1 -17  10 139.124 64.1180   6
   1 -17 -10 76.6402 43.8902   2
  -1 -17   9 4.36145 15.2961   6
   1 -17  -9 41.1858 28.0766   2
   1 -17  -9 55.5527 34.3775   4
   1 -17  -8-10.5491 17.6906   2
   1 -17  -8 53.4226 37.9764   4
  -1 -17   8-33.9570 36.6147   6
  -1 -17   7-14.5813 18.6233   6
   1 -17  -7 6.87778 4.84966   2
   1 -17  -7-58.7695 31.2644   4
   1 -17  -6 283.638 71.2533   4
   1 -17  -6 252.194 63.6198   2
  -1 -17   6 275.007 75.4962   6
  -1 -17   5 864.250 133.596   6
   1 -17  -5 1102.38 140.151   4
  -1 -17   4 221.642 66.6725   6
   1 -17  -4 199.443 63.2431   4
  -1 -17   3 385.504 80.6964   6
   1 -17  -3 541.461 76.4170   6
   1 -17  -2 463.955 72.7056   6
  -1 -17   2 361.328 75.8308   6
  -1 -17   1 57.2380 28.5288   6
   1 -17  -1 51.8990 27.5807   6
   1 -17   0 188.792 51.7476   6
  -1 -17   0 156.596 43.8596   6
   1 -17   1 322.625 69.3746   6
  -1 -17  -1 419.448 71.2877   6
   1 -17   2 370.556 76.1536   6
  -1 -17  -2 491.518 74.4232   6
   1 -17   3 6.80648 11.8503   6
  -1 -17  -3-5.56020 9.45993   6
  -1 -17  -4 439.392 80.8682   2
  -1 -17  -4 494.184 69.2087   6
   1 -17   4 362.223 76.8787   6
   1 -17   5 292.730 70.7607   6
  -1 -17  -5 416.090 59.2328   6
  -1 -17  -5 310.006 64.2364   2
   1 -17   6-10.6882 10.9507   6
  -1 -17  -6-15.1456 16.1756   2
   1 -17   7 7.29515 24.1934   6
  -1 -17  -7 10.8966 10.9404   4
  -1 -17  -7 2.97706 13.1292   2
  -1 -17  -8 79.0301 38.6046   4
   1 -17   8 112.567 53.2147   6
  -1 -17  -8 82.5441 35.3468   2
   1 -17   9 112.896 59.6112   6
  -1 -17  -9 149.145 51.8690   4
  -1 -17  -9 70.6169 37.7564   2
   1 -17  10-0.77446 26.2286   6
  -1 -17 -10 43.2254 34.2453   2
  -1 -17 -10 54.8754 28.8781   4
  -1 -17 -11 32.6789 25.7038   4
   1 -17  11 82.3396 46.6194   6
  -1 -17 -11 37.1137 29.7925   2
   1 -17  12-11.3478 31.0515   6
  -1 -17 -12-20.3785 20.1334   2
   1 -18 -12 41.4416 16.4606   4
   1 -18 -11 7.65337 5.26436   4
   1 -18 -11 13.5839 24.2690   2
  -1 -18  11-19.9595 44.7425   6
  -1 -18  10 43.1644 47.3083   6
   1 -18 -10 25.4166 20.5566   4
   1 -18 -10 3.48951 16.4906   2
  -1 -18   9 14.5122 20.4379   6
   1 -18  -9 16.5863 29.8263   4
   1 -18  -9 1.54403 14.6616   2
   1 -18  -8 6.42098 11.6577   2
  -1 -18   8 22.9883 30.9283   6
   1 -18  -8 21.3032 26.7603   4
   1 -18  -7 206.223 65.5678   4
  -1 -18   7 139.856 56.0756   6
   1 -18  -7 114.504 49.3573   2
   1 -18  -6 113.257 40.3006   2
  -1 -18   6 175.340 69.2764   6
   1 -18  -6 227.433 66.7914   4
   1 -18  -5 119.308 52.4108   4
  -1 -18   5 89.7184 45.7381   6
  -1 -18   4 3.11873 16.5125   6
   1 -18  -4 40.8330 34.8704   4
  -1 -18   3 562.129 101.724   6
   1 -18  -3 665.485 115.985   4
   1 -18  -2 28.2581 24.6935   6
  -1 -18   2-0.29285 9.58568   6
  -1 -18   1-12.9763 22.6957   6
   1 -18  -1-0.64634 14.5182   6
  -1 -18   0 176.157 50.4360   6
   1 -18   0 224.696 58.9030   6
   1 -18   1 144.101 47.7041   6
  -1 -18  -1 145.899 43.6921   6
   1 -18   2 424.772 84.3543   6
  -1 -18  -2 478.888 76.3388   6
   1 -18   3 173.757 54.9454   6
  -1 -18  -3 133.024 36.5207   6
  -1 -18  -4-4.56311 4.20569   2
   1 -18   4 38.3244 35.9431   6
  -1 -18  -4 32.7541 23.1169   6
   1 -18   5 41.5422 29.7890   6
  -1 -18  -5 94.5660 37.5145   2
  -1 -18  -5 69.2148 26.4903   6
  -1 -18  -6 68.2755 36.1152   2
   1 -18   6 96.1087 46.2416   6
  -1 -18  -7-19.5324 17.6496   4
   1 -18   7 4.34160 14.7853   6
  -1 -18  -7 27.5141 28.0372   2
   1 -18   8 75.5032 49.0667   6
  -1 -18  -8 30.5932 26.2913   2
  -1 -18  -8 76.0033 35.0079   4
   1 -18   9 30.8673 24.6718   6
  -1 -18  -9 8.24181 8.84595   2
  -1 -18  -9 15.0440 25.2076   4
  -1 -18 -10 36.8955 32.8023   4
   1 -18  10-5.89922 41.2094   6
  -1 -18 -10 75.7626 40.9032   2
  -1 -18 -11 12.5100 19.1142   2
   1 -18  11 18.4267 31.1430   6
   1 -19 -12 146.682 48.5374   4
   1 -19 -11 160.360 66.4355   4
   1 -19 -10-6.62372 19.1030   4
  -1 -19  10 10.8741 15.9273   6
   1 -19 -10 11.9480 9.93467   2
   1 -19  -9-41.0678 28.5320   2
  -1 -19   9-83.2247 48.0775   6
   1 -19  -9 8.35297 12.8312   4
  -1 -19   8 13.0774 39.0565   6
   1 -19  -8 4.61267 19.4076   2
   1 -19  -8 18.6143 36.8977   4
   1 -19  -7 36.3047 31.6050   2
  -1 -19   7 24.1337 25.7568   6
   1 -19  -7-10.7719 15.4991   4
   1 -19  -6 20.7142 21.8535   4
  -1 -19   6 9.24241 29.3851   6
  -1 -19   5 42.3278 38.5658   6
   1 -19  -5 57.6840 40.6598   4
   1 -19  -4-1.58504 25.6370   4
  -1 -19   4-3.60334 18.3875   6
  -1 -19   3-19.1754 26.2600   6
   1 -19  -3 30.4468 39.7180   4
  -1 -19   2-11.2312 5.69870   6
   1 -19  -2 55.8520 26.8720   6
   1 -19  -1 315.837 70.9988   6
  -1 -19   1 282.382 69.9597   6
   1 -19   0 85.5308 33.3019   6
  -1 -19   0 125.507 44.1809   6
   1 -19   1 106.615 42.9170   6
  -1 -19  -1 136.318 45.0353   6
   1 -19   2 18.8345 20.9692   6
  -1 -19  -2 23.9580 18.5023   6
  -1 -19  -3 751.108 96.4050   6
   1 -19   3 661.498 112.429   6
  -1 -19  -4 15.5800 15.9596   6
   1 -19   4 44.3721 34.3083   6
   1 -19   5 20.2437 27.9080   6
  -1 -19  -5 11.4245 9.50638   2
  -1 -19  -6 0.91511 23.3274   2
   1 -19   6 12.4562 19.9683   6
   1 -19   7 130.601 65.7229   6
  -1 -19  -7 230.503 69.2426   4
  -1 -19  -7 96.1545 40.5112   2
  -1 -19  -8 26.7819 27.2117   4
  -1 -19  -8 12.5361 24.6603   2
   1 -19   8 36.3509 35.4609   6
  -1 -19  -9-18.8714 22.1607   4
   1 -19   9-49.9301 36.8552   6
  -1 -19  -9 37.8569 29.5480   2
   1 -19  10 101.307 64.1060   6
  -1 -19 -10 30.3048 29.7341   4
  -1 -19 -10 27.1404 25.0581   2
   1 -20 -11 10.2402 19.8875   4
   1 -20 -10 13.2697 22.4533   4
  -1 -20   9 33.2179 33.4866   6
   1 -20  -9 15.7345 21.3713   2
   1 -20  -9 74.1546 42.3562   4
   1 -20  -8-4.39047 20.3359   2
   1 -20  -8 26.1004 31.7638   4
  -1 -20   8-14.0892 16.7401   6
  -1 -20   7 87.5122 55.2702   6
   1 -20  -7 52.1382 29.1951   4
  -1 -20   6 56.7781 42.0622   6
   1 -20  -6 14.8139 13.4800   4
  -1 -20   5 1.02250 12.0309   6
   1 -20  -5 59.9675 44.6520   4
  -1 -20   4-4.49550 25.0855   6
   1 -20  -4 100.334 46.2004   4
  -1 -20   3 117.259 49.4115   6
   1 -20  -3 141.553 65.5270   4
  -1 -20   2-26.7682 22.8516   6
   1 -20  -2-3.40720 20.5869   6
  -1 -20   1 17.1964 17.2584   6
   1 -20  -1 3.45187 12.5184   6
  -1 -20   0 99.7888 40.5935   6
   1 -20   0 56.5742 30.9189   6
  -1 -20  -1 92.7759 36.6617   6
   1 -20   1 109.421 42.8858   6
   1 -20   2 19.5618 20.7869   6
  -1 -20  -2 4.61738 11.4316   6
   1 -20   3 91.5793 64.5327   6
  -1 -20  -3 111.132 36.4812   6
   1 -20   4 2.22864 15.0092   6
   1 -20   5-48.2514 33.0573   6
  -1 -20  -6-7.05616 15.2002   2
   1 -20   6 32.5106 9.08721   6
   1 -20   7 6.93372 22.9695   6
  -1 -20  -7-2.62282 24.5206   2
  -1 -20  -7 5.83357 18.9512   4
   1 -20   8-7.24323 16.8982   6
  -1 -20  -8-6.65600 31.8941   4
  -1 -20  -8 8.81647 14.0668   2
  -1 -20  -9 75.3356 40.5828   4
  -1 -20  -9 35.7951 31.9181   2
   1 -20   9 10.9400 33.3953   6
  -1 -20 -10 125.608 56.8991   4
   1 -21 -11 9.08813 15.7119   4
   1 -21 -10 41.8882 36.3097   4
   1 -21  -9 36.5014 35.4606   4
   1 -21  -8 113.504 54.6139   4
  -1 -21   8 0.12962 19.5214   6
  -1 -21   7-1.58694 35.5451   6
   1 -21  -7 8.98265 8.99394   4
  -1 -21   6 2.98624 25.3489   6
   1 -21  -6-8.66332 13.6215   4
  -1 -21   5 59.7822 42.7359   6
   1 -21  -5 115.669 54.6691   4
  -1 -21   4 48.2353 33.7008   6
   1 -21  -4 53.5047 42.3129   4
  -1 -21   3 27.7799 38.1377   6
   1 -21  -3 50.8086 37.2009   4
  -1 -21   2 26.6313 25.5479   6
   1 -21  -2 33.9465 40.3687   4
  -1 -21   1 23.2028 12.2944   6
   1 -21  -1 85.1466 38.0314   6
   1 -21   0 138.441 53.1840   6
  -1 -21   0 141.609 50.5254   6
   1 -21   1 5.30147 14.5854   6
  -1 -21  -1 5.07979 16.5621   6
  -1 -21  -2 0.87703 11.3385   6
   1 -21   2 13.4650 14.2146   6
  -1 -21  -3 6.42068 7.14244   6
   1 -21   3 3.23878 24.3098   6
   1 -21   4 9.74332 32.2510   6
   1 -21   5 18.7511 32.2029   6
   1 -21   6-40.4463 32.3704   6
  -1 -21  -6 66.2317 43.6036   4
  -1 -21  -7-16.6744 34.3939   4
  -1 -21  -7 17.7784 24.0948   2
   1 -21   7-16.2177 21.6140   6
  -1 -21  -8 10.8972 28.5321   4
  -1 -21  -9 13.9660 16.5968   4
  -1 -21 -10-15.8078 19.9464   4
   1 -22 -10 16.0750 20.9318   4
   1 -22  -9-20.8207 23.6101   4
   1 -22  -8-6.41609 29.8614   4
   1 -22  -7 59.7166 42.9114   4
  -1 -22   7 34.1901 30.5191   6
  -1 -22   6 9.83323 32.6057   6
   1 -22  -6 22.1097 14.1899   4
  -1 -22   5 60.7622 39.7831   6
   1 -22  -5 47.0458 36.4641   4
  -1 -22   4 52.6120 40.2573   6
   1 -22  -4 95.1076 56.9687   4
   1 -22  -3 128.677 57.3735   4
  -1 -22   3 16.1393 29.3722   6
  -1 -22   2 19.9208 27.9541   6
   1 -22  -2 111.766 61.9947   4
  -1 -22   1-17.9673 19.3841   6
   1 -22  -1 119.388 66.0601   4
   1 -22   0 40.7125 39.3831   6
  -1 -22   0 44.4048 28.9392   6
   1 -22   1-52.1539 32.1536   6
  -1 -22  -1 6.77107 19.4361   6
  -1 -22  -2 26.9749 21.1052   6
   1 -22   2-0.92455 14.2328   6
   1 -22   3 0.78221 27.7992   6
   1 -22   4 4.16316 30.8303   6
   1 -22   5 20.8025 27.6402   6
   1 -22   6 13.5295 22.6417   6
  -1 -22  -6-47.2274 34.7188   4
  -1 -22  -7 103.182 55.4373   4
  -1 -22  -8 29.5400 27.8563   4
  -1 -22  -9-17.0662 21.4412   4
  -1 -23   5 11.7624 20.7268   6
  -1 -23   4 9.46792 16.3688   6
   1 -23  -4 23.1759 33.1413   4
  -1 -23   3 25.0662 36.1272   6
   1 -23  -3 0.11693 37.0177   4
  -1 -23   2 17.1219 29.6335   6
   1 -23  -2 38.2920 45.6136   4
   1 -23  -1 115.404 59.6173   4
  -1 -23   1 12.8094 22.0596   6
  -1 -23   0 12.5945 18.1191   6
   1 -23   0-53.8636 32.5580   6
   1 -23   1-19.8413 20.7868   6
  -1 -23  -1 90.1013 43.8532   6
   1 -23   2-52.8295 34.2759   6
   1 -23   3 36.0403 34.6398   6
   1 -23   4-28.4301 26.9333   6
  -1 -23  -5 61.5181 50.0508   4
   1 -23   5 9.84500 27.3168   6
  -1 -23  -6-0.11922 30.7835   4
  -1 -24   4-17.3351 22.1997   6
  -1 -24   3 12.9582 18.7420   6
  -1 -24   2 10.3965 23.7621   6
  -1 -24   1 14.0228 21.1049   6
  -1 -24   0 26.6969 21.4634   6
   1 -24   1-13.3520 17.7577   6
   1 -24   2 0.10260 23.4680   6
   1 -24   3-79.9948 44.4675   6
   1 -24   4-86.9766 47.7367   6
  -1 -25   2 4.01220 13.0689   6
  -1 -25   1 9.66631 40.4057   6
   2   0 -20-44.9876 27.2152   1
   2   0 -19-32.1604 22.1999   1
   2   0 -18 14.6038 14.4654   1
   2   0 -17-23.1048 17.2489   1
  -2   0  16 205.179 47.2743   6
   2   0 -16 345.814 68.6725   1
   2   0 -15-8.81064 4.72776   1
  -2   0  15 11.1712 16.4809   6
  -2   0  14 631.879 76.0942   6
   2   0 -14 691.041 79.8861   1
  -2   0  13-4.15845 5.88436   6
  -2   0  13 11.5674 5.53139   4
  -2   0  13 1.38793 8.04288   3
   2   0 -13-0.63295 6.23117   1
   2   0 -12 1231.92 98.5125   1
  -2   0  12 1309.22 76.6577   3
  -2   0  12 1434.03 108.871   6
  -2   0  12 1330.83 94.0841   4
  -2   0  11 4.06052 8.47473   5
  -2   0  11-13.0731 11.1439   4
  -2   0  11-4.06159 7.44030   3
   2   0 -11 1.98820 4.18803   1
  -2   0  10 136.492 41.5395   5
  -2   0  10 206.704 30.7700   3
  -2   0  10 191.357 32.8620   4
   2   0 -10 139.923 28.8245   1
   2   0  -9 4.25811 4.99864   1
  -2   0   9-6.77606 5.54259   4
  -2   0   9-6.58676 16.2301   5
  -2   0   9 0.69496 5.82264   3
  -2   0   8 4019.75 200.351   5
   2   0  -8 4154.90 152.245   1
  -2   0   8 4207.10 149.860   3
  -2   0   8 4586.89 165.706   4
  -2   0   7 75.9780 20.7164   3
   2   0  -7 35.0706 12.5928   1
  -2   0   7 13.3641 11.5294   5
  -2   0   7 26.6596 13.1104   4
   2   0  -6 802.008 51.7009   1
  -2   0   6 907.629 79.3802   5
  -2   0   6 751.648 58.6546   4
  -2   0   6 908.672 61.1955   3
  -2   0   5-5.47986 3.77979   1
  -2   0   5-3.37771 7.10685   3
  -2   0   5 5.48319 5.95853   5
   2   0  -5-1.75854 3.83108   1
  -2   0   5-0.17289 5.36754   4
  -2   0   4 2600.90 106.683   4
  -2   0   4 2747.08 80.4688   1
  -2   0   4 2856.20 109.386   3
   2   0  -4 2905.71 85.5109   1
  -2   0   3-8.70066 10.4981   3
   2   0  -3 7.05669 3.20171   1
  -2   0   3 1.88051 5.87539   4
  -2   0   3 5.53139 2.12223   1
  -2   0   2 22695.7 427.218   3
  -2   0   2 20719.8 414.943   4
   2   0  -1 30.8789 14.4804   3
  -2   0   1 11.7149 8.34854   4
  -2   0   1 31.6071 16.8021   3
   2   0   0 9253.18 205.194   4
   2   0   0 9020.45 213.989   3
  -2   0   0 8289.17 197.579   4
  -2   0   0 9002.88 216.177   3
   2   0   1 7.23653 2.23698   3
  -2   0  -1-1.24555 3.56522   4
  -2   0  -1-5.63610 10.5326   3
   2   0   1 3.35847 3.37744   4
  -2   0  -2 6085.10 160.086   3
  -2   0  -2 5400.68 133.912   4
   2   0   2 5961.63 157.661   3
   2   0   3 7.06475 6.11226   3
  -2   0  -3 4.05020 3.22761   4
  -2   0  -3 30.0898 9.59165   3
   2   0   4 3176.88 102.613   3
  -2   0  -4 2953.01 72.5939   4
  -2   0  -5 18.3110 14.9646   6
   2   0   5 9.50351 11.7274   3
  -2   0  -6 2037.66 103.872   6
   2   0   6 2111.51 80.3172   3
  -2   0  -7-4.44263 6.88631   6
   2   0   7 3.81245 4.98598   3
  -2   0  -7 1.80506 8.55057   1
  -2   0  -8 2045.30 131.827   5
  -2   0  -8 1819.11 116.932   1
   2   0   8 1921.44 72.4281   3
  -2   0  -8 1926.34 111.158   6
  -2   0  -9 10.7970 11.2690   5
   2   0   9 0.05913 1.85970   3
  -2   0  -9 8.26894 12.0294   1
  -2   0  -9-2.46740 10.0526   6
  -2   0 -10-10.9177 11.1409   1
  -2   0 -11-7.55576 16.0345   1
  -2   0 -12 18.5553 14.4538   1
  -2   0 -13-11.9022 15.7190   1
  -2   0 -14-6.13917 17.1165   1
  -2   0 -15-17.4125 18.3429   1
  -2   0 -16 18.0057 6.06615   1
  -2   0 -17 26.2665 28.6458   1
  -2   0 -18-5.78068 10.5371   1
   2   1 -20-8.66768 12.3075   1
   2  -1 -20 13.0305 21.6079   1
   2   1 -19-12.8967 14.1980   1
   2  -1 -19-71.6089 33.0035   1
   2   1 -18 20.0275 17.2375   1
   2  -1 -18-42.1452 24.4150   1
   2   1 -17-33.3450 20.3456   1
   2  -1 -17-7.29000 14.2904   1
  -2  -1  16 48.7297 24.5427   6
   2  -1 -16 49.7455 31.8585   1
   2   1 -16 36.5771 25.8340   1
   2   1 -15 320.788 58.1949   1
   2  -1 -15 408.685 68.5984   1
  -2   1  15 247.991 45.6518   6
  -2  -1  15 411.791 66.6268   6
   2   1 -14 405.704 63.3946   1
  -2   1  14 504.127 63.7583   6
  -2  -1  14 487.383 70.3273   6
   2  -1 -14 397.622 64.7304   1
  -2   1  14 249.196 34.2301   3
   2   1 -13 9.04188 12.5803   1
  -2  -1  13 21.2673 8.37194   3
  -2   1  13 48.9068 17.5299   3
  -2   1  13 30.4185 14.6360   6
  -2  -1  13-2.81348 13.1193   6
  -2  -1  13 0.36146 2.24849   4
   2  -1 -13 7.47291 8.58530   1
  -2   1  13 12.2722 12.2519   4
  -2   1  12 15.0392 10.4529   6
  -2  -1  12-29.3825 21.7818   5
  -2  -1  12 21.8684 12.5752   6
  -2  -1  12 21.9479 9.92370   3
   2  -1 -12 14.5662 11.1339   1
  -2  -1  12 13.9464 5.02002   4
  -2   1  12 32.6021 17.6163   3
  -2   1  12 12.5692 5.22842   4
   2   1 -12 4.17137 3.91804   1
  -2  -1  11 931.158 60.2281   3
   2   1 -11 817.319 76.2379   1
  -2  -1  11 774.950 101.607   5
   2  -1 -11 872.124 80.8515   1
  -2   1  11 1126.23 83.9822   4
  -2  -1  11 1022.69 79.4951   4
  -2   1  11 988.856 73.6905   3
  -2  -1  10 571.740 59.2454   4
  -2  -1  10 434.491 69.6122   5
  -2   1  10 383.447 68.9283   5
   2  -1 -10 470.279 56.3303   1
  -2   1  10 534.777 56.2082   4
   2   1 -10 465.229 52.8518   1
  -2  -1  10 488.641 43.3203   3
  -2   1  10 559.648 55.2173   3
  -2   1   9 357.047 46.1018   4
   2   1  -9 261.669 36.4893   1
  -2  -1   9 315.639 57.2156   5
  -2   1   9 307.621 58.9200   5
  -2  -1   9 366.860 45.6199   4
  -2  -1   9 330.880 35.3249   3
   2  -1  -9 293.010 40.6561   1
   2  -1  -8 431.634 46.9858   1
  -2  -1   8 506.693 51.5688   4
  -2   1   8 445.492 50.6907   4
  -2   1   8 401.759 61.6781   5
  -2  -1   8 430.537 41.2865   3
  -2  -1   8 460.158 63.8360   5
   2   1  -8 422.639 44.1125   1
   2  -1  -7 5455.13 171.553   1
  -2  -1   7 5423.44 179.347   4
  -2   1   7 5306.52 164.157   1
  -2   1   7 5319.82 182.446   4
  -2  -1   7 5089.56 214.043   5
  -2   1   7 5225.85 220.584   5
   2   1  -7 4915.11 156.366   1
  -2  -1   7 5032.34 160.415   3
  -2   1   6 1987.10 85.3689   1
   2   1  -6 1890.55 79.7931   1
  -2  -1   6 1799.71 94.8078   4
  -2  -1   6 2051.47 121.440   5
   2  -1  -6 2001.48 90.2930   1
  -2  -1   6 1945.82 89.1934   3
  -2   1   6 2178.61 103.579   4
  -2   1   6 1922.29 119.458   5
   2  -1  -5 1056.17 64.8949   4
  -2  -1   5 1024.66 61.7562   3
  -2   1   5 1068.05 80.3034   5
  -2   1   5 1037.17 66.8080   4
  -2   1   5 1092.11 55.2944   1
   2   1  -5 1027.23 50.0237   1
   2  -1  -5 1119.80 58.9684   1
  -2   1   4 306.102 39.3297   5
   2  -1  -4 274.918 31.8502   4
   2   1  -4 266.905 20.2946   1
   2  -1  -4 298.038 25.7013   1
  -2  -1   4 256.880 29.1309   3
  -2   1   4 206.841 29.4155   4
   2   1  -4 230.165 29.6615   3
  -2   1   4 247.961 23.3006   1
  -2  -1   3 13728.1 302.999   3
   2   1  -3 13421.7 239.548   1
   2  -1  -3 13956.4 305.056   4
  -2   1   3 13334.2 258.603   1
   2   1  -3 13785.8 303.917   3
  -2   1   3 12495.5 298.089   4
  -2   1   2 297.805 20.3219   2
   2  -1  -2 341.758 23.4610   2
  -2  -1   2 301.976 31.8640   3
   2   1  -2 279.876 30.3783   3
   2  -1  -2 271.333 28.9040   4
  -2   1   2 275.052 29.9519   4
   2   1  -1 2909.75 106.917   3
  -2   1   1 3195.69 107.403   4
   2  -1  -1 3173.37 105.273   4
  -2  -1   1 2787.47 106.441   3
  -2  -1   0 16445.4 343.171   3
   2  -1   0 16984.6 329.987   4
  -2   1   0 14920.0 323.182   4
   2   1   0 15927.7 338.513   3
  -2   1   0 16632.8 343.482   3
  -2  -1  -1 10234.0 242.846   3
  -2   1  -1 10444.0 239.970   3
   2   1   1 10104.1 237.972   3
   2  -1   1 10724.8 227.230   4
  -2   1  -1 9599.83 218.650   4
   2   1   2 2152.59 89.5777   3
  -2   1  -2 2285.23 76.8956   4
  -2   1  -2 2380.18 88.5513   3
   2  -1   2 2328.84 79.4745   4
  -2  -1  -3 6852.53 179.608   1
  -2   1  -3 6705.31 170.399   3
  -2  -1  -3 6464.61 141.740   4
   2  -1   3 6803.67 155.152   4
  -2   1  -3 6357.79 148.011   4
   2  -1   3 6770.68 168.862   3
   2   1   3 6786.12 179.141   3
  -2  -1  -4 13881.9 275.941   4
   2   1   4 15583.3 331.362   3
  -2  -1  -4 15674.2 350.545   1
   2  -1   4 15637.7 294.832   4
  -2   1  -4 15778.8 319.866   3
  -2   1  -4 15492.0 352.826   6
   2  -1   4 15677.4 315.759   3
  -2   1  -5 14372.7 338.319   6
  -2  -1  -5 13485.5 315.864   6
   2  -1   5 13356.2 257.150   4
  -2  -1  -5 14744.5 341.073   1
   2   1   5 14514.6 308.020   3
  -2  -1  -6 376.474 40.6232   6
  -2   1  -6 401.184 46.4430   6
   2   1   6 418.995 36.7866   3
  -2  -1  -6 387.967 46.7967   1
  -2  -1  -7 1507.68 101.029   1
  -2   1  -7 1598.11 100.199   6
  -2  -1  -7 1559.64 90.2917   6
   2   1   7 1667.09 76.8120   3
  -2  -1  -8 287.214 45.8439   1
   2   1   8 319.498 31.2612   3
  -2   1  -8 282.381 42.6854   6
  -2  -1  -8 313.135 42.0025   6
  -2   1  -8 374.998 53.9548   5
  -2   1  -9 259.959 45.9141   5
  -2  -1  -9 249.477 38.9501   6
  -2  -1  -9 307.457 53.9479   5
   2   1   9 273.478 28.5963   3
  -2  -1  -9 303.451 51.9833   1
  -2   1  -9 259.084 43.8056   1
  -2   1  -9 285.099 44.6155   6
   2   1  10 261.065 26.7547   3
  -2  -1 -10 260.901 47.2423   1
  -2   1 -10 219.878 44.0932   1
  -2   1 -10 296.093 51.7079   5
  -2   1 -11 24.7617 19.9847   1
   2   1  11 48.9465 10.3293   3
  -2  -1 -11 44.6381 20.2674   1
  -2  -1 -12 17.3805 13.6192   1
  -2   1 -12 8.53536 9.64224   1
  -2   1 -13 153.972 44.4423   1
  -2  -1 -13 215.138 50.8849   1
  -2  -1 -14 23.6554 24.9196   1
  -2   1 -14 101.075 37.8344   1
  -2  -1 -15 96.8483 42.1665   1
  -2   1 -15 110.855 42.8557   1
  -2  -1 -16 47.5860 28.8536   1
  -2   1 -16 76.3715 40.2569   1
  -2   1 -17 23.9993 28.5974   1
  -2  -1 -17 13.2587 21.8367   1
  -2   1 -18-42.0367 28.1164   1
  -2  -1 -18 11.0752 18.6542   1
   2  -2 -20-7.47385 11.9697   1
   2   2 -20-24.1963 19.8411   1
   2   2 -19 8.58143 20.9038   1
   2  -2 -19 0.06883 6.20172   1
   2   2 -18 4.36421 8.20796   1
   2  -2 -18-7.59950 9.82460   1
   2   2 -17 1.18271 5.04327   1
   2  -2 -17 17.4686 19.8527   1
   2   2 -16-10.3914 9.71504   1
  -2  -2  16 18.7354 10.1777   6
   2  -2 -16 12.0277 4.12478   1
  -2  -2  15 44.4707 25.7480   6
   2   2 -15 6.21632 12.8055   1
  -2   2  15 21.6488 15.0914   6
   2  -2 -15-0.38990 11.1498   1
  -2   2  14 9.10791 8.39395   6
  -2   2  14 7.01372 8.15338   3
   2  -2 -14-15.7101 13.8148   1
   2   2 -14-8.89652 7.98601   1
  -2  -2  14 11.2975 7.30512   6
  -2   2  13 141.556 30.9664   6
  -2  -2  13 109.185 30.5342   6
  -2  -2  13 57.5174 30.4524   5
   2   2 -13 86.5362 29.1917   1
  -2  -2  13 79.1266 23.2702   4
   2  -2 -13 70.9247 23.4798   1
  -2   2  13 56.2273 20.4573   4
  -2   2  13 117.745 26.8088   3
  -2   2  12 9.78892 8.19825   4
  -2  -2  12 3.45840 15.1713   6
  -2  -2  12 10.3109 5.74465   4
   2   2 -12 14.2915 10.4600   1
  -2   2  12 23.4414 12.1379   6
  -2  -2  12-4.17851 14.9055   5
  -2   2  12 23.0298 14.7112   3
   2  -2 -12-7.82899 15.8716   1
   2   2 -11 264.909 40.6073   1
  -2  -2  11 290.570 43.3690   4
  -2   2  11 288.186 44.1955   4
  -2   2  11 288.308 40.6433   6
  -2  -2  11 238.603 53.1021   5
   2  -2 -11 263.950 44.4779   1
   2   2 -10 37.8027 16.2000   1
  -2  -2  10 47.9374 17.8870   4
  -2  -2  10 17.2082 15.0699   5
  -2  -2  10 21.5798 8.86608   3
  -2   2  10 42.5682 15.0269   4
   2  -2 -10 20.8911 10.5763   1
  -2  -2   9 77.9010 17.2734   3
  -2   2   9 55.9615 31.6200   5
  -2  -2   9 109.294 27.8128   4
   2  -2  -9 100.057 29.3610   1
  -2  -2   9 109.224 35.8325   5
  -2   2   9 98.9007 27.5414   1
   2   2  -9 75.5542 24.5037   1
  -2   2   9 91.2883 25.7581   4
   2  -2  -8 2037.27 109.199   1
  -2  -2   8 1919.19 131.488   5
  -2   2   8 2019.62 139.932   5
  -2  -2   8 1941.99 90.1133   3
  -2   2   8 2313.61 116.155   4
   2   2  -8 1853.18 94.1569   1
  -2   2   8 2235.14 107.311   1
   2  -2  -7 1586.94 88.0894   4
   2   2  -7 1334.86 72.4458   1
  -2  -2   7 1504.61 110.492   5
  -2   2   7 1656.47 85.5889   1
   2  -2  -7 1565.14 88.2050   1
  -2   2   7 1551.30 117.230   5
  -2  -2   7 1466.04 78.8629   3
  -2   2   7 1562.42 92.9534   4
  -2   2   6 11.9285 10.6196   5
   2  -2  -6 8.91075 11.5282   4
   2  -2  -6 6.58295 3.84733   1
  -2  -2   6-1.33830 4.69385   3
  -2   2   6 4.62970 5.15366   4
   2   2  -6 1.33178 4.43250   1
  -2   2   6 3.73889 3.82861   1
   2   2  -5 156.580 18.3383   1
   2   2  -5 170.765 25.5488   3
  -2   2   5 159.320 33.2011   5
   2  -2  -5 229.055 27.0886   1
  -2   2   5 160.508 27.9896   4
  -2   2   5 192.414 24.1159   1
  -2  -2   5 182.906 24.7370   3
   2  -2  -5 179.479 27.1991   4
  -2  -2   4 2516.22 101.866   3
   2  -2  -4 2721.61 96.1158   1
   2   2  -4 2627.51 105.923   3
  -2   2   4 2639.40 90.1433   1
   2  -2  -4 2470.98 104.728   4
  -2   2   4 2539.18 109.404   4
  -2   2   4 2557.99 123.154   5
  -2   2   3 4583.01 150.353   4
   2  -2  -3 4756.45 150.916   4
  -2   2   3 4474.64 122.811   1
   2  -2  -3 4841.85 128.692   2
   2   2  -3 4698.86 148.204   3
  -2   2   3 4797.31 161.753   5
  -2  -2   3 4668.00 148.014   3
  -2   2   2 12639.0 296.279   4
  -2   2   2 13098.7 262.722   2
   2  -2  -2 12885.7 268.888   2
  -2  -2   2 13396.1 301.706   3
   2  -2  -2 13796.1 301.967   4
   2   2  -2 13451.0 301.440   3
  -2  -2   1-1.21725 4.21061   3
  -2   2   1 0.59198 2.06707   4
   2   2  -1 8.73794 6.96263   3
   2  -2  -1 11.9104 8.09120   4
   2  -2   0 145.431 20.0838   4
  -2   2   0 132.121 19.2639   4
   2   2   0 123.527 12.8839   1
   2   2   0 122.795 21.5697   3
  -2  -2   0 141.326 13.6426   1
  -2  -2  -1 2936.55 88.3951   1
   2  -2   1 3014.62 102.944   4
  -2   2  -1 2866.22 98.0666   4
   2   2   1 2842.39 108.245   3
   2   2   1 2747.17 85.3926   1
  -2  -2  -2 1955.87 77.9022   1
   2   2   2 2037.08 91.1977   3
   2  -2   2 2047.05 78.9679   4
  -2   2  -2 1848.52 73.2251   4
  -2   2  -3 2287.28 102.437   6
   2  -2   3 2433.85 85.2114   4
  -2   2  -3 2304.04 90.1176   3
  -2  -2  -3 2315.13 94.3521   1
  -2   2  -4 2771.73 121.537   6
   2  -2   4 2890.53 92.0209   4
  -2  -2  -4 2780.75 114.490   1
  -2   2  -4 2760.40 95.9342   3
  -2  -2  -5 2624.04 117.296   1
  -2   2  -5 2560.38 87.2004   3
   2  -2   5 2418.56 81.0686   4
  -2   2  -5 2558.15 121.110   6
   2  -2   6 277.283 23.2473   4
  -2   2  -6 308.108 41.9540   6
  -2  -2  -6 294.778 33.2514   6
  -2  -2  -6 282.914 39.9433   1
  -2   2  -7 21.2160 12.0677   5
   2  -2   7 6.25189 3.68812   4
  -2  -2  -7 3.94431 3.64117   6
   2   2   7 8.84331 8.40356   3
  -2  -2  -7-9.09586 10.4987   1
  -2   2  -7-1.33020 6.55177   6
  -2   2  -8-8.27866 9.95529   6
   2  -2   8 2.53367 3.25126   4
  -2  -2  -8-6.55620 14.4963   1
   2   2   8 0.34800 5.54624   3
  -2  -2  -8 5.73989 6.85760   6
  -2   2  -8-5.83023 8.78060   5
   2   2   9 761.858 57.3690   3
  -2  -2  -9 606.884 70.7765   1
  -2   2  -9 727.420 74.3252   6
  -2   2  -9 728.911 75.2235   5
  -2  -2  -9 704.712 62.9682   6
  -2   2 -10 176.177 37.1265   5
  -2  -2 -10 234.686 45.9620   1
   2   2  10 216.129 29.1978   3
   2   2  11 378.775 36.7602   3
  -2   2 -11 359.922 59.2829   1
  -2  -2 -11 286.974 58.4405   1
  -2   2 -12 1956.09 151.842   1
  -2  -2 -12 2077.49 151.572   1
   2   2  12 1772.43 78.7863   3
  -2  -2 -13 50.7397 21.2919   1
  -2   2 -13 29.1502 16.1107   1
  -2  -2 -14 139.185 47.5239   1
  -2   2 -14 185.092 47.7777   1
  -2  -2 -15 283.707 64.4652   1
  -2   2 -15 209.804 54.9524   1
  -2   2 -16 32.7227 24.0302   1
  -2  -2 -16 49.6645 33.3656   1
  -2  -2 -17 19.6967 25.5946   1
  -2   2 -17 31.9321 23.9480   1
  -2   2 -18 18.8028 23.9204   1
   2  -3 -20-9.68197 13.4694   1
   2   3 -20 10.3622 13.2341   1
   2   3 -19-30.3127 21.1148   1
   2  -3 -19-32.4275 22.9831   1
   2   3 -18 29.6605 20.0411   1
   2  -3 -18 26.2614 25.6794   1
   2   3 -17-6.68421 8.33587   1
   2  -3 -17 16.9528 18.9927   1
  -2  -3  17 26.1354 19.4905   6
   2  -3 -16 66.7157 28.6838   1
  -2  -3  16 61.2882 27.4130   6
   2   3 -16 52.5065 26.5870   1
   2  -3 -15 348.853 64.6667   1
   2   3 -15 412.506 64.6338   1
  -2  -3  15 411.032 74.7588   6
  -2  -3  14 313.268 62.2880   6
   2  -3 -14 241.725 51.4904   1
   2   3 -14 248.675 45.9132   1
  -2   3  14 135.869 28.5794   6
  -2   3  14 255.567 41.8528   3
   2  -3 -13 13.7968 13.6455   1
  -2  -3  13 21.0681 15.9164   6
  -2  -3  13 8.85192 14.7538   5
  -2  -3  13 0.03225 5.83966   4
  -2   3  13 5.84324 11.0233   6
   2   3 -13 4.18496 3.94515   1
  -2   3  13 3.66106 6.13093   4
  -2  -3  12 19.4513 25.2971   5
  -2  -3  12 46.0839 18.2920   4
  -2  -3  12 50.6159 24.3406   6
  -2   3  12 43.7261 16.0682   6
   2  -3 -12 34.6376 12.9491   1
   2   3 -12 12.4898 11.0190   1
  -2   3  12 38.0832 14.4703   4
  -2   3  11 378.230 42.3934   6
  -2  -3  11 246.855 53.7679   5
  -2  -3  11 371.796 50.0254   4
   2  -3 -11 265.047 46.4743   1
   2   3 -11 276.477 44.3155   1
  -2   3  11 336.740 47.6385   4
  -2   3  10 93.7327 25.1002   1
  -2  -3  10 75.8209 24.5665   5
   2   3 -10 96.2541 23.1005   1
  -2   3  10 138.952 27.9835   4
   2  -3 -10 106.325 27.8695   1
  -2   3   9 54.5922 18.7195   1
  -2   3   9 44.6767 18.6188   4
  -2  -3   9 1.50496 5.42062   5
   2   3  -9-3.35154 4.81196   1
   2  -3  -9 49.8095 14.9381   1
  -2   3   8 402.684 45.3895   1
  -2  -3   8 375.475 55.1434   5
  -2   3   8 501.411 54.8509   4
   2  -3  -8 394.952 44.4683   4
   2  -3  -8 465.909 67.1104   5
   2   3  -8 298.656 38.3706   1
  -2   3   8 343.589 58.9962   5
   2  -3  -8 431.118 50.2907   1
  -2  -3   7-6.18063 11.4166   5
  -2   3   7 36.4919 19.5646   5
   2  -3  -7 24.1963 11.6163   1
   2  -3  -7 11.9821 4.58784   4
   2  -3  -7-5.05442 13.3720   5
  -2   3   7 13.7058 7.83732   4
  -2   3   7 4.60471 2.93384   1
   2  -3  -6 661.637 54.6935   1
   2   3  -6 611.936 50.6128   3
   2  -3  -6 572.478 50.7600   4
  -2   3   6 576.758 67.5520   5
   2  -3  -6 647.712 69.6180   5
  -2   3   6 685.216 59.3899   4
  -2   3   6 644.960 51.1730   1
   2   3  -5 115.684 22.0920   3
  -2   3   5 124.484 29.0602   5
   2  -3  -5 132.838 24.7339   1
  -2   3   5 119.764 21.9960   1
  -2   3   5 135.495 25.8891   4
   2  -3  -5 114.656 22.5496   4
   2  -3  -5 156.591 33.0540   5
  -2   3   4 4543.95 171.982   5
   2  -3  -4 4475.03 156.169   4
  -2   3   4 4623.69 161.973   4
   2   3  -4 4475.88 150.461   3
  -2   3   4 4329.73 133.729   1
   2  -3  -4 4856.61 176.712   5
   2   3  -3 18216.2 385.190   3
  -2   3   3 17871.0 398.133   5
   2  -3  -3 18638.6 390.217   4
  -2   3   3 17111.5 355.360   1
   2  -3  -3 18089.9 363.283   2
  -2   3   3 16394.3 388.927   4
   2   3  -2 12835.9 309.957   3
   2  -3  -2 13906.2 315.440   4
  -2   3   2 12996.6 311.600   4
  -2   3   2 13830.8 284.645   2
   2  -3  -2 13986.5 293.306   2
  -2   3   2 14000.7 311.046   5
   2   3  -2 13914.2 247.477   2
   2   3  -1 10440.6 197.978   1
   2   3  -1 9743.88 254.087   3
   2  -3  -1 10533.9 255.060   4
  -2  -3   1 10537.2 198.634   2
  -2   3   1 9151.89 244.818   4
   2   3   0 320.932 23.5729   1
  -2   3   0 371.285 35.7819   4
   2  -3   0 436.922 38.9015   4
  -2  -3   0 323.451 23.1829   1
   2   3   1 10428.4 228.821   1
   2  -3   1 11155.2 256.090   4
  -2  -3  -1 10722.8 229.299   1
  -2   3  -1 10712.5 249.207   4
  -2  -3  -2 4515.45 132.966   1
  -2   3  -2 4265.59 149.219   6
   2  -3   2 4510.22 136.805   4
   2   3   2 4352.29 130.500   1
  -2   3  -3 3159.38 131.755   6
  -2  -3  -3 3229.70 118.126   1
   2   3   3 3199.08 115.490   1
   2  -3   3 3014.19 106.926   4
  -2   3  -4 187.750 29.7691   6
   2   3   4 208.137 28.6426   1
   2  -3   4 193.901 23.6182   4
  -2   3  -4 141.753 23.0285   3
  -2  -3  -4 181.047 27.6299   1
  -2  -3  -5 1892.16 101.080   1
  -2   3  -5 1907.58 108.428   6
  -2   3  -5 1931.40 88.1161   5
   2  -3   5 1740.01 74.0715   4
  -2   3  -5 1776.03 74.3929   3
  -2  -3  -6 314.513 42.5845   1
  -2   3  -6 299.902 43.9497   6
  -2   3  -6 260.626 24.4412   3
  -2   3  -6 302.452 36.6586   5
   2  -3   6 270.331 26.6206   4
  -2  -3  -7 743.646 54.5888   6
  -2  -3  -7 747.807 71.3491   1
  -2   3  -7 824.138 77.3291   6
   2  -3   7 661.513 41.8932   4
  -2   3  -7 764.248 64.3979   5
  -2   3  -8 138.561 32.5823   6
  -2  -3  -8 156.171 32.0970   1
  -2   3  -8 131.622 28.3911   5
  -2  -3  -8 125.821 24.5272   6
   2  -3   8 145.831 18.7439   4
  -2  -3  -9 13.5213 9.79497   6
  -2   3  -9 47.4714 18.0618   5
   2  -3   9 19.8384 6.35878   4
  -2  -3  -9 38.9436 20.7278   1
   2  -3  10 27.9354 7.04229   4
  -2  -3 -10 31.5384 15.5634   1
  -2   3 -10 31.8390 16.6272   5
   2   3  11 20.2847 12.3421   3
  -2  -3 -11 22.4167 17.3591   1
  -2  -3 -12 15.2955 21.0166   1
  -2   3 -12 16.6590 17.7846   1
   2   3  12 30.6959 12.5649   3
  -2  -3 -13 417.385 73.2228   1
  -2   3 -13 368.282 68.4160   1
  -2   3 -14-1.22552 11.5863   1
  -2  -3 -14-8.76050 5.28031   1
  -2  -3 -15 22.9061 16.4672   1
  -2   3 -15 52.2545 32.7099   1
  -2  -3 -16 42.8024 30.6328   1
  -2   3 -16 0.13993 10.2533   1
  -2  -3 -17 27.3004 31.4773   1
  -2   3 -17 19.6128 19.8933   1
  -2   3 -18 13.3450 22.6376   1
   2  -4 -19 11.7992 24.6205   1
   2   4 -19 9.26234 13.4192   1
   2  -4 -18 10.4517 17.3642   1
   2   4 -18 58.0978 31.5427   1
  -2  -4  17 227.113 59.1977   6
   2   4 -17 149.944 46.0280   1
   2  -4 -17 165.232 52.5562   1
  -2  -4  16 79.9269 35.3743   6
   2  -4 -16 24.9261 21.4408   1
   2   4 -16 65.3162 31.2990   1
   2  -4 -15 9.40427 3.67625   1
  -2  -4  15 28.1266 24.9640   6
   2   4 -15 4.78764 6.75912   1
   2  -4 -14 108.598 36.2090   1
  -2  -4  14 81.7179 33.5620   5
  -2   4  14 30.8157 13.7839   6
   2   4 -14 66.8386 27.9925   1
  -2  -4  14 126.197 43.7598   6
  -2   4  13 82.1583 23.4105   4
  -2   4  13 104.659 19.4080   6
  -2  -4  13 113.810 30.9021   4
   2   4 -13 116.509 31.7061   1
  -2  -4  13 145.313 46.0100   5
   2  -4 -13 108.014 34.4987   1
  -2  -4  13 202.193 49.1986   6
  -2  -4  12 88.3712 25.4536   4
   2  -4 -12 88.7044 27.1930   1
  -2  -4  12 87.3237 37.5521   5
  -2   4  12 108.459 19.5861   6
  -2  -4  12 123.849 38.6052   6
   2   4 -12 41.9953 18.8144   1
  -2   4  12 103.247 26.5628   4
  -2   4  11 126.924 20.8762   6
  -2  -4  11 122.264 39.0331   5
   2   4 -11 94.6697 23.5562   1
  -2   4  11 117.987 27.1485   4
   2  -4 -11 107.894 30.2770   1
   2   4 -10 168.163 30.1008   1
  -2  -4  10 166.892 41.5943   5
   2  -4 -10 211.636 40.1697   1
  -2   4  10 249.191 40.3228   4
   2  -4 -10 236.518 37.2594   4
   2  -4  -9 222.734 35.6410   4
   2  -4  -9 240.986 40.7187   1
  -2   4   9 338.420 47.0351   4
  -2   4   9 192.166 33.7488   1
  -2  -4   9 244.616 46.6546   5
  -2  -4   8 85.8870 26.0498   5
   2  -4  -8 119.072 25.1363   4
  -2   4   8 116.593 28.3140   4
  -2   4   8 141.825 26.6954   1
   2  -4  -8 150.525 30.6814   1
   2   4  -8 133.854 24.5596   3
   2  -4  -8 132.517 36.6095   5
   2  -4  -7-1.10435 13.7466   5
   2  -4  -7-3.91847 3.70817   4
   2   4  -7 10.8547 6.88091   3
  -2   4   7 11.9988 10.1679   1
  -2   4   7-11.0782 8.89542   4
   2  -4  -7 8.14115 13.2221   1
  -2   4   6 1745.30 121.379   5
  -2   4   6 1720.64 91.6980   1
   2   4  -6 1833.39 93.3232   3
   2  -4  -6 1712.36 97.2102   4
  -2   4   6 2063.60 109.706   4
   2  -4  -6 1825.77 121.828   5
   2  -4  -6 1756.15 97.0724   1
  -2   4   5 1770.85 114.577   5
   2   4  -5 1786.35 92.8483   3
   2  -4  -5 1928.58 99.5670   1
   2  -4  -5 1838.13 98.5459   4
  -2   4   5 1962.91 106.761   4
   2  -4  -5 2066.27 118.806   5
  -2   4   5 1869.36 90.3980   1
  -2   4   4 7744.86 205.727   1
   2  -4  -4 8000.68 246.723   5
  -2   4   4 7781.99 249.240   5
  -2   4   4 8228.84 238.132   4
   2   4  -4 7885.41 222.664   3
   2  -4  -4 7893.64 226.653   4
   2  -4  -4 8130.06 218.577   2
   2  -4  -3 12507.4 313.564   5
  -2   4   3 13036.9 317.568   5
   2  -4  -3 12808.3 309.423   4
  -2   4   3 12231.9 311.159   4
  -2   4   3 11988.8 280.261   1
   2  -4  -3 12299.6 290.519   2
   2   4  -3 12606.3 304.488   3
  -2   4   2 2896.67 107.753   2
  -2   4   2 3065.59 118.519   5
   2  -4  -2 2990.99 112.038   2
   2   4  -2 3138.33 86.4352   2
   2  -4  -2 3240.37 127.188   4
  -2   4   2 2988.15 122.796   4
   2  -4  -1 18029.6 394.818   4
   2   4  -1 18741.0 337.508   1
  -2   4   1 17570.4 378.228   2
  -2   4   1 17373.2 391.900   4
  -2  -4   1 18819.1 339.941   2
  -2   4   1 18067.3 362.193   5
  -2   4   0 201.926 29.4332   4
  -2   4   0 101.316 13.4780   5
   2  -4   0 102.111 26.2945   4
   2   4   0 4.68074 7.47770   1
   2   4   1 406.290 32.5982   1
  -2   4  -1 362.586 40.1455   6
  -2  -4  -1 395.448 32.9530   1
   2  -4   1 398.351 38.5672   4
  -2   4  -2 54.8989 17.7564   6
  -2  -4  -2 65.6656 14.4315   1
   2  -4   2 59.3771 15.3222   4
   2   4   2 62.2111 14.1456   1
   2   4   3 3870.15 134.897   1
   2  -4   3 3717.06 132.566   4
  -2   4  -3 3959.00 154.346   6
  -2  -4  -3 3995.79 137.667   1
   2   4   4 242.560 32.5464   1
  -2   4  -4 397.661 31.6791   5
   2  -4   4 460.989 42.3481   4
  -2   4  -4 636.826 72.5754   6
  -2  -4  -4 216.340 29.3686   1
  -2   4  -5 2222.10 123.485   6
  -2   4  -5 2183.14 89.0368   5
   2   4   5 2331.11 113.523   1
   2  -4   5 2094.07 93.0493   4
  -2  -4  -5 2221.24 113.401   1
   2   4   6 89.4399 23.1273   1
  -2   4  -6 77.8188 21.9024   6
  -2  -4  -6 83.1407 21.7006   1
  -2   4  -6 74.2928 16.6320   5
   2  -4   6 81.3226 16.4256   4
  -2   4  -6 76.0174 14.3101   3
  -2  -4  -7 38.8111 11.9796   6
  -2   4  -7 24.8003 18.3103   6
  -2   4  -7 40.4169 15.1868   5
  -2  -4  -7 59.3824 17.8886   1
  -2   4  -7 35.0273 10.2472   3
  -2  -4  -7 43.7226 9.17173   4
   2  -4   7 36.2636 13.2219   4
  -2   4  -8 239.019 37.5393   5
   2  -4   8 225.821 27.6458   4
  -2   4  -8 255.885 45.4075   6
  -2  -4  -8 199.179 27.9169   6
  -2  -4  -8 214.825 39.9972   1
  -2  -4  -8 158.903 14.8602   4
  -2   4  -9 251.249 41.2766   5
  -2  -4  -9 230.394 31.5019   6
  -2  -4  -9 199.512 37.3077   1
   2  -4   9 222.135 26.2643   4
  -2   4 -10 1309.64 104.554   5
  -2  -4 -10 1310.02 113.109   1
   2  -4  10 1456.32 69.4296   4
  -2  -4 -11 678.402 82.8654   1
  -2   4 -11 390.717 60.6317   5
   2  -4  11 635.602 41.1835   4
   2  -4  12 223.144 18.5706   4
  -2  -4 -12 273.094 55.9797   1
   2  -4  12 156.229 14.9400   4
   2   4  12 366.991 48.0953   3
  -2   4 -13-47.9960 24.4422   1
  -2  -4 -13-8.55809 7.94765   1
  -2  -4 -14 38.9445 23.2612   1
  -2   4 -14 47.0574 26.4540   1
  -2  -4 -15 5.25393 11.0513   1
  -2   4 -15 6.19768 11.7570   1
  -2  -4 -16-8.26070 9.66786   1
  -2   4 -16 20.0419 23.6960   1
  -2  -4 -17 46.2523 35.8047   1
  -2   4 -17-54.5143 31.0669   1
  -2   4 -18-17.9647 18.8917   1
   2   5 -19 3.67101 15.4252   1
   2  -5 -19 32.7674 32.3959   1
   2  -5 -18 2.69876 15.4126   1
  -2  -5  18 8.06796 25.5441   6
   2   5 -18 9.48738 13.7696   1
  -2  -5  17 83.0068 39.1813   6
   2  -5 -17 78.8841 38.0674   1
   2   5 -17 6.29622 14.1269   1
  -2  -5  16 252.852 64.8361   6
   2  -5 -16 190.750 55.7996   1
   2   5 -16 211.494 51.0656   1
  -2  -5  15 12.0562 7.44525   6
   2  -5 -15-5.11287 15.9943   1
   2   5 -15 1.64355 7.46244   1
  -2  -5  14 235.353 64.4576   5
  -2  -5  14 276.480 62.8038   6
   2   5 -14 203.786 44.6491   1
   2  -5 -14 251.639 53.2602   1
   2  -5 -13 575.289 85.0127   1
   2   5 -13 427.930 63.3264   1
  -2  -5  13 399.857 75.9721   5
  -2  -5  13 627.112 91.5445   6
   2   5 -12 274.486 46.6331   1
  -2  -5  12 317.676 65.2136   5
  -2  -5  12 319.328 60.7771   6
   2  -5 -12 335.778 57.5306   1
  -2   5  12 255.115 43.3491   4
  -2   5  12 172.357 20.3884   6
  -2   5  11 601.725 39.1065   6
   2  -5 -11 827.406 76.6885   4
  -2   5  11 744.549 73.9154   4
  -2  -5  11 629.708 84.7752   5
   2  -5 -11 643.114 76.5404   1
  -2   5  10 40.7565 10.2647   6
   2  -5 -10 47.6022 21.6010   1
  -2  -5  10 31.6917 19.6241   5
   2  -5 -10 45.4756 21.4514   4
  -2   5  10 48.1258 18.4143   4
  -2  -5   9 282.752 52.3733   5
  -2   5   9 456.227 54.7130   4
   2  -5  -9 329.767 45.6744   4
   2  -5  -9 313.164 48.3397   1
  -2   5   9 310.380 43.8475   1
   2   5  -9 339.861 40.6851   3
   2  -5  -8 115.652 29.7697   1
  -2   5   8 141.017 27.7399   1
   2  -5  -8 136.539 28.5844   4
   2   5  -8 149.644 27.1226   3
  -2   5   8 184.519 34.4967   4
  -2   5   7 45.6458 16.3282   4
   2  -5  -7 17.3724 6.93253   1
   2  -5  -7 47.9525 21.8438   5
   2  -5  -7 37.8968 15.5471   4
  -2   5   7 19.9365 8.18876   1
   2   5  -7 31.1435 12.3694   3
   2  -5  -6 1093.94 78.4551   4
   2   5  -6 1096.70 74.6615   3
  -2   5   6 1180.86 77.1134   1
   2  -5  -6 1208.81 97.2448   5
   2  -5  -6 1073.47 80.9861   1
  -2   5   6 1301.86 88.5735   4
   2   5  -5 3473.66 139.307   3
  -2   5   5 3638.19 154.204   4
   2  -5  -5 3392.88 144.758   4
   2  -5  -5 3606.46 145.329   2
  -2   5   5 3350.92 134.128   1
   2  -5  -5 3590.43 165.674   5
   2  -5  -4 675.479 55.0529   2
   2  -5  -4 577.577 58.0591   5
  -2   5   4 693.472 62.0955   4
  -2   5   4 643.136 52.3261   1
   2   5  -4 678.829 57.4001   3
   2  -5  -4 693.048 59.9879   4
   2  -5  -3 116.760 24.6328   5
  -2   5   3 115.754 26.5424   5
   2  -5  -3 134.091 27.6791   4
  -2   5   3 160.535 30.9140   4
   2  -5  -3 90.3552 21.6344   2
   2  -5  -2 191.246 28.4405   5
  -2   5   2 228.765 34.8177   4
  -2   5   2 213.499 29.7338   5
  -2   5   2 178.765 26.3245   2
   2  -5  -2 217.252 29.9277   4
   2   5  -2 213.639 22.4510   2
   2  -5  -1 2940.17 106.637   5
  -2   5   1 3064.33 107.630   5
  -2   5   1 3018.38 116.648   6
   2   5  -1 2932.00 96.6003   1
  -2   5   1 3226.07 121.932   2
  -2  -5   1 3129.33 101.968   2
   2  -5  -1 3010.58 128.057   4
  -2   5   0 8154.49 230.292   6
   2  -5   0 8669.53 241.978   4
   2   5   0 8574.40 202.045   1
  -2  -5   0 8419.30 203.151   2
  -2  -5  -1 18.4603 11.4456   1
  -2   5  -1 26.7434 11.8778   6
   2  -5   1 13.8222 12.4033   4
   2   5   1 19.5178 6.56020   1
   2  -5   2 1268.90 78.8316   4
   2   5   2 1243.00 69.0171   1
  -2  -5  -2 1295.41 70.4541   1
  -2   5  -2 1134.47 81.8236   6
   2  -5   3 879.027 64.4799   4
  -2  -5  -3 435.181 44.3445   1
   2   5   3 523.794 47.2355   1
  -2   5  -3 952.549 74.7924   6
  -2   5  -4 412.040 64.2448   6
   2  -5   4 469.638 104.419   6
   2   5   4 357.194 44.2443   1
  -2  -5  -4 351.833 41.7676   1
  -2   5  -5 259.352 27.1530   5
  -2  -5  -5 222.566 35.6175   1
  -2   5  -5 225.094 39.3442   6
   2   5   5 279.385 39.6674   1
   2  -5   5 239.428 38.8800   6
  -2   5  -6 940.996 85.9416   6
   2   5   6 986.350 77.7630   1
   2  -5   6 955.886 85.9418   6
  -2   5  -6 865.007 59.1073   5
  -2  -5  -6 853.801 74.6330   1
  -2   5  -7 77.1281 14.7589   3
  -2  -5  -7 69.9174 14.5361   6
  -2  -5  -7 52.4331 19.4659   1
   2  -5   7 84.5001 26.4860   6
  -2   5  -7 69.3951 19.9835   5
  -2   5  -7 83.6959 25.5480   6
  -2  -5  -7 72.1288 13.6455   4
  -2   5  -8 69.0745 21.3528   5
  -2   5  -8 24.5084 6.15949   3
   2  -5   8 27.0340 7.55941   6
  -2  -5  -8 47.2460 10.7631   4
  -2  -5  -8 31.2491 14.5184   1
  -2  -5  -8 44.5415 12.3196   6
  -2  -5  -9 83.3899 17.7115   6
   2  -5   9 62.9608 24.1504   6
  -2  -5  -9 70.1094 23.0662   1
  -2  -5  -9 73.1555 12.6566   4
   2  -5  10 188.710 28.1075   4
  -2  -5 -10 158.894 41.1517   1
   2  -5  11 470.052 43.3199   4
  -2  -5 -11 431.397 70.9143   1
   2  -5  12 459.004 39.7175   4
  -2  -5 -12 397.767 68.1900   1
  -2  -5 -13 32.0541 20.7738   1
  -2   5 -14 23.7548 23.0135   1
  -2  -5 -14 2.63775 22.0340   1
  -2   5 -15 40.9526 30.6232   1
  -2  -5 -15 15.1959 23.0718   1
  -2   5 -16 22.9236 25.3418   1
  -2  -5 -16 25.1605 28.2650   1
  -2   5 -17 74.3573 43.5151   1
  -2  -5 -17 2.90010 10.1611   1
   2  -6 -19-26.3876 21.7667   1
   2   6 -19 2.54427 11.2166   1
   2   6 -18 6.06546 10.7989   1
  -2  -6  18 27.4189 24.1820   6
   2  -6 -18 0.50363 9.94019   1
   2  -6 -17 15.9741 19.4967   1
  -2  -6  17 35.9521 26.1146   6
   2   6 -17 34.7313 26.0220   1
   2  -6 -16 406.525 78.2672   1
   2   6 -16 459.247 71.9670   1
  -2  -6  16 557.687 97.4515   6
  -2  -6  15 59.1689 33.1612   6
   2   6 -15 7.43628 5.38859   1
   2  -6 -15 31.0569 20.0713   1
  -2  -6  14 41.5710 21.7339   6
  -2  -6  14 10.2716 11.8073   5
   2   6 -14 0.32913 12.8240   1
   2  -6 -14 25.5277 18.7854   1
   2   6 -13 45.9900 19.9086   1
  -2  -6  13 46.5880 24.4842   6
  -2  -6  13 16.7808 17.5211   5
   2  -6 -13 26.6356 17.6959   1
  -2  -6  12 372.861 70.4031   6
  -2  -6  12 282.945 60.1453   5
   2  -6 -12 264.781 52.4875   1
   2  -6 -12 373.172 53.9501   4
  -2  -6  11 127.518 37.0288   5
   2  -6 -11 208.456 39.4658   4
   2  -6 -11 164.179 39.8829   1
  -2   6  10 60.6916 19.9703   4
   2  -6 -10 64.6099 24.4975   1
   2  -6 -10 91.6523 25.5369   4
  -2  -6  10 51.4692 19.4697   5
  -2  -6   9 90.5221 28.3294   5
   2  -6  -9 124.801 29.0889   4
   2  -6  -9 117.090 30.5884   1
   2   6  -9 132.204 26.0777   3
  -2   6   9 183.331 35.8850   4
  -2   6   8 317.176 43.8464   1
   2  -6  -8 314.287 45.1932   4
   2  -6  -8 294.527 50.7278   1
   2   6  -8 349.339 43.2435   3
  -2   6   8 351.558 49.5202   4
   2  -6  -7 813.612 71.2075   4
   2  -6  -7 908.771 92.2422   5
  -2   6   7 792.860 68.4684   1
   2   6  -7 810.692 66.6333   3
  -2   6   7 981.145 83.4874   4
   2  -6  -7 809.019 77.5073   1
   2  -6  -6 175.533 37.2292   5
   2   6  -6 131.770 27.2895   3
  -2   6   6 143.635 25.8999   1
  -2   6   6 201.419 35.7124   4
   2  -6  -6 138.649 28.5657   4
  -2   6   5 119.195 27.2942   4
   2  -6  -5 75.7091 20.8460   4
   2  -6  -5 81.7305 23.5510   5
   2  -6  -5 60.7529 18.9696   2
   2   6  -5 90.9898 23.9302   3
  -2   6   5 64.7963 18.8798   1
   2  -6  -4 187.145 31.9067   2
   2  -6  -4 205.316 36.1944   5
  -2   6   4 255.069 34.8733   1
   2  -6  -4 235.361 37.3351   4
  -2   6   4 275.295 39.7391   4
   2  -6  -3 4278.78 164.009   5
   2  -6  -3 4558.04 169.863   2
   2   6  -3 4835.57 142.692   2
   2  -6  -3 4643.12 176.145   4
  -2   6   3 4624.13 142.406   6
   2  -6  -2 483.551 45.0564   5
  -2   6   2 508.399 43.2928   6
   2  -6  -2 465.786 51.6329   4
   2   6  -2 536.542 39.7220   2
  -2   6   2 514.362 46.6980   2
   2  -6  -1 3582.25 122.904   5
  -2   6   1 3833.79 139.159   6
  -2   6   1 3853.93 145.382   2
  -2  -6   1 3735.44 126.008   2
   2  -6  -1 3816.69 155.824   4
  -2  -6   0 2563.04 101.000   2
  -2   6   0 2644.22 119.056   6
   2   6   0 2610.72 100.503   1
   2  -6   0 2810.19 129.900   4
   2  -6   0 2610.94 89.2754   5
   2  -6   1 1736.80 99.5297   4
   2   6   1 1695.27 82.8138   1
  -2   6  -1 1589.08 96.0636   6
  -2   6  -2 389.275 48.1520   6
   2  -6   2 454.655 53.9416   6
   2   6   2 438.367 42.6074   1
  -2  -6  -2 374.881 38.9524   1
   2  -6   2 490.553 56.6342   4
   2   6   3 118.121 24.3592   1
  -2  -6  -3 113.513 22.4537   1
  -2   6  -3 138.934 31.3907   6
   2  -6   3 197.331 71.5017   6
  -2  -6  -4 48.3466 15.3773   1
   2  -6   4 35.9982 14.4253   6
   2   6   4 46.9811 15.9915   1
  -2   6  -4 56.5511 20.3775   6
  -2   6  -5 46.7029 20.8957   6
   2  -6   5 16.2397 13.4246   6
  -2  -6  -5 31.5535 11.5987   1
   2   6   5 32.3566 14.6387   1
   2   6   6 600.036 61.9272   1
  -2   6  -6 474.791 62.4389   6
   2  -6   6 498.711 67.1370   6
  -2  -6  -6 573.428 62.7651   1
   2  -6   7 728.018 80.8957   6
  -2  -6  -7 710.932 73.3288   1
  -2   6  -7 683.808 75.2275   6
  -2   6  -8 7.30852 4.76264   3
  -2  -6  -8 2.24432 2.68408   6
   2  -6   8-11.3029 10.6765   6
  -2  -6  -8 1.14744 6.67197   4
  -2  -6  -8-3.51118 6.00223   1
  -2  -6  -9 267.975 49.9808   1
  -2  -6  -9 315.490 32.4902   6
  -2  -6  -9 376.375 35.3694   4
   2  -6   9 309.912 56.0404   6
   2  -6  10 72.6445 28.7605   6
  -2  -6 -10 92.9605 16.3356   4
  -2  -6 -10 90.5557 28.1648   1
  -2  -6 -11 585.319 80.0039   1
   2  -6  11 665.353 57.9007   4
  -2  -6 -12 972.063 109.790   1
   2  -6  12 960.894 68.9219   4
  -2  -6 -13 1.25477 10.0039   1
  -2  -6 -14 188.832 54.1921   1
  -2  -6 -15 8.69107 15.5244   1
  -2   6 -15-6.99631 15.6158   1
  -2   6 -16 94.6446 46.1924   1
  -2  -6 -16 125.910 47.4662   1
  -2   6 -17 30.9158 35.3015   1
  -2  -6 -17 21.1841 25.7485   1
  -2  -7  18 20.9234 20.0330   6
   2  -7 -18 13.7414 27.7982   1
   2   7 -18 4.69822 15.5672   1
   2   7 -17 35.8987 22.4724   1
   2  -7 -17 61.6516 37.2686   1
  -2  -7  17 67.7039 39.1977   6
   2  -7 -16 22.7559 24.0719   1
  -2  -7  16 21.1166 27.4806   6
   2   7 -16-12.0666 17.6307   1
  -2  -7  15 263.382 66.0683   6
   2  -7 -15 228.602 60.5953   1
   2   7 -15 229.822 52.6932   1
  -2  -7  15 219.926 64.2171   5
   2  -7 -14 1.69017 7.27938   1
  -2  -7  14-15.9713 25.2990   6
   2   7 -14 11.0988 17.5798   1
  -2  -7  14-21.4891 26.6397   5
   2  -7 -13-2.68397 5.89627   1
   2  -7 -13 23.7644 20.4620   4
  -2  -7  13 28.2957 15.9517   6
  -2  -7  13-7.66164 15.4612   5
   2  -7 -12 22.2639 13.8525   1
   2  -7 -12 82.6905 25.9521   4
  -2  -7  12 65.8227 30.2319   5
  -2  -7  12 52.2404 28.7036   6
  -2  -7  11 41.4494 20.8076   5
   2  -7 -11 45.9451 25.7539   1
   2  -7 -11 48.7509 21.2796   4
   2  -7 -10 80.7230 29.2600   1
  -2  -7  10 81.7087 29.3532   5
   2   7 -10 113.572 24.7952   3
   2  -7 -10 141.794 32.9417   4
   2   7  -9 734.707 66.2696   3
   2  -7  -9 545.839 70.4052   1
  -2  -7   9 585.983 75.6970   5
   2  -7  -9 691.392 72.5915   4
   2  -7  -8 443.438 55.8671   4
   2   7  -8 493.890 53.7441   3
   2  -7  -8 362.312 54.8940   1
   2   7  -7 18.6056 11.0269   3
   2  -7  -7 9.77314 10.3495   5
  -2   7   7 8.96056 4.15649   6
  -2   7   7-8.01122 13.1593   1
   2  -7  -7 15.2832 16.7981   4
   2  -7  -6 2341.35 129.398   4
   2  -7  -6 2460.87 149.194   5
  -2   7   6 2442.75 123.925   1
   2  -7  -6 2272.38 129.983   2
  -2   7   6 2214.55 78.1268   6
   2   7  -6 2308.10 122.858   3
  -2   7   5 8313.34 198.097   6
  -2   7   5 8477.00 250.507   1
   2  -7  -5 8143.89 266.378   4
   2  -7  -5 8017.60 279.305   5
   2  -7  -5 8065.43 260.496   2
   2  -7  -4 1048.12 84.1083   5
  -2   7   4 1009.37 73.8638   1
   2  -7  -4 977.256 79.9789   4
   2  -7  -4 946.831 76.3191   2
  -2   7   4 991.992 59.0974   6
   2  -7  -3 3758.13 156.132   5
  -2   7   3 4166.05 156.486   2
   2   7  -3 4097.35 137.662   2
   2  -7  -3 3626.43 159.678   2
   2  -7  -3 3950.66 170.166   4
  -2   7   3 4013.37 137.267   6
   2  -7  -2 2045.31 102.097   5
  -2   7   2 2271.87 104.018   6
   2  -7  -2 2311.11 124.724   4
  -2   7   2 2191.21 109.686   2
   2   7  -2 2149.48 92.9219   2
   2  -7  -1 3093.43 118.115   5
  -2   7   1 3629.34 149.730   2
  -2   7   1 3622.50 140.416   6
   2  -7  -1 3630.79 161.403   4
  -2  -7   1 3589.87 133.221   2
   2  -7   0 738.346 67.2246   4
   2   7   0 771.560 54.4927   1
   2  -7   0 694.987 43.2151   5
  -2  -7   0 732.874 55.9276   2
  -2   7   0 828.506 66.1448   6
  -2  -7  -1 1644.20 89.3006   2
   2  -7   1 1820.86 110.240   4
   2   7   1 1766.04 89.3933   1
  -2   7  -1 1709.46 102.774   6
   2  -7   2 141.337 30.0237   6
  -2  -7  -2 169.770 28.8772   1
  -2   7  -2 190.755 34.5259   6
   2   7   2 164.460 26.6603   1
  -2   7  -3 230.657 40.1405   6
   2   7   3 210.761 32.4805   1
  -2  -7  -3 244.083 35.4380   1
   2  -7   3 172.346 33.4140   6
   2  -7   4 308.004 49.3475   6
   2   7   4 374.602 45.5096   1
  -2   7  -4 361.801 52.0289   6
  -2  -7  -4 331.946 45.0157   1
   2   7   5 334.773 46.3322   1
   2  -7   5 370.854 53.0573   6
  -2  -7  -5 295.503 44.2341   1
  -2   7  -5 321.615 50.7944   6
   2   7   6 1423.62 99.5079   1
   2  -7   6 1363.35 110.957   6
  -2   7  -6 1318.88 107.830   6
  -2  -7  -6 1475.08 106.284   1
  -2  -7  -7 200.265 40.3454   1
   2  -7   7 217.527 44.4584   6
  -2  -7  -8 188.454 39.4933   1
   2  -7   8 173.089 41.5203   6
  -2  -7  -8 142.912 18.8444   6
  -2  -7  -8 176.750 27.7566   4
  -2  -7  -9 27.5509 8.16900   6
  -2   7  -9 35.9692 9.01441   3
   2  -7   9 51.2635 22.7931   6
  -2  -7  -9 44.5894 13.9188   4
  -2  -7  -9 19.3257 13.4717   1
   2  -7  10 200.939 47.0404   6
  -2  -7 -10 196.788 45.4142   1
  -2  -7 -10 263.153 31.8368   4
  -2  -7 -11 68.1019 30.2650   1
   2  -7  11 152.900 44.1864   6
  -2  -7 -11 107.340 20.3945   4
  -2  -7 -12 206.480 52.3025   1
   2  -7  12 176.664 33.5819   4
  -2  -7 -13 222.989 56.4282   1
  -2  -7 -14 0.57433 17.7489   1
  -2  -7 -15-0.76166 18.0641   1
  -2  -7 -16 32.2675 26.7990   1
  -2   7 -16 0.45949 18.1935   1
  -2   7 -17 0.08287 35.2580   1
  -2  -8  18-19.6983 21.0547   6
   2   8 -18 15.3244 14.8144   1
   2  -8 -18-33.7098 24.7485   1
   2  -8 -17 48.8352 31.4695   1
  -2  -8  17 55.8224 40.6515   6
   2   8 -17 91.4540 34.6195   1
  -2  -8  16-15.9137 10.8701   6
   2   8 -16-15.5840 13.8648   1
   2  -8 -16 11.0623 20.1156   1
   2   8 -15 64.4910 28.8622   1
  -2  -8  15 116.416 46.6625   5
   2  -8 -15 81.0858 34.1975   1
  -2  -8  15 146.763 51.1497   6
   2  -8 -14 61.8556 24.6289   4
  -2  -8  14 20.4337 14.6353   5
   2  -8 -14 59.5891 31.8038   1
  -2  -8  14 29.9022 21.4332   6
  -2  -8  13 34.6099 29.7282   6
  -2  -8  13 25.8643 17.1966   5
   2  -8 -13 31.0195 17.4937   4
   2  -8 -13 8.69840 12.6796   1
  -2  -8  12 27.7948 13.3977   6
   2  -8 -12 14.5381 10.9592   1
   2  -8 -12 16.1627 11.8090   4
  -2  -8  12 45.7777 23.3889   5
  -2  -8  11 1680.57 140.300   5
   2  -8 -11 1412.39 128.226   1
   2   8 -11 1115.52 81.9160   3
   2  -8 -11 1949.19 130.204   4
  -2  -8  11 1932.50 170.655   6
   2   8 -10-1.50378 4.79286   3
  -2  -8  10 1.13443 8.52526   5
   2  -8 -10 4.39846 12.0918   4
   2  -8 -10-6.89331 10.6403   1
   2   8  -9 140.304 28.5532   3
   2  -8  -9 152.958 34.4359   4
   2   8  -8 301.973 44.4280   3
   2  -8  -8 298.216 47.7447   4
   2  -8  -7 816.799 78.5766   4
   2   8  -7 858.957 76.6098   3
   2  -8  -7 832.424 83.8136   2
   2  -8  -6 1025.98 97.3113   5
   2  -8  -6 883.462 82.7195   2
   2  -8  -6 854.511 80.8899   4
  -2   8   6 855.998 46.2903   6
  -2   8   6 973.094 79.6103   1
   2  -8  -5 128.920 32.0535   5
  -2   8   5 128.001 18.9620   6
   2  -8  -5 108.671 25.5041   2
   2  -8  -5 144.478 32.2935   4
  -2   8   5 120.681 27.7869   1
   2  -8  -4 6286.48 233.136   5
  -2   8   4 6180.15 179.280   6
   2  -8  -4 6060.66 226.226   2
   2  -8  -4 6211.17 234.788   4
  -2   8   4 6639.33 219.067   1
   2  -8  -3 576.411 59.2902   5
   2  -8  -3 577.120 65.9006   4
   2   8  -3 706.856 56.3913   2
   2  -8  -3 493.416 58.0072   2
  -2   8   3 619.081 58.7185   2
  -2   8   3 547.970 48.5542   6
   2  -8  -2 0.69093 3.58341   5
  -2   8   2-3.17442 5.91837   6
  -2   8   2-10.3850 7.58147   2
   2   8  -2-7.48081 2.47005   2
   2  -8  -2 0.67429 11.3334   4
   2  -8  -1 145.144 24.5561   5
   2  -8  -1 166.904 31.7865   4
  -2   8   1 161.121 31.2623   2
  -2   8   1 135.172 27.1483   6
  -2   8   0 11.7386 7.95141   2
   2  -8   0 4.82460 5.95517   5
   2   8   0 7.32263 4.74373   1
  -2  -8   0-1.26794 6.42310   2
   2  -8   0-9.92214 17.4720   4
  -2   8   0 0.68935 5.97339   6
  -2   8  -1 46.1348 16.8581   6
   2  -8   1 77.1086 21.3224   6
   2  -8   1 54.9214 9.92124   5
   2   8   1 77.3364 18.9328   1
  -2  -8  -1 75.4120 18.9738   2
   2  -8   2-34.7338 15.7436   6
  -2   8  -2 7.46121 12.9118   6
   2   8   2 3.03037 4.75673   1
  -2  -8  -3-0.07580 8.31227   1
   2  -8   3-4.26469 12.5279   6
  -2   8  -3-2.35641 7.17319   6
   2   8   3-3.09620 6.52095   1
   2  -8   4 146.813 33.5886   6
  -2   8  -4 215.685 41.7253   6
  -2  -8  -4 172.911 35.4918   1
   2   8   4 219.850 36.6124   1
  -2   8  -5 739.608 80.1405   6
  -2  -8  -5 882.924 79.0710   1
   2   8   5 932.642 79.2401   1
   2  -8   5 857.880 88.1046   6
   2  -8   6 333.069 56.0286   6
  -2  -8  -6 364.609 52.8318   1
   2  -8   7 512.413 74.4712   6
  -2  -8  -7 538.706 67.4848   1
  -2  -8  -8 3.04202 2.98017   6
   2  -8   8-1.87466 31.9066   6
  -2  -8  -8-0.23823 11.1191   1
  -2  -8  -8 0.82255 6.87184   4
  -2  -8  -9 86.4757 12.4877   6
  -2  -8  -9 106.870 31.4691   1
   2  -8   9 118.652 39.7877   6
  -2  -8  -9 126.120 25.6891   4
  -2  -8 -10 110.758 37.5915   1
  -2  -8 -10 168.957 28.7728   4
   2  -8  10 80.0978 29.4218   6
   2  -8  11 148.260 46.6710   6
  -2  -8 -11 197.917 31.3554   4
  -2  -8 -11 122.587 35.1889   1
  -2  -8 -12 72.3661 34.2805   1
   2  -8  12 47.7107 27.5321   6
  -2  -8 -13 63.5318 29.5074   1
  -2  -8 -14 18.6305 21.1449   1
  -2  -8 -15 6.21989 22.5318   1
  -2  -8 -16 19.6694 24.7778   1
  -2   8 -17 6.55268 12.1731   1
   2  -9 -18-8.45989 13.2618   1
  -2  -9  18 24.3333 28.1378   6
   2   9 -17-13.3093 13.5417   1
  -2  -9  17 26.6726 38.2469   6
   2  -9 -17-9.57350 14.8189   1
  -2  -9  16 68.4452 40.7867   6
   2  -9 -16 10.7924 20.3447   1
   2   9 -16 140.075 42.7426   1
   2   9 -15 186.455 46.0701   1
  -2  -9  15 291.183 77.8278   6
  -2  -9  15 262.102 74.5531   5
   2  -9 -15 283.692 69.4258   1
  -2  -9  14 57.8640 36.2016   5
   2  -9 -14 99.9364 33.6058   4
   2  -9 -14 36.0580 22.4122   1
  -2  -9  14 57.0598 31.3969   6
  -2  -9  13 8.44675 10.3531   6
   2  -9 -13 4.90208 6.20763   1
   2  -9 -13 15.4828 18.8155   4
  -2  -9  13 19.1537 14.9383   5
   2  -9 -12 96.4204 34.5319   1
  -2  -9  12 83.0412 38.5819   6
   2  -9 -12 138.703 38.2283   4
  -2  -9  12 78.4142 34.7851   5
   2   9 -11 21.8134 14.5411   3
  -2  -9  11 43.1029 21.3400   6
   2  -9 -11 76.1335 25.6482   4
   2  -9 -11 42.5978 24.9413   1
  -2  -9  11 63.6328 26.4150   5
  -2  -9  10 4.47804 5.77200   5
   2  -9 -10 24.0078 16.6818   4
   2   9 -10 15.0123 8.85220   3
   2   9  -9 143.009 32.9367   3
   2  -9  -9 129.068 32.4427   4
   2   9  -8 12.5650 12.0926   3
   2  -9  -8-12.5656 10.3747   4
   2  -9  -8-4.68388 14.5578   2
   2   9  -7 22.7559 12.9830   3
   2  -9  -7 54.2910 27.2083   4
   2  -9  -7 14.0207 9.32883   2
   2  -9  -6 2210.48 149.470   5
   2  -9  -6 1937.46 130.361   2
   2  -9  -6 2059.96 133.476   4
   2  -9  -5 1075.56 96.0037   4
  -2   9   5 1074.17 62.5241   6
  -2   9   5 1253.22 91.0071   1
   2  -9  -5 1042.09 92.9166   2
   2  -9  -5 1249.35 104.943   5
   2  -9  -4 181.473 37.8378   5
   2   9  -4 210.632 32.8172   2
  -2   9   4 188.341 33.9975   1
   2  -9  -4 205.254 40.9262   4
   2  -9  -4 168.065 35.8834   2
  -2   9   4 163.531 26.2011   6
   2  -9  -3 1452.05 100.210   5
  -2   9   3 1522.04 98.8902   2
  -2   9   3 1377.82 83.4516   6
   2  -9  -3 1450.58 111.286   4
   2   9  -3 1448.63 87.2123   2
   2  -9  -3 1319.23 100.695   2
  -2   9   2 188.295 31.3118   6
   2  -9  -2 185.131 31.4345   5
   2   9  -2 195.041 30.0989   2
  -2   9   2 201.177 35.2565   2
   2  -9  -2 190.786 40.8564   4
   2  -9  -1 1495.60 84.8270   5
  -2   9   1 1761.43 109.022   2
   2  -9  -1 1756.26 121.244   4
  -2   9   1 1415.65 93.1542   6
   2  -9   0 4003.26 134.382   5
   2   9   0 4366.91 161.873   1
  -2  -9   0 4268.52 169.080   2
  -2   9   0 4793.95 192.076   2
  -2   9   0 4266.46 178.795   6
   2  -9   0 3842.66 173.651   6
   2  -9   0 4712.12 207.432   4
   2  -9   1 2691.70 91.5872   5
   2   9   1 3114.26 134.982   1
  -2  -9  -1 3026.08 138.152   2
  -2   9  -1 2858.18 148.464   6
   2  -9   1 2845.78 149.933   6
   2   9   2 62.4039 17.3549   1
  -2   9  -2 27.1339 16.3578   6
   2  -9   2 83.0481 22.2709   6
  -2  -9  -2 34.2310 12.6298   2
   2  -9   3 206.635 41.7831   6
   2   9   3 310.266 43.4768   1
  -2   9  -3 270.130 45.2407   6
  -2  -9  -4 78.7331 24.7234   1
   2  -9   4 80.6317 26.8971   6
   2   9   4 71.5365 22.4072   1
   2  -9   5 56.1525 23.4964   6
  -2  -9  -5 40.7214 16.6564   1
   2  -9   6 36.7531 26.8125   6
  -2  -9  -6 8.65433 5.96922   1
  -2  -9  -7 677.791 79.1741   1
   2  -9   7 802.338 93.9562   6
  -2  -9  -8 14.0002 5.22694   6
  -2  -9  -8 33.7710 17.9911   1
   2  -9   8 13.3504 25.5750   6
  -2  -9  -9 1417.01 95.7343   4
  -2  -9  -9 1091.82 108.674   1
   2  -9   9 1261.84 129.571   6
  -2  -9 -10 144.148 30.8067   4
   2  -9  10 62.6508 29.8503   6
  -2  -9 -10 111.526 31.6695   1
  -2   9 -10 80.2094 15.9241   3
   2  -9  11 199.781 55.5519   6
  -2  -9 -11 291.308 43.6367   4
  -2  -9 -11 221.784 55.7138   1
   2  -9  12 513.497 88.8401   6
  -2  -9 -12 529.250 85.3338   1
  -2  -9 -13 143.362 45.8484   1
  -2  -9 -14 17.2744 26.0686   1
  -2  -9 -15-1.32646 8.07486   1
  -2  -9 -16 27.1309 35.1353   1
  -2   9 -17-20.4830 20.6044   1
  -2 -10  18 23.7020 22.3821   6
   2  10 -17-11.3412 12.7109   1
   2 -10 -17 0.57069 20.3719   1
  -2 -10  17 3.02568 15.5494   6
   2  10 -16 16.7340 20.6383   1
   2 -10 -16 5.06082 21.0710   1
  -2 -10  16 76.3711 43.1996   6
  -2 -10  15 56.0491 37.6468   6
  -2 -10  15 77.7875 40.3409   5
   2 -10 -15 37.3772 29.6216   1
   2 -10 -14 40.5154 24.4023   1
   2 -10 -14 14.9435 10.4007   4
  -2 -10  14-4.63632 4.57220   5
  -2 -10  14 46.8986 36.4327   6
  -2 -10  13 23.3102 19.5439   5
   2 -10 -13 22.5460 20.2724   4
  -2 -10  13 45.9542 28.7265   6
  -2 -10  12 21.7524 27.6045   6
  -2 -10  12 28.6089 22.2749   5
   2 -10 -12 39.9042 24.0681   4
  -2 -10  11 225.639 56.3128   5
   2  10 -11 129.203 30.5334   3
   2 -10 -11 304.609 55.5764   4
  -2 -10  11 369.971 80.3740   6
  -2 -10  10 270.823 55.5406   5
   2 -10 -10 267.488 50.8711   4
   2  10 -10 217.995 41.4407   3
   2 -10 -10 270.557 59.4207   2
   2 -10  -9 49.4139 28.1155   2
   2  10  -9 25.3246 10.5695   3
   2 -10  -9 59.0615 25.1714   4
   2  10  -8 194.728 38.5038   3
   2 -10  -8 177.476 39.2287   4
   2 -10  -8 113.685 34.5452   2
   2 -10  -7 1180.78 107.281   4
   2 -10  -7 1130.28 105.939   2
   2 -10  -6 2878.60 167.893   4
   2 -10  -6 3023.18 171.119   2
   2 -10  -5-3.71469 4.39231   5
   2 -10  -5-7.94547 13.4514   2
   2 -10  -5 3.56812 12.3766   4
   2  10  -4 872.327 71.8726   2
   2 -10  -4 892.115 90.0473   4
   2 -10  -4 937.256 89.2312   5
   2 -10  -4 767.637 81.2879   2
  -2  10   3 41.5588 14.5522   6
  -2  10   3 64.7624 22.1735   2
   2 -10  -3 66.3149 23.8533   5
   2 -10  -3 74.8423 26.8700   4
   2  10  -3 60.0059 18.4551   2
   2 -10  -2 776.214 85.2855   4
   2 -10  -2 720.932 66.7767   5
  -2  10   2 720.717 70.8847   2
  -2  10   2 710.279 63.3737   6
   2  10  -2 746.670 64.3250   2
   2 -10  -1 1167.77 78.6934   5
   2 -10  -1 1203.41 105.276   4
  -2  10   1 1070.10 82.3639   6
  -2  10   1 1157.59 93.7341   2
   2 -10   0 871.012 60.5190   5
   2 -10   0 792.610 78.7699   6
  -2  10   0 844.980 80.7803   2
  -2 -10   0 850.243 75.3919   2
   2  10   0 802.111 68.6375   1
  -2  10   0 811.366 73.3939   6
   2  10   1 186.255 33.0412   1
   2 -10   1 160.066 21.3894   5
  -2 -10  -1 168.372 32.8108   2
  -2  10  -1 181.529 35.2983   6
   2 -10   1 161.468 38.9396   6
  -2 -10  -2 3347.64 156.654   2
   2 -10   2 2909.71 84.4065   5
   2  10   2 3481.35 154.908   1
   2 -10   2 2703.03 159.800   6
   2 -10   3 284.487 51.0526   6
   2  10   3 311.652 45.0879   1
  -2 -10  -3 304.101 47.4184   2
   2 -10   4 173.339 39.6769   6
   2 -10   5 914.594 98.9693   6
  -2 -10  -5 985.112 92.0451   1
   2 -10   6 189.491 50.2932   6
  -2 -10  -6 104.745 28.8826   1
  -2 -10  -7 364.783 59.7662   1
   2 -10   7 301.110 61.5756   6
  -2 -10  -8 818.286 93.1891   1
   2 -10   8 808.863 102.067   6
   2 -10   9 14.5016 9.56523   6
  -2 -10  -9 34.3010 22.1007   1
  -2 -10  -9 51.7523 22.8481   4
  -2 -10 -10 566.619 83.1229   1
   2 -10  10 507.757 85.3951   6
  -2 -10 -10 716.594 72.9676   4
  -2 -10 -11 7.04658 16.7027   4
   2 -10  11 2.98874 9.13975   6
  -2 -10 -11 16.2246 19.6648   1
   2 -10  12 77.9119 42.2522   6
  -2 -10 -12 90.6285 32.2157   1
  -2 -10 -13 3.94452 14.5539   1
  -2 -10 -14 17.7156 25.4460   1
  -2 -10 -15 68.6589 37.5103   1
  -2 -11  17-0.11079 32.6705   6
  -2 -11  16 38.9957 38.6005   6
  -2 -11  15-9.37463 27.0612   6
  -2 -11  15 59.6454 35.5731   5
  -2 -11  14 30.7285 29.1790   6
  -2 -11  14 9.52252 17.6538   5
   2 -11 -14 50.0934 26.5439   4
  -2 -11  13 97.6271 39.2448   5
   2 -11 -13 129.501 40.4025   4
  -2 -11  13 159.194 58.7006   6
  -2 -11  12 3.34736 21.7242   6
  -2 -11  12 7.18396 15.8184   5
   2 -11 -12-1.19124 16.2971   2
   2 -11 -12 15.4794 15.0433   4
  -2 -11  11 24.4786 19.8365   5
  -2 -11  11-1.11823 25.6566   6
   2 -11 -11 38.1352 23.6270   4
   2 -11 -11 16.9801 20.4336   2
   2  11 -10 91.8670 27.4343   3
   2 -11 -10 151.182 38.5988   4
   2 -11 -10 139.413 47.8550   2
  -2 -11  10 226.601 60.9735   6
   2  11  -9 673.618 75.1176   3
   2 -11  -9 678.567 83.3255   4
   2 -11  -9 616.847 89.6814   2
   2  11  -8 114.979 33.4377   3
   2 -11  -8 72.0284 26.6722   4
   2 -11  -8 81.0568 27.9204   2
   2 -11  -7 649.100 81.0941   4
   2 -11  -7 660.587 84.4760   2
   2 -11  -6 309.701 56.6122   2
   2 -11  -6 298.955 55.0213   4
   2  11  -5 119.291 28.5299   2
   2 -11  -5 115.875 32.4220   2
   2 -11  -5 140.774 36.8029   5
   2 -11  -5 138.260 37.3719   4
   2 -11  -4 34.4040 16.7971   5
   2 -11  -4 9.17143 12.7227   2
   2 -11  -4 19.7117 14.6967   4
   2  11  -4 28.5195 15.5204   2
   2 -11  -3 36.1568 17.2092   5
   2  11  -3 47.5093 15.9393   2
   2 -11  -3 42.9105 15.4884   4
   2 -11  -2 89.3137 23.8931   5
   2  11  -2 56.9967 19.0122   2
   2 -11  -2 82.7260 32.1508   4
   2 -11  -1 316.381 43.4222   5
   2 -11  -1 367.803 64.2273   4
   2 -11   0 1196.04 102.976   6
   2 -11   0 1465.33 84.1667   5
   2  11   0 1482.98 98.4899   1
  -2 -11   0 1515.24 106.961   2
   2  11   1 3631.38 161.380   1
   2 -11   1 3136.45 114.912   5
   2 -11   1 2829.06 165.984   6
  -2 -11  -1 3378.39 166.755   2
   2 -11   2 1202.44 54.8194   5
   2 -11   2 997.480 100.633   6
  -2 -11  -2 1248.75 99.8522   2
   2  11   2 1463.15 101.488   1
   2 -11   3 1002.06 103.589   6
  -2 -11  -3 1116.97 95.1666   2
   2 -11   4 399.039 64.8233   6
  -2 -11  -4 435.380 59.8612   2
   2 -11   5 78.8257 27.6678   6
  -2 -11  -6 715.655 83.1769   1
   2 -11   6 784.834 98.1902   6
   2 -11   7 406.593 75.0141   6
  -2 -11  -7 334.693 58.0252   1
   2 -11   8 167.886 49.9034   6
  -2 -11  -8 128.935 36.3887   1
  -2 -11  -9 815.671 98.2142   1
  -2 -11  -9 1050.87 96.8721   4
   2 -11   9 899.922 116.967   6
  -2 -11 -10 335.523 65.8313   1
  -2 -11 -10 425.948 60.3476   4
   2 -11  10 302.615 64.8930   6
  -2 -11 -11 212.358 53.0428   1
   2 -11  11 182.967 55.2819   6
  -2 -11 -11 270.517 48.1401   4
  -2 -11 -12 27.3106 8.05571   1
   2 -11  12 80.5298 39.5808   6
   2 -11  13 18.8774 16.5606   6
  -2 -11 -13 13.3916 27.3986   1
  -2 -11 -14 58.4516 29.4661   1
  -2 -11 -15 27.3419 30.9194   1
  -2 -12  17 23.4391 34.8546   6
  -2 -12  16-0.90071 23.3341   6
  -2 -12  15 27.5612 26.3167   6
   2 -12 -15 2.38683 7.90251   2
  -2 -12  14-16.9630 12.8712   6
  -2 -12  14-11.0299 22.4934   5
   2 -12 -14 37.4986 29.9656   4
   2 -12 -14 45.4031 28.8717   2
  -2 -12  13 29.3434 23.4431   5
   2 -12 -13-3.05622 17.1016   4
   2 -12 -13-4.08733 18.7928   2
  -2 -12  13-43.2759 31.1770   6
  -2 -12  12 22.7306 16.8037   5
   2 -12 -12 43.9290 27.5470   4
   2 -12 -12 8.00780 20.3928   2
  -2 -12  12-1.56256 23.7609   6
  -2 -12  11 175.621 49.7891   5
   2 -12 -11 246.887 53.5117   4
  -2 -12  11 268.590 71.4321   6
   2 -12 -11 171.713 53.6683   2
   2 -12 -10 73.0293 26.8456   4
   2  12 -10 42.2462 19.7537   3
   2 -12 -10 54.6456 23.8417   2
  -2 -12  10 40.1410 22.4646   6
   2 -12  -9 355.498 66.5775   4
   2  12  -9 296.764 52.9797   3
   2 -12  -9 338.155 64.8713   2
   2 -12  -8 267.169 55.2857   4
   2 -12  -8 334.914 62.8154   2
   2 -12  -7 529.248 75.1128   4
   2 -12  -7 444.222 71.6653   2
   2  12  -6 301.345 47.9755   2
   2 -12  -6 350.586 62.8570   2
   2 -12  -6 314.806 59.3535   4
   2 -12  -5 1007.74 103.697   2
   2 -12  -5 1270.44 122.083   4
   2  12  -5 1247.04 97.6432   2
   2 -12  -4-15.0534 15.0887   2
   2  12  -4 13.3482 11.4458   2
   2 -12  -4-5.10178 11.7236   5
   2 -12  -4-2.99891 15.3332   4
   2 -12  -3 159.722 36.2600   5
   2 -12  -3 115.482 35.7418   4
   2  12  -3 178.472 35.0440   2
   2 -12  -2 83.9220 25.4149   5
   2  12  -2 97.6206 26.1836   2
   2 -12  -2 114.966 39.4024   4
   2 -12  -1 1079.92 84.0510   5
   2 -12  -1 1263.15 122.785   4
   2 -12   0 1003.25 72.9165   5
   2 -12   0 806.583 87.6902   6
   2  12   0 943.709 81.3715   1
   2 -12   1 2597.13 108.379   5
  -2 -12  -1 2734.95 154.545   2
   2 -12   1 1954.21 144.897   6
   2 -12   2 1195.45 113.807   6
   2 -12   2 1448.07 66.7536   5
  -2 -12  -2 1440.12 113.972   2
  -2 -12  -3 1003.20 94.4661   2
   2 -12   3 867.162 99.2478   6
   2 -12   4 12.2448 14.4959   6
  -2 -12  -4 2.49324 7.26312   2
   2 -12   5 197.392 54.9485   6
  -2 -12  -5 133.264 33.9393   2
   2 -12   6 593.609 89.3790   6
  -2 -12  -7 5.19567 9.97631   1
   2 -12   7-3.41422 8.93823   6
   2 -12   8-3.43956 13.7458   6
  -2 -12  -8 14.3220 5.03185   6
  -2 -12  -8 1.08278 17.7339   1
   2 -12   9 297.320 72.0782   6
  -2 -12  -9 405.126 64.4476   4
  -2 -12  -9 287.323 56.9171   1
  -2 -12 -10 82.5676 34.9296   1
   2 -12  10 69.1024 34.0723   6
  -2 -12 -10 116.693 36.0441   4
   2 -12  11 412.619 88.7916   6
  -2 -12 -11 487.823 70.1030   4
  -2 -12 -11 341.813 68.0747   1
   2 -12  12 9.53752 5.11962   6
  -2 -12 -12 1.08458 7.75667   1
   2 -12  13 3.47613 9.96971   6
  -2 -12 -13-42.2456 26.5154   1
  -2 -12 -14 31.8715 30.0028   1
  -2 -13  16 124.373 74.3088   6
   2 -13 -16 25.3079 33.3251   2
  -2 -13  15 2.74381 26.7347   6
   2 -13 -15-54.4828 32.1635   2
  -2 -13  14 55.2095 39.9162   6
   2 -13 -14 16.9951 23.0963   2
  -2 -13  13 47.5483 23.3030   5
  -2 -13  13 62.0428 48.6709   6
   2 -13 -13 85.9850 36.8937   4
   2 -13 -13 41.4089 38.0807   2
  -2 -13  12 9.23292 18.1556   5
  -2 -13  12-1.48329 9.53734   6
   2 -13 -12 11.9490 24.2189   4
   2 -13 -12 4.87047 9.51234   2
  -2 -13  11 9.86832 15.5787   5
   2 -13 -11 15.0208 16.1832   4
   2 -13 -11 14.0480 17.8683   2
  -2 -13  11 12.1945 19.2196   6
  -2 -13  10-29.0036 18.1436   6
   2 -13 -10 17.6509 19.6751   2
   2 -13 -10 47.3672 26.7608   4
   2 -13  -9 543.076 81.1233   4
  -2 -13   9 524.856 98.9302   6
   2 -13  -9 418.341 77.3548   2
   2 -13  -8 141.826 42.1807   4
   2 -13  -8 101.551 35.5349   2
   2 -13  -7 71.7339 27.1846   4
   2 -13  -7 66.1778 22.3394   2
   2 -13  -6 468.136 76.5700   4
   2 -13  -6 463.434 73.7055   2
   2 -13  -5 522.557 81.7718   4
   2 -13  -5 462.226 74.6366   2
   2 -13  -4 39.8390 22.7270   5
   2 -13  -4 11.3441 19.3059   4
   2 -13  -3 39.7653 18.5744   5
   2  13  -3 28.4054 12.4567   2
   2 -13  -3 10.3002 16.6860   4
   2 -13  -2 11.2558 9.34565   5
   2 -13  -2 18.9655 13.1732   4
   2 -13  -1 203.721 37.2985   5
   2 -13  -1 264.959 59.6631   4
   2 -13   0 689.064 83.4611   6
   2 -13   0 834.174 70.3237   5
  -2 -13  -1 37.6810 18.5740   2
   2 -13   1 18.0228 18.9769   6
   2 -13   1 42.0208 13.6994   5
   2 -13   2 639.092 46.6043   5
  -2 -13  -2 680.238 79.6025   2
   2 -13   2 518.658 77.5259   6
   2 -13   3 469.424 74.1462   6
   2 -13   3 463.686 29.1556   5
  -2 -13  -3 584.870 74.6372   2
   2 -13   4 20.0550 17.9998   6
  -2 -13  -4 14.4394 10.4230   2
   2 -13   5 10.6585 10.9049   6
  -2 -13  -5-0.04473 5.30179   2
   2 -13   6 285.653 66.1044   6
  -2 -13  -6 306.749 57.1038   2
   2 -13   7 101.236 39.9734   6
  -2 -13  -7 148.532 24.4742   6
   2 -13   8 579.484 97.2815   6
  -2 -13  -8 554.387 35.2906   6
   2 -13   9 175.688 57.5631   6
  -2 -13  -9 266.513 55.7955   4
  -2 -13  -9 212.773 52.7583   1
  -2 -13 -10-25.8211 22.9008   1
  -2 -13 -10 0.04721 18.8283   4
   2 -13  10-3.01246 16.9814   6
   2 -13  11 50.8556 31.1437   6
  -2 -13 -11 17.4250 21.4393   4
  -2 -13 -11 19.4997 24.2862   1
   2 -13  12 19.5547 29.8127   6
  -2 -13 -12-21.7156 16.7898   1
  -2 -13 -13 63.7474 42.8404   1
   2 -13  13 50.4866 37.9160   6
  -2 -13 -14 2.21419 14.2375   1
  -2 -14  15 28.1730 32.2418   6
   2 -14 -15 0.08715 19.4058   2
  -2 -14  14 59.1337 48.2534   6
   2 -14 -14 27.4293 33.2350   2
  -2 -14  13 31.1210 35.8818   6
   2 -14 -13-33.6864 22.5159   4
   2 -14 -13-3.88755 9.42440   2
  -2 -14  12-11.5997 12.5150   5
   2 -14 -12 9.16725 15.7425   4
   2 -14 -12 18.7344 19.5863   2
  -2 -14  12 4.42950 24.5773   6
  -2 -14  11 50.1811 26.1816   5
  -2 -14  11 56.1366 40.2508   6
   2 -14 -11 71.3636 35.3090   4
   2 -14 -11 61.2148 36.7691   2
  -2 -14  10 162.418 57.8321   6
   2 -14 -10 159.998 46.2225   4
   2 -14 -10 107.262 39.8432   2
   2 -14  -9 6.08927 11.2501   2
   2 -14  -9-2.04006 4.71186   4
  -2 -14   9-7.02347 9.84980   6
   2 -14  -8 441.949 79.1299   4
   2 -14  -8 386.312 77.1497   2
  -2 -14   8 379.375 86.3048   6
   2 -14  -7 7.34144 8.22734   2
   2 -14  -7 15.8339 17.0825   4
   2 -14  -6 173.142 47.9438   2
   2 -14  -6 167.668 44.6098   4
   2 -14  -5-5.42085 5.54819   2
   2 -14  -5 0.17252 12.1719   4
   2 -14  -4 1279.52 133.003   4
   2 -14  -3 427.144 76.7431   4
   2 -14  -3 493.392 69.6161   5
   2 -14  -2 225.764 44.8478   5
   2 -14  -2 242.242 57.9708   4
   2 -14  -1 1261.49 99.4671   5
   2 -14  -1 1416.06 140.327   4
   2 -14   0 297.461 58.6532   6
   2 -14   0 440.946 53.2782   5
  -2 -14  -1 219.268 48.7109   2
   2 -14   1 224.994 33.3080   5
   2 -14   1 217.268 49.0508   6
   2 -14   2 29.2305 11.4448   5
  -2 -14  -2 49.7593 16.1046   2
   2 -14   2 23.5214 7.82032   6
   2 -14   3 89.4246 38.4275   6
   2 -14   3 58.9444 11.3360   5
  -2 -14  -3 69.0706 26.4807   2
   2 -14   4 67.2165 43.4208   6
  -2 -14  -4 24.7936 20.4470   2
  -2 -14  -5 110.241 32.5467   2
   2 -14   5 111.856 41.2202   6
   2 -14   6 140.508 47.8153   6
  -2 -14  -6 131.460 39.0209   2
  -2 -14  -6 131.991 27.0571   6
   2 -14   7 421.544 80.0932   6
  -2 -14  -7 402.125 69.7427   2
  -2 -14  -7 457.477 45.4597   6
   2 -14   8 40.7786 29.5018   6
  -2 -14  -8 21.2793 14.1209   2
   2 -14   9 38.0041 25.2311   6
  -2 -14  -9 60.0125 34.1591   4
  -2 -14 -10 19.6347 22.0573   4
   2 -14  10 9.10682 16.9439   6
  -2 -14 -11-3.20469 9.79976   4
   2 -14  11 16.0970 13.1225   6
   2 -14  12-3.26404 9.89686   6
  -2 -14 -12 27.8747 28.4449   1
  -2 -14 -13 39.8426 33.1014   1
   2 -14  13 118.589 56.3196   6
   2 -15 -14-10.1222 14.6964   2
  -2 -15  14 14.4228 20.7316   6
  -2 -15  13 9.30035 42.7315   6
   2 -15 -13 52.2330 36.5862   4
   2 -15 -13-1.07696 6.56551   2
  -2 -15  12 41.4097 37.6797   6
   2 -15 -12 75.5308 44.0620   2
   2 -15 -12 131.380 42.8229   4
  -2 -15  11-5.18293 7.35311   5
  -2 -15  11-8.99269 22.2846   6
   2 -15 -11-7.29718 14.5684   4
   2 -15 -11 5.98974 13.4668   2
  -2 -15  10 4.79524 13.6413   6
   2 -15 -10-3.43484 17.5378   4
   2 -15 -10 6.17764 17.4463   2
  -2 -15   9 26.4941 15.2893   6
   2 -15  -9 17.4948 13.2811   2
   2 -15  -9-8.69302 15.5585   4
  -2 -15   8 30.9261 24.5207   6
   2 -15  -8 39.7671 20.9866   2
   2 -15  -8 28.1992 19.9136   4
   2 -15  -7 54.6374 27.0171   2
  -2 -15   7 77.0173 45.4825   6
   2 -15  -7 67.3175 29.1370   4
   2 -15  -6 1758.73 162.532   4
   2 -15  -6 1486.21 145.444   2
   2 -15  -5 9.15200 14.9177   4
   2 -15  -4 98.9140 43.3045   4
   2 -15  -3 75.9078 28.3100   5
   2 -15  -3 162.437 50.7362   4
   2 -15  -2 360.244 58.1778   5
   2 -15  -2 518.782 87.0172   4
   2 -15  -1 115.821 30.4222   5
   2 -15  -1 157.191 50.8830   4
   2 -15   0 173.223 34.8380   5
   2 -15   0 105.265 30.2058   6
   2 -15   1 24.9721 12.6478   5
   2 -15   1-12.3964 18.6756   6
   2 -15   2 197.268 50.9891   6
  -2 -15  -2 114.054 34.0977   2
   2 -15   2 135.255 24.8452   5
   2 -15   3 7.64873 5.99747   5
  -2 -15  -3-22.3432 21.1434   2
   2 -15   3 4.48165 11.5234   6
   2 -15   4 246.860 59.4846   6
  -2 -15  -4 256.073 57.6189   2
   2 -15   5 26.8546 18.4502   6
  -2 -15  -5 24.2432 16.1169   6
  -2 -15  -5 8.28193 12.9974   2
   2 -15   6 147.234 49.4799   6
  -2 -15  -6 149.530 30.1957   6
  -2 -15  -6 113.598 38.5809   2
  -2 -15  -7 99.7715 23.5204   6
  -2 -15  -7 52.8877 21.0681   2
   2 -15   7 39.6122 25.5993   6
   2 -15   8 282.824 72.8925   6
  -2 -15  -8 295.356 61.8924   2
   2 -15   9 27.9283 28.3336   6
  -2 -15  -9 11.2601 22.8003   2
  -2 -15  -9 7.64364 10.9530   4
   2 -15  10 8.36906 26.4962   6
  -2 -15 -10 9.23615 12.9849   4
  -2 -15 -10 59.7344 33.3845   2
   2 -15  11 17.8623 32.3058   6
   2 -15  12-12.3930 27.5056   6
   2 -15  13-61.1515 39.5684   6
  -2 -16  13 78.5091 51.0017   6
   2 -16 -13-18.7825 18.2371   4
   2 -16 -13 12.4405 29.4190   2
  -2 -16  12 17.0720 33.8260   6
   2 -16 -12-7.89762 5.29587   4
   2 -16 -12-23.3559 21.3214   2
  -2 -16  11-3.49529 10.9748   6
   2 -16 -11 9.75395 13.4797   4
   2 -16 -11-17.2084 18.2321   2
   2 -16 -10 16.1012 17.2073   4
   2 -16 -10 3.78472 8.40634   2
  -2 -16  10 28.8901 42.1347   6
  -2 -16   9 70.5600 45.6717   6
   2 -16  -9 27.5246 20.9715   4
   2 -16  -9 38.2904 31.0408   2
   2 -16  -8 61.4873 34.9403   4
  -2 -16   8 60.2592 31.0194   6
   2 -16  -8 47.6554 31.8568   2
   2 -16  -7 1116.00 131.502   4
   2 -16  -7 825.479 113.960   2
  -2 -16   7 774.159 144.984   6
   2 -16  -6 33.6583 25.3047   2
   2 -16  -6 25.1492 30.7005   4
  -2 -16   6 1.95380 15.5390   6
  -2 -16   5 377.878 95.4327   6
   2 -16  -5 621.739 101.918   4
   2 -16  -4 568.116 95.5690   4
   2 -16  -3 8.32769 22.2334   4
   2 -16  -2-6.32294 9.23860   5
   2 -16  -2 36.7826 28.1066   4
   2 -16  -1 205.289 42.4435   5
   2 -16  -1 358.723 78.5791   4
   2 -16   0 402.176 54.5383   5
   2 -16   0 326.824 66.5202   6
   2 -16   1 33.8478 20.8762   6
   2 -16   1 66.7755 19.5814   5
   2 -16   2 32.7235 36.7747   6
  -2 -16  -2 2.62632 14.8149   2
   2 -16   2 25.8102 14.5109   5
   2 -16   3 111.943 39.7958   6
  -2 -16  -3 95.1132 34.7327   2
  -2 -16  -4 161.855 44.5191   2
  -2 -16  -4 212.976 43.9009   6
   2 -16   4 180.233 54.5384   6
   2 -16   5 922.351 129.056   6
  -2 -16  -5 1017.67 91.6047   6
  -2 -16  -5 895.993 109.613   2
   2 -16   6 5.93455 18.7571   6
  -2 -16  -6 58.7209 31.8785   2
  -2 -16  -6 46.8296 23.3449   6
  -2 -16  -7 222.308 58.4112   2
   2 -16   7 300.058 74.1370   6
   2 -16   8 54.6221 31.1638   6
  -2 -16  -8 71.6117 34.5498   2
   2 -16   9 44.6211 37.0844   6
  -2 -16  -9 24.7941 20.0435   2
  -2 -16  -9-8.15869 15.9472   4
   2 -16  10-3.83697 21.8203   6
  -2 -16 -10 10.3199 20.7084   4
  -2 -16 -10 23.8310 27.5843   2
   2 -16  11-20.4780 19.9446   6
  -2 -16 -11 1.17324 14.7688   2
  -2 -16 -12-3.91089 24.4425   2
   2 -16  12-48.0683 35.4633   6
   2 -17 -13-21.2233 10.2664   4
   2 -17 -12 3.24944 18.6699   2
  -2 -17  12 30.0694 26.0968   6
   2 -17 -12 11.4294 14.0469   4
   2 -17 -11 32.3672 29.1343   4
   2 -17 -11 2.16214 14.7205   2
  -2 -17  11 24.6185 40.2617   6
  -2 -17  10-4.33937 33.1123   6
   2 -17 -10 12.2657 5.84300   2
   2 -17 -10 6.98493 20.5447   4
   2 -17  -9-21.5965 27.4561   2
  -2 -17   9-7.42376 26.1510   6
   2 -17  -9 44.2021 30.8487   4
  -2 -17   8-7.57499 22.3101   6
   2 -17  -8-8.13299 22.0609   4
   2 -17  -8 12.2833 14.6776   2
   2 -17  -7 197.165 55.7000   2
  -2 -17   7 217.148 76.8753   6
   2 -17  -7 268.515 70.3366   4
  -2 -17   6 33.5697 14.2698   6
   2 -17  -6 34.3587 28.5790   4
   2 -17  -5 1576.04 168.836   4
  -2 -17   5 1271.29 158.681   6
  -2 -17   4 297.745 79.2614   6
   2 -17  -4 329.805 81.8067   4
   2 -17  -3 478.625 95.6057   4
  -2 -17   3 405.701 81.8399   6
   2 -17  -2 45.5474 31.7006   4
  -2 -17   2-2.44298 8.53216   6
   2 -17  -1 90.1688 28.4132   5
   2 -17  -1 223.065 66.6113   4
   2 -17   0 195.159 50.0271   6
  -2 -17   0 205.411 54.1153   6
  -2 -17  -1 9.53637 9.49084   6
   2 -17   1-4.71067 17.9803   6
   2 -17   2 400.303 79.3211   6
  -2 -17  -2 524.459 75.5171   6
   2 -17   3 471.043 88.6524   6
  -2 -17  -3 676.994 96.8884   2
  -2 -17  -3 566.808 78.0039   6
   2 -17   4 156.342 57.0768   6
  -2 -17  -4 16.0874 16.5526   2
  -2 -17  -4 52.5142 19.5938   6
   2 -17   5 11.2817 21.2168   6
  -2 -17  -5 0.82651 6.92803   2
  -2 -17  -5 3.29031 5.75374   6
   2 -17   6 170.366 58.2223   6
  -2 -17  -6 166.030 51.3573   2
   2 -17   7 51.7679 36.6074   6
  -2 -17  -7 66.3493 34.2925   2
   2 -17   8-27.6879 24.8009   6
  -2 -17  -8 37.0648 23.5713   2
   2 -17   9 1.01876 7.50552   6
  -2 -17  -9 38.3959 31.5146   2
  -2 -17  -9 129.373 54.2890   4
   2 -17  10 31.6505 24.2331   6
  -2 -17 -10 12.5252 7.72868   2
  -2 -17 -10 17.6383 8.82457   4
   2 -17  11 10.4262 12.7487   6
  -2 -17 -11 20.9235 16.1993   2
   2 -18 -12 15.3062 24.1926   4
   2 -18 -11 23.8026 24.3050   4
  -2 -18  11 50.1118 38.1811   6
   2 -18 -11 10.0980 31.0678   2
   2 -18 -10 62.1692 39.4252   4
   2 -18 -10 8.25842 15.0555   2
  -2 -18  10 21.2622 27.0506   6
  -2 -18   9 20.9804 26.2472   6
   2 -18  -9 26.6142 10.4262   2
   2 -18  -9 40.2357 32.7055   4
  -2 -18   8 17.1075 14.2355   6
   2 -18  -8-4.70316 12.4263   2
   2 -18  -8 19.5157 25.8569   4
  -2 -18   7 5.08730 20.9576   6
   2 -18  -7 12.2196 19.3267   4
  -2 -18   6 2.76599 24.0882   6
   2 -18  -6 25.5217 16.7404   4
  -2 -18   5 143.229 57.6811   6
   2 -18  -5 101.860 46.6800   4
  -2 -18   4 145.030 53.9305   6
   2 -18  -4 309.113 82.9556   4
  -2 -18   3 98.4276 41.5832   6
   2 -18  -3 186.041 66.1040   4
   2 -18  -2 1033.54 139.816   4
  -2 -18   2 777.128 115.582   6
  -2 -18   1 18.0162 16.9521   6
   2 -18  -1-0.99408 12.0661   4
  -2 -18   0 105.758 39.2577   6
   2 -18   0 88.0886 49.5752   4
   2 -18   1-0.47926 9.11976   6
  -2 -18  -1-6.05280 14.2479   6
  -2 -18  -2 1336.59 133.929   6
   2 -18   2 996.598 131.056   6
  -2 -18  -3 84.4737 40.1597   2
   2 -18   3 68.6079 30.3190   6
  -2 -18  -3 104.175 34.0705   6
   2 -18   4 243.989 65.6178   6
  -2 -18  -4 259.481 61.7213   2
  -2 -18  -4 263.207 52.4162   6
  -2 -18  -5 27.8280 15.9117   6
  -2 -18  -5 27.8384 21.3655   2
   2 -18   5 29.2242 36.7656   6
   2 -18   6 87.3177 42.6587   6
  -2 -18  -6 46.7279 26.7267   2
   2 -18   7 50.4165 39.7611   6
  -2 -18  -7-25.1782 20.8097   2
   2 -18   8 21.4107 16.2147   6
  -2 -18  -8 46.6605 36.5756   2
  -2 -18  -8 57.1133 40.9453   4
   2 -18   9 2.28923 21.6142   6
  -2 -18  -9 13.6623 25.4188   2
  -2 -18  -9 35.9966 29.8663   4
   2 -18  10 7.63627 24.2554   6
  -2 -18 -10 99.1403 48.3093   2
  -2 -18 -10 53.2630 38.7929   4
   2 -19 -12 66.1945 38.3470   4
   2 -19 -11 17.1061 22.0900   4
  -2 -19  10 3.32711 13.7078   6
   2 -19 -10 1.59642 15.6931   2
   2 -19 -10 64.2271 37.0477   4
   2 -19  -9 35.3974 28.5883   2
  -2 -19   9 46.7791 23.9753   6
   2 -19  -9 53.6492 35.2673   4
  -2 -19   8-21.5640 20.2817   6
   2 -19  -8 41.6446 34.1624   4
  -2 -19   7-12.3390 18.0721   6
   2 -19  -7-19.9119 26.4441   4
   2 -19  -6 313.198 85.3307   4
  -2 -19   6 179.890 77.5197   6
   2 -19  -5 2.56859 12.0427   4
  -2 -19   5 48.6568 28.1224   6
  -2 -19   4 19.8502 13.8484   6
   2 -19  -4 86.4101 40.1728   4
   2 -19  -3 27.1131 27.8854   4
  -2 -19   3-0.91820 19.6253   6
  -2 -19   2 44.9881 32.3650   6
   2 -19  -2 56.5257 45.2242   4
  -2 -19   1 48.0330 28.5432   6
   2 -19  -1 29.2422 16.2973   4
  -2 -19   0 115.440 41.9138   6
   2 -19   0 261.197 75.5967   4
  -2 -19  -1 372.088 71.6505   6
   2 -19   1 283.754 68.0862   6
   2 -19   2 32.4504 27.6230   6
  -2 -19  -2-1.06597 9.19523   6
   2 -19   3 146.043 55.1846   6
  -2 -19  -3 224.040 53.7428   6
  -2 -19  -4 189.810 57.6055   2
   2 -19   4 142.985 54.0870   6
  -2 -19  -4 134.907 37.5612   6
   2 -19   5 1.84251 13.9118   6
  -2 -19  -5-39.4357 25.9690   2
   2 -19   6 47.3807 41.0291   6
  -2 -19  -6 86.6172 34.4732   2
   2 -19   7 8.28535 14.6332   6
  -2 -19  -7-24.6915 19.7542   2
   2 -19   8-13.2773 23.6068   6
  -2 -19  -8 73.4877 34.7389   4
  -2 -19  -8 12.8546 22.2259   2
   2 -19   9 41.6077 45.6376   6
  -2 -19  -9 10.2383 18.0150   2
  -2 -19  -9 3.97457 10.1980   4
  -2 -19 -10 53.4665 37.4378   4
   2 -20 -12 34.0872 34.4703   4
   2 -20 -11 68.2244 28.0043   4
   2 -20 -10 25.9896 20.8065   4
   2 -20  -9 34.8069 33.8414   2
   2 -20  -9 45.9524 35.8643   4
  -2 -20   9 105.989 73.8231   6
  -2 -20   8 84.2599 51.3505   6
   2 -20  -8 25.7044 33.1553   4
  -2 -20   7-12.4546 22.7134   6
   2 -20  -7-18.6024 22.4949   4
  -2 -20   6-42.1644 32.3479   6
   2 -20  -6-6.14575 13.8123   4
  -2 -20   5 34.5695 39.8815   6
   2 -20  -5 83.2307 40.0553   4
   2 -20  -4 31.7706 31.9373   4
  -2 -20   4 48.7576 36.1930   6
  -2 -20   3 5.71325 11.1453   6
   2 -20  -3 46.6052 36.5949   4
  -2 -20   2 15.9863 19.7517   6
   2 -20  -2 52.6000 43.2421   4
  -2 -20   1 17.1408 25.7769   6
   2 -20  -1 12.9792 34.8299   4
   2 -20   0 29.0922 47.0764   4
  -2 -20   0-0.80740 15.0403   6
   2 -20   1 213.486 74.2117   4
  -2 -20  -1 136.469 44.4133   6
   2 -20   2 219.525 63.5770   6
  -2 -20  -2 210.767 55.9256   6
  -2 -20  -3-3.90420 5.47068   6
   2 -20   3 25.5278 19.3885   6
   2 -20   4 17.6158 21.1976   6
  -2 -20  -5 105.789 39.3389   2
   2 -20   5 262.016 80.0697   6
   2 -20   6 6.25481 21.3175   6
  -2 -20  -6 34.1508 26.9836   2
   2 -20   7-14.1435 19.5952   6
  -2 -20  -7 59.4175 35.1955   2
   2 -20   8 4.21331 12.0259   6
  -2 -20  -8 156.867 61.8800   4
  -2 -20  -8 51.9105 33.7431   2
  -2 -20  -9 26.0011 31.9799   4
   2 -20  11-80.6068 45.7793   4
   2 -21 -11 50.1645 34.8359   4
   2 -21 -10-21.3303 23.1810   4
   2 -21  -9 70.5745 54.8352   4
   2 -21  -8 21.7954 34.4196   4
  -2 -21   8 25.5610 39.4127   6
  -2 -21   7 47.6546 39.4893   6
   2 -21  -7 79.6955 46.8611   4
  -2 -21   6 35.2431 36.3909   6
   2 -21  -6 41.2428 39.2627   4
   2 -21  -5 0.20618 7.64539   4
  -2 -21   5 24.4251 24.3932   6
  -2 -21   4-51.9828 34.6631   6
   2 -21  -4 65.7065 38.5960   4
   2 -21  -3-1.96311 7.56665   4
  -2 -21   3 2.86485 6.13623   6
  -2 -21   2 27.6668 24.8299   6
   2 -21  -2 71.7657 57.1397   4
   2 -21  -1 1.96299 12.7275   4
  -2 -21   1 3.17516 7.93079   6
  -2 -21   0 168.545 54.4928   6
   2 -21   0 236.690 79.8349   4
  -2 -21  -1 27.2092 27.0266   6
   2 -21   1 40.0727 43.4302   4
  -2 -21  -2 34.1680 28.1984   6
   2 -21   2 143.071 68.0462   4
   2 -21   3 12.8354 29.1664   6
   2 -21   3 111.555 57.7221   4
   2 -21   4 17.2597 16.2695   6
   2 -21   5 36.0800 29.9223   6
  -2 -21  -6 54.1300 31.4252   2
   2 -21   6 80.5584 54.9486   6
   2 -21   7 72.3844 50.0383   6
  -2 -21  -7 116.005 55.6056   2
  -2 -21  -8 2.86914 28.7073   4
  -2 -21  -9-15.5034 20.1941   4
   2 -21  10 73.9444 46.2122   4
   2 -22  -8-77.9702 44.5241   4
  -2 -22   7 14.8519 41.4750   6
   2 -22  -7-3.02397 28.2642   4
   2 -22  -6 16.2626 30.0774   4
  -2 -22   6 25.1970 45.8354   6
  -2 -22   5 22.7799 24.6367   6
   2 -22  -5 74.8134 50.3222   4
  -2 -22   4 24.4079 27.1352   6
   2 -22  -4 18.4051 26.8589   4
  -2 -22   3 38.3618 32.8009   6
   2 -22  -3 163.349 67.8861   4
  -2 -22   2-3.31765 17.1848   6
   2 -22  -2 34.9037 29.1266   4
  -2 -22   1 54.9305 36.8915   6
   2 -22  -1 185.634 70.5731   4
   2 -22   0 62.6660 38.8206   4
  -2 -22   0 11.6876 15.2793   6
   2 -22   1 340.181 91.8503   4
  -2 -22  -1 105.601 45.9781   6
   2 -22   2 48.5262 32.6432   4
   2 -22   3 70.8946 51.9317   4
   2 -22   4 139.580 60.1852   4
   2 -22   5 79.6763 42.2475   6
   2 -22   5 200.485 81.6345   4
   2 -22   6 3.63171 25.5248   6
   2 -22   6 25.1003 41.0358   4
  -2 -22  -7 97.5400 50.8083   4
  -2 -22  -8 13.8077 12.8828   4
  -2 -22  -9 17.9288 21.5175   4
  -2 -23   5 44.9147 52.7612   6
  -2 -23   4 0.11328 13.7521   6
  -2 -23   3-0.10651 28.9882   6
  -2 -23   2 8.91089 12.9490   6
  -2 -23   1 79.3626 42.1671   6
  -2 -23   0 79.4213 43.8587   6
  -2 -23  -1 7.23443 19.3520   6
  -2 -24   4 25.8358 34.6412   6
  -2 -24   3 18.8529 29.5237   6
  -2 -24   2 50.4893 44.5081   6
  -2 -24   1 0.09861 9.22478   6
  -2 -25   2 92.5489 57.8236   6
   3   0 -19-44.6838 25.1526   1
   3   0 -18 6.68722 11.7262   1
   3   0 -17-0.89151 4.54138   1
  -3   0  16 8.78463 18.6058   6
   3   0 -16-29.6517 18.0184   1
  -3   0  15 24.8058 20.1558   6
   3   0 -15 9.20716 11.2068   1
  -3   0  14-8.14595 2.96595   6
  -3   0  14-2.30901 5.09615   3
   3   0 -14-11.5967 12.5096   1
  -3   0  13 1.56201 8.42616   3
  -3   0  13-5.55878 19.9902   5
  -3   0  13 0.14628 8.78841   4
   3   0 -13-10.7547 12.8391   1
  -3   0  12 2.98988 10.8387   3
  -3   0  12-10.0760 11.5562   4
   3   0 -12-1.52788 2.45507   1
  -3   0  12 3.43202 11.5981   5
  -3   0  11 571.386 85.5703   5
  -3   0  11 660.814 72.7065   4
   3   0 -11 586.149 62.5362   1
  -3   0  11 645.615 64.0526   3
  -3   0  10-2.36793 8.59254   3
  -3   0  10 14.6839 9.04620   4
   3   0 -10 3.62267 5.46410   1
  -3   0  10 12.1936 19.2597   5
  -3   0   9 1358.83 121.523   5
  -3   0   9 1629.49 106.875   4
   3   0  -9 1460.12 88.5447   1
  -3   0   9 1428.98 95.6589   3
  -3   0   8 1.36532 11.0823   5
  -3   0   8-6.53182 14.1261   4
   3   0  -8 18.2297 8.26016   1
  -3   0   8-8.14619 10.0233   3
  -3   0   7 2655.55 133.064   4
  -3   0   7 2417.16 147.363   5
   3   0  -7 2415.90 101.164   1
  -3   0   7 2365.46 121.397   3
  -3   0   6-0.52357 1.90712   1
  -3   0   6-15.2696 12.6985   3
  -3   0   6 4.65044 4.76163   4
   3   0  -6 7.09516 6.91605   1
   3   0  -5 892.883 48.1994   1
  -3   0   5 957.408 45.3124   1
  -3   0   5 936.544 72.1480   4
  -3   0   5 1008.04 73.6098   3
  -3   0   4 5.96965 2.49756   1
  -3   0   4 8.91296 4.56473   3
   3   0  -4 16.5985 5.08882   2
  -3   0   4 5.96892 8.39511   4
  -3   0   3 39069.4 745.349   3
  -3   0   3 37154.7 732.871   4
  -3   0   3 37499.0 637.199   1
  -3   0   2-12.4548 10.1930   3
  -3   0   2-5.35147 7.11288   4
   3   0  -2 3.41781 8.41968   3
  -3   0   1 1988.08 91.9118   4
  -3   0   1 2107.47 102.871   3
   3   0  -1 1912.64 99.3323   3
   3   0   0-0.69396 3.21747   3
  -3   0   0 9.00607 5.25247   4
  -3   0   0 0.87703 8.15337   3
  -3   0  -1 859.985 62.4497   3
  -3   0  -1 827.949 52.2876   4
   3   0   1 845.797 62.8103   3
  -3   0  -2 0.01919 5.91052   3
  -3   0  -2-0.01240 3.07169   4
   3   0   2 3.51841 3.65873   3
  -3   0  -3 5640.34 150.331   4
  -3   0  -3 5751.14 181.631   3
   3   0   3 5439.24 176.446   3
  -3   0  -4 34.6788 17.1224   3
   3   0   4 18.0096 17.4416   3
  -3   0  -4 7.30086 3.58598   4
  -3   0  -5 5389.23 129.904   4
   3   0   5 5345.92 169.484   3
  -3   0  -6-3.17308 7.75435   6
   3   0   6 6.39101 2.37171   3
  -3   0  -7 1030.22 82.1774   6
   3   0   7 941.510 62.4232   3
   3   0   8-3.33320 5.65846   3
  -3   0  -8-3.72682 9.62994   6
  -3   0  -8-1.59002 12.7984   1
  -3   0  -9 2005.94 133.245   1
  -3   0  -9 2006.38 125.357   6
   3   0   9 1957.03 88.5354   3
  -3   0 -10-7.81504 8.28275   6
  -3   0 -10 6.06206 11.4869   1
  -3   0 -11 900.081 88.4380   6
  -3   0 -11 891.201 96.3476   1
  -3   0 -12 28.6746 19.3458   1
  -3   0 -13 41.5282 22.8457   1
  -3   0 -14 21.6943 15.9309   1
  -3   0 -15 6.48413 20.8321   1
  -3   0 -16 14.6874 13.4939   1
  -3   0 -17 47.4635 26.4153   1
   3  -1 -20 1.51992 7.90742   1
   3  -1 -19 20.1307 20.8341   1
   3   1 -19 7.63898 6.26502   1
   3  -1 -18-7.35136 10.4211   1
   3   1 -18-22.6838 17.1146   1
   3  -1 -17 5.01351 11.7835   1
   3   1 -17 11.6434 11.1402   1
  -3  -1  16 5.03610 12.4622   6
   3  -1 -16 6.46600 12.0346   1
   3   1 -16 6.77829 14.8664   1
   3   1 -15 307.997 55.1119   1
  -3  -1  15 293.562 56.0611   6
   3  -1 -15 260.182 54.2993   1
  -3   1  15 261.051 46.4934   6
  -3  -1  14-7.59135 5.42858   6
  -3  -1  14 3.30342 8.52416   3
  -3   1  14 0.71173 9.15980   6
   3   1 -14 16.0372 8.52163   1
  -3   1  14 5.55283 10.6077   3
  -3  -1  14 5.80588 9.03294   5
   3  -1 -14-10.7423 19.1149   1
  -3  -1  13 382.198 77.9020   5
   3   1 -13 383.022 55.2106   1
  -3   1  13 375.035 78.4408   5
  -3  -1  13 347.154 42.6487   3
  -3  -1  13 240.808 47.6277   4
   3  -1 -13 409.601 59.4021   1
  -3   1  13 306.620 52.2785   4
  -3   1  13 417.050 53.2969   3
   3   1 -12 119.076 27.9237   1
  -3   1  12 102.977 40.4255   5
  -3  -1  12 111.748 25.1250   3
  -3  -1  12 85.1714 34.4670   5
  -3  -1  12 90.7196 25.9475   4
  -3   1  12 125.122 29.8614   4
   3  -1 -12 111.125 28.3495   1
  -3   1  12 151.845 37.4037   3
  -3  -1  11 100.739 34.0609   5
  -3   1  11 105.875 25.8203   3
   3   1 -11 70.3364 19.6072   1
  -3   1  11 98.3147 36.4790   5
  -3  -1  11 102.378 28.3581   4
  -3   1  11 83.6744 25.4501   4
  -3  -1  11 84.0979 21.6315   3
   3  -1 -11 68.2962 22.9047   1
  -3  -1  10 876.812 100.194   5
  -3   1  10 865.075 102.760   5
  -3   1  10 1068.57 86.1521   3
  -3  -1  10 1140.85 92.9953   4
  -3   1  10 1210.40 94.9142   4
   3   1 -10 1028.41 75.7702   1
   3  -1 -10 994.246 80.2666   1
  -3  -1  10 998.104 76.6202   3
  -3   1   9 5.91588 7.45639   3
   3  -1  -9 17.5181 12.8834   1
   3   1  -9 7.19054 6.40838   1
  -3   1   9 14.5937 5.75777   5
  -3  -1   9 12.2309 7.88454   3
  -3  -1   9 0.17640 3.35305   5
  -3  -1   9 13.1317 10.0614   4
  -3   1   9-1.07472 6.25544   4
  -3   1   8 797.884 58.4109   1
  -3  -1   8 739.520 82.9409   5
  -3   1   8 795.915 86.9291   5
  -3  -1   8 781.090 66.3868   3
  -3  -1   8 867.768 76.9060   4
  -3   1   8 986.547 83.4898   4
   3  -1  -8 848.843 64.8032   1
  -3   1   8 789.707 72.1161   3
   3   1  -8 748.177 55.1456   1
  -3   1   7 2355.28 97.5871   1
  -3  -1   7 2571.03 129.589   4
   3   1  -7 2273.08 92.5261   1
  -3  -1   7 2099.33 139.686   5
  -3   1   7 2757.47 134.184   4
  -3   1   7 2288.74 143.250   5
   3  -1  -7 2433.20 105.367   1
  -3   1   7 2343.45 124.130   3
  -3  -1   7 2211.54 115.601   3
   3  -1  -6 1032.78 62.4064   1
  -3   1   6 983.880 88.8152   5
  -3  -1   6 1067.99 79.1787   4
   3   1  -6 1081.14 54.2514   1
  -3   1   6 1133.98 82.6948   4
  -3   1   6 1046.29 57.3845   1
  -3   1   6 1119.48 82.2150   3
  -3  -1   6 1000.92 74.6646   3
  -3  -1   5 894.593 68.0747   3
  -3   1   5 886.942 47.2811   1
  -3  -1   5 857.402 69.1799   4
  -3   1   5 920.251 69.6593   4
   3   1  -5 921.038 42.8973   1
   3  -1  -5 948.176 53.1325   1
  -3   1   5 827.851 68.4590   3
  -3   1   4 1290.88 53.6453   1
  -3  -1   4 1274.85 81.8375   3
  -3  -1   4 1213.01 80.4198   4
  -3   1   4 1209.49 81.1898   4
   3  -1  -4 1273.71 81.0430   4
   3  -1  -4 1336.56 57.0886   2
  -3   1   4 1284.31 85.6693   3
   3   1  -4 1274.33 83.2443   3
  -3  -1   3 7598.00 225.531   3
  -3  -1   3 7052.60 216.298   4
  -3   1   3 7548.01 220.796   4
   3  -1  -3 7971.37 226.084   4
   3   1  -3 7481.82 224.642   3
  -3   1   3 7690.79 235.289   3
  -3   1   2 4565.27 116.969   2
   3  -1  -2 4627.57 159.444   4
  -3   1   2 4493.77 155.678   4
  -3  -1   2 4336.77 160.981   3
  -3   1   2 4450.42 166.841   3
   3   1  -2 4543.52 163.792   3
  -3  -1   1 4109.32 152.978   3
  -3  -1   1 3895.43 139.068   4
   3  -1  -1 4476.69 150.223   4
  -3   1   1 4050.27 142.932   4
  -3   1   1 4262.66 158.022   3
   3   1  -1 4138.92 153.225   3
  -3   1   0 136.719 27.1901   3
   3   1   0 121.364 22.2064   3
   3  -1   0 132.685 23.3596   4
  -3  -1   0 120.169 20.6621   4
  -3   1   0 143.792 24.0376   4
  -3  -1   0 120.474 26.1680   3
   3   1   1 162.027 27.5328   3
  -3   1  -1 168.796 28.0498   3
  -3  -1  -1 142.281 21.3978   4
   3  -1   1 153.739 23.7034   4
  -3   1  -1 166.765 23.7691   4
  -3  -1  -1 193.830 28.8441   3
  -3  -1  -2 3058.68 126.034   3
  -3  -1  -2 2835.78 100.731   4
  -3   1  -2 2726.33 102.613   4
   3  -1   2 2933.42 108.497   4
   3  -1   2 2823.21 117.624   3
  -3   1  -2 2916.51 122.423   3
   3   1   2 2820.90 121.590   3
   3   1   3 1124.40 70.8390   3
   3  -1   3 972.853 56.3401   4
  -3  -1  -3 967.563 51.6831   4
  -3   1  -3 994.806 55.2957   4
  -3   1  -3 917.013 65.4233   3
   3  -1   3 961.615 64.3832   3
  -3  -1  -4 858.630 45.6656   4
  -3   1  -4 822.224 69.7870   3
   3  -1   4 870.911 57.1401   4
   3   1   4 891.860 65.4328   3
  -3   1  -4 884.018 49.4052   4
   3  -1   4 974.991 65.0634   3
  -3   1  -5 2559.98 111.765   3
  -3  -1  -5 2675.19 125.560   1
  -3   1  -5 2681.88 129.683   6
  -3  -1  -5 2524.88 78.7586   4
   3  -1   5 2541.05 85.6476   4
   3   1   5 2700.13 116.613   3
   3  -1   5 2547.93 108.186   3
  -3  -1  -6 729.110 67.5033   1
  -3   1  -6 789.608 70.7653   6
   3   1   6 765.325 58.7320   3
   3   1   7 2204.02 104.016   3
  -3  -1  -7 2473.41 133.789   1
  -3  -1  -7 2261.32 120.433   6
  -3   1  -7 2283.43 128.309   6
  -3   1  -8 242.818 41.8623   6
  -3  -1  -8 214.472 46.4976   1
  -3  -1  -8 251.892 39.8682   6
   3   1   8 250.911 32.3924   3
  -3   1  -9 1140.49 102.436   5
  -3  -1  -9 1066.84 88.2265   6
  -3  -1  -9 996.948 94.2870   1
  -3   1  -9 1050.75 92.0013   6
   3   1   9 1030.15 66.1782   3
  -3   1 -10-0.62611 4.45152   1
   3   1  10-2.62417 3.97049   3
  -3  -1 -10-4.72688 10.0244   1
  -3   1 -10 5.95263 10.1882   6
  -3  -1 -10-12.2358 3.28335   6
   3   1  11 4.86648 2.76024   3
  -3   1 -11 3.78663 15.5259   1
  -3  -1 -11-7.84836 4.77489   6
  -3  -1 -11-12.0243 14.2601   1
  -3  -1 -12 524.941 77.1373   1
  -3   1 -12 406.140 77.1755   1
  -3   1 -13 55.2839 29.0731   1
  -3  -1 -13 47.1884 25.4901   1
  -3   1 -14-3.20403 24.6181   1
  -3  -1 -14-0.67502 12.3311   1
  -3  -1 -15 58.4191 37.1444   1
  -3   1 -15 86.9942 41.8583   1
  -3   1 -16 5.36512 15.1161   1
  -3  -1 -16 37.5107 28.2537   1
  -3  -1 -17 34.2387 28.5487   1
  -3   1 -17 1.95094 15.9973   1
   3  -2 -20-8.26323 12.1210   1
   3  -2 -19 10.3979 23.7663   1
   3   2 -19-32.3635 21.1108   1
   3  -2 -18 3.57083 17.0599   1
   3   2 -18-0.05488 19.2972   1
  -3  -2  17 1.48478 16.6359   6
   3   2 -17-24.3849 16.7179   1
   3  -2 -17 5.75388 8.92177   1
   3  -2 -16 224.544 54.3573   1
  -3  -2  16 213.791 50.5418   6
   3   2 -16 230.509 52.1529   1
   3   2 -15 6.69354 12.3050   1
  -3   2  15 34.3035 19.5047   6
  -3  -2  15 4.66376 13.3261   5
  -3  -2  15 25.9103 16.5473   6
   3  -2 -15 12.3019 13.1445   1
   3  -2 -14 59.0846 21.6274   1
  -3   2  14 217.127 45.6794   6
  -3   2  14 197.684 43.2585   3
  -3  -2  14 5.11752 18.3322   5
  -3  -2  14 24.9751 13.8700   6
  -3   2  13 89.8537 26.1133   3
   3   2 -13 101.060 27.4579   1
  -3  -2  13 70.1446 33.2912   5
  -3   2  13 27.6322 15.6598   4
   3  -2 -13 115.440 34.2320   1
  -3  -2  13 71.6608 26.4106   4
   3   2 -12-1.27521 6.28978   1
  -3   2  12 7.96836 14.0856   3
   3  -2 -12-0.93022 8.61120   1
  -3  -2  12 8.58009 8.85967   3
  -3  -2  12 1.73597 3.18932   4
  -3   2  12 1.72084 5.82403   4
  -3  -2  12 9.86826 14.8826   5
  -3   2  12 14.3312 24.3071   5
  -3   2  11 63.9748 22.2911   3
   3  -2 -11 61.5783 21.1435   1
  -3   2  11 70.3854 34.7420   5
  -3  -2  11 80.8804 20.4784   3
  -3  -2  11 88.5888 26.0941   4
  -3   2  11 53.2499 17.4385   4
  -3  -2  11 52.0938 25.7551   5
   3   2 -11 73.8789 21.7913   1
  -3  -2  10 8.63204 9.95202   4
  -3   2  10 17.8584 20.7725   5
   3  -2 -10 21.0366 15.7912   1
  -3   2  10 12.4687 10.5037   4
  -3  -2  10 25.2661 17.4921   5
  -3  -2  10 19.1311 11.7451   3
   3   2 -10 9.47508 5.52059   1
  -3   2   9 352.296 42.0148   1
  -3  -2   9 317.664 56.2770   5
  -3  -2   9 432.372 55.2288   4
  -3   2   9 416.253 54.9879   4
  -3   2   9 310.840 58.1565   5
   3   2  -9 333.634 38.9823   1
   3  -2  -9 373.045 47.1006   1
  -3  -2   9 328.995 41.8719   3
  -3   2   8 2166.08 103.036   1
  -3  -2   8 1852.73 105.384   3
   3   2  -8 1784.30 86.2315   1
  -3   2   8 1923.54 141.499   5
  -3  -2   8 2355.88 127.922   4
  -3   2   8 2384.07 133.151   4
  -3  -2   8 1834.95 132.297   5
   3  -2  -8 2024.05 106.399   1
   3  -2  -7 128.616 23.0762   1
   3  -2  -7 134.479 26.6954   4
  -3  -2   7 115.183 25.6549   3
  -3   2   7 134.182 29.5863   4
  -3   2   7 177.927 38.8888   5
  -3   2   7 143.399 24.2195   1
   3   2  -7 122.731 18.8550   1
  -3  -2   6 357.120 43.1134   3
  -3   2   6 345.296 51.2924   5
   3   2  -6 343.929 27.5108   1
  -3   2   6 385.653 36.1820   1
   3  -2  -6 362.606 44.3874   4
   3  -2  -6 344.885 38.4394   1
  -3   2   6 374.295 48.4707   4
   3   2  -5 686.701 33.6290   1
  -3   2   5 798.730 67.2429   4
  -3   2   5 709.584 45.8799   1
   3   2  -5 701.156 62.8609   3
  -3  -2   5 670.248 59.8828   3
   3  -2  -5 701.814 49.4578   2
  -3   2   5 637.776 68.3042   5
   3  -2  -5 681.417 61.0318   4
  -3   2   4 1098.80 79.1337   4
   3  -2  -4 1096.96 57.8459   2
  -3   2   4 1054.23 52.9850   1
   3  -2  -4 1043.57 74.4028   4
   3   2  -4 1120.54 78.1495   3
  -3  -2   4 1040.98 74.4644   3
   3  -2  -3 794.326 63.3515   4
  -3  -2   3 813.138 61.8875   3
  -3   2   3 791.104 63.0973   4
  -3   2   3 744.815 44.0726   2
   3   2  -3 752.883 62.5670   3
   3   2  -2 10136.0 274.044   3
   3  -2  -2 9817.13 263.882   4
  -3   2   2 9705.87 264.509   4
  -3   2   2 9759.04 221.594   2
  -3  -2   2 10238.7 273.412   3
   3   2  -1 4115.82 153.551   3
  -3  -2   1 3949.85 92.1895   1
   3  -2  -1 4107.64 147.332   4
  -3   2   1 4095.83 146.306   4
  -3  -2   1 4111.84 155.668   3
  -3  -2   0 1.49965 3.24819   3
   3  -2   0 11.1525 8.91988   4
  -3  -2   0 0.82609 1.90211   1
  -3   2   0 15.4717 11.2104   4
   3   2   0 2.57783 5.96113   3
  -3   2  -1 185.485 29.9602   3
  -3  -2  -1 188.974 21.4226   1
   3   2   1 183.000 30.5033   3
  -3  -2  -1 179.245 33.1505   3
   3  -2   1 183.758 27.7564   4
  -3   2  -1 189.287 26.8763   4
  -3   2  -2 133.805 25.5078   3
  -3  -2  -2 110.921 18.4215   1
   3   2   2 126.711 25.2283   3
   3  -2   2 121.085 21.9001   4
  -3   2  -2 112.921 18.2551   4
  -3  -2  -3 49.5702 15.6507   1
  -3   2  -3 51.8771 17.8209   3
   3   2   3 36.5287 12.5547   3
  -3   2  -3 36.7304 10.1368   4
   3  -2   3 62.3639 15.7436   4
   3   2   4 1387.57 85.6900   3
  -3  -2  -4 1432.05 84.2332   1
  -3  -2  -4 1319.54 61.0576   4
  -3   2  -4 1296.59 64.9898   4
   3  -2   4 1338.94 69.3257   4
  -3   2  -4 1276.33 77.9759   3
  -3  -2  -5 3306.59 142.483   1
  -3   2  -5 3229.51 126.664   3
   3  -2   5 3318.84 112.031   4
  -3  -2  -5 3385.00 96.8277   4
  -3   2  -5 3416.48 151.369   6
   3   2   5 3380.57 140.067   3
  -3   2  -6 360.418 36.8586   3
  -3  -2  -6 390.027 48.3132   1
   3  -2   6 364.992 30.5368   4
  -3  -2  -6 293.296 21.3305   4
  -3   2  -6 400.323 50.8876   6
   3   2   6 364.840 43.4506   3
  -3  -2  -7 116.256 25.3206   6
  -3   2  -7 156.456 33.5481   6
  -3  -2  -7 134.507 31.8581   1
   3   2   7 136.256 26.0418   3
   3  -2   7 114.126 15.5730   4
   3  -2   8 875.124 37.2061   4
  -3  -2  -8 990.540 90.4736   1
  -3   2  -8 992.655 88.3872   6
  -3  -2  -8 976.092 77.2975   6
   3   2   8 996.711 72.3087   3
  -3   2  -9 515.254 64.2500   5
  -3  -2  -9 480.040 65.6795   1
  -3   2  -9 471.658 62.4702   6
  -3  -2  -9 499.861 57.7038   6
   3   2   9 496.904 48.9308   3
  -3   2 -10 368.918 57.2257   5
  -3  -2 -10 333.146 59.1929   1
  -3  -2 -10 382.141 52.0634   6
   3   2  10 413.809 43.7869   3
  -3   2 -11 30.2990 18.9095   1
   3   2  11 16.2492 9.21705   3
  -3  -2 -11 15.1765 4.14749   1
  -3  -2 -11 32.2494 15.3283   6
  -3   2 -12 181.217 53.8158   1
  -3  -2 -12 166.666 43.8739   1
  -3   2 -13-10.5850 16.3366   1
  -3  -2 -13 1.39918 12.4828   1
  -3   2 -14 176.434 51.0082   1
  -3  -2 -14 187.844 51.1082   1
  -3  -2 -15-23.3729 21.2007   1
  -3   2 -15 0.06835 23.9333   1
  -3  -2 -16-3.96263 15.4459   1
  -3   2 -16 4.77424 15.6268   1
  -3  -2 -17 9.96130 12.0559   1
  -3   2 -17 25.9769 21.0808   1
   3  -3 -20 10.8023 13.8181   1
   3  -3 -19 9.29878 21.6409   1
   3   3 -18 37.0090 25.4174   1
   3  -3 -18 2.06345 14.7889   1
  -3  -3  17 35.7002 27.7290   6
   3  -3 -17 16.9860 18.9829   1
   3   3 -17 31.6636 16.9345   1
  -3  -3  16 14.4870 28.5531   6
   3   3 -16-17.9516 13.6265   1
   3  -3 -16 21.2230 22.5773   1
   3   3 -15 45.9389 23.2915   1
  -3   3  15 71.2217 26.6227   3
  -3  -3  15 78.8759 42.5256   5
   3  -3 -15 85.6770 31.8882   1
  -3  -3  15 66.0004 28.0581   6
  -3   3  14 95.4503 29.6560   3
  -3  -3  14 30.1941 16.6261   5
   3   3 -14 29.0341 13.7129   1
   3  -3 -14 66.0651 26.8040   1
  -3  -3  14 107.084 34.7626   6
  -3   3  14 50.2058 17.5956   6
  -3  -3  13 44.5168 27.5990   5
  -3   3  13-25.8762 14.9786   4
   3  -3 -13 0.70556 5.05421   1
  -3   3  13 17.5170 17.3693   3
  -3   3  13 11.0813 3.41513   6
   3   3 -13 3.53429 8.61961   1
   3   3 -12 399.456 53.1275   1
  -3  -3  12 357.953 54.2467   4
  -3  -3  12 420.168 75.3553   5
  -3   3  12 270.253 48.9019   4
   3  -3 -12 379.115 58.5771   1
  -3   3  11 13.1900 13.8743   5
   3  -3 -11 13.2214 9.51879   1
  -3   3  11 5.63232 13.2356   4
  -3  -3  11 6.65260 6.65305   5
   3   3 -11 21.3368 11.8850   1
  -3  -3  11 11.4260 14.1789   4
   3   3 -10 376.767 42.9888   1
  -3   3  10 358.520 67.3686   5
  -3  -3  10 393.504 56.1355   4
  -3  -3  10 352.345 61.8222   5
  -3  -3  10 394.815 46.5021   3
  -3   3  10 438.850 59.0571   4
   3  -3 -10 408.432 54.5537   1
  -3   3  10 336.108 44.9988   1
  -3  -3   9 80.3884 29.2486   5
  -3   3   9 85.3175 29.3353   5
  -3  -3   9 64.9333 19.9160   3
  -3   3   9 75.4890 19.0833   1
   3   3  -9 74.0497 17.9663   1
  -3   3   9 95.7047 29.4770   4
   3  -3  -9 89.1746 24.4315   1
  -3   3   8 168.371 42.6435   5
   3  -3  -8 144.333 28.4955   1
   3   3  -8 133.197 21.5210   1
  -3   3   8 193.340 36.4678   4
  -3  -3   8 159.731 29.0163   3
  -3   3   8 162.094 28.6712   1
   3  -3  -8 210.124 35.6855   4
   3   3  -7 4.69669 6.79257   3
  -3   3   7 11.1428 13.4490   5
   3  -3  -7 11.6436 6.68791   1
   3  -3  -7 20.5199 11.4347   4
  -3  -3   7 27.4968 13.6878   3
   3   3  -7 13.9007 7.32295   1
  -3   3   7 23.1433 17.1990   4
  -3   3   7 13.1876 9.29870   1
  -3  -3   6 1387.25 90.1713   3
  -3   3   6 1803.98 107.839   4
   3   3  -6 1311.04 56.3643   1
   3  -3  -6 1396.43 91.9571   4
  -3   3   6 1488.03 77.3896   1
  -3   3   6 1437.34 107.015   5
   3   3  -6 1548.06 95.8664   3
  -3   3   5 64.3698 15.5362   1
   3   3  -5 57.2322 19.0492   3
  -3   3   5 55.3011 16.5100   5
   3   3  -5 53.3116 8.64764   1
  -3  -3   5 69.9772 17.9985   3
   3  -3  -5 62.4555 18.6872   4
  -3   3   5 82.8183 21.5098   4
   3  -3  -5 63.6021 16.6750   2
  -3  -3   4 1730.01 98.1251   3
  -3   3   4 1765.82 77.8640   1
   3  -3  -4 1762.92 98.9967   4
  -3   3   4 1874.23 107.523   4
  -3   3   4 1766.17 107.071   5
   3  -3  -4 1751.35 84.1705   2
   3   3  -4 1749.63 101.801   3
  -3  -3   3 2848.18 130.430   3
  -3   3   3 3010.24 135.176   4
   3  -3  -3 2864.47 130.294   4
  -3   3   3 2800.81 99.7796   2
   3   3  -3 2898.54 131.659   3
  -3  -3   2 2972.11 134.787   3
  -3   3   2 2890.16 105.124   2
   3  -3  -2 2991.26 131.697   4
  -3   3   2 2986.95 132.953   4
   3   3  -2 2836.24 131.670   3
   3   3  -1 2910.41 129.150   3
   3   3  -1 2647.67 73.6732   1
   3  -3  -1 3169.32 129.615   4
  -3   3   1 3056.46 127.906   4
  -3  -3   1 2921.14 77.2032   1
   3   3   0 11.5260 4.61203   1
  -3  -3   0 15.0919 4.91445   1
   3  -3   0 19.0259 7.87098   4
  -3   3   0 31.8854 11.2605   4
   3   3   0 8.99067 9.05459   3
   3  -3   1 19.3511 10.8734   4
   3   3   1 7.51799 9.70976   3
  -3   3  -1 6.98590 7.33492   4
  -3  -3  -1 5.30253 3.33687   1
   3   3   2 720.082 62.7591   3
  -3  -3  -2 633.088 47.9332   1
   3  -3   2 713.861 54.7844   4
  -3   3  -2 656.954 51.1925   4
  -3  -3  -3 5977.44 182.169   1
   3   3   3 6053.52 205.355   3
   3  -3   3 6053.50 181.364   4
  -3   3  -3 5849.59 173.538   4
  -3   3  -3 6035.92 195.699   3
   3   3   4 842.993 69.5315   3
  -3   3  -4 674.566 63.8901   6
   3  -3   4 740.746 57.5855   4
  -3  -3  -4 772.056 62.6240   1
  -3   3  -4 703.000 58.0870   3
   3   3   5 536.622 56.6136   3
  -3  -3  -5 452.689 52.7910   1
   3  -3   5 466.882 41.9729   4
  -3   3  -5 458.008 44.6114   3
  -3   3  -5 515.239 58.4155   6
   3   3   6 368.886 46.6585   3
  -3  -3  -6 287.120 44.1670   1
  -3   3  -6 415.202 53.9016   6
  -3  -3  -6 274.290 24.7275   4
   3  -3   6 386.463 38.4187   4
  -3   3  -6 397.859 40.8733   3
  -3   3  -7 69.4750 25.1063   6
   3   3   7 81.4861 21.9342   3
  -3   3  -7 69.2268 17.4639   3
   3  -3   7 78.4014 14.6904   4
  -3  -3  -7 93.1659 28.0850   1
  -3   3  -8 1533.60 103.101   5
  -3  -3  -8 1464.37 110.941   1
   3  -3   8 1522.60 66.9693   4
  -3   3  -8 1564.37 115.158   6
  -3  -3  -8 1333.55 90.1779   6
   3   3   8 1602.14 100.274   3
  -3  -3  -9 235.171 37.6554   6
  -3   3  -9 244.414 42.4935   5
   3  -3   9 226.222 20.4870   4
   3   3   9 256.952 38.0168   3
  -3  -3  -9 176.545 41.6532   1
  -3  -3 -10 23.5037 13.2249   6
  -3   3 -10 44.9950 17.2592   5
   3   3  10 36.3943 13.4495   3
  -3  -3 -10 26.7020 16.2892   1
  -3  -3 -11 617.110 66.3165   6
   3   3  11 607.558 58.0043   3
  -3  -3 -11 595.625 83.2907   1
  -3   3 -12 5.88377 9.96998   1
  -3  -3 -12-26.2898 21.7249   1
  -3  -3 -13 27.4101 19.8733   1
  -3   3 -13 31.4969 23.4158   1
  -3  -3 -14-9.74450 18.3684   1
  -3   3 -14 12.1362 14.3213   1
  -3  -3 -15 3.58675 23.1758   1
  -3   3 -15-29.2041 21.7288   1
  -3  -3 -16 85.4110 42.7186   1
  -3   3 -16-8.03619 17.1691   1
  -3  -3 -17-5.24023 16.7452   1
  -3   3 -17 2.47476 22.4897   1
   3  -4 -20 0.15059 5.11006   1
   3  -4 -19-0.06991 28.7161   1
   3   4 -18 9.30905 18.3108   1
   3  -4 -18 34.6040 22.6672   1
   3   4 -17-15.1971 13.1603   1
  -3  -4  17 48.9622 32.5136   6
   3  -4 -17 25.7407 20.8079   1
   3   4 -16 18.7439 12.1721   1
  -3  -4  16 26.7811 26.6944   6
   3  -4 -16 1.33614 11.3270   1
  -3   4  15 43.2508 20.1057   3
  -3  -4  15 55.7598 24.4966   6
  -3  -4  15 1.43508 9.71120   5
   3  -4 -15 35.8856 26.3697   1
   3   4 -15 36.8273 19.4474   1
  -3  -4  14 4.61033 15.1511   5
   3   4 -14 6.40164 10.1587   1
  -3  -4  14 29.7982 19.8120   6
  -3   4  14 11.8431 10.9473   6
   3  -4 -14 18.1526 15.6853   1
  -3  -4  13-10.7919 21.2816   5
   3  -4 -13 27.6151 14.5414   1
   3   4 -13 7.59385 4.84517   1
  -3   4  13 3.13654 12.4028   4
  -3   4  13 36.5881 14.1995   6
  -3  -4  12 235.303 53.9309   5
   3  -4 -12 342.771 56.0013   1
  -3   4  12 158.361 36.7109   4
   3   4 -12 298.712 44.5339   1
  -3  -4  11 22.0263 19.6197   5
   3   4 -11-4.76946 6.81437   1
   3  -4 -11 6.12660 6.17080   1
  -3   4  11-4.55285 9.29782   4
  -3   4  10 195.210 50.2842   5
   3  -4 -10 201.019 39.7939   1
  -3  -4  10 164.324 41.5950   5
   3   4 -10 170.750 28.9463   1
  -3   4  10 143.377 30.0903   1
   3  -4 -10 237.864 41.5710   4
  -3   4  10 238.328 44.7339   4
   3   4  -9 550.460 49.8173   1
  -3   4   9 571.027 57.9626   1
   3  -4  -9 643.294 67.3182   4
  -3   4   9 733.275 78.2868   4
   3  -4  -9 592.974 64.9541   1
  -3   4   9 611.646 83.6951   5
  -3  -4   9 590.887 77.6423   5
   3   4  -8 35.1795 14.7916   3
  -3   4   8 71.2781 30.0317   5
   3   4  -8 51.9988 14.1703   1
   3  -4  -8 36.8725 14.1222   1
   3  -4  -8 69.7638 21.7307   4
  -3   4   8 45.5807 19.5274   4
  -3   4   8 63.0893 19.7070   1
   3   4  -7 38.7025 13.5896   3
  -3   4   7 35.6538 11.9519   1
   3  -4  -7 19.7485 11.3849   4
  -3   4   7 24.0306 17.2804   5
  -3   4   7 31.9263 13.9534   4
  -3   4   6 670.552 77.5305   5
  -3   4   6 800.792 73.6720   4
  -3   4   6 651.599 53.3217   1
   3  -4  -6 652.866 60.4509   2
   3  -4  -6 619.810 65.8819   4
   3   4  -6 671.517 64.4641   3
   3   4  -5 38.4601 14.6615   3
  -3   4   5 44.3193 12.3567   1
   3  -4  -5 71.1896 21.9279   4
  -3   4   5 27.6500 13.2688   5
  -3   4   5 63.7405 18.7606   4
   3  -4  -5 33.4994 11.4463   2
  -3   4   4 296.738 42.1927   5
   3   4  -4 252.201 37.7972   3
  -3   4   4 323.524 35.1059   1
   3  -4  -4 299.343 42.2747   4
   3  -4  -4 295.800 37.8772   2
  -3   4   4 335.277 43.3047   4
  -3   4   3 1344.60 86.9780   5
   3  -4  -3 1395.68 90.8796   4
  -3   4   3 1492.93 94.7359   4
  -3   4   3 1338.76 71.3139   2
   3   4  -3 1393.16 90.5929   3
  -3   4   2 5018.43 170.411   5
   3   4  -2 5076.79 115.989   1
   3  -4  -2 5144.61 182.375   4
  -3   4   2 5474.64 190.052   4
  -3   4   2 5251.64 160.165   2
   3   4  -2 4844.68 183.724   3
   3   4  -1 7.67949 13.3446   3
   3  -4  -1 16.9010 11.3829   4
  -3   4   1-5.62619 7.65024   4
   3   4  -1 6.83899 3.70260   1
   3   4   0 2380.04 123.922   3
   3   4   0 2358.18 82.9835   1
   3  -4   0 2477.12 119.131   4
  -3   4   0 2433.71 114.428   4
  -3  -4   0 2403.34 84.2115   1
   3   4   1 679.167 64.2423   3
   3   4   1 639.253 43.9201   1
  -3  -4  -1 634.126 44.7707   1
   3  -4   1 693.808 59.3913   4
  -3   4  -1 684.850 55.9115   4
  -3  -4  -2 98.0703 17.5059   1
   3   4   2 83.5833 15.9431   1
   3  -4   2 79.8168 21.3404   4
   3   4   2 94.1115 24.5307   3
  -3   4  -2 101.221 22.2019   4
   3   4   3 495.427 45.2548   1
   3  -4   3 448.036 46.8604   4
  -3   4  -3 481.084 53.9462   6
  -3  -4  -3 459.936 44.3988   1
  -3  -4  -4 304.310 38.7705   1
   3  -4   4 300.817 37.1011   4
  -3   4  -4 266.386 37.6383   3
  -3   4  -4 312.588 45.0354   6
  -3   4  -5 39.9529 16.5962   6
  -3   4  -5 29.9027 13.6024   3
  -3  -4  -5 30.8812 11.8931   1
   3  -4   5 28.3916 10.2452   4
  -3   4  -6 326.152 37.1629   5
  -3  -4  -6 311.736 44.8856   1
   3  -4   6 294.229 34.6456   4
  -3   4  -6 333.816 49.4493   6
  -3   4  -6 289.062 34.9998   3
  -3   4  -7 58.0231 20.5112   6
  -3   4  -7 45.2670 15.1582   5
  -3   4  -7 49.7484 14.5919   3
  -3  -4  -7 40.3212 15.5123   1
   3   4   7 87.6150 25.5986   3
   3  -4   7 48.6353 13.8737   4
  -3  -4  -8 35.4063 11.3994   6
  -3   4  -8 64.0426 19.6012   5
  -3   4  -8 45.4008 13.2628   3
   3   4   8 51.3741 22.1526   3
   3  -4   8 55.5401 12.2182   4
  -3  -4  -8 35.6879 17.8227   1
   3   4   9 680.744 69.8697   3
  -3   4  -9 607.732 65.0185   5
   3  -4   9 657.906 46.4715   4
  -3  -4  -9 610.320 59.0736   6
  -3  -4  -9 576.173 77.1760   1
   3   4  10 348.368 49.4295   3
  -3   4 -10 275.583 46.1313   5
  -3  -4 -10 286.250 54.6827   1
  -3  -4 -10 321.933 43.8997   6
   3  -4  10 337.041 30.1915   4
  -3  -4 -11 84.0837 34.3375   1
   3   4  11 103.108 26.6232   3
  -3   4 -11 74.8289 25.8021   5
  -3  -4 -11 77.7855 22.3214   6
  -3  -4 -12 6.15205 7.68948   1
  -3  -4 -13 99.7965 34.6558   1
  -3  -4 -14 0.81388 14.1052   1
  -3   4 -14 26.6738 32.0106   1
  -3  -4 -15-2.59800 10.0197   1
  -3   4 -15-9.56322 6.18142   1
  -3  -4 -16 47.3146 36.6631   1
  -3   4 -16 47.2856 29.9083   1
  -3   4 -17 30.9860 33.1561   1
   3  -5 -20 18.4672 26.5738   1
   3  -5 -19 30.4414 32.4047   1
  -3  -5  18 24.8751 22.5563   6
   3   5 -18 15.8081 16.1018   1
   3  -5 -18 22.3009 25.7273   1
   3  -5 -17 25.1453 15.7768   1
  -3  -5  17 53.6564 36.4910   6
   3   5 -17-12.2193 11.8506   1
   3  -5 -16 12.7346 16.7039   1
  -3  -5  16 49.7585 42.2962   5
   3   5 -16 7.12796 4.66128   1
  -3  -5  16 23.9720 18.0146   6
   3  -5 -15 29.2750 19.9011   1
  -3  -5  15 67.0519 39.3546   5
   3   5 -15 22.9311 15.1700   1
  -3  -5  15 61.9922 33.9580   6
   3  -5 -14 117.876 37.9413   1
   3   5 -14 166.048 36.2994   1
  -3  -5  14 135.096 39.7856   6
  -3  -5  14 94.8362 40.6543   5
   3  -5 -13 25.5689 17.0397   1
  -3   5  13 33.2280 10.8964   6
  -3  -5  13 22.4377 15.4395   5
   3   5 -13 37.1988 15.8612   1
   3   5 -12 12.7398 9.77390   1
   3  -5 -12 12.3850 15.7918   1
  -3  -5  12 9.65675 16.6427   5
  -3   5  12 0.46880 7.31820   4
  -3  -5  11-9.96922 4.97836   5
   3  -5 -11 5.81045 12.3644   4
   3   5 -11 3.36171 3.96550   1
   3  -5 -11-0.12027 6.33410   1
  -3   5  11 11.9031 12.3250   4
  -3  -5  10 17.9012 20.2166   5
   3   5 -10 29.2034 11.8442   1
   3  -5 -10 36.6720 19.6678   4
  -3   5  10 36.5390 20.2683   4
   3  -5 -10 28.4607 16.3977   1
  -3   5   9 261.376 39.9480   1
   3  -5  -9 331.692 48.6817   4
  -3   5   9 319.515 51.3431   4
   3  -5  -9 293.205 48.9427   1
   3   5  -9 315.647 44.9874   3
  -3   5   8 785.287 67.2661   1
  -3   5   8 824.306 83.1791   4
  -3   5   8 690.161 89.1731   5
   3   5  -8 805.900 73.0578   3
   3  -5  -8 750.027 72.0155   4
   3   5  -7 99.9113 26.0040   3
  -3   5   7 134.045 39.6174   5
   3  -5  -7 110.993 27.1230   4
   3  -5  -7 101.321 29.8613   2
  -3   5   7 124.998 26.3480   1
  -3   5   7 158.425 33.6999   4
  -3   5   6 177.974 29.8974   1
   3   5  -6 162.178 31.7477   3
  -3   5   6 201.551 42.7737   5
   3  -5  -6 202.012 37.0147   4
   3  -5  -6 181.883 36.6965   2
  -3   5   6 217.566 39.2799   4
  -3   5   5 102.118 26.6202   5
   3   5  -5 82.5550 21.3490   3
   3  -5  -5 71.8891 21.4787   4
  -3   5   5 90.4705 23.0279   4
   3  -5  -5 90.5128 20.9634   2
  -3   5   5 104.736 22.7011   1
  -3   5   4 1102.02 86.6579   5
   3  -5  -4 1169.48 87.6486   4
   3   5  -4 1067.35 82.0719   3
  -3   5   4 1229.93 91.4504   4
  -3   5   4 1104.70 70.5662   1
   3  -5  -4 1009.79 74.7631   2
   3   5  -4 1020.08 48.4534   2
  -3   5   3 1844.49 105.889   5
   3  -5  -3 1782.90 107.187   4
   3   5  -3 1834.93 65.0171   2
  -3   5   3 2078.37 115.727   4
  -3   5   3 1847.72 91.0180   2
   3   5  -3 1911.89 111.601   3
   3   5  -2 674.940 64.1312   3
  -3   5   2 665.639 56.9603   5
   3  -5  -2 665.538 66.1387   4
  -3   5   2 773.318 71.1997   4
  -3   5   2 699.005 57.6811   2
   3   5  -2 670.139 37.6643   1
  -3   5   1 24824.6 506.173   5
  -3   5   1 26733.2 560.840   4
   3   5  -1 25722.0 568.881   3
  -3  -5   1 25228.3 476.011   2
   3  -5  -1 25926.9 562.293   4
   3   5  -1 25010.7 475.658   1
   3   5   0 55.4040 11.6801   1
   3  -5   0 143.719 29.2652   4
  -3   5   0 120.675 20.5124   5
  -3  -5   0 67.1248 14.1835   1
  -3   5   0 86.7388 24.1609   4
  -3   5  -1 1756.30 101.585   6
   3  -5   1 1953.45 105.042   4
   3   5   1 1776.72 81.9388   1
  -3  -5  -1 1782.13 84.3413   1
  -3   5  -1 1937.62 102.970   4
   3   5   2 27.0520 10.3309   1
   3  -5   2 11.7606 8.36838   4
  -3   5  -2 14.4887 12.5825   6
  -3  -5  -2 3.95663 8.18838   1
  -3   5  -3 206.761 37.3699   6
   3   5   3 246.319 33.3704   1
  -3  -5  -3 206.103 29.8090   1
   3  -5   3 223.639 33.9839   4
  -3   5  -4 384.272 51.6161   6
   3   5   4 339.667 42.2940   1
  -3  -5  -4 331.200 42.2847   1
   3  -5   4 328.280 40.2051   4
  -3   5  -5 1793.01 77.0623   5
   3   5   5 1967.45 110.451   1
  -3  -5  -5 2063.08 115.074   1
  -3   5  -5 1878.54 124.334   6
   3  -5   5 1711.92 95.4011   4
  -3   5  -6 403.973 38.4052   5
  -3  -5  -6 396.794 53.5466   1
  -3   5  -6 377.661 42.7356   3
  -3   5  -6 392.673 57.9662   6
   3  -5   6 360.058 41.1937   4
  -3   5  -7 2.80960 2.34509   3
  -3   5  -7-2.68386 6.39097   5
  -3  -5  -7-0.74929 12.0359   1
   3  -5   7 3.84197 7.00083   4
  -3  -5  -8 0.73933 6.76659   6
  -3  -5  -8 4.16357 12.0169   1
  -3   5  -8 8.67839 5.47691   3
  -3   5  -8 7.45837 2.80874   5
   3  -5   8-0.75312 5.18763   4
  -3  -5  -8 9.74510 5.09335   4
  -3  -5  -9 6.09646 10.3563   1
  -3  -5  -9 19.7860 10.1704   6
  -3   5  -9 17.4606 9.63834   5
   3  -5   9 6.30104 3.62326   4
   3   5  10 42.1049 18.6850   3
  -3   5 -10 37.0355 16.7818   5
  -3  -5 -10 16.8942 10.0844   1
  -3  -5 -10 20.4724 7.06926   6
   3  -5  10 36.6748 12.8604   4
   3   5  11 754.899 77.8201   3
  -3  -5 -11 634.590 87.3521   1
  -3  -5 -11 544.190 56.6154   6
   3  -5  11 723.020 49.4829   4
  -3   5 -11 340.889 54.0181   5
  -3  -5 -12 63.3210 25.4383   1
  -3  -5 -13 9.61740 7.08794   1
  -3   5 -14-12.2694 22.5270   1
  -3  -5 -14-1.78386 6.65272   1
  -3   5 -15 49.7554 32.1444   1
  -3  -5 -15 71.4392 38.9639   1
  -3   5 -16 29.6251 31.0030   1
  -3  -5 -16-11.6576 15.6892   1
  -3   5 -17 30.0793 29.3436   1
   3  -6 -19 14.8785 17.6983   1
  -3  -6  18 15.0658 31.1346   6
   3  -6 -18 0.63999 21.3188   1
  -3  -6  17 61.1601 33.0848   6
   3  -6 -17-28.9328 21.0974   1
   3   6 -17 24.8248 14.4641   1
  -3  -6  16 58.3275 38.7393   5
   3  -6 -16 60.7460 33.2635   1
   3   6 -16 45.7743 22.1570   1
  -3  -6  16 2.77362 6.15458   6
  -3  -6  15 5.05912 13.9063   6
  -3  -6  15-10.7530 17.1044   5
   3  -6 -15 24.1212 17.9416   1
   3   6 -15-15.2194 11.9162   1
   3   6 -14-8.36641 10.1098   1
  -3  -6  14 1.97958 14.9745   5
  -3  -6  14-17.0758 10.8683   6
   3  -6 -14 9.45562 11.6160   1
  -3  -6  13 113.380 44.0882   5
   3  -6 -13 125.080 37.4652   1
   3   6 -13 115.857 30.3911   1
   3  -6 -12 52.1694 24.0560   1
  -3  -6  12 35.1346 23.7405   5
   3   6 -12 35.1257 16.4769   1
   3  -6 -12 22.3055 15.1920   4
  -3   6  12 24.6449 8.54472   6
   3  -6 -11 380.002 56.6867   4
  -3  -6  11 255.981 54.8984   5
   3   6 -11 303.397 44.0815   1
   3  -6 -11 278.769 52.2784   1
  -3   6  11 223.794 44.6238   4
   3   6 -10 177.387 34.3445   3
   3  -6 -10 154.472 40.2569   1
   3  -6 -10 216.686 40.6176   4
  -3  -6  10 101.666 40.6073   5
  -3   6  10 119.370 31.5777   4
   3   6  -9 89.0279 25.6968   3
   3  -6  -9 109.517 29.5348   4
  -3   6   9 132.303 34.4157   4
   3  -6  -8 695.682 71.8717   4
  -3   6   8 734.752 67.7877   1
   3   6  -8 752.405 74.1580   3
  -3   6   8 870.068 84.2422   4
   3  -6  -7 11.3184 10.5654   5
   3  -6  -7 17.8305 13.4605   4
   3   6  -7 2.95988 3.88154   3
   3  -6  -7 8.88133 15.6856   2
  -3   6   7-4.89932 10.5186   1
  -3   6   7 20.7399 14.4831   4
  -3   6   6 13.4590 3.50213   1
  -3   6   6 8.39067 11.6518   5
   3   6  -6 9.37940 7.83007   3
   3  -6  -6-6.10616 12.4800   5
   3  -6  -6 12.5148 4.02480   4
   3  -6  -6-3.59032 4.60417   2
  -3   6   6 33.6381 19.1422   4
  -3   6   5 1270.13 100.944   5
  -3   6   5 1349.58 101.064   4
   3  -6  -5 1051.14 82.2827   2
  -3   6   5 1198.85 79.3465   1
   3  -6  -5 1137.73 89.3867   4
   3   6  -5 1204.69 90.6142   3
   3   6  -4 4048.71 174.264   3
  -3   6   4 3854.71 175.481   5
   3  -6  -4 3802.25 170.047   4
  -3   6   4 4658.51 191.208   4
   3   6  -4 3731.03 116.805   2
   3  -6  -4 3510.47 156.713   2
   3   6  -3 11308.2 327.320   3
   3  -6  -3 10953.4 322.964   4
   3   6  -3 11163.0 245.059   2
  -3   6   3 10992.9 287.706   2
  -3   6   3 12660.9 341.259   4
  -3   6   3 11083.1 310.584   5
   3   6  -2 1460.14 65.0661   1
   3  -6  -2 1420.68 99.7905   4
  -3   6   2 1688.57 107.480   4
  -3   6   2 1308.44 88.4339   2
  -3   6   2 1355.51 85.0943   5
  -3   6   1 11481.6 315.151   4
  -3  -6   1 10675.2 247.906   2
   3  -6  -1 10977.6 314.445   4
  -3   6   1 10368.9 261.662   5
   3   6  -1 10690.7 245.745   1
  -3   6   0 1611.21 70.9899   5
   3  -6   0 1677.81 103.440   4
   3   6   0 1553.81 76.0324   1
  -3   6   0 1661.00 100.439   6
   3   6   1 1548.77 80.2045   1
  -3   6  -1 1409.48 55.0346   5
   3  -6   1 1552.95 98.7105   4
  -3  -6  -1 1542.26 80.7471   1
  -3   6  -1 1619.96 100.324   6
  -3   6  -2 116.250 27.7792   6
  -3  -6  -2 102.540 20.8009   1
   3   6   2 100.700 20.3574   1
   3  -6   2 128.861 27.4998   4
  -3   6  -3 144.800 32.1666   6
  -3  -6  -3 122.617 25.8374   1
   3   6   3 139.891 26.0101   1
   3  -6   3 111.201 25.9811   4
  -3   6  -4 631.109 69.8605   6
  -3  -6  -4 543.563 57.5433   1
   3   6   4 577.817 56.8504   1
   3  -6   4 510.348 54.8145   4
  -3   6  -5 6.66451 5.20631   5
  -3   6  -5 8.43898 12.6348   6
   3   6   5-0.21013 5.61532   1
  -3  -6  -5 2.24207 8.36977   1
   3  -6   5 14.7090 12.2345   4
  -3   6  -6 1156.16 62.1102   5
  -3  -6  -6 1174.22 92.9028   1
   3  -6   6 1071.84 78.7280   4
  -3  -6  -7 967.181 88.2890   1
  -3   6  -7 1016.03 65.8070   5
   3  -6   7 950.606 71.9993   4
  -3   6  -7 992.620 70.4208   3
  -3   6  -8 215.380 29.4635   3
  -3  -6  -8 160.578 36.1277   1
  -3   6  -8 195.856 32.0559   5
   3  -6   8 176.825 30.6191   4
  -3  -6  -9 314.151 54.3610   1
   3  -6   9 338.784 41.5075   4
  -3  -6  -9 399.020 33.0963   4
  -3   6  -9 332.811 33.7628   3
  -3  -6  -9 348.334 41.1881   6
  -3  -6 -10-1.41831 7.31905   6
  -3  -6 -10-13.4963 8.18017   1
   3  -6  10-4.23367 6.14310   4
  -3  -6 -11-0.86341 7.24361   6
  -3  -6 -11 8.12027 13.3413   1
   3  -6  11-1.77246 8.28348   4
  -3  -6 -12 23.3983 8.10865   1
   3  -6  12 31.1733 14.7837   4
  -3  -6 -13 20.8069 18.0148   1
  -3  -6 -14 43.2380 25.6866   1
  -3   6 -15 6.54883 13.8112   1
  -3  -6 -15 14.1996 19.9356   1
  -3   6 -16 22.3179 31.9665   1
  -3  -6 -16-5.14064 14.2635   1
   3  -7 -19 9.53795 14.3786   1
  -3  -7  18 30.7047 34.1677   6
   3  -7 -18 6.94495 22.4100   1
  -3  -7  17-1.98447 7.80906   6
   3  -7 -17 13.1047 16.1943   1
   3   7 -17 35.6412 21.9168   1
  -3  -7  16 269.065 74.8671   5
   3  -7 -16 286.102 70.9340   1
   3   7 -16 245.243 49.8899   1
  -3  -7  16 401.133 86.0955   6
  -3  -7  15-8.28649 17.5650   5
   3  -7 -15 3.56489 14.7637   1
   3   7 -15 39.7903 15.5181   1
  -3  -7  15-0.23227 12.3244   6
  -3  -7  14 33.8081 20.2594   5
  -3  -7  14 60.7135 29.9144   6
   3  -7 -14 9.29977 12.3374   1
   3   7 -14 49.6946 20.3838   1
   3   7 -13 344.483 51.1097   1
  -3  -7  13 372.891 74.8835   5
   3  -7 -13 312.395 56.3451   4
   3  -7 -13 206.907 51.7558   1
  -3  -7  12 301.676 61.2947   5
   3  -7 -12 325.971 62.2333   1
   3  -7 -12 428.994 63.8759   4
   3  -7 -11 32.6050 19.5833   1
  -3  -7  11 23.9949 20.1290   5
   3  -7 -11 41.6597 18.6725   4
   3   7 -11 22.7537 11.7365   3
   3   7 -10 220.441 40.4890   3
   3  -7 -10 236.871 44.2919   4
  -3   7  10 140.660 38.0252   4
   3   7  -9 99.5403 26.9376   3
   3  -7  -9 108.420 30.0631   4
  -3   7   9 48.0313 23.8430   4
  -3   7   8 745.096 82.9731   4
   3  -7  -8 670.442 74.4589   4
   3  -7  -8 659.156 75.7410   2
   3   7  -8 699.889 73.0449   3
   3  -7  -7 1958.31 127.152   4
   3  -7  -7 2008.29 128.745   2
  -3   7   7 2186.22 120.429   1
  -3   7   7 2446.91 147.148   4
   3   7  -7 2236.61 132.171   3
   3  -7  -6 236.647 44.3458   5
   3   7  -6 243.401 41.3658   3
  -3   7   6 309.497 51.9902   4
   3  -7  -6 211.520 40.7312   4
   3  -7  -6 221.156 39.1426   2
  -3   7   6 264.493 39.8637   1
   3   7  -5 3129.10 155.869   3
   3  -7  -5 2781.48 146.393   2
   3  -7  -5 2867.42 152.189   4
   3  -7  -5 3048.32 162.130   5
  -3   7   5 3470.75 171.587   4
  -3   7   5 3069.37 139.260   1
   3   7  -4 2572.23 140.711   3
   3  -7  -4 2422.43 139.860   4
   3   7  -4 2398.29 96.3807   2
  -3   7   4 2928.58 152.821   4
   3  -7  -4 2178.42 124.680   2
   3  -7  -4 2491.38 137.518   5
   3   7  -3 18.1947 6.78804   2
   3  -7  -3-1.33844 18.1768   4
  -3   7   3 15.3043 9.11785   2
  -3   7   3 0.90949 7.67502   4
  -3   7   2 95.5989 23.3470   6
   3   7  -2 102.365 18.6836   1
   3  -7  -2 123.326 53.8172   4
  -3   7   2 159.209 35.4956   2
   3  -7  -1 625.954 66.2212   4
  -3   7   1 523.098 56.2967   6
  -3  -7   1 612.160 49.3297   2
  -3   7   1 651.780 65.0697   2
   3   7  -1 704.718 52.7808   1
   3  -7   0 9272.40 298.175   4
   3   7   0 9937.95 250.477   1
  -3  -7   0 9648.29 251.563   2
  -3   7   0 9989.62 289.313   6
  -3   7  -1 35.7905 16.6186   6
   3   7   1 74.8269 17.9560   1
   3  -7   1 47.0381 18.2526   4
  -3  -7  -1 72.1629 18.1146   1
  -3   7  -2 3.64074 5.85389   6
   3   7   2 7.99927 4.44570   1
  -3  -7  -2 2.97925 4.24377   1
   3  -7   2 5.50015 5.18306   4
  -3  -7  -3 648.316 60.4179   1
   3   7   3 750.929 63.7896   1
   3  -7   3 640.135 65.7780   4
  -3   7  -3 733.115 75.0358   6
  -3   7  -4 208.965 41.4980   6
   3   7   4 260.799 38.2429   1
  -3  -7  -4 204.115 35.5030   1
   3  -7   4 190.565 35.4732   4
  -3  -7  -5 76.8682 22.4539   1
   3   7   5 99.9838 26.2863   1
   3  -7   5 209.380 38.1341   4
   3  -7   6 201.533 35.4443   4
  -3  -7  -6 223.350 43.7990   1
   3  -7   7 211.218 37.1033   4
  -3  -7  -7 243.518 44.5728   1
  -3  -7  -8 606.371 75.6659   1
   3  -7   8 648.134 63.3610   4
  -3   7  -8 734.852 59.3567   3
  -3   7  -9 40.2023 12.0290   3
  -3  -7  -9 6.26585 7.84787   1
  -3  -7  -9 21.9903 9.11367   6
   3  -7   9 48.3320 17.1516   4
  -3  -7  -9 49.6671 13.6193   4
  -3  -7 -10 623.810 47.3668   4
  -3  -7 -10 490.140 73.9910   1
   3  -7  10 513.135 55.4435   4
  -3  -7 -10 358.915 40.5306   6
   3  -7  11 8.57936 6.49044   4
  -3  -7 -11 33.0538 14.9218   1
   3  -7  12 48.7904 19.6916   4
  -3  -7 -12 52.1488 16.1556   1
  -3  -7 -13 4.08391 10.3910   1
  -3  -7 -14 22.1872 14.5560   1
  -3  -7 -15-1.68393 13.8116   1
  -3   7 -16 11.0842 25.4999   1
  -3  -7 -16 2.06144 16.0707   1
  -3  -8  18-11.4512 16.4547   6
   3  -8 -18 13.6553 27.6763   1
  -3  -8  17 56.1251 32.2502   6
   3  -8 -17 34.2700 27.0593   1
  -3  -8  17 54.2589 34.2751   5
   3  -8 -16-0.48595 4.87140   1
   3   8 -16 6.14077 8.37525   1
  -3  -8  16 39.2127 39.8810   5
  -3  -8  16-32.0858 25.4466   6
  -3  -8  15 91.1980 42.1778   5
  -3  -8  15 61.8990 30.1161   6
   3   8 -15 70.7477 28.0143   1
   3  -8 -15 82.6786 37.5445   1
  -3  -8  14 44.8369 25.2318   5
   3  -8 -14 69.7692 34.4858   4
   3   8 -14 42.4038 15.9750   1
   3  -8 -14 39.8239 26.0784   1
  -3  -8  14 44.2248 24.4612   6
  -3  -8  13 179.382 50.5969   5
   3  -8 -13 177.558 49.1745   1
   3  -8 -13 200.753 47.6666   4
  -3  -8  12 820.823 107.797   5
   3  -8 -12 739.018 87.5489   4
   3   8 -11 280.122 45.6146   3
  -3  -8  11 254.056 53.6774   5
   3  -8 -11 363.003 58.3948   4
   3  -8 -10 1526.23 134.608   2
   3  -8 -10 1713.07 127.091   4
   3   8 -10 1642.27 116.923   3
   3  -8  -9 408.018 59.1266   4
   3  -8  -9 423.908 64.0483   2
  -3   8   9 396.824 30.9371   6
   3   8  -9 377.948 54.6861   3
   3   8  -8 1400.92 107.382   3
   3  -8  -8 1294.34 109.726   2
   3  -8  -8 1349.67 109.505   4
  -3   8   8 1395.64 68.1085   6
  -3   8   7 328.421 34.2264   6
   3  -8  -7 272.780 48.3634   4
   3  -8  -7 317.305 52.2117   2
   3   8  -7 341.607 51.7579   3
   3   8  -6 1957.90 126.315   3
   3  -8  -6 1903.73 134.906   5
  -3   8   6 1846.36 90.1932   6
   3  -8  -6 1689.32 120.919   4
   3  -8  -6 1654.09 118.106   2
  -3   8   6 1782.27 109.097   1
   3   8  -5 379.670 56.1308   3
   3  -8  -5 447.281 61.1611   5
   3  -8  -5 378.379 56.4081   4
   3   8  -5 408.069 41.4684   2
  -3   8   5 396.112 49.7571   1
   3  -8  -5 338.479 50.9602   2
  -3   8   5 404.584 42.5313   6
   3  -8  -4 162.082 38.1847   2
   3   8  -4 244.825 30.7566   2
   3  -8  -4 247.537 42.3205   5
   3  -8  -4 284.321 48.8457   4
  -3   8   4 273.765 38.0959   6
   3  -8  -3 815.289 72.8985   5
   3  -8  -3 847.494 83.9824   4
   3   8  -3 908.015 59.9715   2
  -3   8   3 865.826 75.0882   2
  -3   8   3 885.581 69.2463   6
   3   8  -2 323.792 35.9067   1
  -3   8   2 286.838 44.0534   2
   3  -8  -2 267.799 44.6105   4
  -3   8   2 256.285 38.7199   6
  -3   8   1 1581.86 102.427   6
   3   8  -1 1581.66 84.3186   1
   3  -8  -1 1694.20 115.915   4
  -3  -8   1 1491.04 87.1820   2
  -3   8   1 1733.84 111.256   2
   3  -8   0 1471.68 107.855   4
  -3  -8   0 1470.18 86.0060   2
   3   8   0 1571.24 86.6003   1
  -3   8   0 1455.96 101.317   6
  -3   8  -1 102.623 27.2019   6
  -3  -8  -1 73.0052 17.9852   2
   3   8   1 90.2634 21.9271   1
   3  -8   1 83.7481 24.8678   4
  -3   8  -2 145.405 32.8798   6
  -3  -8  -2 122.073 22.8773   1
   3   8   2 150.811 27.9364   1
   3  -8   2 138.014 32.5502   4
  -3  -8  -3 332.453 44.3051   1
   3   8   3 320.649 43.4924   1
   3  -8   3 303.914 46.6557   4
  -3   8  -3 362.262 55.8180   6
  -3  -8  -4 1768.52 111.821   1
   3   8   4 1794.58 110.704   1
   3  -8   4 1853.27 120.145   4
   3  -8   5 988.342 84.7760   4
  -3  -8  -5 895.525 82.1216   1
  -3  -8  -6 60.7387 23.7861   1
   3  -8   6 98.4353 29.7522   4
  -3  -8  -7 3.97151 4.57896   1
   3  -8   7 15.8078 12.1613   4
  -3  -8  -8 968.775 99.0216   1
   3  -8   8 957.115 83.1243   4
  -3  -8  -9-4.33351 10.6137   1
  -3  -8  -9 6.69939 3.91470   6
  -3   8  -9 2.47984 5.73177   3
   3  -8   9 16.7457 14.5365   4
  -3  -8  -9-4.27866 4.92039   4
  -3  -8 -10 41.9592 12.9634   6
  -3   8 -10 134.451 20.6120   3
  -3  -8 -10 178.608 28.4321   4
   3  -8  10 168.856 34.1300   4
  -3  -8 -10 101.178 31.5804   1
   3  -8  11 69.7719 24.1036   4
  -3  -8 -11 74.2233 27.7020   1
   3  -8  12 120.493 28.9997   4
  -3  -8 -12 101.198 41.4987   1
  -3  -8 -13 71.3468 36.7403   1
  -3  -8 -14 23.6019 17.9040   1
  -3  -8 -15-0.07504 6.75993   1
  -3  -8 -16 85.3028 51.7005   1
  -3  -9  18 27.4076 37.5251   6
  -3  -9  17-0.09222 10.4639   5
  -3  -9  17 2.13792 5.76501   6
  -3  -9  16 45.7311 27.5109   5
   3   9 -16 49.2489 25.4397   1
  -3  -9  16 31.2228 32.4493   6
  -3  -9  15 68.8287 40.9371   6
  -3  -9  15 50.5269 32.1073   5
   3   9 -15 62.2977 24.0587   1
   3   9 -14 13.6591 12.8156   1
  -3  -9  14 12.6013 17.8642   5
  -3  -9  14-56.0222 35.1580   6
   3  -9 -14 38.3655 24.6602   4
  -3  -9  13 123.555 45.4158   5
   3  -9 -13 221.803 51.0267   4
  -3  -9  12 103.820 38.3179   5
   3  -9 -12-8.46735 6.50305   4
   3   9 -11 132.323 33.8185   3
   3  -9 -11 232.409 48.0643   4
   3  -9 -11 125.586 49.6399   2
  -3  -9  11 172.424 51.5335   5
   3   9 -10 366.889 56.1981   3
   3  -9 -10 452.842 66.2931   4
   3  -9 -10 299.757 65.2846   2
  -3   9   9 292.984 24.0298   6
   3  -9  -9 355.275 56.6473   4
   3  -9  -9 376.469 63.3346   2
   3   9  -9 375.380 57.5594   3
  -3   9   8 11.1537 4.02454   6
   3   9  -8 25.0864 15.0884   3
   3  -9  -8 10.4619 9.11188   4
   3  -9  -8 5.55467 9.11647   2
   3  -9  -7 333.292 55.8199   2
  -3   9   7 335.511 34.8760   6
   3   9  -7 317.207 51.7893   3
   3  -9  -7 316.495 54.7503   4
   3  -9  -6 2919.16 174.033   5
   3  -9  -6 2813.02 163.936   4
   3  -9  -6 2461.93 154.313   2
  -3   9   6 2882.64 118.580   6
   3   9  -6 2947.28 164.586   3
   3   9  -5 106.016 22.5213   2
   3  -9  -5 116.474 33.8600   5
  -3   9   5 112.970 22.0916   6
   3  -9  -5 65.4185 23.9100   4
   3  -9  -5 91.8509 26.0902   2
   3  -9  -4 470.979 64.9381   4
   3   9  -4 461.091 45.6980   2
   3  -9  -4 423.456 56.4328   5
  -3   9   4 465.914 50.4774   6
  -3   9   3 698.276 64.6686   6
   3  -9  -3 634.541 64.7448   5
   3  -9  -3 611.838 72.3618   4
   3   9  -3 611.689 53.3680   2
  -3   9   3 646.131 66.7026   2
   3   9  -2 131.650 24.0074   1
   3  -9  -2 127.271 26.3150   5
   3  -9  -2 130.030 34.9515   4
  -3   9   2 104.886 26.5507   2
  -3   9   2 126.367 29.3565   6
   3   9  -1 285.900 36.2116   1
  -3   9   1 290.113 46.5625   2
  -3  -9   1 250.607 38.6668   2
   3  -9  -1 276.641 48.6609   4
  -3   9   1 256.868 42.1196   6
   3  -9   0 1369.57 108.342   4
  -3  -9   0 1248.12 85.7380   2
   3   9   0 1343.64 84.4841   1
  -3   9   0 1224.55 95.8885   6
  -3   9  -1 43.0818 20.8859   6
  -3  -9  -1 33.2034 14.1579   2
   3   9   1 22.4080 9.87041   1
   3  -9   1 32.4255 11.8019   4
  -3   9  -2 52.5229 24.0006   6
   3   9   2 60.3957 18.0759   1
   3  -9   2 65.8729 21.5156   4
   3   9   3 2927.19 142.371   1
  -3  -9  -3 2576.56 138.624   1
   3  -9   3 2644.97 154.103   4
  -3  -9  -4 1.28030 9.05240   1
   3  -9   4 20.4025 16.7855   4
   3   9   4 13.4146 10.0224   1
  -3  -9  -5-7.10848 9.47118   1
   3  -9   5 7.80875 10.4574   4
  -3  -9  -6 13.1690 16.6007   1
   3  -9   6 68.9479 28.9557   4
  -3  -9  -7 241.026 48.3156   1
   3  -9   7 249.750 45.7289   4
  -3  -9  -8 68.0198 29.0436   1
   3  -9   8 66.1636 22.9394   4
  -3  -9  -9 108.051 20.6584   6
  -3  -9  -9 285.433 56.9155   1
  -3  -9  -9 410.537 52.0909   4
   3  -9   9 354.625 55.0714   4
  -3   9 -10 130.256 23.0133   3
  -3  -9 -10 130.220 36.0826   1
  -3  -9 -10 198.713 34.5734   4
   3  -9  10 152.749 33.5495   4
   3  -9  11 190.833 38.6832   4
  -3  -9 -11 138.560 44.8850   1
  -3  -9 -12 75.9258 31.9637   1
   3  -9  12 68.0863 21.4362   4
  -3  -9 -13 44.3281 28.9099   1
  -3  -9 -14 94.1633 45.2754   1
  -3  -9 -15 20.1266 31.1237   1
  -3 -10  18-2.77554 9.53615   6
  -3 -10  17 36.0058 21.6581   6
  -3 -10  17 33.7308 30.0283   5
  -3 -10  16 15.9989 16.9779   5
  -3 -10  16-30.8668 26.6767   6
   3  10 -15 60.8752 25.4289   1
  -3 -10  15 86.0597 41.7266   5
  -3 -10  15 192.767 64.2188   6
  -3 -10  14-46.4068 28.9085   5
   3 -10 -14 18.0719 10.4858   4
  -3 -10  14-18.3892 16.2430   6
   3 -10 -14 5.94924 9.37467   2
  -3 -10  13 29.7871 23.0478   5
   3 -10 -13 6.76339 7.41493   4
   3 -10 -13 1.28451 8.75417   2
  -3 -10  13 35.7894 31.0951   6
  -3 -10  12 12.1687 16.0511   5
   3 -10 -12 23.0594 22.5785   4
   3 -10 -12 6.20165 15.1570   2
   3  10 -11 264.288 51.0340   3
   3 -10 -11 646.019 93.1025   2
   3 -10 -11 828.982 97.0212   4
   3  10 -10 240.500 46.6228   3
   3 -10 -10 235.489 50.4226   4
   3 -10 -10 239.377 56.1378   2
   3  10  -9 313.707 53.7481   3
   3 -10  -9 266.628 52.6489   4
   3 -10  -9 240.350 52.5642   2
   3  10  -8 30.3669 15.0667   3
   3 -10  -8 26.2525 18.2338   4
   3 -10  -8 16.8148 17.2485   2
  -3  10   8 9.46918 4.52600   6
   3  10  -7 3524.58 185.645   3
   3 -10  -7 3323.62 186.774   4
   3 -10  -7 2909.97 182.034   2
  -3  10   7 3364.42 123.114   6
  -3  10   6 104.172 21.0198   6
   3  10  -6 121.423 26.5909   2
   3  10  -6 100.541 32.6046   3
   3 -10  -6 110.317 34.6580   4
   3 -10  -6 86.5614 28.3825   2
   3 -10  -5 88.0282 25.8917   2
  -3  10   5 155.692 27.7123   6
   3 -10  -5 138.810 34.5080   5
   3 -10  -5 101.703 31.6052   4
   3  10  -5 127.515 26.3746   2
   3 -10  -4 685.726 73.8633   5
   3 -10  -4 657.945 80.6017   4
   3  10  -4 750.265 62.8311   2
  -3  10   4 655.978 62.2167   6
  -3  10   3-2.70166 4.58571   6
   3 -10  -3-3.10224 3.36803   5
   3  10  -3-9.41145 10.7879   2
   3 -10  -3-6.37307 8.24266   4
  -3  10   2 61.8216 21.1849   6
   3 -10  -2 47.0568 16.2490   5
   3  10  -2 49.2339 15.5328   1
   3 -10  -2 82.4229 30.8664   4
   3 -10  -1 475.434 49.0095   5
  -3 -10   1 523.873 57.3506   2
   3 -10  -1 469.383 68.2469   4
  -3  10   1 489.712 59.1040   6
   3  10  -1 508.031 53.0284   1
  -3  10   0 77.0074 24.6799   6
   3  10   0 100.432 24.7101   1
   3 -10   0 93.9679 32.0811   4
  -3 -10   0 82.8879 23.5033   2
  -3  10  -1 508.963 65.6882   6
   3  10   1 640.675 62.9939   1
  -3 -10  -1 640.367 64.9037   2
   3 -10   1 623.955 78.7427   4
   3  10   2 111.577 26.8605   1
  -3 -10  -2 75.7384 22.6844   2
   3 -10   2 76.4396 29.5556   4
   3  10   3 757.093 73.1536   1
   3 -10   3 724.518 84.6559   4
  -3 -10  -4 761.836 79.0640   1
   3 -10   4 928.412 93.0584   4
   3 -10   5 27.6992 11.3734   4
  -3 -10  -5-1.47180 12.4774   1
  -3 -10  -6 27.4479 12.2459   1
   3 -10   6 42.5395 21.6362   4
  -3 -10  -7 274.085 53.4843   1
   3 -10   7 305.662 53.2557   4
  -3 -10  -8 20.2577 14.8540   1
   3 -10   8 19.6772 16.8457   4
   3 -10   9 133.510 35.0772   4
  -3 -10  -9 101.795 38.2224   1
  -3 -10 -10 382.699 51.8303   4
  -3 -10 -10 320.711 63.0636   1
   3 -10  10 322.414 54.6356   4
  -3  10 -10 315.031 40.0636   3
  -3 -10 -11 299.790 65.1814   1
   3 -10  11 297.568 51.3121   4
   3 -10  12 34.4614 21.3336   4
  -3 -10 -12 35.7969 20.4921   1
  -3 -10 -13 403.673 80.6181   1
  -3 -10 -14 10.5030 25.1106   1
  -3 -10 -15 60.1330 40.2781   1
  -3 -11  17 63.5522 47.1691   6
   3 -11 -17 21.7353 28.4575   2
  -3 -11  16 21.5284 11.3347   5
   3 -11 -16 36.2095 25.9639   2
  -3 -11  16 55.0467 41.3120   6
  -3 -11  15 108.367 53.5851   6
  -3 -11  15 84.3515 41.8066   5
   3 -11 -15 62.4029 44.0691   2
   3 -11 -14 2.05878 13.2886   4
  -3 -11  14-0.48259 8.37477   5
   3 -11 -14 20.9310 21.0908   2
  -3 -11  14 9.09903 19.8654   6
  -3 -11  13 15.4192 18.0776   5
   3 -11 -13 27.9799 19.6817   4
  -3 -11  13 57.4617 34.5346   6
   3 -11 -13 55.8601 31.5100   2
  -3 -11  12 119.742 42.2120   5
   3 -11 -12 127.562 40.8116   4
   3 -11 -12 187.495 56.8309   2
   3 -11 -11 23.0788 14.6438   4
   3 -11 -11 55.4973 30.0852   2
   3  11 -10 123.119 33.2859   3
   3 -11 -10 167.518 42.4269   4
   3 -11 -10 154.053 48.5784   2
   3 -11  -9 874.334 97.0023   4
   3  11  -9 867.168 93.7459   3
   3 -11  -9 773.984 99.8499   2
   3  11  -8 67.9113 24.7518   3
   3 -11  -8 64.1275 23.2254   4
   3 -11  -8 67.8512 27.7110   2
   3  11  -7 1662.28 133.326   3
   3 -11  -7 1751.16 138.796   4
   3 -11  -7 1673.72 139.913   2
   3 -11  -6-2.61168 6.56501   2
   3 -11  -6 37.7565 28.6706   4
  -3  11   6 3.50465 2.55010   6
   3  11  -6 15.2844 16.7736   2
   3 -11  -5 670.720 80.0156   5
   3 -11  -5 655.754 83.0271   4
   3  11  -5 671.873 64.4343   2
   3 -11  -5 551.903 76.9100   2
  -3  11   5 623.587 59.2344   6
   3  11  -4 23.3579 12.5455   2
   3 -11  -4 7.52638 20.7878   4
   3 -11  -4 25.3518 12.8767   5
  -3  11   4 10.9673 8.95634   6
  -3  11   3 135.460 29.8561   6
   3 -11  -3 146.644 32.4894   5
   3  11  -3 142.746 28.2131   2
   3 -11  -3 135.456 37.5859   4
  -3  11   2 3.17265 5.12158   6
   3 -11  -2 3.97939 5.54380   5
   3 -11  -2 1.80342 11.7330   4
   3  11  -2 6.93624 9.04917   1
   3 -11  -1 29.1013 12.4569   5
   3  11  -1 53.5521 17.7683   1
   3 -11  -1 12.7213 9.45409   4
  -3  11   1 14.0275 11.6876   6
   3  11   0 188.509 34.3120   1
   3 -11   0 217.462 48.2210   4
  -3 -11   0 192.752 39.1422   2
  -3  11   0 162.249 37.4363   6
  -3 -11  -1 2188.92 131.437   2
   3 -11   1 2333.51 160.041   4
   3  11   1 2302.27 128.651   1
   3  11   2 32.0734 11.5337   1
  -3 -11  -2 28.9421 6.57389   2
   3 -11   2 84.2450 31.5237   4
  -3 -11  -3 82.9817 26.4165   2
   3 -11   3 122.941 36.9491   4
   3 -11   4 43.8412 23.3366   4
  -3 -11  -5 64.0401 21.6609   1
   3 -11   5 227.435 54.6923   4
  -3 -11  -6 696.729 83.1530   1
   3 -11   6 651.053 84.7178   4
  -3 -11  -7 680.315 84.4665   1
   3 -11   7 637.655 81.2180   4
   3 -11   8 1192.49 111.208   4
  -3 -11  -8 1100.74 113.506   1
  -3 -11  -9-7.03044 14.0259   1
   3 -11   9 4.92360 10.0924   4
  -3 -11 -10 83.0965 32.2655   1
  -3 -11 -10 144.376 34.3832   4
   3 -11  10 84.2422 32.1848   4
   3 -11  11 36.8294 22.4964   4
  -3 -11 -11 12.2162 14.6428   1
   3 -11  12 150.897 38.0287   4
  -3 -11 -12 212.723 56.3335   1
  -3 -11 -13 22.7628 24.1108   1
  -3 -11 -14 108.294 49.5372   1
  -3 -12  16 54.4742 38.2875   6
   3 -12 -16 5.66519 19.3002   2
  -3 -12  15 27.2022 23.1539   5
   3 -12 -15-5.20352 10.4625   2
  -3 -12  15 20.6221 25.0900   6
  -3 -12  14 319.367 85.0067   6
  -3 -12  14 85.0252 42.3671   5
   3 -12 -14 207.412 57.7440   4
   3 -12 -14 116.273 52.7874   2
  -3 -12  13 18.7852 14.0788   5
   3 -12 -13 148.072 43.5648   4
   3 -12 -13 103.858 47.5782   2
  -3 -12  13 147.906 61.2177   6
  -3 -12  12 58.8280 36.8700   5
  -3 -12  12-3.81161 32.4493   6
   3 -12 -12 55.8885 27.4141   4
   3 -12 -12 46.5777 29.1185   2
   3 -12 -11-11.9263 12.8872   4
   3 -12 -11 19.7172 18.4500   2
   3 -12 -10 23.3256 16.8691   4
   3 -12 -10 11.2918 8.20574   2
   3 -12  -9 193.518 46.4996   4
   3 -12  -9 186.394 52.0791   2
   3 -12  -8 523.248 79.4559   4
   3 -12  -8 535.669 81.6931   2
   3 -12  -7 22.7930 22.1293   4
   3 -12  -7-0.68607 12.9416   2
   3  12  -7 9.95667 6.46447   2
   3 -12  -6 317.216 60.9898   2
   3  12  -6 364.695 50.1925   2
   3 -12  -6 418.240 71.3211   4
   3 -12  -5 14.9113 13.6534   5
  -3  12   5-7.96475 12.5102   6
   3 -12  -5-18.7103 17.0613   4
   3  12  -5 5.72900 7.45589   2
   3 -12  -4 1005.51 94.8663   5
  -3  12   4 787.037 72.2498   6
   3 -12  -4 885.687 102.452   4
   3  12  -4 971.796 79.3231   2
   3 -12  -3 5.86315 7.86091   5
   3  12  -3-2.32925 6.73326   2
   3 -12  -3-3.69415 5.82880   4
  -3  12   3-9.88031 9.23241   6
  -3  12   2 53.3185 20.0036   6
   3  12  -2 77.5736 21.1773   1
   3 -12  -2 49.9129 18.0085   5
   3 -12  -2 84.5631 34.1103   4
  -3  12   1 29.0701 16.9351   6
   3 -12  -1 63.9466 19.1505   5
   3  12  -1 77.8682 23.7989   1
   3 -12  -1 63.9288 27.4957   4
   3 -12   0 1728.47 144.663   4
  -3 -12   0 1650.29 118.982   2
   3  12   0 1662.26 110.174   1
   3  12   1 179.348 36.5758   1
   3 -12   1 199.625 53.2294   4
  -3 -12  -1 138.115 33.9678   2
  -3 -12  -2 6.22466 8.61091   2
   3 -12   2 16.6657 6.82886   4
  -3 -12  -3 85.4331 27.4443   2
   3 -12   3 74.2176 28.1690   4
  -3 -12  -4 699.347 81.1019   2
   3 -12   4 914.406 103.925   4
   3 -12   5 83.9636 33.4687   4
   3 -12   6 1394.03 127.196   4
  -3 -12  -6 1331.32 120.837   1
   3 -12   7 309.416 59.3324   4
  -3 -12  -7 280.104 57.2008   1
  -3 -12  -8 836.255 100.735   1
   3 -12   8 873.716 99.4494   4
  -3 -12  -9 9.74536 3.88782   1
   3 -12   9 9.16601 9.75112   4
  -3 -12 -10 223.274 54.4326   1
  -3 -12 -10 294.227 54.1953   4
   3 -12  10 245.817 54.7182   4
  -3 -12 -11-23.4876 18.9507   1
   3 -12  11 20.5869 16.5354   4
  -3 -12 -12-5.52560 5.10397   1
   3 -12  12 12.7749 18.3841   4
  -3 -12 -13 25.3113 24.2607   1
  -3 -12 -14 32.5812 26.8316   1
  -3 -13  16 63.2946 42.2569   6
   3 -13 -16 8.57371 24.2900   2
   3 -13 -15 0.83871 6.38147   2
  -3 -13  15 6.48476 22.6228   6
   3 -13 -14 54.8685 33.4603   4
   3 -13 -14 12.1552 12.5182   2
  -3 -13  14-12.7605 14.3784   5
  -3 -13  14 23.8895 34.0101   6
  -3 -13  13-20.4381 11.9444   5
   3 -13 -13-8.57601 14.5402   2
  -3 -13  13-3.91734 21.7494   6
   3 -13 -13 23.8203 26.3324   4
  -3 -13  12 94.4355 40.1874   5
   3 -13 -12 100.188 48.2064   2
   3 -13 -12 84.5371 38.3587   4
  -3 -13  12 44.0725 45.9118   6
   3 -13 -11 112.341 40.5809   4
   3 -13 -11 141.984 51.2543   2
   3 -13 -10 72.7625 33.5540   4
   3 -13 -10 41.5028 21.7139   2
   3 -13  -9 12.6453 12.4979   2
   3 -13  -9 8.46069 12.0418   4
   3 -13  -8 5.49947 9.02206   2
   3 -13  -8 34.9394 56.4085   4
   3 -13  -7 59.4674 24.5296   4
   3  13  -7 48.3901 17.4849   2
   3 -13  -7 32.1294 26.2987   2
   3 -13  -6 779.872 100.784   4
   3  13  -6 752.256 75.8249   2
   3 -13  -6 718.095 94.6731   2
   3 -13  -5 198.668 53.9176   4
   3  13  -5 187.167 36.8949   2
   3 -13  -4 1057.24 101.970   5
   3  13  -4 1128.15 90.6177   2
   3 -13  -4 1113.60 118.862   4
   3 -13  -3 9.77637 10.5416   5
   3 -13  -3-1.04071 8.60205   4
   3 -13  -2 20.5324 11.6192   5
   3  13  -2 35.0942 17.3958   1
   3 -13  -2 12.0612 10.7675   4
   3  13  -1 83.1730 24.2099   1
   3 -13  -1 61.0880 19.2103   5
   3 -13  -1 97.9404 40.1275   4
  -3 -13   0 1.69150 12.5432   2
   3 -13   0 0.10875 2.26535   5
   3 -13   0 13.8467 7.21241   4
   3 -13   1 598.262 87.1352   4
  -3 -13  -1 552.331 70.5479   2
  -3 -13  -2 815.168 88.1546   2
   3 -13   2 837.274 103.634   4
  -3 -13  -3 21.6052 20.3912   2
   3 -13   3 66.5316 28.8443   4
  -3 -13  -4 136.015 35.9235   2
   3 -13   4 126.418 41.8846   4
  -3 -13  -5 1441.83 127.255   2
   3 -13   5 1516.28 139.016   4
   3 -13   6 68.7842 30.7296   4
   3 -13   7 16.4408 12.0790   4
  -3 -13  -8 131.188 43.9859   1
   3 -13   8 133.147 41.3844   4
  -3 -13  -9 654.556 96.1290   1
   3 -13   9 634.814 90.8834   4
  -3 -13 -10 443.499 72.9043   4
   3 -13  10 371.578 68.9557   4
  -3 -13 -10 312.313 70.4495   1
  -3 -13 -11 32.3090 28.8515   1
   3 -13  11 86.7508 36.6801   4
   3 -13  12 42.4514 26.4416   4
  -3 -13 -12 19.0586 29.8277   1
  -3 -13 -13 30.1088 33.7485   1
   3 -14 -15 41.9429 40.0067   2
  -3 -14  15 35.3654 50.4107   6
   3 -14 -14 25.4388 27.4237   4
   3 -14 -14 5.67344 26.6804   2
  -3 -14  14 14.1741 32.5513   6
  -3 -14  13 3.17332 20.6236   5
   3 -14 -13 0.61324 9.44355   4
   3 -14 -13 6.68945 13.9045   2
  -3 -14  13-39.8698 31.4136   6
  -3 -14  12-2.45298 16.1463   5
   3 -14 -12 12.1920 18.6904   4
   3 -14 -12 12.3912 15.4823   2
  -3 -14  12-19.4904 21.7601   6
  -3 -14  11 111.794 48.4520   6
   3 -14 -11 112.900 43.5811   4
   3 -14 -11 58.0441 29.9405   2
   3 -14 -10 14.8949 10.2612   4
   3 -14 -10 4.46678 13.3245   2
   3 -14  -9 47.9236 36.0463   4
   3 -14  -9 26.8448 23.3225   2
   3 -14  -8 44.5157 18.1153   2
   3 -14  -8 82.9249 33.4015   4
   3 -14  -7 486.560 84.6354   2
   3 -14  -7 555.272 87.0379   4
   3 -14  -6 1035.96 120.648   4
   3 -14  -5 80.0280 35.8945   4
   3 -14  -4 206.370 45.1369   5
   3 -14  -4 234.228 57.1650   4
   3 -14  -3 895.091 89.8006   5
   3 -14  -3 949.853 116.888   4
   3 -14  -2 113.671 29.2457   5
   3 -14  -2 131.598 48.1127   4
   3 -14  -1-2.94647 2.25586   5
   3 -14  -1 21.0584 19.3205   4
   3 -14   0 59.1056 18.5429   5
   3 -14   0 24.1972 28.5527   4
   3 -14   1 811.971 107.234   4
  -3 -14  -1 784.188 90.9263   2
   3 -14   2 196.257 52.1844   4
  -3 -14  -2 222.466 49.8820   2
  -3 -14  -3 1316.14 121.468   2
   3 -14   3 1525.37 147.192   4
  -3 -14  -4 368.513 64.5433   2
   3 -14   4 392.145 74.5591   4
  -3 -14  -5 1146.11 115.901   2
   3 -14   5 1290.24 134.409   4
  -3 -14  -6 0.05284 10.4353   2
   3 -14   6 25.3417 22.1276   4
  -3 -14  -7 545.922 94.3909   2
   3 -14   7 728.390 101.034   4
   3 -14   8 62.7334 28.4825   4
   3 -14   9 146.273 47.0697   4
  -3 -14 -10 7.27787 15.0773   1
  -3 -14 -10 51.0394 30.3249   4
   3 -14  10 23.1076 23.8092   4
  -3 -14 -11 39.6002 28.0450   1
   3 -14  11 68.7979 40.2276   4
  -3 -14 -12 37.1332 34.0216   1
  -3 -14 -13-0.50019 15.3733   1
  -3 -15  14 19.9321 31.2004   6
   3 -15 -14 12.3403 14.9897   4
   3 -15 -14 11.9055 23.1816   2
   3 -15 -13 39.6199 32.6045   4
   3 -15 -13 60.6043 40.8581   2
  -3 -15  13-3.88167 20.9950   6
  -3 -15  12 23.2951 17.4451   5
   3 -15 -12 3.75697 6.48394   4
   3 -15 -12 16.6493 20.6182   2
  -3 -15  12 32.6943 32.8353   6
   3 -15 -11-5.61737 10.1849   4
   3 -15 -11-47.4337 29.3085   2
  -3 -15  11 27.9471 15.4394   6
   3 -15 -10 59.4387 32.3475   4
   3 -15 -10 45.2834 33.7863   2
   3 -15  -9-19.2494 18.0323   2
   3 -15  -9 4.31872 12.8082   4
   3 -15  -8 4.25906 20.8046   4
   3 -15  -8-5.00170 11.1719   2
   3 -15  -7 29.6668 30.8909   2
   3 -15  -7 13.5017 23.1325   4
   3 -15  -6 20.6456 16.2355   4
   3 -15  -5 264.208 64.7333   4
   3 -15  -4 1162.32 133.567   4
   3 -15  -3 157.878 38.3126   5
   3 -15  -3 172.412 53.0031   4
   3 -15  -2 56.7054 23.1427   5
   3 -15  -2 42.8418 26.0210   4
   3 -15  -1 757.354 74.4621   5
   3 -15  -1 918.732 119.193   4
   3 -15   0 435.450 50.8694   5
   3 -15   0 580.943 95.5042   4
  -3 -15  -1 359.769 62.0488   2
   3 -15   1 347.140 73.5260   4
   3 -15   2 233.602 61.4440   4
  -3 -15  -2 278.142 56.4057   2
  -3 -15  -3 2424.85 173.556   2
   3 -15   3 2770.02 207.565   4
  -3 -15  -4 420.835 71.5782   2
   3 -15   4 517.742 91.7223   4
  -3 -15  -5 26.5197 13.3550   2
   3 -15   5 82.5565 37.7854   4
  -3 -15  -6 51.1655 21.0764   2
   3 -15   6 95.5404 39.0870   4
  -3 -15  -7 335.323 72.6662   2
   3 -15   7 389.682 76.1342   4
  -3 -15  -8 29.0951 22.3488   2
   3 -15   8 57.1796 22.8827   4
   3 -15   9 713.199 105.314   4
  -3 -15 -10 74.8188 35.7788   4
   3 -15  10 48.0157 30.1901   4
   3 -15  11 69.5412 41.3599   4
   3 -16 -13 16.7902 18.9974   4
   3 -16 -13 25.9976 23.7578   2
  -3 -16  13 44.5655 36.3643   6
   3 -16 -12 58.9963 38.9356   4
   3 -16 -12 70.8754 45.5873   2
  -3 -16  12 100.495 59.2864   6
   3 -16 -11 38.3330 24.9948   4
   3 -16 -11 0.76143 10.1425   2
  -3 -16  11 6.69955 27.1158   6
   3 -16 -10 6.18498 12.2062   4
   3 -16 -10 40.5594 29.8255   2
  -3 -16  10 37.6872 29.6917   6
   3 -16  -9 2.36046 16.6270   4
   3 -16  -9 11.8908 16.9060   2
   3 -16  -8-7.89081 17.5539   2
   3 -16  -8 39.1353 33.5871   4
   3 -16  -7 27.2366 22.1297   4
   3 -16  -6 601.734 100.141   4
   3 -16  -5 308.232 73.6686   4
   3 -16  -4 19.9727 17.3500   4
   3 -16  -3 50.2153 21.6702   5
   3 -16  -3 193.215 58.0938   4
   3 -16  -2 658.609 78.0299   5
   3 -16  -2 718.993 109.043   4
   3 -16  -1 185.160 37.6394   5
   3 -16  -1 304.408 73.5669   4
   3 -16   0 277.426 41.5267   5
   3 -16   0 530.124 93.8544   4
   3 -16   1 35.3680 27.4548   4
  -3 -16  -2 511.678 80.0305   2
   3 -16   2 585.910 97.6380   4
  -3 -16  -3 22.5707 14.9756   2
   3 -16   3 61.0751 38.1541   4
  -3 -16  -4 1060.25 119.977   2
   3 -16   4 1184.12 142.032   4
  -3 -16  -5 194.603 51.3343   2
   3 -16   5 267.285 70.2859   4
  -3 -16  -6 29.2287 19.4059   2
   3 -16   6 21.5956 24.3339   4
  -3 -16  -7 99.9871 40.4133   2
   3 -16   7 158.745 51.0461   4
  -3 -16  -8 80.2829 43.4159   2
   3 -16   8 112.660 48.2886   4
  -3 -16  -9 148.197 50.3346   2
   3 -16   9 89.5439 41.8217   4
  -3 -16 -10 32.0011 18.8823   2
  -3 -16 -10 61.6275 32.7739   4
   3 -16  10 7.10302 6.29810   4
  -3 -16 -11 39.7784 35.6550   2
   3 -16  11-1.39670 8.76260   4
   3 -17 -13-0.08332 8.13931   4
   3 -17 -13 23.7380 27.5315   2
   3 -17 -12 11.3703 19.4354   4
   3 -17 -12 1.88390 10.3816   2
  -3 -17  12 43.7458 41.0996   6
  -3 -17  11 58.2744 36.3804   6
   3 -17 -11 38.5348 24.4824   4
   3 -17 -11 30.6642 36.3172   2
   3 -17 -10 29.2031 28.9030   2
   3 -17 -10 31.4852 34.0859   4
  -3 -17  10 25.5415 29.4478   6
   3 -17  -9 20.4114 7.76070   2
  -3 -17   9 1.62860 11.3274   6
   3 -17  -9-25.0195 23.3078   4
   3 -17  -8 36.2746 26.1212   4
   3 -17  -7 74.6990 40.3914   4
   3 -17  -6 139.286 50.9653   4
   3 -17  -5 138.612 49.6726   4
   3 -17  -4 33.3723 34.9882   4
   3 -17  -3 341.461 78.0444   4
   3 -17  -2 31.5347 27.4416   4
   3 -17  -1 23.0131 29.5150   4
   3 -17   0 571.675 103.674   4
   3 -17   1 86.1902 39.9583   4
  -3 -17  -2 125.762 42.1967   2
   3 -17   2 273.749 73.7848   4
  -3 -17  -3 47.0559 23.1223   2
   3 -17   3 70.6391 40.9387   4
   3 -17   4 291.487 71.1843   4
  -3 -17  -4 290.909 62.0551   2
  -3 -17  -5-18.5103 15.9003   2
   3 -17   5-16.3755 8.17695   4
  -3 -17  -6 78.8317 31.8221   2
   3 -17   6 115.671 47.9435   4
  -3 -17  -7 38.5973 25.3945   2
   3 -17   7 80.6191 42.0425   4
  -3 -17  -8 655.985 106.183   2
   3 -17   8 881.983 128.029   4
  -3 -17  -9 157.273 55.2244   2
   3 -17   9 175.706 62.0237   4
  -3 -17  -9 213.369 61.3403   4
  -3 -17 -10 19.5562 18.2432   2
   3 -17  10 28.0235 26.7659   4
  -3 -17 -11 18.3810 21.6917   2
   3 -17  11-2.90075 8.93521   4
   3 -18 -13 15.6185 20.8082   4
   3 -18 -12 5.63844 9.10727   4
   3 -18 -11 43.9517 32.7600   4
  -3 -18  11 60.8298 45.3600   6
   3 -18 -11 47.3651 44.3824   2
   3 -18 -10 14.6643 37.6976   2
   3 -18 -10-35.7249 32.1780   4
  -3 -18  10 34.9372 14.0063   6
   3 -18  -9 20.4846 37.7828   2
   3 -18  -9 100.027 49.3885   4
  -3 -18   9 38.4753 28.9500   6
   3 -18  -8 112.181 50.9351   4
  -3 -18   8 184.832 71.6628   6
  -3 -18   7 91.8353 47.2407   6
   3 -18  -7 148.781 54.9921   4
   3 -18  -6-13.1230 18.5554   4
   3 -18  -5 27.1877 27.8587   4
   3 -18  -4 20.4032 36.3494   4
   3 -18  -3 1.34319 14.6563   4
   3 -18  -2 341.753 85.8182   4
   3 -18  -1 76.3667 49.9046   4
   3 -18   0 128.357 56.8696   4
   3 -18   1 81.1834 41.9840   4
   3 -18   2 256.086 73.5085   4
  -3 -18  -3 24.7015 17.5223   2
   3 -18   3 11.9010 9.60196   4
   3 -18   4 19.6914 23.1831   4
  -3 -18  -4 65.9551 34.9343   2
   3 -18   5 25.5068 22.4962   4
  -3 -18  -5 60.1716 28.4224   2
  -3 -18  -6 20.0341 23.0851   2
   3 -18   6-52.7045 32.3385   4
  -3 -18  -7 207.122 58.5097   2
   3 -18   7 316.408 79.8867   4
  -3 -18  -8 284.171 70.7699   2
   3 -18   8 351.229 85.1348   4
  -3 -18  -9 40.5213 34.8486   2
   3 -18   9 75.9846 37.8287   4
  -3 -18  -9 94.9088 42.9704   4
  -3 -18 -10 25.9985 28.6988   2
   3 -18  10 4.13418 14.7843   4
   3 -18  11 5.04806 22.0747   4
   3 -19 -13-31.9342 26.3845   4
   3 -19 -12-11.7617 16.3550   4
   3 -19 -11 22.1606 23.4734   4
   3 -19 -10-2.94832 9.72423   2
   3 -19 -10 27.2872 12.5446   4
  -3 -19  10 19.7827 38.0284   6
   3 -19  -9 27.0174 29.3441   4
  -3 -19   9 0.11753 17.7177   6
   3 -19  -8-5.19852 14.9758   4
  -3 -19   8 48.4187 39.7052   6
   3 -19  -7 121.914 55.2811   4
  -3 -19   7 74.7059 57.1238   6
   3 -19  -6-8.37968 16.5152   4
  -3 -19   6-37.1285 28.9047   6
   3 -19  -5 24.9507 31.3694   4
  -3 -19   5-33.6485 26.6879   6
   3 -19  -4 39.5545 26.4183   4
   3 -19  -3 164.433 60.8674   4
   3 -19  -2 0.36135 24.5478   4
   3 -19  -1 41.2881 24.2278   4
   3 -19   0 109.377 50.4129   4
   3 -19   1-19.2725 21.1201   4
   3 -19   2 142.710 55.6630   4
  -3 -19  -3-0.58773 5.87402   2
  -3 -19  -3 9.89715 7.47669   6
   3 -19   3 35.8596 32.5664   4
   3 -19   4 42.4372 25.1870   4
  -3 -19  -4 58.5264 28.5902   6
  -3 -19  -4 23.9316 20.4987   2
   3 -19   5 43.9634 30.2970   4
  -3 -19  -5 62.2992 34.7928   2
   3 -19   6 43.4708 35.2750   4
  -3 -19  -6 98.8800 44.1454   2
  -3 -19  -7 88.8662 43.4971   2
   3 -19   7 138.703 53.0966   4
  -3 -19  -8 29.0292 25.6585   2
   3 -19   8-0.77632 14.0383   4
  -3 -19  -9 60.7764 41.3810   2
   3 -19   9 229.791 73.6585   4
  -3 -19  -9 164.581 66.7316   4
   3 -19  10 62.7842 37.5736   4
   3 -19  11 1.22707 28.1981   4
   3 -20 -12 9.21458 15.1810   4
   3 -20 -11-3.94166 10.5781   4
   3 -20 -10 24.8792 15.4701   4
  -3 -20   9 49.5494 51.9884   6
   3 -20  -9 31.1472 25.6066   4
  -3 -20   8 89.6859 62.8545   6
   3 -20  -8 120.320 65.4604   4
   3 -20  -7 21.3927 33.0193   4
  -3 -20   7 32.6948 32.5784   6
   3 -20  -6 56.7674 42.1839   4
  -3 -20   6 35.9913 33.6191   6
   3 -20  -5 70.2599 45.9234   4
  -3 -20   5 3.66120 21.7741   6
   3 -20  -4 72.5227 47.4984   4
  -3 -20   4-11.5964 15.5816   6
   3 -20  -3-2.63972 29.2775   4
  -3 -20   3-9.84072 25.7553   6
  -3 -20   2 98.6341 50.1617   6
   3 -20  -2 154.257 65.4600   4
   3 -20  -1 72.6417 38.5424   4
  -3 -20   1 14.0461 9.39645   6
   3 -20   0 58.5362 42.2809   4
  -3 -20   0 10.6105 18.5826   6
  -3 -20  -1 6.17936 8.74341   6
   3 -20   1 3.74962 28.1364   4
   3 -20   2-9.17958 25.3022   4
  -3 -20  -2-12.3244 7.45471   6
  -3 -20  -3 10.0118 12.0173   6
   3 -20   3 76.1176 45.9535   4
  -3 -20  -4-23.9053 28.0537   2
   3 -20   4 23.4146 20.7766   4
   3 -20   5 124.289 56.5165   4
  -3 -20  -5 19.7514 15.3758   2
   3 -20   6-1.73540 18.1816   4
  -3 -20  -6 22.4554 20.6773   2
   3 -20   7 85.4322 49.5715   4
  -3 -20  -7 101.908 46.9358   2
   3 -20   8 53.1464 35.8680   4
  -3 -20  -8 7.37741 17.0935   2
   3 -20   9 63.8431 42.9960   4
   3 -20  10 23.7581 24.8718   4
   3 -21 -10 96.6128 51.4268   4
   3 -21  -9 16.4961 28.6828   4
   3 -21  -8 3.79489 11.1240   4
  -3 -21   8 13.2695 20.3878   6
   3 -21  -7 111.012 55.5313   4
  -3 -21   7 1.06892 20.3765   6
   3 -21  -6 63.0741 48.1766   4
  -3 -21   6 0.33728 13.7040   6
   3 -21  -5 125.764 55.0771   4
  -3 -21   5-4.67464 11.9043   6
   3 -21  -4 0.52777 6.85870   4
  -3 -21   4-13.3777 9.27799   6
   3 -21  -3-5.99032 24.4771   4
  -3 -21   3 24.9897 27.4392   6
   3 -21  -2-1.98666 11.2944   4
  -3 -21   2 1.06398 10.9054   6
  -3 -21   1 17.1884 18.0133   6
   3 -21  -1 40.8676 16.2929   4
  -3 -21   0 244.484 69.4627   6
   3 -21   0 417.795 104.438   4
  -3 -21  -1 8.33685 12.8417   6
   3 -21   1 85.8948 49.5571   4
   3 -21   2 5.85608 30.8052   4
  -3 -21  -2 1.31678 11.5762   6
   3 -21   3 69.7161 44.9991   4
   3 -21   4 65.2744 48.4472   4
  -3 -21  -5 82.8911 43.2313   2
   3 -21   5 51.0377 34.2272   4
  -3 -21  -6-4.01497 10.3144   2
   3 -21   6 1.32497 15.0606   4
   3 -21   7 5.63156 23.3337   4
  -3 -21  -7-37.5350 28.2656   2
   3 -21   8 122.218 60.0393   4
   3 -21   9 97.0116 57.8573   4
   3 -22  -6 50.0959 33.4397   4
  -3 -22   6-11.8033 18.7008   6
   3 -22  -5 37.3499 58.3008   4
  -3 -22   5-39.7062 32.1442   6
   3 -22  -4 40.4274 46.1963   4
  -3 -22   4 12.9959 18.2477   6
   3 -22  -3 25.2631 39.6783   4
  -3 -22   3 33.0988 39.1164   6
  -3 -22   2-14.7326 18.4505   6
   3 -22  -2 73.6520 52.3454   4
   3 -22  -1-9.27297 10.7587   4
  -3 -22   1 2.67132 21.1098   6
  -3 -22   0 10.1652 16.0958   6
   3 -22   0 19.4669 36.9790   4
   3 -22   1 117.888 59.1834   4
  -3 -22  -1 59.5642 38.1958   6
   3 -22   2 165.655 71.2326   4
   3 -22   3 68.6532 65.3418   4
   3 -22   4 23.6969 27.6184   4
   3 -22   5 102.617 56.5541   4
  -3 -22  -8-34.9812 30.7867   4
  -3 -23   5 10.2739 17.4657   6
  -3 -23   4-0.11271 21.2498   6
  -3 -23   3-9.46104 27.8910   6
  -3 -23   2-44.3213 31.9136   6
  -3 -23   1 21.3871 15.5674   6
  -3 -23   0 1.68896 8.50235   6
  -3 -24   3 5.60379 13.1131   6
  -3 -24   2-46.5725 33.5247   6
  -3 -24   1 50.0921 37.7253   6
   4   0 -18-7.05487 9.81165   1
   4   0 -17 8.19094 13.1146   1
   4   0 -16 0.36564 8.69102   1
  -4   0  16 27.2564 22.1083   6
   4   0 -15 1.83724 11.9204   1
  -4   0  15-36.4287 26.6326   5
   4   0 -14 119.975 32.9336   1
  -4   0  14 100.061 43.4082   5
  -4   0  14 96.2198 27.5293   3
   4   0 -13-6.19835 10.1638   1
  -4   0  13 8.14141 13.0350   3
  -4   0  13-16.4730 22.9859   5
  -4   0  12 393.037 75.8123   5
   4   0 -12 515.659 61.3515   1
  -4   0  12 451.072 60.1461   3
   4   0 -11 2.72644 8.26686   1
  -4   0  11 17.5724 23.3373   5
  -4   0  11 10.5305 15.2050   3
   4   0 -10 248.670 38.4095   1
  -4   0  10 216.587 40.8652   3
  -4   0  10 211.548 50.8732   5
  -4   0  10 191.531 40.1118   4
  -4   0   9-5.36551 5.34676   3
  -4   0   9 13.1360 11.6430   5
   4   0  -9 2.71832 3.20734   1
  -4   0   9-10.0798 11.9874   4
  -4   0   8 23.4184 12.5430   3
  -4   0   8 22.1963 14.3379   5
  -4   0   8 53.9028 20.0528   4
   4   0  -8 21.4014 7.46586   1
   4   0  -7-1.63259 6.05795   1
  -4   0   7 1.08083 9.40108   3
  -4   0   7-3.34901 8.32719   4
  -4   0   6-0.93112 10.4727   3
  -4   0   6 8.61807 4.10436   1
  -4   0   6 17.5845 14.5552   4
   4   0  -6 6.41247 3.29548   2
  -4   0   5-1.34481 11.4399   3
  -4   0   5-5.64339 7.24524   4
  -4   0   5 1.30317 0.96356   1
   4   0  -5 1.78056 3.59306   2
  -4   0   4 2465.00 125.601   4
  -4   0   4 2266.31 66.2260   1
  -4   0   4 2097.10 123.821   3
  -4   0   3-7.89415 17.7094   3
  -4   0   3-5.03054 14.7534   4
  -4   0   3 5.59657 5.51517   2
  -4   0   2 11304.1 302.748   4
   4   0  -2 11168.8 319.649   3
  -4   0   2 10597.4 316.947   3
   4   0  -1-3.34055 6.98343   3
  -4   0   1 3.68975 7.98152   3
  -4   0   1-11.3629 8.40983   4
  -4   0   0 6723.25 206.991   4
   4   0   0 6883.32 227.772   3
  -4   0   0 6494.40 229.302   3
   4   0   1 18.0529 16.5693   3
  -4   0  -1 34.3791 13.0902   3
  -4   0  -1 35.1921 13.9337   4
  -4   0  -2 10163.9 258.304   4
   4   0   2 9803.07 284.614   3
  -4   0  -2 9924.93 291.372   3
   4   0   3-4.88892 3.44969   3
  -4   0  -3 0.02637 3.86166   3
  -4   0  -3-6.51129 9.59152   4
  -4   0  -4 339.748 34.9562   4
  -4   0  -4 327.896 43.1050   3
   4   0   4 352.572 45.5704   3
   4   0   5-1.33170 2.98360   3
  -4   0  -5-7.27871 5.39248   4
   4   0   6 107.605 25.7367   3
  -4   0  -6 71.0929 13.2226   4
   4   0   7-7.80676 7.19619   3
  -4   0  -7-11.1648 11.4906   6
   4   0   8 147.481 28.6113   3
  -4   0  -8 250.977 52.8588   1
  -4   0  -8 231.890 71.2322   6
  -4   0  -9 0.90370 5.45748   6
  -4   0  -9 12.6634 13.5943   1
  -4   0 -10 7.01525 9.98580   1
  -4   0 -11-13.6502 15.2945   1
  -4   0 -12 2287.85 174.743   1
  -4   0 -13-20.0963 26.5570   1
  -4   0 -14 83.1190 38.2971   1
  -4   0 -15 3.21153 21.0986   1
  -4   0 -16-4.85663 9.54465   1
   4   1 -18 4.95256 11.1735   1
   4  -1 -18-37.4970 21.8953   1
   4   1 -17 7.65575 14.9030   1
   4  -1 -17 8.43146 21.3032   1
  -4  -1  16-18.0345 22.8493   5
   4  -1 -16 22.5004 18.7786   1
   4   1 -16 5.39962 8.38197   1
  -4  -1  16 7.20775 15.0338   6
  -4  -1  15-17.6328 25.0967   5
   4  -1 -15-38.5180 19.5649   1
   4   1 -15 4.70982 7.35567   1
  -4  -1  14 8.55933 13.5811   3
  -4   1  14-0.03786 8.98609   3
  -4   1  14 5.96572 9.58956   5
  -4  -1  14-21.0278 23.6181   5
   4  -1 -14-6.11088 12.9769   1
   4   1 -14-10.7678 19.1428   1
  -4   1  13 20.1462 16.4398   3
  -4  -1  13 33.9050 20.1573   5
  -4   1  13 12.5186 21.1420   5
  -4  -1  13 33.8483 20.2526   3
   4  -1 -13 13.0152 17.2355   1
   4   1 -13 11.5290 5.59827   1
  -4   1  12 0.67465 4.10657   3
  -4   1  12 5.49534 5.84368   5
  -4  -1  12 6.21166 9.64125   3
   4  -1 -12 3.91959 6.53301   1
  -4  -1  12 18.3817 15.5848   5
   4   1 -12-21.9512 16.9810   1
  -4  -1  11 16.1064 13.6772   3
  -4   1  11 21.6294 12.0330   3
  -4  -1  11 3.21045 13.4051   5
  -4   1  11-0.70507 12.6166   5
   4  -1 -11 11.2257 11.1923   1
   4   1 -11 20.8052 13.8329   1
  -4  -1  10 1272.87 100.385   3
  -4  -1  10 1060.75 117.401   5
  -4   1  10 1197.72 121.883   5
  -4  -1  10 1266.67 104.587   4
  -4   1  10 1163.46 105.047   4
   4   1 -10 1444.15 87.9430   1
  -4   1  10 1303.03 105.912   3
   4  -1 -10 1342.34 91.8737   1
  -4   1   9 117.285 28.9285   3
   4  -1  -9 98.3003 21.7018   1
  -4  -1   9 82.8882 21.8530   3
  -4   1   9 105.191 32.8251   5
  -4  -1   9 113.039 28.9435   4
  -4   1   9 131.245 31.3852   4
  -4  -1   9 67.3212 30.6776   5
   4   1  -9 107.672 22.1798   1
  -4   1   8 404.058 39.3784   1
   4  -1  -8 393.672 42.4647   1
  -4  -1   8 516.988 62.2690   4
  -4   1   8 459.712 61.0371   4
   4   1  -8 407.175 38.3705   1
  -4   1   8 410.078 56.4352   3
  -4   1   8 311.607 56.7442   5
  -4  -1   8 382.305 51.2325   3
  -4   1   7 12.6187 9.89123   3
  -4   1   7-2.15472 6.78433   5
  -4  -1   7 20.0910 11.6146   3
  -4  -1   7 29.4395 14.5810   4
  -4   1   7 22.0519 8.44044   1
  -4   1   7 43.3252 19.4155   4
   4   1  -7 33.5109 10.1910   1
  -4  -1   6 320.915 47.0025   3
  -4   1   6 333.043 50.3619   3
  -4  -1   6 466.319 55.7429   4
  -4   1   6 373.872 52.6629   4
  -4   1   6 341.424 30.5253   1
   4  -1  -6 339.320 32.8592   2
  -4  -1   5 1615.60 104.349   4
  -4   1   5 1673.51 106.256   4
  -4   1   5 1410.28 60.9891   1
   4   1  -5 1299.31 46.8441   2
   4  -1  -5 1402.02 65.8197   2
  -4   1   5 1434.85 103.538   3
  -4  -1   5 1339.88 96.9462   3
   4   1  -4 92.9827 25.6059   3
  -4   1   4 54.8690 32.5399   3
  -4   1   4 82.3784 15.3647   1
  -4  -1   4 48.5452 15.7326   3
  -4  -1   4 76.9641 19.8943   4
  -4   1   4 78.4796 18.5200   4
  -4  -1   3 2947.57 136.834   4
  -4   1   3 2905.81 137.258   4
   4  -1  -3 2750.38 133.596   4
  -4   1   3 2656.04 85.5829   2
   4   1  -3 2601.12 138.376   3
  -4   1   3 2770.37 144.122   3
  -4  -1   3 2551.95 135.786   3
   4   1  -2 78.6713 24.1306   3
  -4   1   2 199.327 36.8573   3
  -4  -1   2 94.9366 23.9726   3
   4  -1  -2 115.972 36.5287   4
  -4  -1   2 87.0484 21.5781   4
  -4   1   2 138.458 27.5698   4
   4   1  -1 32.0890 16.4225   3
  -4   1   1 42.3263 11.7917   3
  -4  -1   1 47.9096 14.6473   3
   4  -1  -1 45.5570 15.1791   4
  -4  -1   1 40.2399 13.0851   4
  -4   1   1 56.2070 17.1460   4
  -4  -1   0 3091.02 130.803   4
  -4   1   0 3354.09 137.607   4
   4  -1   0 3357.50 144.893   4
   4   1   0 2908.20 142.463   3
  -4   1   0 3290.46 158.316   3
  -4  -1   0 2948.37 144.570   3
   4  -1   1 8861.43 245.680   4
  -4  -1  -1 8352.45 233.576   4
  -4   1  -1 8488.18 238.777   4
   4   1   1 8462.58 261.671   3
  -4   1  -1 8289.74 263.178   3
  -4  -1  -1 7964.64 261.942   3
   4  -1   2 618.441 52.7967   4
  -4  -1  -2 530.396 46.6823   4
  -4   1  -2 571.744 49.8197   4
   4   1   2 544.667 56.5102   3
  -4   1  -2 503.853 55.3951   3
  -4  -1  -2 466.371 55.2742   3
  -4  -1  -3 1816.34 110.194   3
   4  -1   3 1804.63 91.1354   4
  -4   1  -3 1866.47 90.2229   4
  -4  -1  -3 1869.06 87.5637   4
   4   1   3 1879.19 109.254   3
  -4   1  -3 1762.42 105.889   3
   4   1   4 118.042 26.3739   3
   4  -1   4 98.9624 19.2138   4
  -4   1  -4 55.3715 18.7800   3
  -4  -1  -4 120.721 19.8391   4
  -4   1  -4 111.601 19.5001   4
  -4   1  -5 552.594 59.2435   3
  -4  -1  -5 643.624 62.3075   1
  -4  -1  -5 685.303 46.1380   4
  -4   1  -5 665.357 47.6807   4
   4   1   5 670.127 63.5910   3
  -4   1  -6 239.298 43.0149   6
  -4  -1  -6 191.158 35.7474   1
  -4  -1  -6 186.545 22.3466   4
   4   1   6 245.673 39.7340   3
  -4  -1  -7 983.317 87.3435   1
  -4  -1  -7 813.292 38.4344   4
   4   1   7 950.146 74.4319   3
  -4   1  -7 1005.27 89.8339   6
  -4  -1  -8 3900.20 190.920   1
   4   1   8 3875.94 158.838   3
  -4   1  -8 3930.36 191.682   6
  -4  -1  -8 4219.54 190.858   6
  -4  -1  -9 275.352 48.0860   6
   4   1   9 223.534 33.8790   3
  -4  -1  -9 218.378 46.8209   1
   4   1  10 192.129 30.4059   3
  -4   1 -10 396.700 64.2882   1
  -4  -1 -10 404.042 59.0789   6
  -4  -1 -10 414.221 64.6660   1
  -4  -1 -11 531.197 81.2460   1
  -4   1 -11 547.228 81.0372   1
   4   1  11 168.990 28.2086   3
  -4   1 -12 122.325 42.5367   1
  -4  -1 -12 114.658 36.7907   1
  -4   1 -13 155.894 47.7570   1
  -4  -1 -13 177.537 50.2698   1
  -4   1 -14 65.4084 30.8383   1
  -4  -1 -14 6.70032 17.5848   1
  -4   1 -15 7.72939 7.84775   1
  -4  -1 -15 43.4752 32.1238   1
  -4   1 -16-6.42918 12.4939   1
  -4  -1 -16 23.8841 34.7013   1
   4  -2 -18 28.1911 27.2709   1
  -4  -2  17 57.3988 31.0822   6
   4  -2 -17 45.4715 29.1529   1
   4   2 -17 8.14554 8.01200   1
  -4  -2  16-0.08984 12.2157   5
   4  -2 -16 25.6821 22.8526   1
   4   2 -16 37.2194 18.4996   1
  -4  -2  16 12.9247 20.0843   6
  -4   2  15 16.8186 12.3146   3
  -4  -2  15 7.59156 4.54042   5
   4  -2 -15 14.1395 17.5094   1
   4   2 -15 18.1215 12.1742   1
  -4   2  14 10.3179 16.3792   3
  -4  -2  14-10.7177 29.2030   5
  -4   2  14 13.8622 7.47101   5
  -4  -2  14 7.70852 10.6197   3
   4   2 -14-11.5553 9.12010   1
   4  -2 -14-4.76884 7.11023   1
  -4   2  13 43.7764 23.9836   3
  -4  -2  13 14.8773 8.27994   5
  -4   2  13 40.3808 32.4026   5
  -4  -2  13 38.9486 16.5192   3
   4   2 -13 5.23672 11.8708   1
   4  -2 -13 41.4502 21.6677   1
  -4   2  12 2.03435 12.9380   3
  -4   2  12 25.0341 19.9509   5
  -4  -2  12 17.4070 14.7412   3
   4   2 -12 1.49074 2.04512   1
  -4  -2  12-9.19780 14.8051   5
   4  -2 -12 3.39442 4.04965   1
  -4  -2  11 1281.01 130.671   5
  -4   2  11 1400.73 140.414   5
  -4   2  11 1564.07 120.708   3
   4   2 -11 1498.07 93.2435   1
   4  -2 -11 1574.73 109.516   1
  -4  -2  11 1426.40 103.590   3
  -4   2  10 159.993 35.7708   3
  -4   2  10 131.722 26.4371   1
   4  -2 -10 141.970 30.3212   1
  -4  -2  10 113.444 34.0041   5
  -4   2  10 149.023 42.4748   5
  -4  -2  10 136.903 31.0811   3
   4   2 -10 164.124 28.2081   1
  -4   2  10 123.590 33.9822   4
  -4  -2  10 130.996 34.3758   4
  -4  -2   9 762.857 90.8294   5
  -4   2   9 804.614 63.1751   1
  -4   2   9 801.550 94.5587   5
   4   2  -9 821.721 58.5268   1
  -4  -2   9 791.335 82.5134   4
  -4   2   9 848.200 86.0597   4
   4  -2  -9 826.028 70.6255   1
  -4   2   9 769.799 81.7275   3
  -4  -2   9 729.383 73.6797   3
  -4  -2   8-3.56010 8.87477   3
  -4  -2   8 3.43962 8.50102   4
  -4   2   8 12.7129 14.6108   5
  -4   2   8 18.0192 14.2370   4
  -4   2   8 7.72275 8.43010   1
   4   2  -8-0.11226 5.17987   1
  -4   2   8-0.14214 3.09904   3
  -4  -2   7 11.7743 5.48074   3
  -4  -2   7 46.1983 19.9897   4
   4   2  -7 27.2738 8.44957   1
  -4   2   7 36.7683 26.7051   5
   4  -2  -7 21.6462 7.18978   2
  -4   2   7 45.1323 20.4385   4
  -4   2   7 48.3103 18.8002   3
  -4   2   7 28.4935 10.4029   1
   4   2  -6 3.55729 0.88930   1
  -4  -2   6 7.40519 10.8595   4
   4  -2  -6 6.23532 9.96393   4
  -4   2   6-1.40238 2.12886   1
  -4   2   6 8.81367 9.28493   4
  -4  -2   6-7.11777 15.7432   3
  -4   2   6 19.8219 12.1770   5
   4  -2  -6 11.8844 6.74586   2
   4   2  -6 20.5799 12.0195   3
   4   2  -5 84.2072 24.7546   3
  -4   2   5 78.4610 15.3777   1
   4  -2  -5 69.5422 28.0753   4
  -4   2   5 80.9440 23.1404   4
  -4  -2   5 65.3081 20.6732   3
   4  -2  -5 63.2073 14.9154   2
   4  -2  -4 2871.67 140.990   4
  -4   2   4 3274.47 151.536   4
  -4   2   4 2829.28 98.0047   1
  -4   2   4 2815.69 151.617   3
   4   2  -4 2893.43 145.389   3
  -4  -2   4 2615.81 139.388   3
   4  -2  -3 3629.93 158.356   4
  -4   2   3 3856.79 164.455   4
  -4   2   3 3595.98 114.051   2
  -4   2   3 3691.50 174.140   3
   4   2  -3 3541.73 165.373   3
  -4  -2   3 3571.83 162.438   3
  -4   2   2 39.6670 27.8385   3
  -4  -2   2 8.22296 8.07072   3
   4   2  -2-3.11192 4.60003   3
   4  -2  -2 7.70810 12.0984   4
  -4   2   2-4.30575 5.53777   4
  -4  -2   2 1.82935 0.86171   1
  -4  -2   1 810.747 38.8264   1
   4  -2  -1 901.231 72.0809   4
  -4   2   1 815.242 66.8865   4
  -4   2   1 847.637 76.8769   3
   4   2  -1 813.799 73.9910   3
  -4  -2   1 859.654 73.5632   3
  -4  -2   0 4497.40 185.677   3
  -4  -2   0 4426.36 125.017   1
  -4   2   0 4619.26 170.121   4
  -4   2   0 4624.43 188.840   3
   4  -2   0 4520.01 172.436   4
   4   2   0 4511.97 182.534   3
  -4  -2  -1 1659.84 105.432   3
  -4  -2  -1 1642.15 75.2109   1
   4  -2   1 1750.06 97.4916   4
  -4   2  -1 1734.81 94.3867   4
  -4   2  -1 1631.97 106.063   3
   4   2   1 1616.40 103.875   3
   4   2   2 15.6359 10.8936   3
  -4   2  -2-0.98468 3.07556   3
  -4  -2  -2-11.8212 10.3943   4
  -4  -2  -2 2.55780 6.21177   1
   4  -2   2 0.53637 2.83720   4
  -4   2  -2-8.12364 6.80173   4
  -4   2  -3 68.0218 21.7705   3
   4   2   3 44.3363 17.6526   3
  -4  -2  -3 57.6288 16.3689   1
  -4  -2  -3 31.8542 14.9310   4
   4  -2   3 80.9535 21.9527   4
  -4   2  -3 49.5481 15.8562   4
  -4  -2  -4 1257.26 83.8940   1
  -4  -2  -4 1272.98 69.9068   4
   4  -2   4 1208.12 73.8211   4
  -4   2  -4 1272.53 72.8918   4
  -4   2  -4 1184.19 86.4843   3
   4   2   4 1329.07 92.0309   3
   4   2   5 34.0885 13.9264   3
  -4   2  -5 4.80982 6.07019   3
   4  -2   5 21.3939 7.91219   4
  -4  -2  -5 4.57487 9.35920   1
  -4  -2  -5 13.8765 6.71859   4
  -4   2  -5 15.7370 9.87386   4
   4  -2   6 271.500 31.0467   4
  -4  -2  -6 257.247 26.6915   4
  -4   2  -6 234.539 37.2355   3
  -4  -2  -6 227.372 40.9910   1
  -4   2  -6 279.365 46.6083   6
   4   2   6 285.532 41.9808   3
  -4  -2  -7 2237.47 132.815   1
  -4  -2  -7 1875.68 67.7533   4
  -4   2  -7 2363.26 142.680   6
   4   2   7 2253.64 122.972   3
  -4  -2  -8 2.62205 6.96741   6
   4   2   8 43.3340 19.1847   3
  -4  -2  -8 25.9079 24.2981   1
  -4  -2  -9 1257.46 110.505   1
   4   2   9 1105.64 83.4066   3
  -4  -2  -9 1234.75 102.152   6
   4   2  10 182.608 31.6842   3
  -4  -2 -10 221.258 43.7873   6
  -4  -2 -10 181.558 45.2411   1
  -4   2 -11 1952.11 152.249   1
  -4  -2 -11 2043.75 154.390   1
  -4  -2 -11 1788.94 127.438   6
  -4   2 -12 175.496 47.3878   1
  -4  -2 -12 128.632 44.9444   1
  -4   2 -13 39.9715 29.0568   1
  -4  -2 -13 106.301 42.1293   1
  -4   2 -14 41.3763 28.6394   1
  -4  -2 -14 36.0585 32.3814   1
  -4   2 -15 51.7217 33.0572   1
  -4  -2 -15 37.0337 16.1218   1
  -4  -2 -16 40.9146 35.5738   1
  -4   2 -16 42.8313 33.9117   1
   4  -3 -19 4.46638 11.3983   1
   4  -3 -18-16.0050 15.1996   1
   4  -3 -17 85.4027 40.1570   1
  -4  -3  17 74.1129 39.9531   5
   4   3 -17 43.9998 26.4123   1
  -4  -3  17 65.3104 40.7423   6
   4  -3 -16 36.0266 21.8744   1
  -4  -3  16 74.4524 44.9602   5
   4   3 -16 28.8459 18.5764   1
  -4  -3  16 9.73088 12.2730   6
  -4  -3  15 3.72363 9.42250   5
   4  -3 -15 3.21578 3.86557   1
   4   3 -15 6.90992 5.41091   1
  -4   3  15 32.1406 22.2804   3
  -4   3  14 6.40781 11.2530   3
   4  -3 -14 1.35008 8.44850   1
  -4  -3  14-13.2532 18.3086   5
   4   3 -14 11.8043 11.0939   1
  -4   3  13 145.685 39.6480   3
   4  -3 -13 159.104 39.4067   1
  -4  -3  13 113.516 43.1742   5
  -4   3  13 101.645 44.8188   5
   4   3 -13 157.966 32.5135   1
  -4   3  12-3.92053 10.4501   3
   4   3 -12 0.20660 5.68953   1
  -4  -3  12-14.1699 11.4399   5
  -4   3  12 38.3286 28.8610   5
   4  -3 -12-1.75396 2.92831   1
  -4  -3  12 6.00251 10.9455   3
  -4  -3  11 962.768 83.7686   3
  -4   3  11 474.317 56.9458   1
  -4  -3  11 917.222 108.439   5
  -4   3  11 823.800 109.619   5
   4   3 -11 1039.66 74.2825   1
   4  -3 -11 1003.54 91.6419   1
  -4   3  11 1089.27 103.242   3
   4   3 -10 27.2248 11.5979   1
  -4   3  10 34.8141 24.7452   5
   4  -3 -10 24.6314 12.6015   1
  -4  -3  10 39.4563 23.3262   5
  -4  -3  10 48.0283 18.7624   3
  -4   3  10 26.1153 12.0751   1
  -4   3  10 33.8721 14.6579   4
  -4  -3   9 38.4087 13.7919   3
   4   3  -9 36.5536 10.5152   1
  -4   3   9 16.1230 12.8648   5
  -4  -3   9 34.5596 19.3798   4
   4  -3  -9 44.9020 14.0695   1
  -4   3   9 41.7596 15.7392   1
  -4   3   9 42.8638 20.9954   4
   4   3  -8 34.4748 9.82417   1
  -4   3   8 10.1970 10.5289   5
   4  -3  -8 45.3828 16.9546   4
  -4  -3   8 30.5867 18.8194   3
  -4   3   8 28.4795 15.7684   4
  -4   3   8 20.4231 9.94270   1
   4   3  -7 34.0274 17.8114   3
  -4   3   7 41.9810 15.4073   1
   4   3  -7 29.6849 7.53181   1
  -4   3   7 23.8625 14.2887   5
  -4  -3   7 24.7733 12.5563   3
  -4   3   7 26.3345 13.8126   4
   4  -3  -7 34.4400 13.9953   2
   4  -3  -7 23.9860 11.0711   4
  -4   3   6 499.974 66.1814   5
   4  -3  -6 605.592 64.6120   4
  -4   3   6 736.685 76.0702   4
   4   3  -6 568.811 65.0625   3
   4   3  -6 522.317 28.1877   1
  -4   3   6 594.076 47.9183   1
   4  -3  -6 588.966 52.4135   2
  -4  -3   6 610.748 64.9860   3
  -4   3   5 886.734 85.7575   5
  -4   3   5 939.088 58.8281   1
   4  -3  -5 931.206 82.0795   4
  -4   3   5 1095.19 91.0212   4
   4  -3  -5 899.874 63.3916   2
   4   3  -5 925.248 82.5845   3
  -4  -3   5 934.658 80.9565   3
   4  -3  -4 2643.90 136.195   4
  -4   3   4 2897.61 146.491   4
   4   3  -4 2602.10 141.604   3
  -4  -3   4 2599.98 138.046   3
  -4  -3   3 4633.88 193.473   3
   4  -3  -3 4773.56 190.467   4
  -4   3   3 5449.70 203.020   4
  -4   3   3 4618.93 145.117   2
   4   3  -3 5218.28 202.559   3
  -4  -3   2 1818.16 112.611   3
   4  -3  -2 1694.43 105.105   4
  -4   3   2 1825.62 108.043   4
  -4  -3   2 1586.96 47.2893   1
   4   3  -2 1734.52 110.217   3
   4   3  -1 230.165 39.5923   3
  -4  -3   1 230.556 20.1501   1
  -4  -3   1 205.150 38.3772   3
  -4   3   1 258.429 39.4104   4
   4  -3  -1 253.406 43.2433   4
   4   3   0 31.1191 10.3812   3
  -4  -3   0 32.3214 20.6740   3
   4  -3   0 31.9251 15.4620   4
  -4   3   0 44.8430 13.9791   4
  -4  -3   0 31.2005 7.69605   1
  -4   3  -1 330.681 47.3037   3
  -4  -3  -1 334.158 33.3359   1
   4  -3   1 342.694 44.4058   4
  -4   3  -1 339.230 42.3249   4
   4   3   1 347.170 48.9632   3
  -4   3  -2 0.23273 8.81684   3
   4   3   2 6.31692 2.53270   3
   4  -3   2 1.70874 3.71663   4
  -4  -3  -2 16.7045 8.50052   1
  -4   3  -2 10.4402 7.67047   4
  -4   3  -3 271.365 42.4428   3
   4   3   3 222.868 38.0694   3
   4  -3   3 230.578 38.6222   4
  -4   3  -3 222.157 32.5377   4
  -4  -3  -3 188.297 29.0995   1
  -4  -3  -4 2537.61 123.322   1
   4  -3   4 2725.52 121.371   4
  -4   3  -4 2566.89 113.234   4
  -4   3  -4 2479.05 130.703   3
   4   3   4 2672.36 141.494   3
  -4  -3  -5 570.043 59.5478   1
  -4  -3  -5 594.451 47.0677   4
   4  -3   5 545.940 49.8968   4
  -4   3  -5 549.179 57.6764   3
  -4   3  -5 619.656 68.5851   6
   4   3   5 615.144 65.4943   3
  -4   3  -6 16.7458 12.1539   6
  -4   3  -6 24.8198 11.7504   3
   4   3   6 24.9941 13.0435   3
  -4  -3  -6 29.4435 9.12092   4
   4  -3   6 21.7194 10.5789   4
  -4  -3  -6 19.3910 3.17730   1
   4  -3   7 475.661 41.7918   4
  -4  -3  -7 555.472 67.0612   1
  -4  -3  -7 503.920 35.6221   4
   4   3   7 684.218 70.7650   3
  -4   3  -7 438.657 49.5812   3
   4   3   8 250.385 41.6889   3
   4  -3   8 209.740 25.8965   4
  -4  -3  -8 218.898 43.8166   1
  -4  -3  -9 26.9227 16.2946   6
   4   3   9 11.8167 3.75989   3
  -4   3  -9 20.1580 13.0214   5
  -4  -3  -9-3.68535 11.7029   1
   4   3  10 145.061 30.2995   3
  -4   3 -10 148.721 34.9115   5
  -4  -3 -10 145.673 33.5456   6
  -4  -3 -10 117.554 37.7040   1
  -4  -3 -11 114.914 32.0508   6
   4   3  11 68.8581 20.0935   3
  -4  -3 -11 119.508 37.5408   1
  -4   3 -12 55.9746 33.9566   1
  -4  -3 -12 91.5055 36.0165   1
  -4   3 -13 64.1887 28.8364   1
  -4  -3 -13 61.5861 28.1345   1
  -4  -3 -14 34.0737 16.3083   1
  -4   3 -14 17.5213 16.6238   1
  -4  -3 -15 11.1496 16.6479   1
  -4   3 -15 38.2332 22.0458   1
  -4  -3 -16 65.4807 43.9884   1
  -4   3 -16 55.6628 35.1809   1
   4  -4 -19-25.5787 20.1457   1
   4  -4 -18 21.1713 23.3025   1
  -4  -4  17-0.56155 10.6320   6
  -4  -4  17-7.10188 15.3053   5
   4   4 -17 11.0220 11.6310   1
   4  -4 -17 22.5396 22.2552   1
  -4  -4  16 119.971 53.7590   5
   4   4 -16 86.9805 31.8389   1
   4  -4 -16 137.246 45.9761   1
  -4  -4  16 186.985 53.7064   6
  -4   4  15 2.41862 18.4254   3
   4   4 -15-2.88887 3.26121   1
  -4  -4  15-12.6946 26.8400   5
   4  -4 -15 19.4418 17.4556   1
  -4   4  14 11.9052 18.9200   3
   4   4 -14 2.89751 6.64277   1
  -4  -4  14-5.62595 6.47635   5
   4  -4 -14 10.3619 9.83834   1
   4   4 -13 0.71142 7.01072   1
  -4  -4  13-14.5283 24.0881   5
   4  -4 -13 16.5236 7.97313   1
  -4   4  13 24.4640 19.4430   3
  -4  -4  12 477.625 81.9820   5
   4   4 -12 538.155 55.8062   1
  -4   4  12 495.094 88.2440   5
   4  -4 -12 534.761 72.9946   1
  -4  -4  11 308.558 63.1512   5
   4   4 -11 378.648 43.5601   1
  -4   4  11 350.057 73.4924   5
   4  -4 -11 306.726 51.3068   1
  -4  -4  10 18.1975 23.0846   5
  -4   4  10 51.2212 30.0598   5
   4  -4 -10 66.7093 26.0990   1
  -4   4  10 12.9177 6.98841   1
   4   4 -10 13.8814 7.35120   1
  -4   4   9 55.7286 28.4123   5
   4  -4  -9 38.9239 14.0343   4
  -4  -4   9 44.6743 18.8055   3
  -4   4   9 44.8776 19.9299   4
   4   4  -9 21.6231 9.05921   1
  -4   4   9 42.6126 16.4718   1
   4   4  -8 252.691 45.5436   3
   4   4  -8 220.219 24.8583   1
  -4   4   8 236.264 49.3537   5
  -4   4   8 252.399 35.7469   1
   4  -4  -8 273.181 47.3068   4
  -4  -4   8 276.479 45.8481   3
   4  -4  -8 254.331 40.3538   2
  -4   4   8 303.118 50.7761   4
   4   4  -7 12.2384 11.1204   3
  -4   4   7 24.9135 18.0738   5
   4  -4  -7 34.1715 23.7525   4
  -4  -4   7 26.8772 13.9847   3
  -4   4   7 19.8723 9.94560   1
   4   4  -7 22.4907 7.04699   1
  -4   4   7 26.9843 14.6320   4
   4  -4  -7 24.3283 10.3099   2
   4   4  -6 33.1995 16.3536   3
  -4   4   6 14.2598 9.41648   5
  -4   4   6 20.8619 9.46037   1
   4  -4  -6 15.0289 9.04089   4
  -4  -4   6 36.0432 17.6772   3
  -4   4   6 28.2699 19.3175   4
   4   4  -6 18.9411 4.78684   1
   4  -4  -6 18.8264 12.4123   2
  -4  -4   5 3100.81 156.961   3
  -4   4   5 3020.48 160.374   5
   4  -4  -5 2957.84 149.422   4
  -4   4   5 3705.56 177.490   4
  -4   4   5 3124.25 123.089   1
   4  -4  -5 2845.32 129.079   2
   4   4  -5 3236.03 162.134   3
  -4  -4   4 1054.11 88.5217   3
   4  -4  -4 941.984 80.1133   4
  -4   4   4 1267.58 97.8825   4
  -4   4   4 958.576 64.0635   2
  -4   4   4 970.171 84.2544   5
   4   4  -4 1067.32 89.9341   3
   4   4  -3 97.5671 27.7850   3
  -4  -4   3 108.110 28.7338   3
   4  -4  -3 65.0153 15.2572   4
  -4   4   3 83.4877 21.1299   4
  -4   4   3 109.616 20.8955   2
  -4   4   2 29.2838 21.1271   2
   4   4  -2-6.11838 9.11715   3
   4  -4  -2 27.8141 19.8743   4
  -4  -4   2 11.1463 3.69089   2
  -4   4   2 129.792 40.3027   4
   4  -4  -1 2789.28 141.807   4
  -4   4   1 2819.34 139.678   4
  -4  -4   1 2507.08 82.4236   1
   4   4  -1 2468.56 139.863   3
  -4  -4   0 4134.76 126.593   1
   4  -4   0 4484.78 180.525   4
  -4   4   0 4612.61 177.274   4
   4   4   0 4151.75 182.991   3
  -4  -4  -1 8.85394 5.06407   1
   4   4   1 16.8853 10.9986   3
   4  -4   1 1.89818 3.36301   4
  -4   4  -1 11.6930 6.85792   4
  -4  -4  -2 344.479 37.8473   1
   4  -4   2 382.217 46.0900   4
  -4   4  -2 390.990 44.4699   4
   4   4   2 386.590 52.9969   3
  -4  -4  -3 1633.15 92.1449   1
   4  -4   3 1597.24 98.2416   4
  -4   4  -3 1634.36 94.8024   4
  -4   4  -3 1595.94 108.309   3
   4   4   3 1749.49 116.030   3
  -4   4  -4 201.926 35.6364   3
  -4   4  -4 245.443 43.6368   6
   4   4   4 199.161 40.1238   3
   4  -4   4 212.560 32.8857   4
  -4  -4  -4 205.803 34.0458   1
   4  -4   5 530.585 52.3822   4
  -4  -4  -5 582.192 62.2254   1
  -4   4  -5 493.601 55.7129   3
  -4   4  -5 535.905 66.2092   6
   4   4   5 591.555 68.1269   3
  -4   4  -6 86.0005 22.0694   3
   4   4   6 100.706 27.7711   3
   4  -4   6 78.8289 19.0452   4
  -4  -4  -6 88.6803 24.1114   1
  -4   4  -7 201.990 33.4937   3
   4  -4   7 236.474 32.9098   4
   4   4   7 230.615 42.3435   3
  -4  -4  -7 170.911 22.1008   4
  -4  -4  -7 177.764 36.3611   1
  -4   4  -8 131.225 30.2217   5
   4   4   8 165.692 35.9845   3
  -4   4  -8 128.279 26.2136   3
   4  -4   8 117.301 22.1553   4
  -4  -4  -8 37.9608 9.92793   4
  -4  -4  -8 215.282 44.6742   1
  -4  -4  -9 13.8511 7.67395   6
  -4   4  -9 0.09409 3.58537   5
   4   4   9-20.9389 12.7698   3
   4  -4   9 10.7213 10.3255   4
  -4  -4  -9 8.20885 6.00693   1
  -4  -4 -10 211.714 39.7349   6
  -4   4 -10 181.673 37.8146   5
   4   4  10 153.906 33.9576   3
   4  -4  10 224.190 24.0141   4
  -4  -4 -10 209.535 46.4102   1
  -4  -4 -11 10.1281 4.18524   6
  -4  -4 -11 8.64264 7.47711   1
   4   4  11 4.55064 8.00455   3
  -4   4 -11-13.0723 10.6419   5
  -4  -4 -12 10.9448 11.2150   1
  -4  -4 -13-12.8093 11.3601   1
  -4  -4 -14 1.94103 7.51776   1
  -4   4 -14 73.0191 39.6196   1
  -4  -4 -15 13.1653 13.1268   1
  -4   4 -15 41.1522 35.7844   1
  -4  -4 -16 57.4314 45.2423   1
  -4   4 -16 49.0967 34.3728   1
   4  -5 -19 2.94912 15.5865   1
   4  -5 -18 3.03791 19.7858   1
  -4  -5  18 0.39494 7.05700   6
   4  -5 -17 19.6754 15.3075   1
  -4  -5  17 35.4540 39.1911   5
  -4  -5  17 15.0536 23.5585   6
   4  -5 -16 177.330 51.9031   1
  -4  -5  16 91.7382 45.6650   5
   4   5 -16 101.051 30.7605   1
  -4  -5  16 189.568 52.3305   6
  -4   5  15 32.6672 19.6846   3
   4   5 -15 5.96799 15.5804   1
  -4  -5  15 10.6452 16.0307   5
   4  -5 -15 19.5628 7.11827   1
  -4  -5  14 108.174 44.5984   5
   4  -5 -14 179.643 46.5602   1
   4   5 -14 151.724 33.1905   1
   4   5 -13 944.498 79.8088   1
   4  -5 -13 984.395 104.236   1
  -4  -5  13 781.998 108.871   5
   4  -5 -12 34.9282 21.6018   1
  -4  -5  12 11.9831 21.0841   5
   4   5 -12 23.2384 13.6175   1
  -4  -5  11 1139.00 122.144   5
  -4   5  11 1201.71 135.483   5
   4   5 -11 1233.98 79.9387   1
   4  -5 -11 1314.50 112.811   4
   4   5 -10 416.952 41.8363   1
  -4   5  10 372.454 71.4460   5
   4  -5 -10 461.427 63.1396   4
  -4   5   9 91.4284 21.9239   1
   4   5  -9 108.148 30.9269   3
  -4   5   9 85.6040 33.2861   5
   4  -5  -9 104.060 25.7915   4
   4   5  -9 110.167 19.2940   1
   4  -5  -9 106.360 25.8451   2
   4   5  -8 10.0340 4.96126   3
   4   5  -8 5.11899 3.65578   1
  -4   5   8 1.20061 4.72178   1
   4  -5  -8 13.0306 6.30843   4
  -4   5   8-22.8125 13.4015   5
   4  -5  -8 2.72801 4.48477   2
  -4   5   8 18.3250 17.8258   4
   4   5  -7 2.83046 2.33923   1
   4   5  -7 4.31579 9.68304   3
  -4   5   7 4.14270 17.5380   5
   4  -5  -7-16.2683 20.6609   4
  -4   5   7 2.21202 9.11119   4
   4  -5  -7-6.35665 9.76844   2
  -4   5   7-7.71168 11.9128   1
   4   5  -6 428.162 57.5217   3
  -4   5   6 535.534 66.8025   4
   4  -5  -6 357.453 50.5010   4
  -4   5   6 325.613 53.7567   5
   4  -5  -6 352.354 47.2434   2
  -4   5   6 403.739 44.1631   1
   4  -5  -5 261.839 39.3842   2
  -4   5   5 216.862 41.5651   5
   4   5  -5 293.161 47.6382   3
  -4   5   5 266.939 35.8805   1
  -4   5   5 304.484 50.7788   4
   4  -5  -5 231.373 40.5092   4
   4   5  -5 231.588 17.9441   2
  -4   5   4 3068.85 153.272   5
   4  -5  -4 3043.75 154.738   4
  -4   5   4 3785.74 175.664   4
  -4   5   4 3006.39 126.733   2
   4   5  -4 2395.64 68.1641   1
   4   5  -4 3141.36 158.592   3
  -4   5   3 2819.53 138.963   5
   4   5  -3 2740.14 74.5424   1
   4  -5  -3 2925.87 149.587   4
  -4   5   3 3307.48 164.620   4
  -4   5   3 2854.86 126.253   2
   4   5  -3 3047.97 155.587   3
   4   5  -2 1647.94 60.7014   1
   4  -5  -2 1749.74 114.108   4
  -4   5   2 2027.70 121.552   4
  -4  -5   2 1785.97 64.9986   2
  -4   5   2 1797.39 101.605   2
   4   5  -2 1946.80 122.208   3
   4   5  -1 13.3368 9.85497   3
   4  -5  -1 20.5464 12.6019   4
  -4  -5   1 15.4580 7.57934   1
   4   5  -1 3.06018 1.24816   1
  -4   5   1 15.5857 11.3985   4
   4   5   0 887.779 53.1535   1
   4  -5   0 989.296 80.9782   4
  -4   5   0 1008.37 80.8390   4
  -4  -5   0 923.627 55.9146   1
   4   5   0 1035.32 89.7127   3
   4   5   1 196.523 26.6993   1
   4   5   1 208.226 39.9634   3
   4  -5   1 179.494 35.0738   4
  -4  -5  -1 199.627 27.6767   1
  -4   5  -1 193.622 33.2034   4
   4   5   2 799.577 80.1224   3
   4   5   2 716.255 55.8191   1
  -4  -5  -2 712.632 57.5531   1
   4  -5   2 796.655 71.7099   4
  -4   5  -2 775.665 67.1505   4
  -4   5  -3 244.401 43.6369   6
  -4  -5  -3 218.459 32.6007   1
   4   5   3 276.838 46.8491   3
   4  -5   3 227.540 36.5999   4
   4   5   4 4894.53 213.216   3
  -4  -5  -4 4519.80 177.238   1
   4  -5   4 4245.56 173.811   4
  -4   5  -4 4421.95 191.673   3
  -4   5  -4 4581.86 201.851   6
  -4   5  -5 188.245 35.1471   3
   4   5   5 234.335 43.9971   3
  -4  -5  -5 236.471 38.5136   1
   4  -5   5 213.695 34.5872   4
  -4   5  -6 99.1853 24.8957   3
  -4  -5  -6 90.1636 22.8847   1
   4   5   6 105.833 31.7240   3
   4  -5   6 86.2434 21.7235   4
  -4  -5  -7-5.25750 11.8556   1
  -4   5  -7-2.39536 4.20969   3
  -4   5  -7-0.49005 4.90442   5
   4   5   7-1.18260 10.0488   3
   4  -5   7 2.70175 5.41248   4
  -4  -5  -8-6.33368 7.57571   1
  -4   5  -8 0.24637 2.04965   5
  -4   5  -8 1.20079 4.82992   3
  -4  -5  -8 3.71008 6.12410   4
   4   5   8 6.51036 8.23765   3
   4  -5   8-3.68969 3.45871   4
  -4  -5  -9-10.4036 10.7015   6
  -4  -5  -9 8.15433 3.23391   1
  -4   5  -9-1.84511 7.67575   5
   4   5   9 4.74984 9.46124   3
  -4   5  -9-0.08319 2.41719   3
   4  -5   9 1.11201 4.28592   4
  -4   5 -10 321.652 48.5162   5
  -4  -5 -10 481.281 73.7671   1
   4  -5  10 491.961 43.9772   4
  -4  -5 -10 400.364 53.7149   6
   4   5  10 357.614 56.0716   3
  -4  -5 -11 451.405 74.8351   1
   4  -5  11 461.017 35.1144   4
  -4  -5 -12 129.743 38.4618   1
  -4  -5 -13 26.0049 14.9536   1
  -4   5 -14 20.7338 11.9099   1
  -4  -5 -14 4.41367 14.9762   1
  -4   5 -15-3.44308 9.01212   1
  -4  -5 -15-42.8681 26.9137   1
  -4   5 -16 35.6620 31.7474   1
  -4  -5 -16-3.87136 4.15669   1
   4  -6 -19-38.8183 25.9452   1
  -4  -6  18-52.5794 35.0845   5
   4  -6 -18-33.6294 23.4473   1
  -4  -6  18 8.23703 17.4609   6
   4  -6 -17 1.53739 17.7349   1
  -4  -6  17 33.2037 30.0443   5
  -4  -6  17 4.30814 9.75868   6
   4   6 -16 6.56399 6.86131   1
  -4  -6  16 2.84792 11.5807   5
   4  -6 -16 0.56470 14.1101   1
  -4  -6  16-4.01259 13.8634   6
  -4  -6  15 27.7177 20.2668   5
   4  -6 -15 23.8073 19.1668   1
   4   6 -15 24.0563 13.3075   1
  -4  -6  14 41.5408 24.3345   5
   4  -6 -14 61.1039 25.2982   1
   4   6 -14 50.7713 18.3722   1
  -4  -6  13 48.8345 29.1610   5
   4   6 -13 54.1264 18.2790   1
   4   6 -12 287.291 40.7579   1
  -4  -6  12 248.052 62.6915   5
   4  -6 -12 324.521 59.1596   4
  -4  -6  11 89.5286 37.3935   5
   4  -6 -11 88.1397 29.6275   4
   4   6 -11 77.0126 20.2851   1
   4   6 -10 742.818 57.3769   1
   4  -6 -10 752.543 83.7385   4
   4  -6 -10 812.298 87.9983   2
   4   6 -10 751.958 82.6146   3
   4   6  -9 119.060 21.1635   1
   4   6  -9 112.744 31.9321   3
  -4   6   9 133.447 45.2979   5
   4  -6  -9 175.157 40.6309   4
   4  -6  -9 114.271 28.1637   2
  -4   6   8 392.364 70.0732   5
  -4   6   8 401.627 50.2542   1
   4  -6  -8 377.915 54.6418   4
   4  -6  -8 330.694 53.5987   2
   4   6  -8 435.822 62.3607   3
  -4   6   7 212.472 47.5793   5
   4  -6  -7 244.605 44.2617   4
   4   6  -7 245.807 48.2340   3
  -4   6   7 266.174 38.9009   1
  -4   6   7 292.927 53.3254   4
   4  -6  -7 265.701 43.5223   2
  -4   6   6 1574.01 95.6894   1
  -4   6   6 1517.67 121.622   5
   4  -6  -6 1451.79 110.401   4
   4  -6  -6 1415.99 101.897   2
  -4   6   6 1670.30 124.631   4
   4   6  -6 1661.76 118.105   3
  -4   6   5 548.675 68.1152   5
   4  -6  -5 531.709 65.1794   4
   4   6  -5 549.501 65.4257   3
  -4   6   5 558.627 55.0188   1
  -4   6   5 645.470 73.2249   4
   4   6  -5 510.859 32.6856   2
   4  -6  -5 432.064 54.5256   2
   4   6  -4 446.437 29.6415   1
   4  -6  -4 466.674 59.8116   4
  -4   6   4 540.050 66.9862   4
  -4   6   4 493.864 50.0714   2
  -4   6   4 382.009 53.4814   5
   4   6  -4 502.661 63.4155   3
   4  -6  -3 408.334 55.4968   4
   4   6  -3 405.103 29.6477   1
  -4   6   3 371.117 48.1961   5
  -4   6   3 476.247 59.4739   4
  -4   6   3 359.379 43.0426   2
   4   6  -3 445.432 60.4194   3
  -4   6   2 4658.57 178.390   5
   4   6  -2 5012.63 136.677   1
   4  -6  -2 4806.54 204.355   4
  -4   6   2 5722.36 220.705   4
  -4  -6   2 5288.53 143.000   2
  -4   6   2 5176.23 190.438   2
   4   6  -2 5287.88 220.853   3
   4   6  -1 7557.22 273.985   3
  -4   6   1 7315.85 219.874   5
   4   6  -1 7469.78 190.102   1
   4  -6  -1 7688.17 265.567   4
  -4  -6   1 7465.07 194.902   2
  -4   6   1 8409.50 271.670   4
   4   6   0 123.404 32.1820   3
   4  -6   0 115.997 34.3841   4
   4   6   0 103.468 18.9139   1
  -4  -6   0 113.186 20.5336   1
  -4   6   0 108.655 27.2335   4
   4   6   1 1050.26 94.7207   3
   4   6   1 959.023 63.9440   1
  -4   6  -1 1067.44 84.5259   4
   4  -6   1 960.590 83.0274   4
  -4  -6  -1 923.273 63.1757   1
  -4  -6  -2 67.3929 22.8448   1
  -4   6  -2 94.8161 26.4929   6
   4   6   2 72.5979 19.3231   1
   4   6   2 90.8024 28.6975   3
   4  -6   2 97.6646 23.8041   4
   4   6   3 8140.66 297.478   3
   4  -6   3 7437.26 255.530   4
  -4  -6  -3 7722.64 239.216   1
   4   6   3 7814.32 237.955   1
  -4   6  -3 7650.98 276.012   6
   4   6   4 1383.68 113.600   3
   4   6   4 1303.49 90.0999   1
  -4  -6  -4 1282.10 91.4717   1
   4  -6   4 1196.00 90.6892   4
   4   6   5 376.561 59.5994   3
  -4  -6  -5 296.640 46.9094   1
   4  -6   5 280.188 42.0878   4
   4   6   6 2810.12 168.632   3
  -4   6  -6 2220.57 92.5944   5
  -4  -6  -6 2197.14 135.573   1
   4  -6   6 2207.88 123.324   4
  -4   6  -6 2242.91 129.897   3
  -4   6  -7 121.292 27.6829   3
  -4  -6  -7 113.100 29.2724   1
   4   6   7 152.988 42.7797   3
  -4   6  -7 131.470 23.4930   5
   4  -6   7 123.632 28.5334   4
  -4   6  -8 149.360 26.5176   5
  -4   6  -8 195.161 33.2014   3
  -4  -6  -8 190.233 41.8868   1
   4   6   8 162.571 43.6681   3
   4  -6   8 159.575 31.2655   4
  -4   6  -9 0.84404 3.82214   5
  -4  -6  -9-2.77235 2.73080   4
  -4  -6  -9 0.48941 16.5199   1
   4   6   9-1.98549 6.20277   3
   4  -6   9-0.43466 7.26683   4
  -4   6  -9 12.5807 11.2459   3
  -4   6 -10 11.4419 8.83244   5
  -4  -6 -10 14.4406 5.96218   6
  -4  -6 -10 3.85347 8.38293   1
   4   6  10 14.4947 13.8032   3
   4  -6  10 10.3964 3.77855   4
  -4  -6 -11 25.2372 11.5944   1
   4  -6  11 23.1633 11.9393   4
  -4  -6 -12 498.122 82.3692   1
  -4  -6 -13 90.8938 37.3693   1
  -4  -6 -14-17.2426 14.6129   1
  -4   6 -15 59.6296 33.9993   1
  -4  -6 -15 24.5344 23.9917   1
  -4   6 -16 2.08045 7.99218   1
  -4  -7  18 37.5856 37.2066   5
  -4  -7  18 99.6291 50.8459   6
  -4  -7  17 12.8545 14.7685   5
  -4  -7  17 56.9583 40.9700   6
  -4  -7  16 13.8429 14.4334   5
  -4  -7  16 84.5073 33.5788   6
  -4  -7  15 126.078 50.1386   5
   4   7 -15 97.2595 27.0044   1
   4   7 -14-17.9408 13.0982   1
  -4  -7  14-2.77342 11.1934   5
  -4  -7  13-11.2808 18.7139   5
   4  -7 -13 44.0035 26.3630   4
   4   7 -13 2.48729 5.21087   1
  -4  -7  12 146.125 45.3562   5
   4  -7 -12 216.281 49.1973   4
   4   7 -12 235.829 36.9290   1
   4  -7 -12 229.513 53.7311   2
   4   7 -11 59.9253 17.6616   1
   4  -7 -11 68.5825 24.9381   4
   4  -7 -11 16.4819 23.7613   2
   4   7 -11 79.2601 26.5267   3
   4   7 -10 4.80684 8.03853   3
   4  -7 -10 8.82890 4.10459   4
   4  -7 -10 27.1112 19.0101   2
   4  -7  -9 37.5809 20.4253   4
   4  -7  -9 32.1688 18.0547   2
   4   7  -9 68.7574 25.1456   3
   4   7  -8 12.5332 12.5911   3
  -4   7   8 6.22037 11.0827   5
   4  -7  -8-4.55610 12.9493   4
   4  -7  -8 15.9260 13.1144   2
  -4   7   7 626.241 83.6917   5
   4  -7  -7 684.465 78.4907   4
   4  -7  -7 646.964 74.4481   2
  -4   7   7 678.716 65.0965   1
   4   7  -7 740.898 81.9904   3
  -4   7   6 1414.29 93.7783   1
  -4   7   6 1255.39 113.211   5
   4  -7  -6 1370.15 109.753   4
   4   7  -6 1276.53 65.1381   2
   4  -7  -6 1107.20 95.5388   2
   4   7  -6 1539.72 116.157   3
  -4   7   5 5030.45 224.802   5
   4  -7  -5 4997.49 219.025   4
  -4   7   5 5369.35 195.920   1
   4   7  -5 4904.19 139.028   2
  -4   7   5 5562.60 236.490   4
   4   7  -5 5333.39 226.919   3
  -4   7   4 491.781 62.1379   5
   4   7  -4 598.487 40.2429   1
   4  -7  -4 490.374 64.0733   4
  -4   7   4 501.659 54.8640   2
  -4   7   4 672.532 77.0501   4
   4   7  -4 568.247 70.9253   3
  -4   7   3 130.882 29.8760   5
   4   7  -3 147.716 38.0326   3
   4  -7  -3 85.7394 24.0728   4
   4   7  -3 128.044 19.9246   1
  -4   7   3 95.7605 24.3059   2
  -4   7   3 102.828 29.7811   4
   4   7  -2 329.318 53.2585   3
  -4   7   2 268.120 39.6937   5
   4   7  -2 291.991 30.7105   1
  -4   7   2 345.462 52.2232   4
  -4   7   2 308.993 45.2326   2
  -4  -7   2 273.706 30.9707   2
   4  -7  -2 239.302 43.6337   4
  -4   7   1 16.5810 9.74729   5
   4   7  -1 28.2725 9.05724   3
   4  -7  -1 24.2346 14.5013   4
  -4  -7   1 30.8494 10.5028   2
  -4   7   1 20.1578 9.43017   4
   4   7  -1 37.3075 11.1486   1
  -4   7   0 34.5334 17.8830   6
  -4   7   0 28.7858 10.9381   5
   4   7   0 44.5709 18.7962   3
   4  -7   0 22.5375 8.31161   4
   4   7   0 34.4734 11.7502   1
  -4   7  -1 230.755 24.6348   5
  -4  -7  -1 265.494 35.0321   1
   4  -7   1 287.406 47.9701   4
  -4   7  -1 294.002 48.5974   6
   4   7   1 261.498 34.6871   1
  -4   7  -2 143.004 41.6520   6
  -4   7  -2 58.5720 10.9696   5
  -4  -7  -2 53.9530 16.9072   1
   4   7   2 61.2901 20.8456   1
   4  -7   2 133.314 39.4017   4
  -4  -7  -3 85.8072 22.7306   1
   4   7   3 98.1835 24.3822   1
   4  -7   3 80.7313 23.7823   4
   4   7   4 700.602 67.1425   1
   4  -7   4 661.416 68.6407   4
  -4  -7  -4 671.832 67.2869   1
  -4   7  -5 2767.35 77.1451   5
   4  -7   5 2874.14 147.949   4
  -4  -7  -5 2995.61 155.555   1
  -4   7  -6 18.8030 5.94094   5
   4  -7   6 16.4201 9.30669   4
  -4  -7  -6 38.9766 21.4199   1
  -4  -7  -7 1215.46 106.064   1
   4  -7   7 1040.90 87.4522   4
  -4   7  -7 1183.56 65.0711   5
  -4   7  -7 1177.67 93.2336   3
   4  -7   8 427.359 54.1521   4
  -4  -7  -8 404.454 63.3647   1
  -4   7  -8 484.886 55.7356   3
  -4   7  -9 64.8320 19.2183   3
  -4  -7  -9 57.8444 27.0448   1
   4  -7   9 87.4203 22.1980   4
  -4  -7 -10-0.88097 7.93403   6
  -4   7 -10 11.9198 10.7877   3
  -4  -7 -10-2.91003 16.2997   1
   4  -7  10 6.77596 7.05106   4
  -4  -7 -10 12.4633 7.45619   4
   4  -7  11 1131.87 80.9823   4
  -4  -7 -11 1019.67 116.415   1
  -4  -7 -12 26.9094 20.4418   1
  -4  -7 -13-38.1974 24.0413   1
  -4  -7 -14-11.0133 14.5343   1
  -4  -7 -15-16.9224 17.5228   1
  -4  -8  18 20.0387 35.1982   5
  -4  -8  18 14.8654 25.1842   6
  -4  -8  17 9.35550 12.3418   5
  -4  -8  17-25.8969 23.2885   6
  -4  -8  16 4.86152 18.1588   5
  -4  -8  16 21.1118 13.6559   6
  -4  -8  15 78.1783 39.3238   5
   4   8 -15 57.3334 22.8333   1
  -4  -8  14 74.5855 35.3094   5
   4  -8 -14 108.049 39.3060   4
   4   8 -14 90.8345 26.1410   1
   4  -8 -14 96.8764 39.3005   2
  -4  -8  13 36.1566 22.6448   5
   4  -8 -13 71.2487 32.2651   4
   4   8 -13 76.0591 22.6705   1
   4  -8 -13 94.0672 36.3043   2
  -4  -8  12-7.83703 9.72765   5
   4   8 -12-4.90014 8.30260   1
   4  -8 -12 4.36720 4.93009   4
   4  -8 -12 2.83427 13.0401   2
   4   8 -11 318.585 54.0397   3
   4  -8 -11 365.049 62.3480   4
   4  -8 -11 430.872 71.3809   2
   4   8 -10 91.9869 30.2594   3
   4  -8 -10 62.0606 25.1123   4
   4  -8 -10 48.7633 21.5381   2
   4   8  -9 12.6078 9.57387   3
   4  -8  -9 9.82797 16.9568   4
   4  -8  -9-5.57898 10.7360   2
   4  -8  -8 3136.04 179.712   4
   4   8  -8 3409.37 187.484   3
   4  -8  -8 3077.50 180.393   2
   4   8  -7 250.656 48.1550   3
   4  -8  -7 293.313 51.4389   4
   4  -8  -7 237.323 47.5817   2
   4   8  -6 67.2091 24.6442   3
  -4   8   6 83.6010 22.9583   1
   4  -8  -6 84.6053 27.9269   4
   4   8  -6 85.4648 16.9977   2
   4  -8  -6 73.6495 24.1088   2
  -4   8   5 669.895 79.9423   5
   4  -8  -5 684.979 78.5810   4
   4   8  -5 706.193 49.1865   2
  -4   8   5 705.869 67.8943   1
   4   8  -5 668.191 78.5692   3
   4   8  -4 6849.76 269.421   3
  -4   8   4 6452.42 250.986   5
   4  -8  -4 6369.93 259.209   4
   4   8  -4 6759.58 181.885   1
  -4   8   4 6357.70 228.027   2
   4   8  -3 456.267 65.0759   3
  -4   8   3 364.772 50.8288   5
  -4   8   3 344.516 49.2132   2
  -4   8   3 415.105 60.5102   4
   4  -8  -3 415.083 60.3617   4
   4   8  -3 403.970 37.9516   1
   4   8  -2 603.845 75.3690   3
  -4   8   2 549.954 57.4747   5
   4  -8  -2 603.162 73.7733   4
   4   8  -2 612.471 48.6207   1
  -4   8   2 612.019 68.0225   2
  -4   8   2 569.457 65.2544   6
  -4   8   1 11.6572 10.9981   2
  -4   8   1 7.21478 8.51224   6
  -4   8   1 7.03653 6.54649   5
   4   8  -1 11.6830 8.98812   1
   4  -8  -1 4.93896 9.19682   4
  -4  -8   1 8.51740 9.34354   2
  -4   8   0 864.679 57.7384   5
   4  -8   0 963.624 91.5999   4
   4   8   0 959.803 67.9336   1
  -4  -8   0 917.205 68.2365   2
  -4   8   0 929.351 85.2167   6
   4   8   1 958.653 71.3013   1
  -4   8  -1 832.341 84.1000   6
   4  -8   1 818.454 83.2587   4
  -4  -8  -1 827.791 67.6015   1
  -4  -8  -2-2.56127 9.70209   1
   4  -8   2-5.99269 11.3361   4
   4   8   2 8.46760 9.59246   1
  -4  -8  -3 732.508 69.2025   1
   4   8   3 842.615 72.6886   1
   4  -8   3 706.967 77.1468   4
   4   8   4 1373.40 98.9145   1
   4  -8   4 1263.01 101.524   4
  -4  -8  -4 1310.87 97.5738   1
  -4  -8  -5 93.4144 27.3020   1
   4  -8   5 99.2669 26.2593   4
   4  -8   6 535.771 63.8609   4
  -4  -8  -6 519.432 68.1507   1
   4  -8   7 592.233 66.3605   4
  -4  -8  -7 664.198 79.4969   1
  -4   8  -8 1.28903 3.24771   3
   4  -8   8-1.63676 4.86750   4
  -4  -8  -8 5.59455 15.8180   1
  -4   8  -9-0.66193 4.38679   3
   4  -8   9 8.80825 6.26691   4
  -4  -8  -9-12.5623 14.3322   1
  -4   8 -10 5.51666 6.65864   3
   4  -8  10-2.38130 9.60038   4
  -4  -8 -10 16.9583 10.1163   4
  -4  -8 -10-16.7441 18.6133   1
   4  -8  11 58.7917 25.4862   4
  -4  -8 -11 71.8333 30.3983   1
  -4  -8 -12-19.2602 22.1703   1
  -4  -8 -13 285.183 68.4118   1
  -4  -8 -14 13.2350 19.9684   1
  -4  -8 -15 1.97771 8.92097   1
  -4  -9  18 52.9215 40.7830   5
   4  -9 -18 0.08213 18.0946   2
  -4  -9  18 0.09976 29.9135   6
  -4  -9  17 3.23392 13.1116   5
   4  -9 -17 14.6286 16.1205   2
  -4  -9  17 48.1998 37.6693   6
   4  -9 -16 61.3147 39.7283   2
  -4  -9  16 13.1028 17.7301   6
  -4  -9  16 57.1126 38.0909   5
  -4  -9  15 5.89409 14.8295   5
   4  -9 -15 19.6274 17.7289   2
  -4  -9  14 72.2922 34.8577   5
   4  -9 -14 105.494 41.0164   4
   4   9 -14 75.1945 24.2379   1
   4  -9 -14 51.7570 37.1773   2
  -4  -9  13 51.1135 32.8377   5
   4   9 -13 52.4511 18.4142   1
   4  -9 -13 106.377 37.1658   4
   4  -9 -13 65.5409 33.0451   2
  -4  -9  12 44.0822 22.5264   5
   4  -9 -12 67.6940 31.0805   4
   4  -9 -12 53.0935 30.9717   2
   4  -9 -11 54.2530 25.7218   4
   4   9 -11 25.6263 11.0286   3
   4  -9 -11 17.6605 21.2916   2
   4   9 -10 347.085 59.4923   3
   4  -9 -10 333.369 59.0915   4
   4  -9 -10 287.842 60.7872   2
  -4   9  10 326.513 34.3415   6
   4  -9  -9 516.020 74.2420   4
   4  -9  -9 524.115 77.2006   2
   4   9  -9 604.958 78.9596   3
  -4   9   9 561.991 49.0260   6
   4   9  -8 189.987 42.5747   3
   4  -9  -8 127.096 36.2629   4
   4  -9  -8 200.430 49.4668   2
   4  -9  -7 862.606 94.4762   4
   4  -9  -7 715.743 86.2927   2
   4   9  -7 825.400 62.2395   2
   4   9  -7 833.784 90.0314   3
   4  -9  -6 1.87596 17.6182   2
  -4   9   6 38.3487 14.2621   6
   4   9  -6 26.9295 16.3941   3
   4  -9  -6-16.9142 22.7892   4
   4   9  -6 8.75815 6.08834   2
   4   9  -5 352.765 58.5792   3
   4   9  -5 336.500 36.8858   2
   4  -9  -5 380.300 61.3287   4
  -4   9   5 391.140 50.4704   6
   4   9  -4 2719.61 168.683   3
   4  -9  -4 2454.58 159.813   4
  -4   9   4 2739.64 141.470   6
   4   9  -4 2660.98 111.235   1
   4   9  -3 81.2423 18.9958   1
  -4   9   3 106.801 27.5485   6
   4  -9  -3 71.4878 27.7997   4
  -4   9   3 63.2404 24.1311   2
   4  -9  -2 830.719 92.1369   4
  -4   9   2 777.313 81.4770   2
   4   9  -2 635.040 54.3083   1
  -4   9   2 740.307 75.8893   6
   4   9  -1 387.496 43.0953   1
  -4  -9   1 340.211 42.9844   2
  -4   9   1 358.691 57.2746   2
   4  -9  -1 270.190 50.1626   4
  -4   9   1 330.052 52.3365   6
   4   9   0 617.087 57.2946   1
   4  -9   0 621.417 75.2277   4
  -4  -9   0 567.148 56.1104   2
  -4   9   0 648.062 73.9892   6
   4   9   1 10.1842 9.01507   1
  -4  -9  -1 4.20085 4.51475   2
   4  -9   1-3.92262 15.2121   4
   4   9   2 697.894 66.2412   1
   4  -9   2 653.740 76.1408   4
  -4  -9  -2 699.676 68.9987   1
  -4  -9  -3-1.82688 8.42793   1
   4   9   3-3.49959 6.69230   1
   4  -9   3 35.0970 20.3152   4
  -4  -9  -4 1096.87 93.3180   1
   4  -9   4 1065.24 96.9097   4
  -4  -9  -5 165.666 36.1424   1
   4  -9   5 146.665 38.5913   4
  -4  -9  -6 53.4927 24.9177   1
   4  -9   6 23.8752 13.9259   4
   4  -9   7 731.081 80.5899   4
  -4  -9  -7 466.929 69.2303   1
  -4  -9  -8 10.4169 11.2794   1
   4  -9   8-2.87507 14.7823   4
  -4   9  -8-16.2621 12.0945   3
  -4  -9  -9 273.062 57.4955   1
   4  -9   9 303.270 49.3613   4
  -4   9  -9 327.658 46.3310   3
  -4  -9 -10 114.335 39.4765   1
  -4   9 -10 117.615 24.7575   3
   4  -9  10 100.732 28.7609   4
  -4  -9 -10 183.626 33.3907   4
  -4  -9 -11-0.83213 7.87349   1
   4  -9  11 2.42577 15.6567   4
  -4  -9 -12 347.805 74.5506   1
  -4  -9 -13 26.8698 26.0768   1
  -4  -9 -14 18.9977 20.3936   1
  -4 -10  18 10.9083 15.7906   5
   4 -10 -18-18.7304 19.3666   2
  -4 -10  18 1.05570 22.2703   6
  -4 -10  17 0.92191 8.03257   5
   4 -10 -17 26.4405 22.3644   2
  -4 -10  17 23.2525 30.3586   6
  -4 -10  16 15.6039 19.2870   5
   4 -10 -16 23.7606 23.3171   2
  -4 -10  16-15.2928 18.8492   6
  -4 -10  15 1.63297 9.46547   5
   4 -10 -15 38.0670 20.3914   4
   4 -10 -15 9.08602 12.1491   2
  -4 -10  15-15.7596 24.2234   6
  -4 -10  14-11.8414 15.4641   5
   4  10 -14 9.07439 10.3307   1
   4 -10 -14 22.6243 22.9212   4
   4 -10 -14-13.6958 14.9990   2
  -4 -10  13 18.0788 19.5102   5
   4 -10 -13 10.5641 5.54628   4
   4 -10 -13 38.7979 27.4741   2
   4 -10 -12 136.876 41.8279   4
   4 -10 -12 165.029 48.1829   2
   4 -10 -11-5.87351 7.98948   4
   4 -10 -11-6.00541 13.5460   2
   4  10 -10 188.840 46.0899   3
   4 -10 -10 349.904 64.4401   4
   4 -10 -10 314.196 62.5411   2
  -4  10   9 24.6009 9.90902   6
   4 -10  -9 14.6558 4.27798   4
   4 -10  -9 12.8334 10.8020   2
   4 -10  -8 357.874 63.1337   4
   4 -10  -8 326.032 62.6768   2
  -4  10   8 344.743 41.1945   6
  -4  10   7 13.7747 11.5842   6
   4 -10  -7 10.6364 13.9392   4
   4  10  -7-10.6130 9.36753   2
   4 -10  -7 3.83663 6.93260   2
   4 -10  -6 2286.54 161.548   4
   4  10  -6 2506.97 117.451   2
   4 -10  -6 2148.43 152.744   2
  -4  10   6 2703.55 133.912   6
   4 -10  -5 600.808 80.6790   4
   4  10  -5 703.074 58.3100   2
  -4  10   5 777.511 72.4661   6
  -4  10   4 59.3837 23.4662   6
   4  10  -4 52.5253 15.9413   1
   4 -10  -4 27.8470 24.4360   4
  -4  10   3 43.9297 19.7251   6
   4  10  -3 56.9969 16.5542   1
   4 -10  -3 53.0009 25.4135   4
  -4  10   2 83.1691 25.3586   6
   4  10  -2 107.304 22.9941   1
   4 -10  -2 76.7649 26.4049   4
  -4  10   1 15.6174 10.7609   6
   4 -10  -1 37.2231 17.1931   4
   4  10  -1 41.2605 14.7388   1
  -4 -10   1 31.8478 17.1703   2
   4  10   0 247.330 38.1405   1
   4 -10   0 214.112 45.2647   4
  -4 -10   0 238.018 38.6127   2
   4  10   1-0.84239 16.3907   1
  -4 -10  -1 10.0259 6.67563   2
   4 -10   1 5.58768 9.44929   4
   4  10   2 72.8746 23.0180   1
   4 -10   2 66.0208 25.4667   4
  -4 -10  -3 21.2844 8.00791   1
   4 -10   3 27.2583 18.0053   4
   4  10   3 17.7037 14.5254   1
  -4 -10  -4 2028.55 132.971   1
   4 -10   4 1943.20 138.700   4
  -4 -10  -5 76.7471 24.8369   1
   4 -10   5 106.890 32.6212   4
  -4 -10  -6 1375.65 116.950   1
   4 -10   6 1489.60 119.779   4
  -4 -10  -7 230.032 49.9064   1
   4 -10   7 253.567 50.0949   4
   4 -10   8 851.590 89.6245   4
  -4 -10  -8 835.213 97.6869   1
  -4 -10  -9 460.866 75.3817   1
   4 -10   9 306.130 52.7964   4
  -4  10  -9 329.680 48.5997   3
  -4 -10 -10 26.7409 22.8640   1
   4 -10  10 2.61725 11.1162   4
  -4 -10 -10 42.4926 20.2857   4
  -4 -10 -11-30.6918 24.9072   1
   4 -10  11 4.17857 11.3107   4
  -4 -10 -12 82.7972 38.4345   1
  -4 -10 -13-19.8887 21.9052   1
  -4 -10 -14 28.7108 35.7183   1
  -4 -11  17 16.3690 23.8241   5
   4 -11 -17 0.08531 12.4023   2
  -4 -11  17 8.73011 15.2961   6
  -4 -11  16 19.7359 23.5891   5
   4 -11 -16 14.7664 33.5735   2
  -4 -11  16 17.9145 27.1971   6
  -4 -11  15-25.5703 21.3416   5
   4 -11 -15 32.9795 22.2933   4
   4 -11 -15 41.9686 34.3204   2
  -4 -11  15 13.9064 26.0207   6
  -4 -11  14 1.52753 16.5992   5
   4 -11 -14 51.9588 30.3021   4
   4 -11 -14 52.4965 35.3968   2
  -4 -11  13-11.7451 19.0432   5
   4 -11 -13 76.0174 38.9881   4
   4 -11 -13 79.0521 39.6740   2
   4 -11 -12-0.27604 14.3635   4
   4 -11 -12 10.9895 13.6172   2
   4 -11 -11 30.8345 23.5966   4
   4 -11 -11 55.4314 25.4762   2
   4 -11 -10 57.1759 25.8718   4
   4 -11 -10 43.2288 20.9962   2
   4 -11  -9 18.6849 9.20839   4
   4 -11  -9 8.91676 7.76757   2
  -4  11   9 20.6585 10.2123   6
  -4  11   8 62.7387 15.9268   6
   4 -11  -8 77.4855 29.8193   4
   4 -11  -8 107.147 33.1559   2
   4  11  -8 60.0215 20.3902   2
   4 -11  -7 1810.81 147.254   4
   4  11  -7 1936.50 109.421   2
   4 -11  -7 1625.85 141.635   2
  -4  11   7 1815.75 106.857   6
   4 -11  -6 833.053 100.037   4
   4  11  -6 892.640 70.8720   2
  -4  11   6 920.264 78.5870   6
   4 -11  -5 795.210 95.6537   4
   4  11  -5 848.049 68.5954   2
  -4  11   5 836.054 77.5435   6
   4 -11  -4 876.524 102.076   4
   4  11  -4 906.402 71.0733   1
  -4  11   4 968.170 86.1662   6
  -4  11   3 109.571 27.8661   6
   4  11  -3 97.5337 23.6495   1
   4 -11  -3 79.0265 34.2451   4
  -4  11   2 172.518 37.3947   6
   4  11  -2 156.538 29.8528   1
   4 -11  -2 114.902 38.4779   4
  -4 -11   1 184.503 35.6228   2
   4  11  -1 176.964 32.1234   1
   4 -11  -1 225.822 47.3760   4
   4  11   0 32.2386 14.2793   1
   4 -11   0 31.2810 23.7274   4
  -4 -11   0 29.4180 12.9389   2
   4  11   1 126.396 30.3065   1
  -4 -11  -1 88.1012 26.0066   2
   4 -11   1 101.173 34.5587   4
   4  11   2 980.384 86.0118   1
   4 -11   2 957.745 100.941   4
  -4 -11  -2 891.337 86.9959   2
   4 -11   3 320.480 59.1740   4
  -4 -11  -4 114.379 30.9891   1
   4 -11   4 113.750 35.3580   4
  -4 -11  -5 255.767 50.0910   1
   4 -11   5 289.046 57.7417   4
  -4 -11  -6 1129.72 109.288   1
   4 -11   6 1045.54 107.198   4
  -4 -11  -7 1548.33 132.045   1
   4 -11   7 1380.99 120.797   4
   4 -11   8 5.20718 5.09421   4
  -4 -11  -8 11.1827 13.1634   1
   4 -11   9 231.502 46.4654   4
  -4 -11  -9 254.186 58.2770   1
   4 -11  10 19.7123 15.5117   4
  -4 -11 -10-13.4030 8.48354   1
  -4 -11 -10 18.3229 19.0416   4
  -4 -11 -11 143.073 45.9865   1
   4 -11  11 141.731 40.2189   4
  -4 -11 -12-8.53264 11.2064   1
  -4 -11 -13 52.8983 29.1912   1
  -4 -11 -14 20.6852 32.3753   1
   4 -12 -17-35.4275 27.0837   2
  -4 -12  16 38.9217 32.7490   5
   4 -12 -16 11.0085 29.2238   2
  -4 -12  16 31.2667 28.3326   6
   4 -12 -15 68.2533 38.3759   4
  -4 -12  15 10.5620 19.4949   5
   4 -12 -15 24.2218 26.9390   2
  -4 -12  15 75.0807 45.1499   6
  -4 -12  14-10.6224 12.9628   5
   4 -12 -14 12.8680 5.91865   4
   4 -12 -14 8.89192 14.9467   2
  -4 -12  13 1.94915 6.24397   5
   4 -12 -13 36.1943 26.8805   4
   4 -12 -13 34.2214 24.9424   2
   4 -12 -12 45.1863 24.7522   4
   4 -12 -12 40.5171 23.9376   2
   4 -12 -11 183.165 50.5919   4
   4 -12 -11 170.452 53.3189   2
   4 -12 -10 11.5634 15.7965   4
   4 -12 -10 31.9345 25.3241   2
   4  12  -9 133.615 29.9719   2
   4 -12  -9 133.463 38.6122   4
   4 -12  -9 133.304 44.3716   2
   4 -12  -8 178.810 47.7242   4
   4  12  -8 151.879 31.4037   2
   4 -12  -8 153.947 46.7523   2
  -4  12   8 92.5995 20.8969   6
   4 -12  -7 63.8200 27.8403   2
   4 -12  -7 114.903 41.2806   4
   4  12  -7 74.5069 21.0662   2
  -4  12   7 79.3002 21.7348   6
  -4  12   6 0.49623 9.32022   6
   4 -12  -6 18.9645 23.6022   4
   4  12  -6 36.3881 15.1269   2
   4  12  -5 523.823 56.6489   2
   4 -12  -5 519.094 81.7481   4
  -4  12   5 494.673 60.4786   6
  -4  12   4 5.41666 2.23599   6
   4  12  -4 15.1944 10.1994   1
   4 -12  -4-7.05657 16.0323   4
  -4  12   3 73.0841 24.0546   6
   4  12  -3 106.294 24.7258   1
   4 -12  -3 122.451 39.0836   4
   4  12  -2 40.2248 16.8516   1
   4 -12  -2 34.4786 11.9130   4
   4  12  -1 2.45409 5.86159   1
   4 -12  -1 20.7752 17.4056   4
   4  12   0 739.764 72.8533   1
   4 -12   0 680.684 89.8427   4
  -4 -12   0 739.417 77.1585   2
   4  12   1 46.9751 19.2221   1
   4 -12   1 40.0509 24.0646   4
  -4 -12  -1 20.0040 12.7167   2
  -4 -12  -2 49.9015 22.3352   2
   4 -12   2 24.6401 13.5117   4
   4 -12   3 640.531 87.5980   4
  -4 -12  -3 617.513 73.9446   2
   4 -12   4 108.739 37.6262   4
  -4 -12  -5 226.875 47.2477   1
   4 -12   5 248.411 55.1917   4
  -4 -12  -6 873.846 99.8597   1
   4 -12   6 762.093 94.8248   4
  -4 -12  -7 351.334 65.8479   1
   4 -12   7 304.277 58.8528   4
  -4 -12  -8 175.579 45.3038   1
   4 -12   8 175.352 46.5076   4
  -4 -12  -9 25.0351 24.2099   1
   4 -12   9 6.03420 14.9850   4
  -4 -12 -10 20.3811 15.4348   1
   4 -12  10 30.5780 21.9283   4
  -4 -12 -11-21.0195 18.2739   1
   4 -12  11-7.83541 9.03707   4
  -4 -12 -12-16.6695 19.0643   1
  -4 -12 -13 185.588 60.0808   1
   4 -13 -16 10.6456 15.4750   2
  -4 -13  15-32.3140 15.4179   5
   4 -13 -15 20.7701 23.6378   4
   4 -13 -15 39.3991 36.4591   2
  -4 -13  15 0.10738 36.0790   6
   4 -13 -14 45.7541 28.8941   4
  -4 -13  14 15.4531 26.2877   5
   4 -13 -14 2.33331 8.25072   2
  -4 -13  14 8.50906 19.4135   6
  -4 -13  13 43.1704 30.8368   5
   4 -13 -13 41.9009 22.6728   4
   4 -13 -13 1.75769 7.78538   2
   4 -13 -12 14.2226 22.6305   4
   4 -13 -12 24.9983 25.1978   2
   4 -13 -11-3.35309 7.09295   4
   4 -13 -11-3.09036 19.9660   2
   4 -13 -10 6.97988 9.54084   4
   4 -13 -10 19.5888 11.7258   2
   4 -13  -9 41.4201 24.2933   4
   4 -13  -9 13.8015 13.6472   2
   4 -13  -8 49.8264 25.5280   2
   4 -13  -8 0.29018 5.72401   4
   4  13  -8 9.13473 11.0346   2
   4 -13  -7 31.4061 15.2864   4
   4  13  -7 57.8626 20.5566   2
  -4  13   7 5.95797 4.06048   6
   4 -13  -6 187.553 50.0423   4
   4  13  -6 131.235 29.3662   2
  -4  13   6 37.0644 15.0281   6
   4 -13  -5 556.507 90.0140   4
  -4  13   5 306.860 49.0071   6
   4 -13  -4 887.052 108.707   4
   4  13  -4 758.361 72.2115   1
  -4  13   4 512.561 65.4212   6
   4  13  -3 231.160 38.9988   1
   4 -13  -3 218.454 52.4598   4
   4  13  -2-1.98262 9.30543   1
   4 -13  -2 4.52222 17.1230   4
   4 -13  -1 1185.45 124.692   4
   4  13  -1 1105.54 91.4777   1
   4 -13   0 96.9031 32.2762   4
  -4 -13   0 135.640 37.6233   2
  -4 -13  -1 507.175 69.1793   2
   4 -13   1 464.480 76.3679   4
   4 -13   2 3.92210 9.50489   4
  -4 -13  -2 31.0116 19.7640   2
   4 -13   3 2181.07 171.333   4
  -4 -13  -3 2094.64 148.423   2
  -4 -13  -4 117.919 35.0421   2
   4 -13   4 111.089 38.2287   4
   4 -13   5 398.531 71.2984   4
   4 -13   6 70.4737 29.5862   4
   4 -13   7 146.810 42.4352   4
  -4 -13  -7 173.065 47.9468   1
  -4 -13  -8 27.9815 25.0576   1
   4 -13   8 25.5786 19.0374   4
  -4 -13  -9-0.06276 16.2703   1
   4 -13   9-7.21256 5.30649   4
   4 -13  10 4.71285 6.86719   4
  -4 -13 -10-0.06686 14.0678   1
  -4 -13 -11 14.6871 21.7481   1
   4 -13  11 7.28825 12.7100   4
  -4 -13 -12-5.03909 10.3298   1
  -4 -13 -13 27.6956 27.5713   1
   4 -14 -15-5.48401 11.9287   2
  -4 -14  14-11.2017 14.1726   5
   4 -14 -14 21.8583 24.5344   4
   4 -14 -14 16.5222 25.8813   2
  -4 -14  14 15.3071 39.7699   6
  -4 -14  13 31.2104 22.1471   5
   4 -14 -13-2.86499 19.0163   4
   4 -14 -13 17.3234 18.8895   2
   4 -14 -12 137.726 48.0350   4
   4 -14 -12 23.1365 26.0508   2
   4 -14 -11 50.4383 32.9969   4
   4 -14 -11 30.0702 28.5394   2
   4 -14 -10 0.19120 11.3853   4
   4 -14 -10 18.4480 26.5390   2
   4 -14  -9 41.8743 24.9889   4
   4 -14  -9 2.37632 11.6718   2
   4 -14  -8 96.5277 45.4923   2
   4 -14  -8 119.451 44.3797   4
   4 -14  -7 592.883 94.1751   4
   4  14  -6 181.228 36.1217   2
   4 -14  -6 306.105 69.8227   4
  -4  14   5-3.70012 5.07866   6
   4 -14  -5-1.61156 21.3498   4
   4 -14  -4 76.4089 32.6561   4
   4  14  -4 77.5793 24.9770   1
   4  14  -3 255.495 42.5004   1
   4 -14  -3 270.913 62.9707   4
   4 -14  -2 1064.50 125.819   4
   4 -14  -1 39.8751 21.1142   4
  -4 -14   0 366.886 61.5474   2
   4 -14   0 300.844 65.2502   4
   4 -14   1 728.538 102.345   4
  -4 -14  -1 781.714 89.7599   2
   4 -14   2 51.2835 24.7101   4
  -4 -14  -2 89.5598 31.3782   2
  -4 -14  -3 16.8996 22.0322   2
   4 -14   3 34.5792 22.9339   4
  -4 -14  -4-15.0270 18.8384   2
   4 -14   4 20.5183 20.8932   4
  -4 -14  -5 208.319 52.0841   2
   4 -14   5 167.987 45.7211   4
  -4 -14  -6 218.852 61.6670   2
   4 -14   6 203.959 55.0275   4
   4 -14   7 16.1504 12.3951   4
  -4 -14  -8-10.0310 15.9795   1
   4 -14   8 10.0510 20.4702   4
  -4 -14  -9-27.4518 27.6061   1
   4 -14   9 27.9272 18.5040   4
  -4 -14 -10 43.0776 25.6302   1
   4 -14  10 18.2100 27.6877   4
  -4 -14 -11-30.1808 18.3601   1
   4 -14  11-0.06171 18.8697   4
  -4 -14 -12 14.1170 26.6246   1
   4 -15 -14 54.3478 39.9707   4
   4 -15 -14 10.7957 28.8247   2
  -4 -15  14-7.98920 25.2632   6
  -4 -15  13 35.1568 25.6160   5
   4 -15 -13 78.0473 37.6808   4
   4 -15 -13 25.2695 31.4507   2
  -4 -15  13 110.480 56.7892   6
   4 -15 -12 7.03511 12.2219   4
   4 -15 -12-4.81694 10.6218   2
   4 -15 -11 12.5379 5.08231   4
   4 -15 -11-6.79203 12.3990   2
   4 -15 -10 103.058 37.0382   4
   4 -15 -10 115.014 51.7924   2
   4 -15  -9 27.7493 25.4314   2
   4 -15  -9 22.1367 26.7277   4
   4 -15  -8 58.5132 37.1655   4
   4 -15  -7 9.05250 11.4035   4
   4 -15  -6-0.97909 26.4631   4
   4 -15  -5 47.1454 22.6591   4
   4 -15  -4 91.7323 38.1731   4
   4 -15  -3 55.2709 28.5115   4
   4 -15  -2-0.81434 18.2849   4
   4 -15  -1 104.910 43.4805   4
   4 -15   0 100.107 42.2336   4
   4 -15   1 88.1557 31.0643   4
  -4 -15  -1 133.447 41.8119   2
   4 -15   2 307.588 68.5749   4
  -4 -15  -2 399.285 67.7203   2
   4 -15   3 70.9445 29.6988   4
  -4 -15  -3 39.2583 18.6166   2
  -4 -15  -4 263.094 57.5733   2
   4 -15   4 312.486 69.3124   4
  -4 -15  -5 302.558 63.2736   2
   4 -15   5 299.250 66.3557   4
  -4 -15  -6 0.59075 8.63190   2
   4 -15   6 4.11593 18.5140   4
  -4 -15  -7 20.7538 22.1998   2
   4 -15   7 5.71336 19.3155   4
   4 -15   8 92.3844 33.8108   4
   4 -15   9 71.2007 33.3698   4
   4 -15  10 60.4175 24.3461   4
  -4 -15 -11-3.75973 16.7157   1
   4 -15  11 13.5519 20.7622   4
  -4 -15 -12 60.0720 40.4138   1
   4 -16 -14 17.1892 23.3020   4
  -4 -16  13 62.6005 52.6739   6
   4 -16 -13-3.95399 8.76001   4
   4 -16 -13 16.0275 19.4086   2
   4 -16 -12 95.6876 44.5699   4
  -4 -16  12 115.564 50.1447   6
   4 -16 -12 66.7842 43.7052   2
   4 -16 -11 59.6206 29.6443   4
   4 -16 -11 78.5338 50.1921   2
   4 -16 -10-58.9731 33.8996   2
   4 -16 -10 14.8723 17.5312   4
   4 -16  -9 160.805 53.9608   4
   4 -16  -8 42.5528 35.3805   4
   4 -16  -7 52.7044 32.0982   4
   4 -16  -6-12.7777 22.0548   4
   4 -16  -5-5.78330 22.3311   4
   4 -16  -4 31.9708 26.2934   4
   4 -16  -3 32.2903 15.3170   4
   4 -16  -2 32.0455 32.6377   4
   4 -16  -1 110.632 44.7024   4
   4 -16   0 116.330 46.2971   4
  -4 -16  -1 6.14363 16.2240   2
   4 -16   1-7.86103 7.68775   4
   4 -16   2 34.1768 21.8030   4
  -4 -16  -2 48.9360 25.0874   2
   4 -16   3 66.2072 34.7849   4
  -4 -16  -3 156.873 46.5694   2
   4 -16   4 139.043 46.1946   4
  -4 -16  -4 192.204 50.6977   2
  -4 -16  -5 13.2700 9.72505   2
   4 -16   5 5.36049 13.0481   4
  -4 -16  -6-19.6689 16.7622   2
   4 -16   6 25.7526 24.3164   4
  -4 -16  -7 83.3706 40.8385   2
   4 -16   7 63.1164 35.6273   4
  -4 -16  -8 63.0200 34.0650   2
   4 -16   8 25.1954 17.3314   4
  -4 -16  -9 3.79328 8.70164   2
   4 -16   9 40.1288 29.2955   4
   4 -16  10 22.1172 23.1014   4
   4 -17 -14 0.71457 7.02256   4
   4 -17 -13 77.0833 43.1738   4
   4 -17 -12 11.3239 19.1242   4
  -4 -17  12 57.9937 53.6248   6
   4 -17 -12 2.49077 16.0920   2
   4 -17 -11 70.5702 53.2458   2
   4 -17 -11 113.485 41.8365   4
  -4 -17  11 66.1424 51.5412   6
   4 -17 -10 21.0284 27.6634   2
   4 -17 -10 0.87507 19.7722   4
   4 -17  -9-7.35586 26.7731   4
   4 -17  -8 84.8998 44.1581   4
   4 -17  -7 13.6634 9.59864   4
   4 -17  -6 139.206 53.9638   4
   4 -17  -5 29.7873 20.3140   4
   4 -17  -4-17.9637 24.1048   4
   4 -17  -3 316.201 78.0300   4
   4 -17  -2 17.3204 20.6225   4
   4 -17  -1 204.588 63.3118   4
   4 -17   0 98.7232 42.1321   4
   4 -17   1 158.684 54.7914   4
   4 -17   2 18.0635 9.32611   4
  -4 -17  -2 3.42333 14.0108   2
   4 -17   3 328.664 77.0755   4
  -4 -17  -3 255.661 63.7018   2
   4 -17   4 42.7394 32.5890   4
  -4 -17  -4 12.1766 12.5832   2
   4 -17   5 34.3101 29.3638   4
  -4 -17  -5-1.12837 8.29579   2
  -4 -17  -6 17.2558 14.7008   2
   4 -17   6 6.81797 15.4546   4
  -4 -17  -7-1.27494 13.4492   2
   4 -17   7 7.39991 9.92605   4
  -4 -17  -8-2.37282 14.5242   2
   4 -17   8-3.02149 6.37906   4
  -4 -17  -9 5.64654 5.73144   2
   4 -17   9-25.9741 23.9762   4
  -4 -17 -10 50.3124 33.2284   2
   4 -17  10 33.7902 27.9472   4
   4 -18 -13-1.48442 7.25189   4
   4 -18 -12 111.840 49.7365   4
   4 -18 -11-10.6784 16.2146   2
   4 -18 -11 0.69345 21.4141   4
  -4 -18  11 86.9771 61.8880   6
   4 -18 -10 27.3707 25.7294   4
   4 -18  -9 6.15719 10.0777   4
   4 -18  -8 16.4737 11.6848   4
   4 -18  -7-0.71253 20.6495   4
   4 -18  -6 6.33148 16.6352   4
   4 -18  -5 87.2408 47.4012   4
   4 -18  -4 2.17772 7.33949   4
   4 -18  -3 212.734 70.1376   4
   4 -18  -2 268.750 79.9171   4
   4 -18  -1-13.7608 10.2830   4
   4 -18   0-4.26723 25.0490   4
   4 -18   1 159.268 51.4093   4
  -4 -18  -2 69.6168 37.8725   2
   4 -18   2 69.4108 33.9431   4
   4 -18   3 167.071 59.7839   4
  -4 -18  -3 130.949 44.0016   2
   4 -18   4 81.4781 42.6857   4
  -4 -18  -4 103.743 40.4213   2
   4 -18   5 8.12545 9.23952   4
  -4 -18  -5 1.88053 14.4973   2
   4 -18   6-18.9094 21.1034   4
  -4 -18  -6 32.3918 20.9531   2
  -4 -18  -7 39.5073 28.3208   2
   4 -18   7 56.0345 37.8347   4
  -4 -18  -8-12.7580 17.4749   2
   4 -18   8-1.65110 16.4045   4
  -4 -18  -9-19.7282 19.6507   2
   4 -18   9 25.1577 24.9402   4
   4 -18  10 13.0124 23.9512   4
   4 -19 -13 26.7576 24.4693   4
   4 -19 -12 50.3663 32.0092   4
   4 -19 -11 5.67980 29.5058   4
   4 -19 -10 122.317 58.7602   4
   4 -19  -9-11.2400 16.0727   4
  -4 -19   9 4.39824 15.9368   6
   4 -19  -8 25.8472 20.8268   4
   4 -19  -7 15.0837 16.8857   4
   4 -19  -6 31.7945 27.5047   4
   4 -19  -5-33.5324 18.4466   4
   4 -19  -4 117.781 54.1164   4
   4 -19  -3-7.04612 10.5133   4
   4 -19  -2 30.0771 26.0914   4
   4 -19  -1 7.41681 12.2586   4
   4 -19   0 52.4499 36.9528   4
   4 -19   1-18.1594 27.5561   4
   4 -19   2 214.867 70.8046   4
  -4 -19  -3 103.694 39.6533   2
   4 -19   3 96.2858 43.0881   4
   4 -19   4 11.2588 11.5609   4
  -4 -19  -4 46.6292 27.3563   2
   4 -19   5 106.607 48.4403   4
  -4 -19  -5 74.7597 27.6434   2
   4 -19   6 21.1331 28.7767   4
  -4 -19  -6 103.390 42.5380   2
   4 -19   7 26.4049 28.4419   4
  -4 -19  -7 2.63832 11.5891   2
  -4 -19  -8 61.8661 41.5385   2
   4 -19   8 13.3592 9.65427   4
   4 -19   9 19.9706 25.4686   4
   4 -19  10 26.0853 31.1924   4
   4 -20 -11 43.1100 28.2733   4
   4 -20 -10 25.7719 27.9334   4
   4 -20  -9-13.4385 17.7733   4
   4 -20  -8 2.26776 13.8166   4
  -4 -20   8 8.15333 27.3141   6
   4 -20  -7 57.9164 40.2286   4
   4 -20  -6 76.1759 46.0153   4
   4 -20  -5 78.0425 50.4528   4
   4 -20  -4-2.22666 9.97003   4
   4 -20  -3-4.24768 16.6888   4
   4 -20  -2 59.2477 40.9037   4
   4 -20  -1 28.0582 39.9427   4
   4 -20   0 283.370 87.0425   4
   4 -20   1 32.2559 26.0085   4
   4 -20   2 48.7653 38.4333   4
   4 -20   3 276.851 81.2062   4
  -4 -20  -4-36.5438 34.7374   2
   4 -20   4 13.4821 19.6474   4
   4 -20   5-13.9656 26.9232   4
  -4 -20  -5 11.5214 7.94901   2
   4 -20   6 28.8873 26.9506   4
  -4 -20  -6 27.0642 20.5122   2
   4 -20   7 12.2120 25.8118   4
  -4 -20  -7 64.9273 36.8800   2
   4 -20   8 79.9069 47.8544   4
   4 -20   9 14.0151 18.8219   4
   4 -20  10 40.2935 31.0912   4
   4 -21  -7 95.8883 54.9947   4
  -4 -21   7 45.9189 31.9840   6
   4 -21  -6-64.4944 40.3823   4
  -4 -21   6 0.53640 6.56717   6
   4 -21  -5 74.2661 43.0824   4
   4 -21  -4 38.0544 43.7690   4
   4 -21  -3-15.9676 27.0282   4
   4 -21  -2 23.9062 27.2779   4
   4 -21  -1 100.653 58.6953   4
   4 -21   0 36.9982 33.9751   4
   4 -21   1 31.8488 34.3579   4
   4 -21   2 56.3024 34.0140   4
   4 -21   3 72.0591 49.0511   4
  -4 -21  -4-7.60501 29.9986   2
   4 -21   4 52.0517 41.9972   4
  -4 -21  -5 19.3673 19.8864   2
   4 -21   5 47.4841 23.0781   4
   4 -21   6 101.287 56.8929   4
  -4 -21  -6-38.7238 32.5847   2
   4 -21   7 11.9221 24.8234   4
   4 -21   8 67.7235 44.6056   4
  -4 -22   6 13.5272 24.3272   6
  -4 -22   5 17.4191 18.8469   6
  -4 -22   4 21.6576 24.0705   6
  -4 -22   3-31.1468 26.6359   6
  -4 -22   2-37.2378 28.1537   6
  -4 -22   1 19.4644 14.6974   6
   4 -22  -1 80.7701 50.4947   4
   4 -22   0 18.1299 33.6588   4
  -4 -22   0-9.80272 14.2429   6
   4 -22   1 8.70279 40.0598   4
  -4 -22  -1 11.6510 5.84192   6
  -4 -22  -5 51.0189 31.0341   2
  -4 -23   4 7.66560 28.2242   6
  -4 -23   3 1.69169 13.0941   6
  -4 -23   2 0.10015 17.9355   6
  -4 -23   1 2.46813 18.0739   6
  -4 -23   0 13.2604 20.2497   6
  -4 -24   2-60.1720 38.1360   6
  -4 -24   1 7.66696 14.0007   6
  -5   0  17 64.7420 40.6813   5
  -5   0  16-3.91572 11.1119   5
   5   0 -16 4.68803 9.27710   1
  -5   0  15 48.4233 29.4213   5
  -5   0  15 24.7885 12.9187   3
   5   0 -15 54.6650 24.0986   1
  -5   0  14 13.0122 16.6169   5
  -5   0  14-3.41777 11.7072   3
   5   0 -14 8.50254 12.8689   1
  -5   0  13 190.662 57.2879   5
  -5   0  13 123.602 35.1925   3
   5   0 -13 150.957 34.7391   1
   5   0 -12 14.8880 11.7456   1
  -5   0  12-8.12502 17.1988   5
  -5   0  12-12.4897 5.37274   3
  -5   0  11 52.6801 21.4435   3
  -5   0  11 41.0716 21.1507   5
   5   0 -11 70.1936 18.7731   1
  -5   0  10-7.36356 4.51924   5
  -5   0  10 8.95924 12.0416   3
   5   0 -10-5.24889 8.27330   1
  -5   0   9 19.1297 12.5074   3
  -5   0   9 49.4768 27.0850   5
  -5   0   8 11.0658 17.9794   3
   5   0  -8 5.86009 5.44039   2
  -5   0   7 398.997 31.2176   1
  -5   0   7 387.046 57.2311   3
  -5   0   7 392.849 58.2307   4
   5   0  -7 433.832 35.9376   2
  -5   0   6-12.6950 16.9813   3
  -5   0   6 15.9548 13.2989   4
  -5   0   6-1.26939 3.39880   1
  -5   0   5 210.205 41.8504   3
  -5   0   5 206.464 18.3830   1
  -5   0   5 192.684 39.0591   4
  -5   0   4-13.8070 15.8835   3
  -5   0   4-11.4297 13.8625   4
  -5   0   4-1.86436 2.18542   1
  -5   0   3 2361.39 131.779   4
  -5   0   3 1987.29 71.1317   2
  -5   0   3 2063.79 132.749   3
  -5   0   2-0.72995 12.1973   3
  -5   0   2-8.79006 5.68279   4
   5   0  -1 55.5208 20.3440   3
  -5   0   1 64.2322 20.5795   3
  -5   0   1 57.0746 18.0914   4
   5   0   0-3.04171 4.36693   3
  -5   0   0 0.47811 14.1208   3
  -5   0   0-5.17526 4.83203   4
   5   0   1 83.9053 25.4373   3
  -5   0  -1 67.9998 20.9559   3
  -5   0  -1 51.3240 18.7146   4
   5   0   2 5.37549 7.36085   3
  -5   0  -2 3.33102 8.29283   3
  -5   0  -2-8.35241 8.56903   4
  -5   0  -3 1071.25 77.1461   4
   5   0   3 1066.07 88.6617   3
  -5   0  -3 875.184 85.4623   3
   5   0   4 18.6230 13.6930   3
  -5   0  -4-2.06552 5.65064   3
  -5   0  -4-1.37657 7.74682   4
  -5   0  -5 349.240 39.0152   4
  -5   0  -5 254.919 45.3900   3
   5   0   5 307.915 46.4978   3
   5   0   6-1.33651 9.02739   3
  -5   0  -6 0.94760 4.74811   4
   5   0   7 7.46507 5.03923   3
  -5   0  -7 16.7806 6.10705   4
  -5   0  -8 39.9912 25.0269   1
   5   0   8-3.28456 7.27439   3
  -5   0  -9 890.251 100.531   1
  -5   0 -10 7.00439 6.52496   1
  -5   0 -11 10.5482 11.5319   1
  -5   0 -12 15.3294 5.78442   1
  -5   0 -13 122.507 49.0866   1
  -5   0 -14 2.35971 13.7689   1
  -5   0 -15-2.67834 21.2488   1
  -5  -1  17 36.7176 36.9914   5
   5  -1 -17 41.1104 24.3303   1
  -5   1  16 3.50047 6.00077   5
  -5  -1  16 23.8059 14.0403   5
   5  -1 -16 2.13328 3.37687   1
   5   1 -16-0.45735 6.61865   1
  -5  -1  15 1.69014 6.79704   5
  -5   1  15 9.46022 4.66435   3
  -5   1  15 24.3758 15.2248   5
   5  -1 -15 35.0273 18.6421   1
   5   1 -15 41.4989 21.4698   1
  -5   1  14 19.5852 13.7156   3
  -5  -1  14 6.96911 11.3982   5
  -5   1  14-15.4566 22.9358   5
  -5  -1  14 15.4845 14.0937   3
   5  -1 -14 30.8366 18.8437   1
   5   1 -14-4.31551 6.53610   1
  -5   1  13 18.4068 21.7093   3
  -5  -1  13 1.19964 11.9445   5
  -5   1  13 1.23754 8.37968   5
  -5  -1  13 9.44125 8.98149   3
   5   1 -13 10.3175 12.4014   1
   5  -1 -13 3.07950 5.37117   1
  -5   1  12-5.16033 9.65332   3
  -5   1  12 23.9395 20.4765   5
  -5  -1  12 20.7008 8.85193   3
  -5  -1  12-1.42868 8.36966   5
   5   1 -12 17.6574 11.4042   1
   5  -1 -12 2.00965 3.04250   1
  -5   1  11 8.78927 6.48814   3
  -5  -1  11 13.0171 16.5660   5
  -5   1  11-6.84023 8.84943   5
  -5  -1  11 15.5909 11.9724   3
   5  -1 -11 1.67011 4.35405   1
   5   1 -11 12.7129 11.7524   1
  -5   1  10 77.4249 26.7005   3
  -5  -1  10 86.5928 35.2670   5
  -5   1  10 35.0764 17.2162   5
  -5  -1  10 83.8034 24.9449   3
   5   1 -10 116.130 22.5186   1
  -5   1   9 19.7223 10.4981   1
  -5   1   9 3.90928 10.2308   3
  -5   1   9 11.1658 18.2781   5
  -5  -1   9 18.3152 12.0186   3
   5  -1  -9 11.3476 5.14047   2
   5   1  -9-0.76880 2.62623   1
  -5   1   8 490.767 73.7911   5
  -5   1   8 547.091 44.3066   1
   5   1  -8 627.506 44.6246   2
   5  -1  -8 637.295 52.7115   2
  -5   1   8 529.856 70.3463   3
  -5  -1   8 523.893 68.1037   3
  -5   1   7 263.431 49.1462   3
  -5   1   7 290.462 29.4146   1
  -5  -1   7 241.161 42.8302   3
  -5  -1   7 289.050 50.5431   4
  -5   1   7 288.389 48.9999   4
   5   1  -7 269.449 24.3364   2
   5  -1  -7 269.292 31.9388   2
  -5   1   6 376.647 57.7944   3
  -5   1   6 366.363 31.7887   1
  -5  -1   6 413.995 58.8295   4
  -5   1   6 394.277 57.3660   4
  -5  -1   6 374.972 57.7759   3
  -5   1   5 32.9738 21.3405   3
  -5   1   5 21.1556 7.09000   1
  -5  -1   5-6.20612 19.0807   3
  -5  -1   5 14.0213 12.0213   4
  -5   1   5 20.8561 11.0290   4
  -5   1   4 122.355 32.8097   3
  -5  -1   4 109.437 22.1053   3
  -5  -1   4 154.759 33.9008   4
  -5   1   4 143.281 30.8920   4
   5   1  -4 96.4500 26.9670   3
  -5   1   3 388.092 56.2392   3
  -5  -1   3 414.326 56.3597   3
  -5  -1   3 454.474 57.3576   4
  -5   1   3 487.829 59.6705   4
  -5  -1   3 390.118 23.6173   2
  -5   1   3 415.155 33.5421   2
   5   1  -3 418.460 58.8591   3
  -5  -1   2 348.905 53.6712   3
  -5  -1   2 474.301 57.3968   4
  -5   1   2 413.459 53.3275   4
   5   1  -2 498.294 66.3269   3
  -5   1   2 407.361 58.4216   3
   5  -1  -1 2222.53 124.730   4
  -5  -1   1 2310.67 126.036   4
  -5   1   1 2323.90 126.969   4
   5   1  -1 2107.96 132.081   3
  -5   1   1 2131.31 135.495   3
  -5  -1   1 1940.43 129.764   3
   5   1   0 206.836 39.4931   3
  -5   1   0 233.936 44.5993   3
   5  -1   0 247.289 38.9603   4
  -5  -1   0 221.807 40.3794   3
  -5  -1   0 280.636 40.8245   4
  -5   1   0 235.755 37.5324   4
  -5  -1  -1 3199.85 140.808   4
   5  -1   1 3033.83 142.317   4
  -5   1  -1 3134.45 143.634   4
   5   1   1 2951.01 155.484   3
  -5   1  -1 2795.65 156.089   3
  -5  -1  -1 2581.49 151.724   3
  -5  -1  -2 3715.18 151.290   4
  -5   1  -2 3864.08 156.813   4
   5   1   2 3851.53 177.186   3
  -5   1  -2 3339.02 173.831   3
  -5  -1  -2 3260.84 169.587   3
  -5   1  -3 357.736 52.7015   3
  -5  -1  -3 360.606 43.1708   4
  -5   1  -3 437.264 47.8807   4
  -5  -1  -3 348.134 53.8348   3
   5   1   3 346.366 51.8294   3
   5   1   4 45.3091 20.0872   3
  -5   1  -4 29.3335 9.08223   3
  -5  -1  -4 49.7248 18.8234   3
  -5  -1  -4 69.3119 16.2649   4
  -5   1  -4 39.5438 13.8542   4
  -5  -1  -5 118.538 28.8842   1
   5   1   5 113.603 28.2118   3
  -5   1  -5 141.773 31.9650   3
  -5  -1  -5 139.101 24.5328   4
  -5   1  -5 129.769 24.5673   4
  -5   1  -6 879.355 86.8914   3
  -5  -1  -6 1076.20 91.7292   1
  -5  -1  -6 1197.29 71.2530   4
  -5   1  -6 1019.33 66.8792   4
   5   1   6 1023.15 86.9751   3
  -5  -1  -7 743.173 80.2089   1
  -5  -1  -7 720.048 50.1037   4
   5   1   7 621.485 65.8315   3
  -5  -1  -8 1657.88 128.407   1
   5   1   8 1335.15 97.9109   3
  -5  -1  -9 802.274 91.0299   1
   5   1   9 420.707 53.6293   3
  -5   1 -10 706.902 91.9571   1
  -5  -1 -10 808.577 95.8777   1
  -5   1 -11 173.311 47.6448   1
  -5  -1 -11 185.511 48.4918   1
  -5   1 -12-3.58184 14.5781   1
  -5  -1 -12-0.23717 7.14530   1
  -5   1 -13 155.981 50.5682   1
  -5  -1 -13 169.944 51.4922   1
  -5   1 -14 8.03593 14.5183   1
  -5  -1 -14 15.5526 14.3780   1
  -5   1 -15 37.1029 28.3908   1
  -5  -1 -15 69.1816 39.2139   1
  -5  -2  18 5.36285 39.8604   5
  -5  -2  17 7.71242 22.8229   5
   5  -2 -17-21.6894 16.3851   1
  -5  -2  16 135.673 55.5464   5
   5  -2 -16 146.266 44.6628   1
  -5   2  15 35.2521 23.3936   3
   5   2 -15 59.4262 23.4238   1
  -5  -2  15 19.3710 25.6715   5
  -5   2  15-6.45722 27.8743   5
   5  -2 -15 14.2605 12.8033   1
   5  -2 -14 14.5971 11.3866   1
  -5   2  14-2.43053 7.87564   3
   5   2 -14-0.55094 3.85814   1
  -5  -2  14 7.98023 6.88172   5
  -5   2  14 15.2655 10.5785   5
  -5  -2  14 8.75983 12.6685   3
  -5   2  13-10.5896 15.1428   3
  -5  -2  13 8.08973 20.2698   5
   5   2 -13 15.7232 14.7707   1
  -5   2  13 9.81435 19.9834   5
  -5  -2  13 14.2904 13.5413   3
   5  -2 -13-3.00397 7.68342   1
  -5  -2  12 370.350 76.7064   5
  -5   2  12 375.361 78.0610   5
   5  -2 -12 607.970 69.8764   1
   5   2 -12 613.775 59.5301   1
  -5   2  12 441.469 69.7686   3
  -5  -2  12 447.590 65.4218   3
  -5   2  11 27.2497 14.4794   3
  -5  -2  11 34.1561 28.8250   5
  -5   2  11 17.7201 14.9343   5
  -5  -2  11 0.07885 10.7768   3
   5   2 -11 5.35141 2.15421   1
  -5   2  10 3.74820 8.67183   3
  -5  -2  10 45.7485 29.4646   5
  -5   2  10 9.51826 7.38009   5
  -5   2  10-4.23862 7.21417   1
  -5  -2  10 23.2202 22.9805   3
   5   2 -10 15.3954 11.4519   1
  -5   2   9-8.60453 17.5968   3
  -5   2   9-20.3760 19.7536   5
   5   2  -9 13.6819 9.53739   1
  -5  -2   9 10.2303 10.1141   3
  -5   2   9 2.50522 3.16659   1
   5  -2  -9-4.14109 5.68922   2
  -5   2   8 64.4118 26.9732   3
  -5  -2   8 56.1721 21.5563   3
  -5   2   8 65.9584 16.4217   1
   5  -2  -8 61.2975 17.5045   2
  -5   2   8 51.6294 21.4695   5
  -5   2   7 1346.33 72.6392   1
  -5   2   7 1142.05 116.121   5
   5   2  -7 1147.55 45.0189   2
   5  -2  -7 1295.28 78.4127   2
  -5   2   7 1270.96 112.747   3
  -5  -2   7 1264.60 104.798   3
  -5  -2   6 440.547 61.8121   4
  -5   2   6 462.334 65.7931   4
  -5   2   6 439.842 38.3763   1
  -5   2   6 448.883 64.0825   3
  -5  -2   6 455.451 60.6246   3
   5   2  -5 213.670 42.4339   3
  -5   2   5 200.044 44.3685   3
  -5   2   5 223.751 25.8121   1
  -5  -2   5 218.997 42.3688   3
   5  -2  -5 249.672 42.0276   4
  -5  -2   5 283.482 48.7501   4
  -5   2   5 269.062 48.0523   4
  -5  -2   4 8103.40 271.747   4
   5  -2  -4 6611.00 249.821   4
  -5   2   4 8140.93 273.939   4
  -5   2   4 6785.67 180.191   2
  -5   2   4 6728.27 269.654   3
   5   2  -4 6715.86 262.020   3
  -5  -2   4 6464.25 254.647   3
  -5   2   3 5.99775 10.5028   3
   5   2  -3 4.76599 8.57200   3
  -5  -2   3 12.3894 14.2164   3
  -5  -2   3-0.18893 8.40621   4
   5  -2  -3 1.67240 8.06752   4
  -5   2   3 6.59086 9.80632   4
  -5   2   3 3.58467 5.19721   2
  -5   2   2 97.1262 26.5878   3
  -5  -2   2 121.191 13.8149   1
  -5  -2   2 157.334 37.5675   3
  -5  -2   2 163.180 34.9570   4
   5  -2  -2 135.008 33.5570   4
   5   2  -2 123.590 30.4310   3
  -5   2   2 158.207 32.3480   4
  -5  -2   1 790.614 43.9986   1
  -5  -2   1 922.438 78.5898   4
   5  -2  -1 847.604 78.5729   4
  -5   2   1 892.378 77.6956   4
  -5   2   1 849.323 84.8295   3
   5   2  -1 848.485 81.2569   3
  -5  -2   1 745.281 81.8609   3
  -5  -2   0 5501.64 158.352   1
  -5  -2   0 6442.15 221.801   4
   5  -2   0 6272.30 224.041   4
  -5   2   0 6446.29 221.844   4
  -5   2   0 5527.98 234.742   3
   5   2   0 5619.54 228.981   3
  -5  -2   0 5534.08 229.564   3
  -5   2  -1 38.5248 19.9032   3
   5   2   1 31.3476 15.1050   3
  -5  -2  -1 29.0096 10.8409   1
  -5  -2  -1 24.2462 5.65479   4
   5  -2   1 56.4636 19.3592   4
  -5  -2  -1 22.4007 11.5222   3
  -5   2  -1 33.9918 14.5368   4
  -5  -2  -2 3321.92 174.364   3
  -5  -2  -2 3615.21 138.649   1
   5   2   2 3775.26 178.996   3
   5  -2   2 3776.20 163.476   4
  -5  -2  -2 4001.72 160.423   4
  -5   2  -2 3916.49 161.722   4
  -5   2  -2 3528.35 179.466   3
  -5  -2  -3 766.537 63.2432   1
   5  -2   3 763.956 67.1634   4
  -5  -2  -3 790.787 64.8772   4
  -5   2  -3 808.056 69.0223   4
   5   2   3 773.234 79.3717   3
  -5   2  -3 679.131 74.1198   3
   5   2   4 248.764 44.2228   3
  -5   2  -4 205.760 39.1505   3
  -5  -2  -4 275.763 36.0028   4
  -5  -2  -4 243.722 36.8884   1
   5  -2   4 249.471 36.5746   4
  -5   2  -4 294.461 38.8031   4
   5   2   5 86.4075 27.0846   3
  -5   2  -5 49.3387 15.3091   3
   5  -2   5 69.4817 19.3161   4
  -5  -2  -5 99.1088 24.4093   1
  -5  -2  -5 63.5976 18.0827   4
  -5   2  -5 96.8866 21.2045   4
  -5  -2  -6 499.572 62.1616   1
  -5  -2  -6 580.291 49.5579   4
   5   2   6 525.189 62.5507   3
  -5   2  -6 512.187 64.5207   3
   5   2   7 103.137 27.1870   3
  -5  -2  -7 123.417 32.8361   1
  -5   2  -7 122.003 29.5933   3
  -5  -2  -7 104.640 19.6339   4
   5   2   8 73.1531 22.8498   3
  -5  -2  -8 45.4546 20.3278   1
  -5  -2  -8 35.8280 9.49412   4
   5   2   9 25.6360 12.8610   3
  -5  -2  -9 48.5606 24.8474   1
   5   2  10 14.1820 13.5194   3
  -5  -2 -10 37.1401 20.0182   1
  -5   2 -11 30.1607 16.6896   1
  -5  -2 -11 50.6761 28.4663   1
  -5   2 -12 265.968 64.7088   1
  -5  -2 -12 283.985 61.1453   1
  -5   2 -13 19.8176 25.0940   1
  -5  -2 -13 39.7995 23.4950   1
  -5   2 -14 23.1632 18.3903   1
  -5  -2 -14 51.3696 31.6995   1
  -5   2 -15 41.3406 32.7698   1
  -5  -2 -15 7.78471 22.9144   1
  -5  -3  18-12.2062 18.0636   5
  -5  -3  17 30.1829 37.9669   5
   5  -3 -17 30.7362 21.1805   1
  -5  -3  16 37.9292 11.1550   5
   5  -3 -16 34.8073 24.3254   1
   5  -3 -15-12.4823 12.0634   1
  -5   3  15 7.30072 15.4961   3
  -5  -3  15 16.9410 14.4508   5
  -5   3  15 0.54103 17.6827   5
   5   3 -15-1.88715 4.44872   1
  -5   3  14-9.36056 13.4098   3
  -5  -3  14-25.3465 25.2509   5
  -5   3  14 11.8448 22.5055   5
   5  -3 -14 12.4015 13.7945   1
   5   3 -14 18.7087 13.2017   1
  -5   3  13 14.4424 17.8749   3
  -5  -3  13 10.4864 17.9815   5
  -5   3  13-2.79607 11.4160   5
  -5  -3  13 26.3285 16.3998   3
   5   3 -13 1.16609 2.58625   1
   5  -3 -13 22.8764 16.5536   1
  -5   3  12 16.4781 20.1983   3
  -5  -3  12 9.24216 23.0036   5
  -5   3  12 2.00597 15.0770   5
  -5  -3  12 7.44141 10.7210   3
   5   3 -12-3.02429 5.73969   1
  -5   3  11 120.365 38.3801   3
  -5  -3  11 122.754 46.0648   5
  -5   3  11 86.8584 32.1812   5
  -5   3  11 38.0273 14.8783   1
  -5  -3  11 156.587 37.5475   3
   5   3 -11 153.316 26.6904   1
  -5   3  10 72.7332 27.8557   3
  -5   3  10 90.5232 35.0430   5
  -5  -3  10 65.8984 27.4722   3
   5   3 -10 84.1597 18.0596   1
  -5   3  10 63.3527 19.1555   1
   5  -3 -10 64.6822 22.2728   2
  -5   3   9 81.0227 30.5079   3
  -5   3   9 90.3727 28.1479   5
  -5  -3   9 72.6117 26.8813   3
   5   3  -9 102.133 17.2062   1
  -5   3   9 108.273 24.3454   1
   5  -3  -9 107.051 27.6499   2
  -5   3   8 373.672 66.7907   5
  -5   3   8 488.339 48.1147   1
   5   3  -8 471.159 31.4113   1
   5  -3  -8 484.689 53.7445   2
  -5   3   8 488.444 71.9500   3
  -5  -3   8 412.484 61.3136   3
   5  -3  -7 626.855 74.1473   4
  -5   3   7 731.858 57.1101   1
  -5   3   7 746.762 88.7734   5
   5  -3  -7 668.167 60.5865   2
  -5   3   7 694.489 83.2423   3
   5   3  -7 716.494 81.6162   3
  -5  -3   7 681.414 75.9610   3
   5  -3  -6 881.011 85.5111   4
  -5   3   6 1018.25 95.8148   4
  -5   3   6 862.086 92.9668   5
  -5   3   6 985.437 63.9575   1
  -5   3   6 1026.72 102.907   3
   5   3  -6 951.393 94.1048   3
  -5  -3   6 923.918 88.5966   3
   5  -3  -5 3157.86 167.237   4
  -5   3   5 3200.20 119.520   1
  -5   3   5 3615.10 181.578   4
  -5   3   5 2954.38 179.300   3
   5   3  -5 3332.40 176.871   3
  -5  -3   5 3137.92 169.895   3
   5  -3  -4 603.681 68.0742   4
  -5   3   4 742.475 78.2359   4
  -5   3   4 595.592 47.5201   2
  -5   3   4 602.040 74.4227   3
   5   3  -4 671.206 76.1552   3
  -5  -3   4 676.852 74.9093   3
   5  -3  -3 867.364 84.9460   4
  -5   3   3 965.223 87.6212   4
  -5   3   3 802.127 58.7839   2
  -5   3   3 777.600 90.6965   3
   5   3  -3 897.849 87.8866   3
  -5  -3   3 866.456 87.4574   3
  -5  -3   2 4720.25 214.705   3
   5  -3  -2 5110.78 207.270   4
  -5  -3   2 4808.00 115.233   1
  -5   3   2 5819.93 220.561   4
  -5   3   2 4904.98 225.949   3
   5   3  -2 5117.04 219.639   3
  -5  -3   1 529.965 69.6166   3
  -5  -3   1 536.665 36.0524   1
   5  -3  -1 512.565 60.5315   4
  -5   3   1 595.299 65.3751   4
  -5   3   1 568.629 72.7646   3
   5   3  -1 582.352 70.3563   3
  -5   3   0 40.1604 18.4259   3
   5   3   0 55.9607 23.8829   3
   5  -3   0 64.5124 19.4102   4
  -5  -3   0 49.2273 23.7783   3
  -5   3   0 51.1035 19.2836   4
  -5  -3   0 34.7605 9.18362   1
  -5   3  -1 289.740 49.0590   3
  -5  -3  -1 315.642 34.6768   1
   5  -3   1 326.208 48.8943   4
  -5   3  -1 389.562 50.1882   4
   5   3   1 335.168 53.0131   3
  -5  -3  -2 2127.78 103.369   1
  -5  -3  -2 2487.73 124.975   4
   5  -3   2 2219.26 125.183   4
  -5   3  -2 2304.95 124.492   4
  -5   3  -2 2149.69 140.123   3
   5   3   2 2220.81 138.453   3
  -5  -3  -3 770.042 64.1975   1
  -5  -3  -3 700.743 67.8804   4
  -5   3  -3 736.430 66.2258   4
   5  -3   3 776.446 68.4303   4
  -5   3  -3 656.052 73.5369   3
   5   3   3 804.966 80.0874   3
  -5  -3  -4 2286.48 123.339   1
  -5   3  -4 2236.05 139.440   3
  -5  -3  -4 2624.96 121.968   4
   5  -3   4 2394.54 123.049   4
  -5   3  -4 2458.67 122.184   4
   5   3   4 2483.91 147.407   3
   5   3   5 283.611 47.5696   3
  -5   3  -5 211.572 41.1174   3
  -5  -3  -5 249.948 36.1562   4
   5  -3   5 251.878 36.4303   4
  -5  -3  -5 258.417 41.6735   1
  -5   3  -5 284.446 38.6321   4
   5  -3   6 478.941 49.8321   4
  -5  -3  -6 476.955 45.4135   4
  -5  -3  -6 403.893 55.1481   1
   5   3   6 477.098 62.2004   3
  -5   3  -6 409.166 55.5263   3
   5   3   7 274.690 46.7601   3
   5  -3   7 288.606 36.7878   4
  -5  -3  -7 268.231 31.9553   4
  -5   3  -7 259.251 44.1780   3
  -5  -3  -7 274.382 47.5585   1
  -5  -3  -8 584.922 74.9820   1
   5   3   8 563.057 67.1443   3
   5   3   9 55.2841 21.1582   3
  -5  -3  -9 102.457 34.7357   1
   5   3  10 76.6747 23.0343   3
  -5  -3 -10 367.401 65.5409   1
  -5  -3 -11 249.182 54.9035   1
  -5   3 -12 30.8575 22.0543   1
  -5  -3 -12-19.4574 20.1660   1
  -5   3 -13 45.6860 31.0735   1
  -5  -3 -13 65.4037 33.1659   1
  -5  -3 -14 35.7963 27.3535   1
  -5   3 -14 87.0948 40.2910   1
  -5  -3 -15-16.8571 9.13965   1
  -5   3 -15 46.0186 36.1605   1
  -5  -4  18 45.9843 38.6678   5
  -5  -4  17 48.1042 34.5486   5
   5  -4 -17 0.29862 4.28797   1
  -5  -4  16 38.4639 31.2201   5
   5  -4 -16 84.0737 34.3743   1
  -5   4  15 60.3484 26.3178   3
  -5  -4  15 30.9137 25.1218   5
   5   4 -15 57.0289 21.8298   1
  -5   4  14 13.7863 13.3559   3
  -5  -4  14 17.2383 9.48365   5
  -5   4  14-13.8128 17.9437   5
   5   4 -14-6.18240 12.4354   1
  -5  -4  13 400.081 83.7466   5
  -5   4  13 448.013 90.0673   5
   5   4 -13 488.513 56.0512   1
  -5   4  13 527.593 81.0423   3
  -5   4  12 112.481 35.8643   3
  -5  -4  12 70.8002 35.4874   5
  -5   4  12 154.960 51.7960   5
   5  -4 -12 88.3269 31.7616   2
   5   4 -12 125.913 27.0113   1
  -5  -4  11-31.2921 22.6933   5
  -5   4  11 22.8154 28.3900   5
  -5   4  11-1.07829 10.5766   1
  -5  -4  11 14.2095 18.6809   3
   5   4 -11 14.2917 7.92721   1
   5  -4 -11 3.94610 8.78680   2
  -5   4  11 46.5709 26.9181   3
  -5   4  10 285.286 62.2321   5
   5   4 -10 351.356 35.5364   1
  -5  -4  10 321.183 54.7168   3
  -5   4  10 227.401 37.1544   1
   5  -4 -10 280.516 45.8866   2
  -5   4   9 94.0701 32.7482   5
   5  -4  -9 124.577 31.7126   4
  -5  -4   9 204.923 45.3099   3
   5  -4  -9 155.390 32.9858   2
   5   4  -9 130.178 18.6744   1
  -5   4   9 136.084 26.4830   1
   5   4  -8 222.008 48.4220   3
  -5   4   8 195.076 44.8801   5
  -5   4   8 239.243 35.6028   1
   5  -4  -8 208.855 41.6218   4
  -5  -4   8 236.997 46.7625   3
   5   4  -8 196.621 18.6278   1
   5  -4  -8 236.969 39.3735   2
  -5  -4   7 437.934 61.3540   3
  -5   4   7 459.439 68.4222   5
   5  -4  -7 507.557 68.3575   4
  -5   4   7 451.698 47.2314   1
   5  -4  -7 452.508 52.8645   2
   5   4  -7 518.093 68.7679   3
   5   4  -6 3.98289 9.51884   3
  -5   4   6-5.20145 11.4326   5
   5  -4  -6-2.13032 4.38814   4
  -5  -4   6-4.66637 7.63737   3
  -5   4   6 5.52433 6.52895   1
  -5   4   5 34.5432 14.5391   5
   5   4  -5 41.6661 21.8465   3
  -5   4   5 26.0701 9.70516   1
   5  -4  -5 2.73023 6.84198   4
  -5  -4   5 13.4868 13.7762   3
  -5   4   5 34.0067 17.9147   4
  -5  -4   4 1780.63 126.110   3
   5  -4  -4 1647.61 118.726   4
  -5   4   4 2000.88 132.986   4
  -5   4   4 1667.06 89.4248   2
   5   4  -4 1864.18 130.126   3
   5   4  -3 184.627 40.2274   3
   5  -4  -3 135.993 32.9957   4
  -5  -4   3 175.264 40.0727   3
  -5   4   3 161.579 37.0547   4
  -5   4   3 132.299 25.3391   2
   5   4  -2 106.422 35.6095   3
  -5  -4   2 83.3485 12.3992   1
   5  -4  -2 19.8505 8.33707   4
  -5  -4   2 107.561 36.0371   3
  -5   4   2 62.9682 21.1308   4
   5  -4  -1 5744.88 234.003   4
  -5   4   1 7059.10 250.381   4
  -5  -4   1 5993.75 156.618   1
   5   4  -1 6455.06 252.286   3
  -5  -4   0 322.622 32.6720   1
  -5   4   0 357.206 51.3029   4
   5  -4   0 307.207 48.4742   4
  -5   4   0 292.905 51.1145   3
   5   4   0 342.668 53.5876   3
   5  -4   1 2201.77 128.761   4
  -5  -4  -1 1964.27 94.5140   1
  -5   4  -1 2244.32 126.970   4
  -5   4  -1 1821.95 138.959   3
   5   4   1 2056.14 135.781   3
  -5   4  -2 291.678 55.6161   3
  -5  -4  -2 340.987 39.6505   1
   5   4   2 303.541 50.2360   3
   5  -4   2 369.379 51.9813   4
  -5   4  -2 366.773 49.8623   4
   5  -4   3 2333.86 130.759   4
  -5   4  -3 2458.93 128.827   4
  -5  -4  -3 2479.04 121.887   1
  -5   4  -3 2141.08 142.368   3
   5   4   3 2526.77 152.257   3
  -5  -4  -4 1672.05 105.615   1
   5  -4   4 1639.46 105.790   4
  -5   4  -4 1755.72 106.867   4
  -5   4  -4 1571.88 117.906   3
   5   4   4 1784.78 126.431   3
  -5   4  -5 126.775 31.7961   3
   5   4   5 143.689 35.2070   3
  -5  -4  -5 155.978 28.0136   4
   5  -4   5 126.891 26.7691   4
  -5  -4  -5 139.129 28.7078   1
  -5   4  -6 85.1298 23.1545   3
   5   4   6 120.130 32.4326   3
  -5  -4  -6 106.562 22.8990   4
   5  -4   6 98.7477 23.4905   4
  -5  -4  -6 107.026 29.1732   1
   5  -4   7 356.239 42.7535   4
  -5  -4  -7 278.490 33.3088   4
  -5  -4  -7 345.861 54.5064   1
   5   4   7 328.082 55.3083   3
  -5   4  -7 383.378 53.2323   3
  -5   4  -8 810.008 76.4721   3
  -5  -4  -8 661.565 79.0317   1
   5  -4   8 766.430 60.6762   4
   5   4   8 527.259 68.4958   3
   5   4   9 250.504 46.0539   3
   5  -4   9 469.656 43.7292   4
  -5  -4  -9 358.328 61.1848   1
   5   4  10 7.90819 8.27896   3
  -5   4 -10-9.36467 8.92199   5
  -5  -4 -11 15.4935 10.0680   1
  -5  -4 -12 158.225 48.0118   1
  -5   4 -13 27.0286 17.4931   1
  -5  -4 -13 28.1761 12.8172   1
  -5  -4 -14 30.1018 25.8626   1
  -5   4 -14 0.91473 16.1462   1
  -5  -4 -15 88.5326 42.9114   1
  -5   4 -15 32.0048 26.5797   1
  -5  -5  18 37.9145 40.3002   5
  -5  -5  18 14.8508 14.6187   6
  -5  -5  17 78.7546 42.0604   5
  -5  -5  16 4.16526 17.4758   5
  -5   5  15 35.1881 30.6636   3
  -5  -5  15-4.90290 12.5782   5
  -5   5  14-6.45001 15.8220   3
  -5  -5  14-8.04972 12.3367   5
   5   5 -14 13.5557 12.4171   1
  -5  -5  13 41.9671 26.8023   5
  -5   5  13-5.27020 20.0151   5
   5   5 -13 39.3712 16.9051   1
   5  -5 -13 23.9268 18.5775   2
  -5   5  13 20.7342 6.39180   3
  -5   5  12 672.477 110.290   5
   5   5 -12 744.089 61.5319   1
   5  -5 -12 742.270 87.8056   2
  -5  -5  12 600.506 96.6608   5
   5   5 -11 33.1890 10.9003   1
  -5   5  11 15.0086 15.7162   5
   5  -5 -11 35.4507 17.7174   2
   5   5 -10 31.4728 9.37846   1
  -5   5  10 24.3599 26.2375   5
   5  -5 -10 16.4183 6.31639   4
   5  -5 -10 23.5629 12.3621   2
  -5   5  10 9.19325 9.32488   1
  -5   5   9 1390.04 135.429   5
  -5   5   9 1299.51 92.5287   1
   5   5  -9 1603.39 67.7566   1
   5  -5  -9 1524.70 122.717   4
   5  -5  -9 1606.11 115.507   2
   5   5  -9 1636.20 131.998   3
  -5   5   8 315.423 60.8792   5
   5   5  -8 375.372 25.9507   1
   5  -5  -8 427.292 64.0777   4
  -5   5   8 394.183 48.3968   1
   5  -5  -8 386.466 54.6500   2
   5   5  -8 407.091 64.1407   3
   5   5  -7 225.501 46.5391   3
  -5   5   7 211.615 45.7002   5
   5  -5  -7 160.762 37.1473   4
  -5   5   7 216.927 33.9029   1
   5  -5  -7 192.959 36.1648   2
  -5   5   6 161.973 29.0825   1
   5   5  -6 152.807 38.7667   3
  -5   5   6 148.378 37.0308   5
   5  -5  -6 174.597 36.8268   4
  -5   5   5 182.174 41.6347   5
   5  -5  -5 262.216 44.5067   4
  -5   5   5 317.202 39.9193   1
   5   5  -5 287.818 53.0681   3
  -5   5   4 791.221 80.3715   5
   5  -5  -4 808.854 82.8395   4
  -5   5   4 1017.22 96.9613   4
  -5   5   4 889.929 66.8736   2
   5   5  -4 929.401 93.1734   3
   5   5  -3 19.4980 18.8279   3
   5  -5  -3-10.1140 12.2722   4
  -5   5   3 13.7987 20.0656   4
  -5   5   3 2.67411 3.93410   2
   5  -5  -2 392.952 58.2740   4
  -5   5   2 528.998 64.7160   4
  -5  -5   2 481.552 32.1235   2
   5   5  -2 463.991 65.0399   3
   5  -5  -1 2518.57 147.031   4
  -5   5   1 2737.03 150.462   4
  -5  -5   1 2428.44 91.5016   1
   5   5  -1 2521.23 153.953   3
   5  -5   0 716.241 76.2295   4
  -5   5   0 753.304 75.2253   4
  -5  -5   0 730.051 51.9223   1
   5   5   0 727.050 80.5315   3
   5  -5   1 1490.51 109.223   4
  -5  -5  -1 1406.83 80.3444   1
  -5   5  -1 1517.81 106.838   4
   5   5   1 1399.08 114.367   3
  -5  -5  -2 3748.82 149.004   1
   5  -5   2 3825.42 180.033   4
  -5   5  -2 4112.62 178.110   4
  -5   5  -2 3421.88 191.608   3
   5   5   2 3940.34 198.556   3
  -5   5  -3 14.8521 13.1137   3
  -5  -5  -3 24.8040 18.2099   1
   5   5   3 31.1890 16.8167   3
   5  -5   3 18.5301 12.6989   4
  -5   5  -3 31.0196 13.1565   4
  -5   5  -4-0.57938 8.98491   3
  -5  -5  -4-2.92929 6.16390   1
   5   5   4 2.48475 7.29040   3
   5  -5   4 11.4276 8.51600   4
  -5  -5  -5 2605.08 143.459   1
   5  -5   5 2419.66 136.192   4
  -5   5  -5 2632.73 156.238   3
   5   5   5 2884.15 170.318   3
  -5  -5  -6 291.707 48.3210   1
   5   5   6 278.871 51.9539   3
   5  -5   6 240.064 38.9314   4
  -5   5  -6 230.349 42.6774   3
  -5  -5  -7 2141.30 140.770   1
  -5  -5  -7 1267.43 81.4234   4
   5  -5   7 2359.95 123.079   4
  -5   5  -7 2246.22 134.779   3
  -5  -5  -8 3.80033 9.46939   1
  -5   5  -8-0.92870 9.42162   3
  -5  -5  -8 2.42864 4.95143   4
   5  -5   8 8.32469 7.93290   4
  -5  -5  -9 189.711 43.6013   1
  -5   5  -9 185.939 36.1576   5
   5  -5   9 210.122 31.9655   4
  -5   5  -9 185.557 36.2884   3
  -5  -5 -10-0.51065 8.95850   1
   5  -5  10 0.35337 2.22095   4
  -5  -5 -11 545.724 87.1369   1
  -5  -5 -12 7.44447 21.2875   1
  -5  -5 -13 15.3949 5.28144   1
  -5   5 -14 35.2837 34.9238   1
  -5  -5 -14 30.3271 31.2483   1
  -5   5 -15-21.2436 20.3341   1
  -5  -5 -15 53.0694 30.7421   1
  -5  -6  18-35.8027 29.1985   5
  -5  -6  18-6.35455 7.89714   6
  -5  -6  17 0.09536 12.9300   5
  -5  -6  16 3.26802 9.11141   5
   5  -6 -16 129.098 46.2243   2
  -5   6  15 29.0612 23.8659   3
  -5  -6  15 40.2512 26.1081   5
   5  -6 -15 56.1749 24.6747   2
  -5  -6  14 77.9201 38.1461   5
   5   6 -14 110.317 26.9539   1
   5  -6 -14 145.363 46.4046   2
   5   6 -13 82.4732 20.8380   1
  -5  -6  13 67.4611 39.0597   5
   5  -6 -13 91.5493 34.9751   2
  -5  -6  12 686.228 113.940   5
  -5   6  12 916.585 127.805   5
   5   6 -12 993.320 69.6008   1
   5  -6 -12 1095.17 114.747   2
   5   6 -11 340.404 36.8751   1
  -5   6  11 320.143 73.3109   5
   5  -6 -11 319.852 59.3326   4
   5  -6 -11 334.178 59.9996   2
   5   6 -10 97.0921 31.5213   3
  -5   6  10 132.662 46.5529   5
   5  -6 -10 80.1631 25.9563   4
   5  -6 -10 65.4528 26.5971   2
   5   6 -10 108.099 18.7555   1
   5   6  -9 24.7862 30.0815   3
  -5   6   9 45.3888 32.5846   5
  -5   6   9 8.94905 8.85711   1
   5  -6  -9 27.4191 27.2041   4
   5   6  -9 25.9033 9.06859   1
   5  -6  -9 13.9572 19.7566   2
  -5   6   8 1182.00 121.632   5
   5   6  -8 1244.81 51.1844   1
   5  -6  -8 1276.55 113.100   4
  -5   6   8 1336.78 93.8088   1
   5  -6  -8 1271.19 104.821   2
   5   6  -8 1408.54 120.863   3
   5  -6  -7 179.785 38.0126   2
   5   6  -7 178.803 13.9476   1
   5   6  -7 263.607 50.2264   3
  -5   6   7 188.840 45.7511   5
  -5   6   7 223.150 36.6188   1
   5  -6  -7 166.354 37.9720   4
   5   6  -7 181.905 15.6669   2
   5   6  -6 177.358 40.5980   3
  -5   6   6 192.361 46.7963   5
  -5   6   6 188.289 32.5255   1
   5  -6  -6 154.647 37.4258   4
   5   6  -5 237.164 47.8566   3
   5  -6  -5 225.772 43.4105   4
  -5   6   5 268.933 49.7237   5
  -5   6   4 172.247 36.0216   5
   5   6  -4 223.913 44.4756   3
   5  -6  -4 208.954 41.2117   4
  -5   6   4 259.170 37.8937   2
   5   6  -3 2.97208 2.64497   1
  -5   6   3 16.3391 5.92834   5
   5   6  -3 15.2556 13.1296   3
   5  -6  -3-12.9146 21.1494   4
  -5   6   3 19.9899 14.6179   4
  -5   6   3 12.3564 10.3347   2
   5   6  -2 232.101 23.0159   1
  -5   6   2 245.726 40.1555   5
   5   6  -2 249.845 49.2579   3
   5  -6  -2 212.033 41.9190   4
  -5  -6   2 264.274 26.0999   2
  -5   6   2 293.404 43.9199   2
  -5   6   2 300.233 49.8970   4
   5   6  -1 53.3020 11.6290   1
  -5  -6   1 76.1351 15.9781   1
   5   6  -1 62.8928 22.8201   3
   5  -6  -1 64.7253 22.1589   4
  -5   6   1 63.2991 21.2245   4
   5   6   0 179.275 39.3705   3
   5  -6   0 117.039 32.2424   4
  -5  -6   0 160.619 25.4397   1
  -5   6   0 193.143 36.9600   4
  -5  -6  -1 9.47564 5.22236   1
   5   6   1 17.7308 12.0858   3
   5  -6   1 42.4084 24.1092   4
  -5   6  -1 45.5423 25.9187   4
   5   6   2 354.524 58.8502   3
  -5  -6  -2 247.289 36.8635   1
   5  -6   2 261.939 42.6942   4
  -5   6  -2 307.374 48.1811   4
   5  -6   3 1929.86 127.062   4
  -5  -6  -3 2088.51 117.030   1
  -5  -6  -4 1904.16 116.724   1
   5  -6   4 1667.55 114.814   4
  -5   6  -4 1693.28 129.987   3
  -5   6  -5 245.095 48.3201   3
  -5  -6  -5 269.574 46.1822   1
   5  -6   5 224.346 40.1320   4
  -5  -6  -6 882.302 86.7344   1
   5  -6   6 887.493 82.3131   4
  -5   6  -6 973.928 93.1534   3
  -5   6  -7 117.633 31.4540   3
  -5   6  -7 161.382 27.5203   5
  -5  -6  -7 167.350 39.8088   1
   5  -6   7 124.878 29.6611   4
  -5   6  -8 3244.21 133.486   5
  -5  -6  -8 4568.94 215.948   1
   5  -6   8 4938.64 183.403   4
  -5   6  -8 5149.96 199.509   3
  -5   6  -9 574.173 59.1631   5
  -5  -6  -9 684.293 88.1480   1
   5  -6   9 717.277 66.3865   4
  -5   6  -9 825.537 76.3943   3
  -5  -6 -10 10.9242 16.6423   1
   5  -6  10 13.5726 11.4506   4
  -5  -6 -11 82.0742 30.0337   1
  -5  -6 -12-8.95960 11.5212   1
  -5  -6 -13 11.2509 7.90209   1
  -5  -6 -14 24.4937 26.2346   1
  -5   6 -15 71.9022 44.5495   1
  -5  -6 -15 47.6265 39.2973   1
   5  -7 -18 18.0397 15.4511   2
  -5  -7  18 6.26051 26.9654   5
  -5  -7  18 14.0025 24.4319   6
  -5  -7  17 34.1813 35.1134   5
   5  -7 -17 53.5206 34.4660   2
  -5  -7  16 31.1121 31.1167   5
   5  -7 -16 25.1357 19.8830   2
  -5  -7  15 51.9911 38.8118   5
   5  -7 -15 34.4791 22.7239   2
  -5  -7  14 12.2724 19.7614   5
   5  -7 -14 30.2637 22.0858   2
  -5  -7  13 22.4433 20.2431   5
   5  -7 -13 45.1772 19.4029   2
   5   7 -13 30.9716 14.0374   1
   5  -7 -12 46.3258 25.4800   4
   5  -7 -12 0.15470 9.67347   2
   5   7 -12 2.96624 5.06049   1
   5   7 -11 1034.51 64.8033   1
   5  -7 -11 992.137 106.585   4
   5  -7 -11 1077.46 108.447   2
   5   7 -11 387.084 68.8794   3
  -5   7  10 41.9249 28.0478   5
   5  -7 -10 9.63742 9.34504   4
   5   7 -10 18.9284 7.99973   1
   5  -7 -10 6.30400 12.1976   2
  -5   7   9 69.2325 36.7818   5
   5   7  -9 80.0380 14.5917   1
   5  -7  -9 66.4056 26.8472   4
   5  -7  -9 101.715 32.6949   2
   5   7  -8 793.315 41.9559   1
  -5   7   8 712.651 97.9808   5
   5  -7  -8 866.865 93.5825   4
   5  -7  -8 808.771 86.0481   2
   5   7  -8 836.279 49.0959   2
   5  -7  -7 2.53704 6.38630   2
  -5   7   7-0.79126 7.69927   5
   5  -7  -7 3.83348 13.4972   4
  -5   7   7 17.5907 9.54181   1
   5   7  -7 19.4587 6.15052   2
   5   7  -6 604.512 32.3541   1
  -5   7   6 953.315 99.3625   5
  -5   7   6 1058.09 82.3764   1
   5  -7  -6 1015.49 98.8686   4
  -5   7   5 89.9191 31.2009   5
   5   7  -5 93.7188 11.8700   1
   5  -7  -5 106.359 32.2413   4
   5   7  -4 26.0303 6.90539   1
  -5   7   4 14.7727 6.99593   5
   5  -7  -4 29.0382 19.8360   4
  -5   7   4 38.3018 16.1688   2
  -5   7   3 3.43233 2.52627   5
   5  -7  -3 7.37223 7.02226   4
   5   7  -3 14.3996 5.74579   1
  -5   7   3 14.6514 14.9969   2
  -5   7   2 1722.12 109.088   5
   5   7  -2 1895.66 79.1906   1
   5  -7  -2 1785.15 130.355   4
  -5  -7   2 1988.92 85.9119   2
  -5   7   2 2187.42 129.323   2
  -5   7   1 5.55790 5.17879   5
   5   7  -1 12.2419 9.18631   1
   5  -7  -1-3.74114 14.5926   4
  -5  -7   1 11.5698 6.86596   2
  -5   7   1 21.1925 14.2077   4
  -5  -7   0 53.2785 15.6011   1
   5   7   0 72.2234 17.4848   1
   5  -7   0 35.6946 11.2809   4
  -5   7   0 76.6049 18.6288   5
  -5   7   0 67.5141 23.3614   4
   5   7   1 36.4415 13.6264   1
   5  -7   1 32.3674 14.9048   4
  -5  -7  -1 30.8301 10.5504   1
  -5   7  -1 13.8637 7.88495   4
  -5  -7  -2 30.0864 14.0530   1
   5   7   2 39.0351 14.8142   1
   5  -7   2 39.9118 21.0518   4
   5  -7   3 396.094 58.5186   4
  -5  -7  -3 339.862 46.0917   1
   5  -7   4 7.69058 4.53608   4
  -5  -7  -4 1.77349 9.99417   1
   5  -7   5 513.701 63.7211   4
  -5  -7  -5 604.832 70.5822   1
  -5   7  -5 568.827 74.0908   3
  -5   7  -6 22.4346 16.2708   3
  -5   7  -6 60.3631 13.4294   5
   5  -7   6 51.1478 19.2585   4
  -5  -7  -6 59.6551 24.8931   1
  -5   7  -7 80.1192 25.3032   3
  -5   7  -7 96.4848 18.1856   5
  -5  -7  -7 94.1019 29.3281   1
   5  -7   7 68.3986 21.7308   4
  -5   7  -8 151.960 26.3040   5
  -5   7  -8 186.956 41.6045   3
  -5  -7  -8 134.217 39.7419   1
   5  -7   8 166.660 39.7067   4
   5  -7   9 613.297 66.1053   4
  -5  -7  -9 534.178 78.9518   1
  -5   7  -9 683.265 71.2926   3
   5  -7  10 528.133 59.8706   4
  -5  -7 -10 429.764 71.3106   1
  -5   7 -10 511.125 57.8086   3
  -5  -7 -11 203.589 52.8598   1
  -5  -7 -12-10.1333 11.5707   1
  -5  -7 -13-22.3494 18.6819   1
  -5  -7 -14 35.8548 27.7531   1
  -5  -8  18 13.6204 17.3862   5
   5  -8 -18 37.0433 38.9567   2
  -5  -8  18 70.8621 43.6470   6
  -5  -8  17-21.6073 21.8992   5
   5  -8 -17-6.49881 11.0931   2
  -5  -8  17 11.0959 14.2023   6
  -5  -8  16 22.7360 23.3004   5
   5  -8 -16 10.0731 18.6902   2
  -5  -8  15 93.0258 51.8927   5
   5  -8 -15 17.3742 16.9367   2
  -5  -8  14 24.9152 25.4380   5
   5  -8 -14-3.36319 9.48866   2
  -5  -8  13 87.1343 37.2256   5
   5  -8 -13 78.1710 33.7444   4
   5   8 -13 118.086 25.8516   1
   5  -8 -13 109.012 37.3587   2
   5  -8 -12 72.8395 29.6694   4
   5   8 -12 77.3520 19.5112   1
   5  -8 -12 112.222 37.8096   2
   5  -8 -11 22.3264 28.5223   4
   5   8 -11-10.1019 8.54537   1
   5  -8 -11 66.8338 29.4542   2
   5   8 -10 510.042 42.3464   1
   5  -8 -10 466.516 75.4561   4
   5  -8 -10 705.674 95.9226   2
   5  -8  -9 206.056 46.6691   4
   5  -8  -9 249.140 51.1787   2
  -5   8   8 32.3784 27.3444   5
   5  -8  -8 9.07079 10.5967   4
   5   8  -8 12.3619 7.24386   2
   5  -8  -8 31.0106 16.2805   2
  -5   8   7 53.7098 27.1149   5
   5  -8  -7 49.9768 26.5406   4
   5   8  -7 48.6545 10.6172   2
  -5   8   6 1545.95 131.307   5
   5   8  -6 1187.26 56.5083   1
   5  -8  -6 1559.27 127.979   4
  -5   8   5 1472.20 121.559   5
   5  -8  -5 1379.29 123.820   4
   5   8  -5 1459.34 63.1926   1
  -5   8   4 220.406 42.9380   5
   5   8  -4 276.722 27.7222   1
  -5   8   4 250.773 44.5991   2
   5  -8  -4 192.811 43.2721   4
   5   8  -3 101.604 18.2027   1
  -5   8   3 98.6993 27.4079   5
   5  -8  -3 94.9130 31.5129   4
  -5   8   3 90.0281 28.3793   2
  -5   8   2 7.58869 9.53023   5
   5  -8  -2 2.68278 6.51373   4
   5   8  -2-2.60973 3.16977   1
  -5  -8   2 4.23395 5.28757   2
  -5   8   2-6.96770 3.22799   2
  -5   8   1 549.234 54.6759   5
   5   8  -1 657.047 52.9281   1
   5  -8  -1 523.230 69.8644   4
  -5  -8   1 594.707 52.1810   2
  -5   8   0 108.499 21.8081   5
   5   8   0 109.762 22.8484   1
   5  -8   0 85.9449 25.9984   4
  -5   8  -1 39.2340 10.9901   5
   5   8   1 60.9610 17.9778   1
   5  -8   1 37.4244 21.3044   4
  -5  -8  -1 51.5130 16.9868   1
  -5  -8  -2 374.551 47.9990   1
  -5   8  -2 358.760 29.9690   5
   5   8   2 395.290 48.0763   1
   5  -8   2 373.840 58.7778   4
  -5   8  -3 39.8272 7.48595   5
   5   8   3 41.5689 17.2374   1
  -5  -8  -3 59.3147 20.0776   1
   5  -8   3 34.6936 11.5936   4
  -5  -8  -4 106.986 28.7487   1
   5  -8   4 136.956 36.7447   4
  -5  -8  -5 186.548 40.3848   1
   5  -8   5 153.616 35.4908   4
  -5   8  -6 237.005 46.8442   3
   5  -8   6 166.778 38.1640   4
  -5  -8  -6 247.494 46.8316   1
  -5   8  -7 106.131 31.1484   3
   5  -8   7 132.384 36.2766   4
  -5  -8  -7 135.715 38.1732   1
  -5   8  -8-2.63403 8.05613   3
   5  -8   8 9.51973 16.7026   4
  -5  -8  -8-17.7782 3.86984   1
  -5   8  -9-7.84248 3.97334   3
   5  -8   9 4.58215 7.39895   4
  -5  -8  -9-7.32193 17.6342   1
   5  -8  10 47.2072 21.1667   4
  -5  -8 -10 55.8105 31.6809   1
  -5  -8 -11 48.5893 24.1113   1
  -5  -8 -12 136.133 48.1136   1
  -5  -8 -13 32.5249 18.6825   1
  -5  -8 -14 8.99210 24.3095   1
  -5  -9  18 11.3467 24.4881   5
   5  -9 -18-42.1145 27.9368   2
  -5  -9  18 13.5829 23.7670   6
  -5  -9  17 33.1595 33.3404   5
   5  -9 -17 19.6916 28.1539   2
  -5  -9  17 42.2853 34.5617   6
[truncated: 211,773 more chars]
