# Supplementary material for: Reaction of Pyrrolobenzothiazines with Schiff Bases and Carbodiimides: Approach to Angular 6/5/5/5-Tetracyclic Spiroheterocycles
Source: Molecules. 2024 May 1;29(9):2089. doi: 10.3390/molecules29092089 (PMC11085407; doi:10.3390/molecules29092089)
Supplement: Supplementary file 1 [file molecules-29-02089-s001.zip › xyz_files_for_optimized_model_structures/1a.xyz]

33

C       5.503064   -0.058585    0.639518
C       4.979926   -1.347630    0.613846
C       3.631372   -1.558648    0.362647
C       2.782766   -0.473113    0.113370
C       3.304579    0.825479    0.155425
C       4.660605    1.021416    0.422711
N       1.412308   -0.686212   -0.174800
C       0.402666    0.293014   -0.167900
C       0.687133    1.729780    0.133177
S       2.351979    2.302242   -0.096230
C       0.826324   -1.914411   -0.532581
C      -0.687114   -1.611538   -0.714887
C      -0.835848   -0.171051   -0.465675
O       1.356620   -2.981281   -0.663956
O      -1.496164   -2.454555   -0.997827
O      -0.190643    2.492226    0.430099
C      -2.073307    0.630771   -0.764829
O      -2.020121    1.512379   -1.594241
C      -3.334701    0.261203   -0.068237
C      -4.511572    0.904642   -0.464149
C      -5.712016    0.602012    0.162224
C      -5.742249   -0.341521    1.189694
C      -4.572197   -0.981219    1.589715
C      -3.368308   -0.681584    0.960652
H       6.555748    0.109200    0.839576
H       5.620888   -2.203240    0.798103
H       3.233606   -2.562538    0.343647
H       5.046392    2.035868    0.464323
H      -4.456385    1.636409   -1.263678
H      -6.626082    1.099351   -0.146368
H      -6.681829   -0.577749    1.680084
H      -4.597374   -1.713528    2.390243
H      -2.457062   -1.180407    1.276425
