# Supplementary material for: Reaction of Pyrrolobenzothiazines with Schiff Bases and Carbodiimides: Approach to Angular 6/5/5/5-Tetracyclic Spiroheterocycles
Source: Molecules. 2024 May 1;29(9):2089. doi: 10.3390/molecules29092089 (PMC11085407; doi:10.3390/molecules29092089)
Supplement: Supplementary file 1 [file molecules-29-02089-s001.zip › xyz_files_for_optimized_model_structures/2a.xyz]

25

C      -0.385804   -0.381350    0.161893
N       0.450335    0.529631   -0.142858
C       1.826519    0.232933   -0.084072
C       2.687514    1.218053    0.410945
C       4.052676    0.976290    0.493593
C       4.580208   -0.237405    0.054321
C       3.730584   -1.207674   -0.470024
C       2.360062   -0.978481   -0.539720
C      -1.840432   -0.174919    0.081366
C      -2.700824   -1.208337    0.458515
C      -4.080070   -1.036354    0.390944
C      -4.605078    0.173155   -0.054775
C      -3.749603    1.209748   -0.432944
C      -2.374083    1.039109   -0.367101
H      -0.059188   -1.371299    0.514530
H       2.260393    2.161028    0.737045
H       4.711207    1.741584    0.893087
H       5.649034   -0.418901    0.106451
H       4.135947   -2.146164   -0.836229
H       1.700055   -1.721262   -0.978688
H      -2.284698   -2.150402    0.808087
H      -4.742675   -1.843874    0.686155
H      -5.680791    0.310768   -0.108807
H      -4.161133    2.151876   -0.781924
H      -1.690513    1.830631   -0.657343
