# Supplementary material for: Reaction of Pyrrolobenzothiazines with Schiff Bases and Carbodiimides: Approach to Angular 6/5/5/5-Tetracyclic Spiroheterocycles
Source: Molecules. 2024 May 1;29(9):2089. doi: 10.3390/molecules29092089 (PMC11085407; doi:10.3390/molecules29092089)
Supplement: Supplementary file 1 [file molecules-29-02089-s001.zip › xyz_files_for_optimized_model_structures/3'a.xyz]

58

C      -5.866008   -0.483658    1.431056
C      -5.994236   -0.334349    0.053258
C      -4.870711   -0.160122   -0.755100
C      -3.628034   -0.139372   -0.139167
C      -3.488279   -0.292184    1.243185
C      -4.608808   -0.466603    2.039170
N      -2.387852   -0.030199   -0.782041
C      -1.239509    0.183742    0.088714
S      -1.801521   -0.271188    1.785931
C      -2.061279   -0.304809   -2.078604
C      -0.520408   -0.353422   -2.083768
C      -0.053951   -0.503880   -0.609034
O      -2.792840   -0.476036   -3.022551
O       0.171375   -0.272272   -3.057602
C       1.158142    0.404683   -0.305543
N       0.520425    1.727548   -0.267089
C      -0.815833    1.672693    0.057909
O      -1.578160    2.587986    0.259063
C       0.052274   -2.020344   -0.341662
O      -0.910796   -2.611242    0.087739
C       1.287287    2.916824   -0.397375
C       0.667223    4.156730   -0.599328
C       1.448940    5.295056   -0.757659
C       2.838631    5.224856   -0.723607
C       3.448655    3.991552   -0.525967
C       2.684173    2.841540   -0.361707
C       1.325226   -2.732011   -0.661207
C       1.678003   -3.811273    0.153652
C       2.861273   -4.499972   -0.081699
C       3.678016   -4.136922   -1.152409
C       3.308349   -3.086069   -1.988297
C       2.139129   -2.372624   -1.739521
C       1.880214    0.077027    0.998595
C       3.049648   -0.688772    0.992943
C       3.692058   -1.008629    2.184799
C       3.180153   -0.559109    3.399159
C       2.033316    0.228699    3.411533
C       1.393444    0.553396    2.218481
H      -6.750851   -0.613084    2.045809
H      -6.978189   -0.351234   -0.403332
H      -4.944380   -0.049855   -1.830136
H      -4.510431   -0.585124    3.113229
H       1.858558    0.373731   -1.147116
H      -0.410616    4.224511   -0.628723
H       0.956759    6.249743   -0.915069
H       3.437693    6.120926   -0.849321
H       4.530897    3.914167   -0.492663
H       3.185000    1.896628   -0.187019
H       1.022936   -4.083269    0.975287
H       3.145671   -5.324214    0.564595
H       4.598878   -4.680481   -1.340563
H       3.930643   -2.817985   -2.836139
H       1.859677   -1.555901   -2.397448
H       3.462032   -1.041647    0.051807
H       4.596500   -1.608486    2.160562
H       3.681461   -0.808374    4.329116
H       1.638344    0.606038    4.349385
H       0.526547    1.207952    2.248760
