# Supplementary material for: Reaction of Pyrrolobenzothiazines with Schiff Bases and Carbodiimides: Approach to Angular 6/5/5/5-Tetracyclic Spiroheterocycles
Source: Molecules. 2024 May 1;29(9):2089. doi: 10.3390/molecules29092089 (PMC11085407; doi:10.3390/molecules29092089)
Supplement: Supplementary file 1 [file molecules-29-02089-s001.zip › xyz_files_for_optimized_model_structures/3a.xyz]

58

 C             6.245308    0.223987   -0.705931
 C             6.120819    0.151805    0.678178
 C             4.864149    0.096869    1.282049
 C             3.748283    0.116141    0.458749
 C             3.864018    0.181091   -0.933851
 C             5.114906    0.236494   -1.526442
 N             2.412490    0.017350    0.873691
 C             1.423177    0.271883   -0.153180
 S             2.302950    0.136330   -1.773755
 C             1.901267   -0.542071    2.008958
 C             0.403701   -0.783519    1.705805
 C             0.203185   -0.609740    0.176842
 O             2.470683   -0.817117    3.035617
 O            -0.396511   -1.140418    2.521540
 C            -1.009813    0.225789   -0.332913
 N            -0.495389    1.605541   -0.262813
 C             0.861036    1.697608   -0.074044
 O             1.524257    2.691382    0.098795
 C             0.355800   -2.052529   -0.371808
 O             1.468375   -2.475886   -0.581135
 C            -1.317819    2.732215   -0.542336
 C            -1.099574    3.943865    0.116095
 C            -1.906231    5.037593   -0.182018
 C            -2.932570    4.931849   -1.116017
 C            -3.149209    3.718264   -1.762448
 C            -2.344122    2.620560   -1.482464
 C            -0.848863   -2.900058   -0.610300
 C            -0.863445   -3.674780   -1.775601
 C            -1.931726   -4.524427   -2.028692
 C            -2.967735   -4.632535   -1.100210
 C            -2.935724   -3.888138    0.075139
 C            -1.883098   -3.009963    0.321550
 H             7.229902    0.273721   -1.159280
 H             7.008876    0.142122    1.301007
 H             4.742231    0.034993    2.356657
 H             5.213373    0.289683   -2.605644
 H            -0.298153    4.025898    0.838860
 H            -1.729876    5.979275    0.328268
 H            -3.560012    5.788739   -1.339065
 H            -3.945661    3.621354   -2.493424
 H            -2.516249    1.679717   -1.994843
 H            -0.031402   -3.599455   -2.469194
 H            -1.952440   -5.112368   -2.940667
 H            -3.796961   -5.306780   -1.292226
 H            -3.734085   -3.981712    0.804418
 H            -1.862648   -2.428371    1.238406
 C            -2.346472    0.114912    0.373129
 C            -3.420402   -0.485914   -0.282224
 C            -2.544001    0.668838    1.638878
 C            -4.665408   -0.575632    0.332626
 H            -3.274797   -0.908698   -1.274691
 C            -3.786467    0.580738    2.255812
 H            -1.726806    1.178601    2.141336
 C            -4.848090   -0.047129    1.606981
 H            -5.489596   -1.055720   -0.185691
 H            -3.926633    1.008171    3.243384
 H            -5.817956   -0.113567    2.090311
 H            -1.161712   -0.065209   -1.384406
