# Supplementary material for: Reaction of Pyrrolobenzothiazines with Schiff Bases and Carbodiimides: Approach to Angular 6/5/5/5-Tetracyclic Spiroheterocycles
Source: Molecules. 2024 May 1;29(9):2089. doi: 10.3390/molecules29092089 (PMC11085407; doi:10.3390/molecules29092089)
Supplement: Supplementary file 1 [file molecules-29-02089-s001.zip › xyz_files_for_optimized_model_structures/I2.xyz]

58

C        3.316035   -2.713016   -1.674631
C        3.073166   -3.508858   -0.555724
C        1.928218   -3.319516    0.220172
C        1.038509   -2.322076   -0.156443
C        1.258055   -1.533749   -1.294303
C        2.407436   -1.724647   -2.053986
N       -0.128016   -1.968850    0.555890
C       -0.747571   -0.723630    0.117422
C       -0.316218    0.419747    1.079981
S       -0.034673   -0.358680   -1.581704
C       -1.127611   -2.918464    0.874272
C       -2.498116   -2.214876    0.721064
C       -2.219378   -0.917439    0.203208
O       -0.898011   -4.059586    1.165696
O       -3.509770   -2.837438    1.013494
O       -0.908693    0.892863    1.984916
C       -2.936506    0.234057   -0.262420
O       -2.246316    1.189669   -0.688155
N        1.091825    0.977266    0.817448
C        2.093410    0.166554    0.986284
C       -4.425233    0.373460   -0.300045
C       -4.936894    1.525217   -0.911110
C       -6.306275    1.740624   -0.975272
C       -7.183454    0.807055   -0.423217
C       -6.680242   -0.337011    0.187238
C       -5.306407   -0.560239    0.251392
C        1.176879    2.389281    0.552510
C        2.102870    3.146262    1.272034
C        2.171613    4.514172    1.049519
C        1.307430    5.117042    0.135429
C        0.363283    4.351764   -0.542378
C        0.281453    2.976566   -0.336930
C        3.473534    0.301424    0.555931
C        3.889847    1.184019   -0.457277
C        5.191947    1.120694   -0.924385
C        6.092219    0.196918   -0.385352
C        5.683793   -0.687294    0.608129
C        4.372248   -0.648471    1.064504
H        4.218243   -2.862276   -2.259270
H        3.780847   -4.284222   -0.279579
H        1.710960   -3.930868    1.088720
H        2.592523   -1.110695   -2.930262
H        1.837096   -0.777670    1.459774
H       -4.235575    2.239920   -1.327026
H       -6.693271    2.636186   -1.452617
H       -8.256011    0.973504   -0.470617
H       -7.359540   -1.066803    0.617530
H       -4.922663   -1.460683    0.719093
H        2.751777    2.667890    1.999166
H        2.887583    5.111491    1.604249
H        1.358326    6.188341   -0.030486
H       -0.328940    4.822012   -1.232547
H       -0.479668    2.377729   -0.829930
H        3.189198    1.887240   -0.893406
H        5.510993    1.789957   -1.716386
H        7.112303    0.160788   -0.754987
H        6.377241   -1.416691    1.012510
H        4.030754   -1.362670    1.808676
