# Supplementary material for: Reaction of Pyrrolobenzothiazines with Schiff Bases and Carbodiimides: Approach to Angular 6/5/5/5-Tetracyclic Spiroheterocycles
Source: Molecules. 2024 May 1;29(9):2089. doi: 10.3390/molecules29092089 (PMC11085407; doi:10.3390/molecules29092089)
Supplement: Supplementary file 1 [file molecules-29-02089-s001.zip › xyz_files_for_optimized_model_structures/OC.xyz]

58

 C             3.621845   -4.233880    0.775505
 C             2.554781   -5.124843    0.848947
 C             1.252342   -4.684378    0.656784
 C             1.006376   -3.337533    0.368265
 C             2.073716   -2.433119    0.321819
 C             3.376689   -2.891229    0.526616
 N            -0.313485   -2.886984    0.111965
 C            -0.729908   -1.553988    0.093235
 C             0.206356   -0.446755    0.471649
 S             1.912737   -0.686891    0.035906
 C            -1.399192   -3.692925   -0.287813
 C            -2.577484   -2.704893   -0.530451
 C            -2.030168   -1.369790   -0.266413
 O            -1.425847   -4.883484   -0.414007
 O            -3.672419   -3.071894   -0.868088
 O            -0.194771    0.571463    0.962156
 C            -2.664126   -0.066691   -0.630363
 O            -2.020366    0.763200   -1.243730
 C            -4.095731    0.150729   -0.288958
 C            -4.780286    1.172086   -0.956007
 C            -6.109544    1.431139   -0.652948
 C            -6.758427    0.677776    0.325384
 C            -6.079284   -0.337031    0.995046
 C            -4.750408   -0.605874    0.684085
 H             4.639409   -4.578096    0.926600
 H             2.730712   -6.173704    1.062769
 H             0.427235   -5.379883    0.711092
 H             4.193412   -2.174713    0.494161
 H            -4.254181    1.739765   -1.717283
 H            -6.642936    2.217421   -1.177576
 H            -7.797881    0.881641    0.564216
 H            -6.585272   -0.920462    1.757325
 H            -4.221087   -1.397092    1.206007
 C             2.089885    3.418440    0.132988
 N             2.379986    2.322166   -0.450177
 C             3.726697    1.907920   -0.480149
 C             4.212503    1.343939   -1.665113
 C             5.518568    0.875511   -1.733372
 C             6.348030    0.936122   -0.613347
 C             5.858868    1.471013    0.575586
 C             4.555576    1.954968    0.646359
 C             0.717547    3.925156    0.256767
 C             0.496737    5.108297    0.967821
 C            -0.792377    5.608101    1.117600
 C            -1.867135    4.923786    0.555192
 C            -1.651824    3.745483   -0.160744
 C            -0.365325    3.248349   -0.316404
 H             2.875376    4.054688    0.568853
 H             3.546786    1.288321   -2.520798
 H             5.889927    0.453788   -2.662577
 H             7.364587    0.559197   -0.665580
 H             6.490855    1.503772    1.458141
 H             4.159255    2.335639    1.583427
 H             1.341003    5.633637    1.408948
 H            -0.958803    6.526636    1.671834
 H            -2.875276    5.309762    0.674679
 H            -2.483827    3.201602   -0.596300
 H            -0.193130    2.332458   -0.870990
