# Supplementary material for: Reaction of Pyrrolobenzothiazines with Schiff Bases and Carbodiimides: Approach to Angular 6/5/5/5-Tetracyclic Spiroheterocycles
Source: Molecules. 2024 May 1;29(9):2089. doi: 10.3390/molecules29092089 (PMC11085407; doi:10.3390/molecules29092089)
Supplement: Supplementary file 1 [file molecules-29-02089-s001.zip › xyz_files_for_optimized_model_structures/TS'.xyz]

58

 C            5.117302   -2.550661   -0.545395
 C            5.238347   -1.551239    0.416935
 C            4.113025   -0.866514    0.879390
 C            2.881816   -1.224556    0.355717
 C            2.743627   -2.231857   -0.608471
 C            3.869572   -2.897889   -1.069588
 N            1.636413   -0.674423    0.708506
 C            0.592928   -0.930150   -0.258494
 S            1.049940   -2.517259   -1.075046
 C            1.155001   -0.369883    1.964315
 C           -0.390460   -0.391965    1.851199
 C           -0.685707   -0.792897    0.498751
 O            1.816663   -0.116029    2.940805
 O           -1.076896   -0.075577    2.812782
 C           -0.475866    1.783636    0.055427
 N            0.626466    1.524669   -0.643100
 C            0.687085    0.209518   -1.348719
 O            0.860726    0.117364   -2.515485
 C           -1.863362   -1.161602   -0.282177
 O           -1.665654   -1.411578   -1.476135
 C            1.927390    2.036164   -0.271194
 C            2.233421    2.413624    1.036734
 C            3.508903    2.884064    1.324313
 C            4.476080    2.971308    0.324358
 C            4.160510    2.585757   -0.973609
 C            2.884944    2.120266   -1.279825
 C           -3.267058   -1.197694    0.233198
 C           -4.270054   -1.388891   -0.725980
 C           -5.607482   -1.383557   -0.356717
 C           -5.958490   -1.198014    0.980919
 C           -4.965193   -1.029625    1.941034
 C           -3.620737   -1.028394    1.574207
 H            6.003373   -3.068532   -0.898644
 H            6.216886   -1.295264    0.809768
 H            4.174951   -0.085130    1.628793
 H            3.780330   -3.676113   -1.820651
 H            1.520186    2.298007    1.845879
 H            3.748499    3.161885    2.345501
 H            5.471798    3.332008    0.560467
 H            4.905388    2.647973   -1.760115
 H            2.628702    1.824993   -2.291554
 H           -3.973163   -1.529199   -1.759882
 H           -6.378335   -1.526828   -1.108127
 H           -7.004838   -1.193929    1.273264
 H           -5.233654   -0.896826    2.984757
 H           -2.855580   -0.872267    2.325593
 C           -1.828273    1.784765   -0.455097
 C           -2.854051    2.053225    0.469169
 C           -2.138201    1.581180   -1.811058
 C           -4.172178    2.114703    0.046124
 H           -2.605220    2.175485    1.520735
 C           -3.461441    1.651232   -2.222321
 H           -1.349274    1.392593   -2.531732
 C           -4.475009    1.916567   -1.300420
 H           -4.963371    2.298985    0.764861
 H           -3.703821    1.497386   -3.268568
 H           -5.507333    1.961992   -1.633228
 H           -0.331784    2.300033    1.003687
