# Supplementary material for: Reaction of Pyrrolobenzothiazines with Schiff Bases and Carbodiimides: Approach to Angular 6/5/5/5-Tetracyclic Spiroheterocycles
Source: Molecules. 2024 May 1;29(9):2089. doi: 10.3390/molecules29092089 (PMC11085407; doi:10.3390/molecules29092089)
Supplement: Supplementary file 1 [file molecules-29-02089-s001.zip › xyz_files_for_optimized_model_structures/TS.xyz]

58

 C           5.040952   -2.955783    0.393498
 C           5.028065   -1.827439    1.208608
 C           3.877617   -1.045056    1.323701
 C           2.755980   -1.434602    0.611145
 C           2.752849   -2.574060   -0.204501
 C           3.903203   -3.338817   -0.321997
 N           1.498196   -0.797944    0.636945
 C           0.628146   -1.197685   -0.460859
 S           1.167295   -2.892868   -0.944105
 C           0.803388   -0.370477    1.758181
 C          -0.697398   -0.434162    1.383496
 C          -0.760148   -1.004805    0.066107
 O           1.289982   -0.023178    2.804091
 O          -1.557965   -0.009177    2.138770
 C          -0.765716    1.200460   -1.148068
 N           0.546819    1.147929   -1.286895
 C           1.037504   -0.211277   -1.609274
 O           1.756104   -0.414486   -2.530867
 C          -1.838795   -1.500669   -0.761059
 O          -1.610768   -1.646970   -1.971041
 C           1.517756    2.040706   -0.698985
 C           1.387862    2.467778    0.622890
 C           2.370260    3.291159    1.157633
 C           3.467152    3.674542    0.385616
 C           3.587000    3.229927   -0.927205
 C           2.609491    2.405627   -1.479752
 C          -3.206702   -1.784026   -0.231850
 C          -4.255641   -1.816217   -1.157953
 C          -5.549051   -2.101310   -0.741260
 C          -5.800337   -2.373376    0.603259
 C          -4.757285   -2.358866    1.525557
 C          -3.461537   -2.061886    1.113924
 H           5.945801   -3.549009    0.308222
 H           5.920644   -1.546436    1.757602
 H           3.837707   -0.164075    1.953724
 H           3.916780   -4.220479   -0.954270
 H           0.539568    2.160434    1.227523
 H           2.281275    3.621261    2.187151
 H           4.231747    4.315084    0.813301
 H           4.443118    3.519377   -1.527475
 H           2.687576    2.036937   -2.497049
 H          -4.028656   -1.623755   -2.201553
 H          -6.360636   -2.119624   -1.462154
 H          -6.810364   -2.601970    0.930623
 H          -4.950989   -2.580836    2.570174
 H          -2.656148   -2.046238    1.837634
 C          -1.538490    2.300351   -0.576865
 C          -2.731597    1.969776    0.080114
 C          -1.164235    3.644933   -0.725166
 C          -3.525830    2.978277    0.613325
 H          -3.009953    0.927321    0.208398
 C          -1.980612    4.643267   -0.215942
 H          -0.255514    3.903054   -1.259099
 C          -3.154401    4.310740    0.462683
 H          -4.434107    2.718093    1.145809
 H          -1.702274    5.683822   -0.346468
 H          -3.781768    5.096726    0.871653
 H          -1.301155    0.454630   -1.730050
